# Supplementary material for: Transcriptome Analyses of Adipose Tissue Samples Identify EGFL6 as a Candidate Gene Involved in Obesity-Related Adipose Tissue Dysfunction in Children
Source: Int J Mol Sci. 2022 Apr 14;23(8):4349. doi: 10.3390/ijms23084349 (PMC9033114; doi:10.3390/ijms23084349)
Supplement: Supplementary file 1 [file ijms-23-04349-s001.zip]

Archive with 4 entries (4 files):
- Table S1 - Primer and probe sequences for qPCR.pdf
- Table S2.xlsx
- Table S3.xlsx
- Table S4.xlsx
