# Supplementary material for: Transcriptome Analyses of Adipose Tissue Samples Identify EGFL6 as a Candidate Gene Involved in Obesity-Related Adipose Tissue Dysfunction in Children
Source: Int J Mol Sci. 2022 Apr 14;23(8):4349. doi: 10.3390/ijms23084349 (PMC9033114; doi:10.3390/ijms23084349)
Supplement: Supplementary file 1 [file ijms-23-04349-s001.zip › Table S2.xlsx]

## Sheet: BMI SDS
ILMN	Gene	Entrez	Beta age_sex AT	Mean log2 Expression age_sex AT	t Statistic age_sex AT	p Value age_sex AT	FDR age_sex AT	Beta age_sex Adi	Mean log2 Expression age_sex Adi	t Statistic age_sex Adi	p Value age_sex Adi	FDR age_sex Adi	Beta age_sex SVF	Mean log2 Expression age_sex SVF	t Statistic age_sex SVF	p Value age_sex SVF	FDR age_sex SVF
ILMN_1343291	EEF1A1	1915	0.00744943	13.5071	1.80689	0.0717855	0.118199	-0.018402	13.3838	-1.76797	0.0798158	0.105821	0.012187	13.3654	1.8528	0.0666445	0.202706
ILMN_1343295	GAPDH	2597	0.0170363	9.69626	1.03502	0.301495	0.300921	0.0699728	9.51744	2.86995	0.00491761	0.0124401	0.0169529	9.93643	0.663841	0.508208	0.546926
ILMN_1651209	SLC35E2	9906	-0.000927832	6.54899	-0.389547	0.697149	0.485938	0.000492985	6.38647	0.13354	0.894008	0.493374	-0.00242143	6.45568	-0.564426	0.573636	0.573447
ILMN_1651228	RPS28	6234						-0.0648167	11.4514	-4.37825	2.72194e-05	0.000174891	0.00265024	11.691	0.23016	0.818403	0.653966
ILMN_1651229	IPO13	9670	0.0097976	7.4599	1.97439	0.0492577	0.0914979	0.0401596	7.31694	3.76628	0.000267011	0.00115564	-0.00412015	7.34632	-0.400273	0.689747	0.614315
ILMN_1651232	LOC653113	653113	-0.00402399	6.5471	-1.58806	0.113329	0.16032	-0.000596217	6.36013	-0.181203	0.856539	0.482676	-0.00476058	6.43432	-1.19894	0.233179	0.389872
ILMN_1651253	LOC644150	644150						-0.000349857	6.34178	-0.0943236	0.925022	0.501899	-0.000546393	6.40196	-0.144594	0.885301	0.671525
ILMN_1651254	LPP	4026	0.00939281	11.0471	1.00504	0.315688	0.309488	0.0150242	10.6402	1.04395	0.298778	0.261467	-0.0145574	11.3409	-0.961143	0.33863	0.460362
ILMN_1651259	FLJ36848	647115	-0.0102444	6.76054	-2.93486	0.00359568	0.0132472	0.00423108	6.47305	0.96965	0.334332	0.280996	0.00672825	6.51679	1.63208	0.105578	0.262183
ILMN_1651262	HNRNPAB	3182	0.0264665	9.61417	2.51056	0.0125818	0.0343811	0.0875529	9.52218	4.90306	3.25163e-06	2.98057e-05	0.0145702	9.92546	0.989728	0.324522	0.45141
ILMN_1651268	LOH12CR1	118426	0.00144341	6.49762	0.732719	0.464304	0.388403						-0.00463152	6.41179	-1.3922	0.166726	0.332032
ILMN_1651278	SNIP1	79753	-0.00364266	7.43325	-0.516368	0.605979	0.451054	-0.00690402	7.11197	-0.694218	0.488998	0.353064	0.00793195	7.65063	0.573363	0.567592	0.571154
ILMN_1651282	COL17A1	1308	0.000599329	6.58256	0.197342	0.843694	0.533582	-0.00124571	6.36518	-0.334395	0.738713	0.445885	-0.00110133	6.61347	-0.100392	0.920219	0.680001
ILMN_1651285	BCL6B	255877	-0.0274263	8.11428	-1.77199	0.0774149	0.124398	-0.00391833	6.76959	-0.210901	0.833352	0.475827	-0.0933709	8.60245	-3.3805	0.00100824	0.0140728
ILMN_1651315	HMG20B	10362	0.0142817	9.16808	1.82897	0.0683996	0.114456	0.0112066	8.87987	0.8229	0.412331	0.318894	0.034386	9.37192	2.4477	0.0159902	0.0863116
ILMN_1651316	CD69	969	0.0145187	6.80602	1.50271	0.13397	0.178809	-0.00268575	6.39851	-0.586191	0.558939	0.381378	0.0369225	6.82522	2.12546	0.03583	0.140919
ILMN_1651329	LOC646360	646360	0.0115204	6.55983	3.73148	0.000227791	0.00152748	0.0211041	6.45742	3.05941	0.00278128	0.00781866	-0.00351691	6.39857	-0.988511	0.325114	0.451771
ILMN_1651336	MLYCD	23417	-0.0244994	6.98694	-4.69185	4.12612e-06	5.95613e-05	-0.0485764	7.02175	-5.89445	4.12222e-08	7.84232e-07	-0.0047597	6.77061	-0.724784	0.470153	0.529608
ILMN_1651339	UHRF1BP1L	23074	-0.000279143	6.53592	-0.105454	0.916087	0.554001	0.000539035	6.3741	0.135951	0.892106	0.492841	0.000114831	6.43098	0.0319826	0.974545	0.692351
ILMN_1651341	LOC401010	401010	-0.00421338	6.63801	-1.23205	0.218898	0.246289	-0.00662739	6.46892	-1.38662	0.16834	0.179102	0.00887679	6.51688	2.11153	0.0370357	0.143817
ILMN_1651343	ITGA11	22801	-0.0467409	7.51538	-2.33905	0.0199916	0.0482386	-0.00073981	6.78493	-0.053643	0.957316	0.510476	-0.0603635	7.54694	-2.11167	0.0370231	0.143787
ILMN_1651346	TICAM2	353376	0.0134859	7.57913	1.62286	0.105673	0.152911	0.0122963	7.28977	1.10528	0.271429	0.246125	0.0223751	7.56636	1.66931	0.097955	0.251655
ILMN_1651347	SERTAD2	9792	-0.00542549	8.67139	-0.55134	0.581813	0.440998	-0.00835562	8.28147	-0.50392	0.615317	0.402801	0.0397563	9.01725	2.74869	0.00701581	0.0516801
ILMN_1651354	SPP1	6696	0.216376	7.88673	6.2979	1.07576e-09	7.49101e-08	0.176973	6.78786	4.55096	1.37452e-05	9.79367e-05	0.378818	8.81021	5.18756	1.00602e-06	8.40464e-05
ILMN_1651358	HBE1	3046	0.00510822	6.6467	0.521707	0.602261	0.44953						0.000774319	7.31765	0.0157952	0.987427	0.695141
ILMN_1651369	LOC652300	652300	-0.00487123	6.57961	-1.73239	0.0842362	0.131745	0.00733819	6.47267	1.72172	0.0879085	0.113468	-0.0107906	6.4969	-2.83304	0.00550364	0.0441075
ILMN_1651378	AUP1	550	-0.0279828	7.87045	-2.99517	0.00297241	0.0114234	0.00740739	7.55285	0.538604	0.59124	0.393849	-0.0341544	7.93924	-1.90823	0.05902	0.188745
ILMN_1651385	MFN2	9927	0.00108013	7.95438	0.139545	0.889113	0.546605	0.0147781	8.05761	1.32623	0.18749	0.192767	-0.0121209	7.92245	-1.23207	0.220603	0.379946
ILMN_1651396	LOC643038	643038	5.10587e-05	6.53215	0.0202312	0.983872	0.571564						0.00096569	6.42559	0.206848	0.836518	0.658904
ILMN_1651403	LOC642161	642161	0.000328425	6.56011	0.138789	0.88971	0.546772	-0.000200502	6.36306	-0.0543205	0.956778	0.510336	-0.000640436	6.43553	-0.164422	0.869707	0.667593
ILMN_1651404	LILRA6	79168											0.00590193	6.36873	1.65049	0.10175	0.256986
ILMN_1651405	BRD9	65980	-0.0117625	9.35109	-1.65501	0.0989721	0.146527	0.0337153	9.09263	2.55473	0.0119832	0.0253592	0.000621896	9.48829	0.0595069	0.952658	0.687492
ILMN_1651415	DERL3	91319	-0.00321946	6.52857	-1.40942	0.159751	0.201262						-0.00463276	6.42733	-1.41213	0.160789	0.326298
ILMN_1651428	SYTL2	54843	0.00476966	6.50126	2.56142	0.0109151	0.0309543						0.00180413	6.44736	0.452697	0.651676	0.600916
ILMN_1651429	SELM	140606	-0.0197901	8.41547	-1.39969	0.162644	0.203667	0.0528885	7.96481	2.43171	0.016629	0.0327977	-0.0245501	8.59951	-1.4493	0.150154	0.315461
ILMN_1651433	DCK	1633	0.0363318	7.80129	3.96124	9.32843e-05	0.000747103	-0.00781343	7.29921	-0.488611	0.626082	0.406704	0.0285621	7.99593	1.471	0.144202	0.30908
ILMN_1651437	FOXI1	2299						0.000253659	6.34649	0.0811903	0.935437	0.504698
ILMN_1651438	ZFPM1	161882	-0.0325477	7.29925	-5.33089	1.92947e-07	5.0929e-06	-0.0267249	7.03423	-2.55204	0.0120705	0.025505	0.00208175	7.09794	0.223228	0.82378	0.655447
ILMN_1651453	LOC652663	652663	0.00159535	6.51649	0.63483	0.526025	0.416934
ILMN_1651457	GPR32	2854											-0.00642583	6.38669	-1.56052	0.121566	0.282502
ILMN_1651464	KDM2B	84678	-0.00307529	6.76969	-0.840521	0.401288	0.356707	-0.00209451	6.72161	-0.235565	0.814205	0.470033	0.00271639	6.68247	0.446475	0.656149	0.602531
ILMN_1651492	WNT2B	7482	0.000197751	6.53696	0.0837873	0.933282	0.558591	0.000746215	6.3577	0.203489	0.839126	0.47755	0.00234343	6.4078	0.603206	0.547638	0.563371
ILMN_1651496	HIST1H2BD	3017	-0.00108644	6.74005	-0.112403	0.910579	0.552511	-0.0240356	6.67426	-1.27803	0.203908	0.204037	-0.0247121	6.87957	-1.32389	0.188338	0.35177
ILMN_1651498	GADD45G	10912	-0.0462671	7.55575	-2.21856	0.0272678	0.0601454	-0.153106	8.15728	-3.13558	0.00219603	0.00645758	0.0132146	8.12067	0.450219	0.653456	0.60156
ILMN_1651501	ABCD4	5826	0.00419918	6.53106	2.17933	0.0300872	0.0644857						-0.00724255	6.50638	-1.90836	0.0590029	0.188714
ILMN_1651504	FAM193A	8603	-0.00368435	7.68133	-0.90406	0.366692	0.338608	-0.0222144	7.30906	-3.40514	0.00092165	0.00318753	-0.00270411	7.89952	-0.383412	0.702169	0.618536
ILMN_1651507	LOC642732	642732	0.000372185	6.56689	0.159881	0.873083	0.542093	-0.00100005	6.40884	-0.243247	0.808263	0.468209	0.00167899	6.4701	0.383484	0.702116	0.618518
ILMN_1651513	SKIV2L2	23517	-0.0190077	8.12	-2.34052	0.0199144	0.0481064	-0.0907089	7.84933	-6.50043	2.36924e-09	7.36502e-08	0.000418033	7.8794	0.032165	0.9744	0.69232
ILMN_1651535	TMEM217	221468	-0.00412377	6.51134	-1.82344	0.0692348	0.115391
ILMN_1651538	NUMBL	9253	0.00629637	6.9373	1.1139	0.266215	0.27845	0.0119635	6.67951	1.17619	0.242038	0.228492	0.00711503	6.81116	1.01025	0.314636	0.445401
ILMN_1651544	HDAC8	55869	0.000132594	6.67995	0.0441327	0.964828	0.566771	0.00872021	6.4872	1.7484	0.0831625	0.109009	-0.0119091	6.63903	-1.91977	0.0575283	0.186028
ILMN_1651547	SEMA3E	9723	-0.0123815	6.54629	-3.11539	0.00201537	0.00845559						-0.0132028	6.42198	-2.60842	0.0103854	0.0665812
ILMN_1651554	RGS5	8490	0.0723941	9.43426	3.75254	0.000210262	0.00143415	0.055107	7.68892	1.12002	0.265124	0.242461	0.0254713	10.3786	0.853492	0.395277	0.492939
ILMN_1651557	KDELC2	143888	-0.0255639	8.8277	-2.29373	0.0224994	0.0524534	-0.00793001	7.97963	-0.416609	0.67777	0.424723	-0.0411936	9.02355	-2.37982	0.0190765	0.0956915
ILMN_1651574	AQP3	360	0.0022368	6.50468	0.798272	0.425346	0.369092						0.005748	6.42415	1.4387	0.153131	0.318571
ILMN_1651599	ENTPD2	954	-0.001262	6.52262	-0.597891	0.550366	0.427614	-0.00131091	6.36141	-0.390267	0.697088	0.431604
ILMN_1651604	MARK4	57787	0.000117596	6.58025	0.0371115	0.970421	0.56819	0.00182947	6.40922	0.334104	0.738932	0.445958	0.00292007	6.45593	0.676602	0.500107	0.543357
ILMN_1651606	LOC653210	653210	-0.00233999	6.61735	-0.714753	0.475319	0.393648	0.00251354	6.45682	0.454241	0.650543	0.415355	-0.00675034	6.52796	-1.27071	0.206565	0.368135
ILMN_1651609	SPRED3	399473	0.000202577	6.5528	0.0703623	0.943952	0.561392	-0.00222637	6.3943	-0.475483	0.635378	0.410027	-0.00717874	6.41899	-1.72574	0.0872572	0.236204
ILMN_1651610	LOC730525	730525	-0.00304101	7.96357	-0.213054	0.83143	0.529936	-0.0607485	7.25404	-3.76789	0.000265491	0.00115038	0.0659367	8.37817	2.28404	0.0243269	0.110788
ILMN_1651617	CTNNB1	1499	0.0101811	6.70981	2.33329	0.020296	0.0487569	0.00922117	6.69468	1.02261	0.308717	0.267087	0.0127329	6.75245	1.34977	0.179916	0.344037
ILMN_1651628	EXOC6	54536	0.0264793	7.40418	3.77369	0.000193953	0.00134492	0.0200385	6.86051	2.88083	0.00476258	0.0121185	0.00489376	7.77893	0.333094	0.73971	0.630747
ILMN_1651636	CYP2A13	1553	0.00289566	6.55047	1.09129	0.276023	0.284804	0.00454469	6.38912	1.19765	0.233608	0.223164	0.000581929	6.43935	0.163418	0.870495	0.667794
ILMN_1651642	GPC2	221914	0.00143491	6.76881	0.384694	0.700737	0.487221	-7.32687e-05	6.47245	-0.0189733	0.984897	0.517571	-0.00939294	6.69418	-1.88904	0.0615718	0.193294
ILMN_1651643	ASB11	140456	-0.00187249	6.53908	-0.760293	0.447679	0.380284	0.00214805	6.37088	0.595531	0.552702	0.378915	0.00201703	6.4512	0.477837	0.633733	0.594712
ILMN_1651652	RTN3	10313	-0.00390788	6.46771	-1.62057	0.106164	0.153388
ILMN_1651657	ADAM33	80332	-0.00119821	6.51242	-0.564423	0.57289	0.437212						-0.00574452	6.4185	-1.74168	0.0844143	0.232029
ILMN_1651660	TMEM191B	728229	0.00651061	6.52141	2.12277	0.0345949	0.0711937						0.00371387	6.40006	0.917728	0.360809	0.473792
ILMN_1651664	SDHALP1	255812	-0.00021423	6.51954	-0.0902472	0.928151	0.557232	-0.00527417	6.35095	-1.32184	0.188942	0.193786
ILMN_1651680	LOC649150	649150	-0.00648028	12.7046	-0.573742	0.566574	0.434504	-0.0256409	12.2284	-0.940058	0.349231	0.288727	0.00398101	12.694	0.201142	0.840967	0.660095
ILMN_1651681	WDFY3	23001	0.00143567	6.52013	0.616677	0.537917	0.422205						0.00394482	6.41864	0.933336	0.352731	0.469008
ILMN_1651684	KIAA0586	9786	-0.00548536	7.00431	-1.49621	0.135653	0.180269	0.00513609	6.77225	0.842843	0.401131	0.313793	-0.0132367	7.02013	-2.15028	0.0337658	0.13578
ILMN_1651692	STK10	6793	-3.01469e-05	7.02222	-0.00669773	0.99466	0.574232	0.00770925	6.48962	1.43709	0.153507	0.168229	-0.00455277	7.42694	-0.36671	0.714554	0.622653
ILMN_1651693	GSG1	83445	-0.00360742	6.56308	-1.55309	0.12146	0.167843	-0.00506141	6.40188	-1.43306	0.154653	0.169079	0.00448694	6.4718	1.27973	0.203387	0.365347
ILMN_1651699	EPS8	2059	0.0387378	8.19494	4.19611	3.58402e-05	0.000349759	0.0345648	8.03865	1.84745	0.0673481	0.0935992	0.0256937	8.35207	1.1555	0.250437	0.402594
ILMN_1651705	CAT	847	0.00171728	11.0918	0.108433	0.913725	0.553363	0.0164055	11.4257	0.918034	0.360594	0.294456	-0.0518219	10.0808	-1.94916	0.0538724	0.179159
ILMN_1651711	LOC728005	728005	0.000206374	6.52869	0.0838833	0.933205	0.558571	-0.00217615	6.37225	-0.653304	0.514913	0.363904
ILMN_1651712	RBM11	54033	0.000196617	6.54981	0.0756047	0.939784	0.560302	0.0018114	6.36741	0.56896	0.570534	0.385896	0.00553995	6.42743	1.34639	0.180997	0.344984
ILMN_1651719	MBTPS1	8720	0.00932168	9.59664	1.52067	0.129399	0.17486	0.0472615	9.43611	3.88567	0.00017407	0.00081651	-0.0109597	9.65784	-1.13466	0.259034	0.408742
ILMN_1651735	TGOLN2	10618	0.0485521	9.32338	5.96786	6.79414e-09	3.4634e-07	0.0700588	9.38709	3.8232	0.00021798	0.000979515	0.0122754	9.31351	0.902445	0.368831	0.478427
ILMN_1651741	ARMCX3	51566	-0.00530271	6.58525	-1.9903	0.0474684	0.0892345	-0.0051457	6.42536	-1.36132	0.176173	0.184711	0.00137584	6.46225	0.384287	0.701522	0.618318
ILMN_1651752	CXORF21	80231	-0.00539497	6.67479	-1.66762	0.0964389	0.144055	-0.0181741	6.56864	-2.75953	0.00677394	0.0161067	-0.0063813	6.5561	-1.27688	0.204385	0.366228
ILMN_1651767	MKL1	57591	0.00200186	6.74109	0.49034	0.624253	0.45842	0.0136528	6.4136	2.43534	0.0164716	0.032556	0.0152101	6.76025	1.70876	0.0903699	0.240743
ILMN_1651769	ZFYVE16	9765	0.0124897	6.95713	2.79889	0.00546116	0.0182745	-0.0119256	6.59209	-1.74217	0.0842514	0.110045	0.0140875	6.92904	1.54902	0.124306	0.285955
ILMN_1651776	FHOD1	29109	0.0141617	8.19239	1.26971	0.205176	0.23656	-0.0150753	7.95542	-0.901124	0.369476	0.298836	0.000200489	8.41953	0.00992077	0.992103	0.696142
ILMN_1651788	MAP3K11	4296	-0.00292876	7.89231	-0.333802	0.738763	0.500429	0.0112908	7.05428	1.1692	0.24483	0.230229	-0.057096	8.53017	-3.18272	0.00190636	0.0220516
ILMN_1651792	RORC	6097	0.00304534	6.56565	1.17428	0.241218	0.262025						-0.0141475	6.56196	-1.99065	0.0490476	0.16987
ILMN_1651799	SLC38A2	54407	0.0403609	9.38571	2.47453	0.013896	0.0369962	0.0384601	9.56352	1.15546	0.250387	0.233647	0.0747734	9.8702	2.43674	0.0164561	0.0877329
ILMN_1651811	LOC729269	729269	-0.00206055	6.5362	-0.897774	0.370029	0.340415						-0.00035234	6.42656	-0.0904411	0.928104	0.681855
ILMN_1651819	GALNT11	63917	0.00709947	9.15935	1.08041	0.280833	0.287919	0.0169458	8.78927	1.51491	0.132642	0.152084	-0.00673312	9.27101	-0.802978	0.423753	0.507361
ILMN_1651826	BASP1	10409	0.00387139	9.64615	0.142479	0.886798	0.545959	0.0864668	7.69951	2.3776	0.0191375	0.0365183	0.0419355	10.173	1.15851	0.249214	0.401724
ILMN_1651828	CCT3	7203	-0.00307753	8.04767	-0.51401	0.607625	0.451725	0.00369967	7.92293	0.383892	0.701794	0.433255	0.0108829	7.96181	1.04305	0.299258	0.435751
ILMN_1651832	EHD1	10938	-0.00707556	9.25131	-0.767331	0.44349	0.378199	-0.019354	9.4935	-1.0903	0.277943	0.249846	0.00212149	9.17393	0.113198	0.910084	0.677586
ILMN_1651838	RND1	27289	-0.0131633	6.50472	-1.68451	0.0931275	0.140773	-0.00185619	6.3771	-0.298764	0.765679	0.454759	0.0232903	6.65868	1.24852	0.214543	0.374946
ILMN_1651850	RPS16	6217	-0.0179093	12.9196	-3.83027	0.000155992	0.00112837	-0.0608696	12.6342	-6.06381	1.87883e-08	4.12635e-07	-0.00204019	12.9137	-0.398044	0.691384	0.614877
ILMN_1651872	UBIAD1	29914	-0.0144587	7.3673	-2.34028	0.0199268	0.0481276	-0.0349962	7.16465	-3.73299	0.000300357	0.00126934	0.000855459	7.32869	0.0940961	0.925207	0.681176
ILMN_1651878	EVC	2121	0.00164891	6.52598	0.805434	0.421209	0.366986	0.0118321	6.43088	2.90139	0.00448181	0.011552	0.00226626	6.42171	0.673868	0.501837	0.544125
ILMN_1651886	CWF19L1	55280	0.0131968	9.11224	1.61571	0.107212	0.154421	-0.0222141	8.54207	-1.41064	0.16115	0.173877	0.021417	9.24094	1.87919	0.0629168	0.195743
ILMN_1651899	LOC653314	653314	-0.0223843	11.7771	-2.42379	0.0159526	0.0409007	-0.048958	11.1719	-2.42264	0.0170277	0.0334057	-0.00196949	11.6882	-0.118802	0.905653	0.676519
ILMN_1651900	KCNA4	3739	-0.0052866	6.55828	-1.4379	0.151509	0.194248	-0.00568308	6.3932	-1.02843	0.305985	0.265555
ILMN_1651902	RASL11A	387496	-0.00224256	6.62635	-0.737896	0.461156	0.386885	0.00033145	6.44775	0.0689449	0.945158	0.507282	-0.00152922	6.5189	-0.320763	0.749011	0.633652
ILMN_1651916	OCLN	4950	0.0065227	6.53572	2.4976	0.0130411	0.0352964	0.00421521	6.36731	1.25655	0.211558	0.209086	0.0030161	6.43182	0.855049	0.394419	0.492486
ILMN_1651936	SETD8	387893	0.00275584	7.41218	0.502804	0.615472	0.454905	0.0266641	7.34294	2.77384	0.00650179	0.0155815	-0.0245995	7.42853	-2.13555	0.0349784	0.138826
ILMN_1651943	ANK3	288	0.000290822	6.57811	0.0923872	0.926452	0.556779	-0.00267475	6.4132	-0.661817	0.509462	0.361662	0.00229256	6.47621	0.512533	0.609326	0.586398
ILMN_1651949	SCYL3	57147	-0.00666993	6.80387	-1.725	0.0855615	0.13313	-0.00455822	6.76074	-0.648184	0.518206	0.365249	-0.00783226	6.72625	-1.2441	0.216157	0.376292
ILMN_1651950	TPST1	8460	-0.0273323	8.1894	-1.98774	0.0477525	0.0895975	0.0184395	6.6722	1.19895	0.233104	0.222841	-0.0736135	8.82406	-5.05576	1.76485e-06	0.000127535
ILMN_1651958	MGP	4256	0.0661931	9.80772	2.80647	0.00533771	0.0179563	0.134939	8.0457	3.70512	0.000331288	0.00137284	0.0924775	9.98345	2.61302	0.0102549	0.066051
ILMN_1651964	ABCC5	10057	0.0339689	7.65922	3.53416	0.000473801	0.0027237	0.0283377	6.83078	2.72295	0.00751758	0.0175257	0.0497921	7.89153	3.38936	0.000979283	0.0137839
ILMN_1651966	FGFR3	2261	-4.07684e-05	6.59148	-0.0153478	0.987765	0.572531	-0.000471659	6.44258	-0.107284	0.914757	0.499109	-0.00365663	6.48881	-0.906229	0.366834	0.477284
ILMN_1651967	TP53I3	9540	0.00130392	6.52682	0.745233	0.456716	0.384729	-0.00178962	6.38968	-0.51419	0.608142	0.400166	0.000638517	6.44363	0.193127	0.847223	0.661756
ILMN_1651987	C6ORF129	154467	0.00811952	6.91395	1.54897	0.122447	0.168733	0.0251936	6.70197	3.52961	0.000607127	0.00225622	0.0111213	6.86562	1.34588	0.181164	0.345141
ILMN_1652000	FAM156A	29057	0.00203313	6.67612	0.537303	0.591458	0.445055	0.00697309	6.47249	1.08281	0.281241	0.251706	0.00327099	6.50229	0.567899	0.571283	0.572558
ILMN_1652003	GNG10	2790	0.00691632	7.46486	1.15175	0.250345	0.26815	-0.000963714	7.5139	-0.0627845	0.950051	0.508573	0.0197231	7.18327	1.82691	0.070478	0.209548
ILMN_1652006	SMC1A	8243	0.00193811	6.58794	0.814618	0.41594	0.364278	0.00401294	6.39087	0.969826	0.334244	0.280949	-0.0028893	6.5263	-0.761551	0.44799	0.519017
ILMN_1652008	C15ORF23	90417	0.0103053	6.66169	3.38648	0.000802706	0.00414633	0.0128823	6.49565	2.27057	0.0251052	0.0449977	0.00212687	6.52842	0.477629	0.633881	0.594761
ILMN_1652023	AGFG2	3268	0.00185424	6.55946	0.662736	0.50801	0.40875	-0.00414647	6.38098	-0.924685	0.357138	0.292728	-0.00306362	6.44786	-0.674192	0.501631	0.544034
ILMN_1652024	CSNK1G3	1456	0.0335052	7.69861	3.11671	0.00200666	0.00842814	0.0111529	7.30669	0.609068	0.543725	0.375431	0.0186239	7.82098	0.880164	0.380727	0.485097
ILMN_1652065	KCNMB1	3779	0.00243279	7.00734	0.152208	0.879125	0.543804	0.00931872	6.34824	2.5538	0.0120132	0.0254095	-0.0175328	7.07779	-0.79206	0.430064	0.510403
ILMN_1652066	SNED1	25992						-0.00304422	6.33376	-0.834094	0.406021	0.316027
ILMN_1652072	MGC42105	167359	-0.00443046	6.59115	-1.40543	0.160933	0.202248	0.00689503	6.35146	1.29634	0.197549	0.199743	-0.00466872	6.48444	-0.823523	0.412027	0.501564
ILMN_1652073	LOC653658	653658	-0.0179041	11.2769	-2.26984	0.0239295	0.0548241	-0.0797651	10.8846	-5.12593	1.26481e-06	1.37427e-05	0.00715782	11.1539	0.607888	0.544539	0.562131
ILMN_1652082	ELF4	2000	0.000965642	7.78769	0.113053	0.910065	0.552371	0.0322117	6.60932	2.85189	0.00518523	0.0129893	0.0039136	8.4364	0.258512	0.796504	0.647803
ILMN_1652085	MPHOSPH10	10199	-0.0226225	8.40479	-3.24105	0.00132537	0.00612839	-0.0264689	7.83765	-3.06461	0.00273714	0.0077174	-0.027964	8.37445	-2.45524	0.0156763	0.0853336
ILMN_1652123	HMGN1	3150	0.00394537	8.97047	0.391164	0.695955	0.48551	-0.00859463	8.37825	-0.613335	0.540911	0.374329	-0.0131422	9.05648	-0.827836	0.409591	0.500335
ILMN_1652128	LMBRD1	55788	0.0187642	9.97895	2.20506	0.0282112	0.0615876	-0.0253633	9.78762	-1.41135	0.16094	0.173722	0.0215724	9.97742	1.32546	0.187817	0.351297
ILMN_1652144	LOC653751	653751	-0.00261043	6.55942	-1.05389	0.292784	0.295507	0.00948273	6.38634	2.40651	0.0177583	0.0345032	-0.00251762	6.45658	-0.697521	0.486977	0.537426
ILMN_1652151	LOC644829	644829	-0.00333396	6.55241	-1.33508	0.182867	0.219875	-0.00944049	6.43584	-2.49549	0.0140508	0.0287402	-0.000179512	6.45653	-0.0551698	0.956105	0.688267
ILMN_1652161	PNKD	25953						-0.0023278	6.36035	-0.734215	0.464368	0.342332	0.00307374	6.41118	0.939862	0.349388	0.466993
ILMN_1652163	DVL2	1856	-0.0070234	6.9989	-1.58911	0.113092	0.160095	-0.00389872	6.792	-0.695963	0.487908	0.352599	-0.0246694	7.06812	-3.23924	0.00159339	0.019546
ILMN_1652164	LOC729196	729196	-0.00563627	6.53199	-2.57531	0.0104956	0.0300876						-0.00302731	6.41019	-0.889741	0.375584	0.482243
ILMN_1652166	GUCY1B2	2974	0.000589271	6.51277	0.22978	0.81842	0.526005						-5.92765e-05	6.42052	-0.0120859	0.990379	0.695774
ILMN_1652185	IL4R	3566	-0.0116168	7.53342	-0.864822	0.38783	0.34983	0.0197665	6.48792	2.83405	0.00546246	0.0135472	0.0580705	8.09455	2.78565	0.00631192	0.048179
ILMN_1652188	KIAA1632	57724	-0.00451438	6.50908	-1.83816	0.0670302	0.112907
ILMN_1652199	LOC642113	642113	0.02052	6.69097	2.29184	0.0226102	0.05264	0.00594829	6.41244	1.38228	0.169663	0.180047	0.0349221	6.5917	2.62159	0.010016	0.0650674
ILMN_1652207	COX4I1	1327	-0.0124764	12.2575	-1.68425	0.0931779	0.140822	-0.0296826	12.3784	-3.04511	0.00290607	0.00810357	0.0085797	11.916	0.995863	0.321545	0.449595
ILMN_1652209	LOC731432	731432	0.00254434	6.53832	1.11913	0.263984	0.277014	0.00232858	6.3704	0.632614	0.528288	0.369322	-0.00866834	6.42639	-2.01626	0.0462572	0.164205
ILMN_1652219	C20ORF112	140688	-0.00514424	6.52346	-1.88506	0.060391	0.10512	0.00619198	6.36547	1.49409	0.137992	0.156302	0.00475189	6.41959	1.29621	0.197668	0.360312
ILMN_1652223	WDR91	29062	0.0148889	7.18946	3.09495	0.00215484	0.00890192	-0.000140151	6.7431	-0.0241608	0.980768	0.516522	0.0353801	7.30061	3.90936	0.000161964	0.00395829
ILMN_1652237	CBR3	874	-0.0273181	7.83484	-2.14237	0.0329713	0.0688226	-0.00100169	7.39502	-0.0515891	0.958949	0.510902	-0.0322857	7.83599	-2.18629	0.0309547	0.128515
ILMN_1652244	POPDC3	64208	0.000302631	6.45358	0.0958806	0.92368	0.55604						-0.00676069	6.40404	-1.63751	0.104437	0.260652
ILMN_1652246	KIAA0363	23148	-0.0413985	7.37742	-4.1362	4.59369e-05	0.000427032	-0.026019	6.83656	-1.55736	0.122235	0.143804	-0.0410326	7.3508	-2.88385	0.0047432	0.0401508
ILMN_1652276	MAGEA3	4102	-0.00378866	6.5445	-1.47296	0.141815	0.185674	-0.000686999	6.37744	-0.158249	0.874548	0.487874	0.00211069	6.43959	0.559372	0.577067	0.574735
ILMN_1652277	SECTM1	6398	-0.00152806	6.57641	-0.616964	0.537728	0.422122	0.0050942	6.393	1.30996	0.192918	0.196559	0.0022341	6.47107	0.559777	0.576792	0.574632
ILMN_1652280	FBXO32	114907	-0.00730775	6.86097	-1.26842	0.205635	0.236889	-0.0123126	6.74794	-1.17804	0.241303	0.228032	0.000305972	6.53844	0.05597	0.955469	0.688125
ILMN_1652300	ZNF507	22847	0.000642967	6.68929	0.23576	0.813781	0.524588	-0.00498353	6.48842	-1.09645	0.275256	0.248319	-0.00425973	6.57604	-0.905631	0.367149	0.477465
ILMN_1652306	MEGF10	84466	-0.00872506	6.6217	-3.08653	0.0022148	0.00909368	-0.00772086	6.45663	-1.80843	0.0732494	0.0994432	-0.00722151	6.49796	-1.76272	0.08078	0.2265
ILMN_1652313	RNF215	200312	0.00202557	6.56036	0.702954	0.482632	0.397072	0.00851098	6.35192	2.03639	0.0440945	0.0686135	0.0057009	6.41608	1.18373	0.23912	0.394362
ILMN_1652314	SPAG1	6674	0.000266012	6.51081	0.115187	0.908374	0.551911
ILMN_1652331	KCTD5	54442	-0.00687902	6.72991	-1.8626	0.0634992	0.108829	-0.00326553	6.42846	-0.707441	0.480777	0.349531	-0.00705131	6.65763	-0.97799	0.330267	0.455049
ILMN_1652333	FN3KRP	79672	0.00905457	9.10603	0.934489	0.350806	0.329818	-0.00799505	9.13336	-0.425587	0.671234	0.422444	-0.00553522	9.01747	-0.354058	0.723987	0.625729
ILMN_1652348	C4ORF50	389197	-0.00312404	6.53933	-1.57576	0.116138	0.162959	0.000756596	6.37228	0.212742	0.831919	0.475398	-0.00216882	6.42247	-0.670925	0.503702	0.544949
ILMN_1652357	PDHX	8050	0.000190059	8.27067	0.0163441	0.986971	0.572334	-0.0627582	8.43617	-3.38932	0.00097113	0.00332513	0.00446942	7.40692	0.400197	0.689803	0.614335
ILMN_1652366	NLRP7	199713											0.00375046	6.40079	0.970153	0.33414	0.457527
ILMN_1652369	ERCC1	2067											0.00372805	6.37796	1.05713	0.292814	0.431541
ILMN_1652371	KIAA1324L	222223	0.026132	7.91642	2.93271	0.00361995	0.0133153	0.0688305	7.59447	3.8788	0.000178449	0.000833274	-0.0691545	8.40716	-4.65059	9.43495e-06	0.000486348
ILMN_1652378	IPO7	10527	-0.00333645	6.7	-0.907368	0.364943	0.337656	-0.0032442	6.53445	-0.499908	0.61813	0.403827	0.00204107	6.63028	0.338882	0.735357	0.629371
ILMN_1652379	SUCLG2	8801	-0.0294244	9.29809	-2.93748	0.00356626	0.0131644	-0.0933976	9.41483	-5.41831	3.54015e-07	4.69839e-06	0.0171169	8.97617	1.07715	0.283816	0.425488
ILMN_1652381	SIGLEC5	8778	-0.00537491	6.57886	-2.04285	0.0419443	0.0818902	0.000305731	6.42244	0.0746362	0.940639	0.506084	0.00148789	6.44141	0.407913	0.684146	0.612382
ILMN_1652394	RAB2A	5862	0.0575661	7.85201	6.5724	2.20015e-10	2.17346e-08	0.0659695	8.1863	4.63272	9.8912e-06	7.52523e-05	0.0181153	7.6858	1.91613	0.0579947	0.186884
ILMN_1652407	ZMYND8	23613	0.00702634	7.42998	1.08302	0.279671	0.287171	0.0226345	7.09925	1.98248	0.0498987	0.0751808	-0.0115989	7.47838	-1.03987	0.300725	0.436695
ILMN_1652409	SPATA7	55812	-0.0318971	8.16354	-3.52574	0.000488501	0.0027895	-0.0943204	7.94052	-4.84743	4.10039e-06	3.62692e-05	0.0189997	8.10857	1.2379	0.218441	0.378179
ILMN_1652412	PHKB	5257	0.0130576	6.83367	2.39693	0.0171469	0.0431643	0.0161932	6.71009	1.4628	0.146352	0.162826	-0.00169175	6.66567	-0.182377	0.855629	0.663962
ILMN_1652417	DC36	389760	0.00599447	6.58631	2.36632	0.0186032	0.0458157	-0.000366808	6.36786	-0.109972	0.91263	0.498527	-0.00397493	6.46087	-0.953013	0.342714	0.462906
ILMN_1652431	CA1	759											0.00427019	6.38711	0.478737	0.633095	0.5945
ILMN_1652434	MTHFD2L	441024	-0.0140254	7.30512	-2.04278	0.0419509	0.0818994	-0.0629461	7.17281	-5.04517	1.78572e-06	1.82247e-05	-0.00935803	7.02692	-0.895657	0.37243	0.480471
ILMN_1652439	KRTAP3-1	83896						-0.0171263	6.39718	-4.2965	3.73965e-05	0.000227907	-0.00497863	6.3806	-1.51663	0.132285	0.295625
ILMN_1652445	RAC1	5879	-0.00429076	6.73078	-1.15768	0.247917	0.266537	-0.00559541	6.42658	-1.38455	0.168972	0.179554	-0.0161248	6.77246	-1.92873	0.0563922	0.183917
ILMN_1652456	TMEM98	26022	-0.00462992	6.66237	-1.063	0.288641	0.292893	-0.00135908	6.38064	-0.337395	0.736457	0.445129	-0.0102488	6.60126	-1.15076	0.252376	0.403966
ILMN_1652459	LOC654161	654161	-0.0129086	6.93241	-3.12068	0.00198064	0.00834578	-0.0158137	6.73575	-2.63711	0.00956162	0.0212125	-0.0127835	6.82077	-2.11403	0.0368168	0.143297
ILMN_1652464	TUBA3E	112714	0.00266278	6.55784	0.965638	0.335006	0.320842	0.00742167	6.36565	2.03689	0.0440432	0.0685569	-0.00474943	6.52957	-1.09122	0.277609	0.421421
ILMN_1652465	SLC26A4	5172	-0.00114379	6.47265	-0.469765	0.638865	0.46417	-0.00334538	6.31591	-0.892467	0.374076	0.301072	-0.00481664	6.37805	-1.31434	0.19152	0.35473
ILMN_1652472	BRAF	673	-0.00697894	6.49594	-3.14643	0.0018194	0.00782345	-0.00364531	6.35674	-0.89811	0.371073	0.299615	0.00244799	6.39998	0.641081	0.522829	0.553198
ILMN_1652486	THAP7	80764	-0.00913282	6.76689	-2.54187	0.011531	0.0322344	-0.00284566	6.52903	-0.493783	0.622436	0.405389	-0.012994	6.66917	-1.86847	0.0644088	0.198568
ILMN_1652487	RIOK1	83732	-0.00256406	6.7217	-0.826545	0.409154	0.360749	-0.00132963	6.46384	-0.293807	0.769454	0.455979	-0.00538023	6.59634	-0.972295	0.333078	0.456851
ILMN_1652490	MANSC1	54682	0.0136705	7.14099	2.36908	0.0184679	0.0455741	0.0386515	6.75378	4.74319	6.30621e-06	5.21738e-05	-0.0228858	7.37959	-1.65962	0.0998947	0.254402
ILMN_1652505	APEX2	27301	0.0176318	7.37292	3.4582	0.000622799	0.00339424	0.0105464	7.15837	1.16015	0.248478	0.232478	0.0147827	7.46012	1.42796	0.156193	0.321706
ILMN_1652512	C2CD2	25966	-0.0022915	10.3727	-0.121767	0.903165	0.550489	0.0199829	10.8464	0.767309	0.444529	0.333354	-0.0613414	9.59826	-3.00607	0.00329211	0.0317605
ILMN_1652521	MTMR9	66036	0.00387272	7.91182	0.542532	0.587856	0.443547	-0.000195126	7.39505	-0.0197447	0.984283	0.517416	0.00587044	8.16091	0.499342	0.618555	0.589591
ILMN_1652525	FAM125B	89853	0.0184812	7.57301	2.78918	0.00562329	0.0186873	0.0065335	7.15869	0.698912	0.48607	0.351812	0.0213312	7.69616	2.04831	0.0429569	0.157185
ILMN_1652540	RELL2	285613											0.00688635	6.42823	2.04106	0.043686	0.158756
ILMN_1652549	DTNA	1837	-0.0244112	6.87756	-3.81368	0.000166322	0.001189	-0.0623829	6.78655	-4.1969	5.47895e-05	0.000315855	-0.0035567	6.70332	-0.515104	0.607534	0.585771
ILMN_1652580	POLD1	5424	0.000462093	6.63411	0.146544	0.883591	0.545061	-0.00224654	6.3929	-0.570497	0.569495	0.385494	0.0102867	6.64335	1.37866	0.170851	0.335893
ILMN_1652594	ACTR5	79913	-0.00491515	6.96573	-1.13307	0.258092	0.273217	-0.00455751	6.66055	-0.834154	0.405988	0.316012	-0.0296989	7.12292	-4.08212	8.58498e-05	0.0024641
ILMN_1652609	RGNEF	64283	0.00259431	6.50902	1.16439	0.245196	0.264715	0.00676069	6.35234	1.80467	0.0738404	0.10003
ILMN_1652631	GLIPR2	152007	0.072716	10.0346	4.01034	7.66556e-05	0.000636849	0.191067	9.63354	4.47989	1.8243e-05	0.000124633	0.100682	10.1836	4.2582	4.41563e-05	0.00149648
ILMN_1652638	LRRC58	116064	-0.00779712	7.77471	-0.886397	0.376116	0.343676	-0.0214238	7.51285	-1.23522	0.21936	0.214109	-0.00439301	7.67497	-0.324896	0.745889	0.632682
ILMN_1652647	INPP4A	3631	-0.00204582	6.65445	-0.798256	0.425356	0.369097	-0.00764461	6.5196	-1.68217	0.0953504	0.120328	0.00602177	6.62063	1.30709	0.193962	0.356969
ILMN_1652650	SH3KBP1	30011	-0.000993707	6.53453	-0.399291	0.689964	0.483351	0.00640571	6.37667	1.54399	0.12544	0.146399	0.0078736	6.41912	2.58909	0.0109498	0.0688193
ILMN_1652662	GRB10	2887	-0.0022585	6.56898	-1.08382	0.279318	0.286943	-0.00349631	6.41798	-1.00922	0.315068	0.270611	-0.00317849	6.52244	-0.824081	0.411711	0.501405
ILMN_1652677	FAM89A	375061	-0.0594209	9.10263	-2.79429	0.00553742	0.0184694	-0.123178	9.42901	-4.72689	6.74196e-06	5.51832e-05	-0.0233074	8.04354	-0.979899	0.329328	0.454443
ILMN_1652701	FLJ20972	80098	0.000100663	6.51704	0.038343	0.96944	0.567942
ILMN_1652715	C10ORF111	221060						0.0186223	6.37643	3.53305	0.000600088	0.00223516
ILMN_1652716	THEX1	90459	0.00347798	6.55071	1.54506	0.123389	0.169577	0.0133844	6.48823	2.27937	0.0245588	0.0442557	0.00893385	6.45015	2.03136	0.0446768	0.160869
ILMN_1652719	TMCO5A	145942	-0.00169642	6.52391	-0.674061	0.500793	0.405401	3.6206e-06	6.36171	0.00102186	0.999187	0.521167	-0.0012845	6.43979	-0.332898	0.739858	0.630793
ILMN_1652721	LOC648758	648758	-0.00899774	6.74445	-2.05166	0.0410736	0.0806806	-0.0142183	6.51318	-2.55709	0.0119066	0.0252311	-0.00936129	6.65175	-1.52129	0.131112	0.294237
ILMN_1652722	C14ORF2	9556	-0.0217442	7.75928	-2.85036	0.00467061	0.0162202	-0.0494469	7.83433	-3.76811	0.00026528	0.00114965	0.0102417	7.41797	1.26046	0.210224	0.371293
ILMN_1652727	GLT8D1	55830											0.000951318	6.38957	0.287577	0.774222	0.641303
ILMN_1652736	RPS6KA3	6197	0.00972709	6.87889	1.91625	0.0562865	0.100146	0.0152503	6.55212	2.24528	0.0267335	0.047233	-0.00207552	6.91648	-0.247952	0.804643	0.650119
ILMN_1652749	ERF	2077	-0.00618518	6.90568	-0.883499	0.377677	0.344505	0.000510701	6.45804	0.0792061	0.937011	0.505118	-0.0117212	7.01941	-0.729396	0.46734	0.528279
ILMN_1652753	PAAF1	80227	0.0138195	8.34144	1.84544	0.0659626	0.111688	0.0270849	8.49514	2.29055	0.0238801	0.0433229	0.00628603	8.03649	0.547233	0.585349	0.577806
ILMN_1652754	ZNF428	126299	-0.00126596	9.61241	-0.106986	0.914871	0.553673	0.0131747	9.33412	0.78602	0.433532	0.328325	0.030846	9.44233	2.08044	0.0398539	0.150314
ILMN_1652762	HIC2	23119	-0.0228991	7.34602	-3.12279	0.00196694	0.00830218	-0.0512486	6.86018	-3.55758	0.000552007	0.0020887	0.0035995	7.42837	0.289639	0.772648	0.640835
ILMN_1652763	LOC389203	389203	-0.000429799	6.80416	-0.128951	0.897483	0.548926	0.00439808	6.68843	0.736947	0.462711	0.341594	0.00492588	6.5974	1.02321	0.308498	0.441614
ILMN_1652768	LOC440589	440589	-0.0227806	11.2821	-1.42548	0.155062	0.197301	-0.104578	10.3425	-3.13415	0.00220582	0.00648071	0.0151352	11.5408	0.550212	0.583311	0.577056
ILMN_1652777	CDC42EP2	10435	-0.0229811	7.28311	-2.50661	0.0127204	0.034657	0.00169873	7.08351	0.106946	0.915025	0.499182	-0.00844825	7.15008	-0.610201	0.543012	0.561517
ILMN_1652787	PIK3AP1	118788	0.0375302	6.92435	5.25862	2.76973e-07	6.80032e-06	0.0216796	6.40613	4.04841	9.57951e-05	0.000499909	0.085694	6.92639	5.21587	8.90708e-07	7.71981e-05
ILMN_1652790	CLK1	1195	0.00374325	7.39474	0.286752	0.774501	0.512237	-0.00748056	7.05337	-0.404414	0.686688	0.42792	-0.0100553	7.53495	-0.506122	0.613804	0.587955
ILMN_1652797	FAM174B	400451	0.00187257	6.71274	0.393586	0.694167	0.484868	0.0247929	6.37562	5.62781	1.38982e-07	2.12579e-06	-0.00549982	6.75169	-0.573633	0.56741	0.571084
ILMN_1652806	ATP5J	522	-0.00127704	7.59663	-0.167825	0.866835	0.540309	-0.0524599	7.69247	-4.44164	2.12219e-05	0.000142002	-0.0121768	7.16647	-1.69474	0.0930089	0.244568
ILMN_1652819	OPA3	80207	-0.00072272	6.61266	-0.252402	0.800904	0.520608	0.00264664	6.42113	0.647798	0.518455	0.36535	-0.00466852	6.48543	-1.05619	0.293242	0.431823
ILMN_1652825	IL10RA	3587	0.0459863	7.07596	4.51308	9.19752e-06	0.000114071	0.0160022	6.38921	3.88222	0.000176254	0.000824889	0.140004	7.24151	6.40457	4.03267e-09	1.51767e-06
ILMN_1652826	LRRC17	10234	-0.0633357	8.29332	-2.42412	0.0159388	0.040874	0.00123328	6.58982	0.115529	0.908235	0.49732	-0.0578435	8.39197	-1.60127	0.11224	0.270825
ILMN_1652846	PCYT2	5833	-0.0508144	7.36129	-4.76176	2.99573e-06	4.58089e-05	-0.0548857	7.48514	-2.53219	0.0127352	0.0265998	-0.0237498	6.88412	-2.3128	0.0226309	0.105842
ILMN_1652852	GAS2	2620	-0.00109937	6.53433	-0.527724	0.598082	0.447808	0.00483986	6.37096	1.27224	0.205951	0.205398	-0.000832943	6.4294	-0.226378	0.821336	0.654775
ILMN_1652854	LOC653569	653569	-0.000673213	6.55086	-0.211572	0.832585	0.530282	0.00282269	6.36876	0.428166	0.669361	0.42181	-0.00285845	6.40618	-0.712242	0.477852	0.533197
ILMN_1652872	UBOX5	22888	-0.00483381	6.55243	-2.23558	0.0261172	0.0583454	-0.00436661	6.37293	-1.21525	0.226851	0.218816	-0.000616916	6.42688	-0.178655	0.858543	0.66472
ILMN_1652890	LOC653349	653349	-0.00191598	6.53203	-0.767011	0.44368	0.378294
ILMN_1652906	GBGT1	26301	-0.000454132	6.94546	-0.0909232	0.927615	0.557089	-0.0207255	6.48903	-4.11253	7.53793e-05	0.000411527	0.0406309	6.98894	3.95725	0.000136073	0.00348782
ILMN_1652907	CDC5L	988	-0.0188533	7.67735	-3.38243	0.000814176	0.00419163	-0.0285595	7.44175	-3.23032	0.00162766	0.00506641	-0.0168365	7.66296	-2.07724	0.0401535	0.150983
ILMN_1652913	EZH2	2146	0.00616868	6.53119	2.10368	0.036242	0.0736902						0.00260831	6.42703	0.545867	0.586284	0.57815
ILMN_1652918	RHOF	54509	0.00320566	6.54997	1.32362	0.186641	0.222798						-9.76092e-05	6.43961	-0.0274075	0.978185	0.693145
ILMN_1652928	ORAI2	80228	3.90252e-05	6.52632	0.0153093	0.987796	0.572538						0.000962591	6.41969	0.237909	0.812403	0.652299
ILMN_1652929	POGZ	23126	-0.00740829	7.03471	-1.07686	0.282413	0.288934	-0.00889336	6.48336	-1.77297	0.0789792	0.105025	-0.00983671	6.96505	-0.893772	0.373433	0.481036
ILMN_1652931	LOC644672	644672	0.0045275	6.57126	1.8455	0.0659539	0.111678	-0.00327991	6.39614	-0.903857	0.368031	0.298129	-9.39642e-05	6.46034	-0.0265328	0.978881	0.693296
ILMN_1652938	PRRG3	79057	-0.0130781	6.65582	-2.42801	0.0157719	0.0405543	0.0030286	6.34593	0.855159	0.394307	0.310653	0.00116937	6.53899	0.184823	0.853715	0.663462
ILMN_1652940	MGC16703	113691	0.00247727	6.5026	1.03593	0.301074	0.300662
ILMN_1652959	ABCD2	225	0.00836046	6.61207	2.20535	0.0281905	0.0615562	0.00246211	6.61639	0.260573	0.794905	0.464062
ILMN_1652969	ZNF479	90827	0.00108534	6.53274	0.455967	0.648745	0.467989
ILMN_1652975	DLK1	8788	0.00300336	6.49278	0.558064	0.577218	0.439053						-0.0027926	6.36355	-0.720142	0.472995	0.53094
ILMN_1652989	NUP160	23279	0.0286136	8.42803	3.05633	0.00244291	0.00981729	-0.00706972	7.86162	-0.47272	0.637342	0.410723	0.00434533	8.55153	0.260396	0.795055	0.647387
ILMN_1652996	SMG1	23049	0.004328	6.54911	1.61791	0.106737	0.153953	0.00544326	6.40982	1.43572	0.153898	0.16852	0.00364075	6.50849	0.811614	0.4188	0.504936
ILMN_1653001	CABLES1	91768	-0.0711508	8.24776	-4.90832	1.51286e-06	2.64872e-05	-0.0757428	8.48185	-3.5147	0.000638615	0.00234925	0.00630043	7.31817	0.428832	0.668901	0.607061
ILMN_1653006	CSN1S1	1446	0.0882701	7.13421	3.73317	0.000226329	0.00151982	0.0435849	7.64547	0.786795	0.43308	0.328124	0.0105187	6.42377	2.15824	0.0331266	0.134142
ILMN_1653026	PLAC8	51316	0.00639199	6.62004	1.29095	0.19772	0.231138						0.0118556	6.52549	1.879	0.0629426	0.195793
ILMN_1653028	COL4A1	1282	0.0523097	11.9229	3.52774	0.000484983	0.00277352	0.075242	11.9734	5.32467	5.34476e-07	6.63655e-06	-0.033401	12.0876	-1.36751	0.174306	0.33905
ILMN_1653031	LOC653766	653766	-0.00763999	6.55491	-3.20597	0.00149186	0.0067189	-0.00871172	6.35264	-2.16672	0.0323966	0.0546395
ILMN_1653040	PCDHGA12	26025	-0.00197865	6.53097	-0.875529	0.381989	0.346781						0.00148112	6.41059	0.33916	0.735148	0.629305
ILMN_1653042	HSD3B7	80270	-0.00581444	7.04049	-0.518878	0.60423	0.450338	0.0122759	6.7425	1.53417	0.127837	0.148314	0.0168992	7.04186	1.07149	0.286339	0.427206
ILMN_1653047	DHX40	79665	0.00209778	6.7977	0.558949	0.576615	0.438798	-0.00684608	6.5313	-1.25004	0.213917	0.210618	0.00444376	6.68839	0.662051	0.50935	0.547423
ILMN_1653115	ECH1	1891	-0.0362851	10.069	-2.34294	0.0197879	0.0478892	-0.0358637	10.5093	-1.76633	0.0800927	0.106084	-0.0328053	9.18268	-1.61938	0.108285	0.265755
ILMN_1653125	PER1	5187	-0.0158029	6.82911	-1.95517	0.0514941	0.0942589	-0.00886218	6.57572	-0.894475	0.373005	0.300554	0.0256384	6.81576	1.56211	0.12119	0.282022
ILMN_1653127	HERC2P2	400322	0.00421604	6.61513	1.51805	0.130059	0.175429	-0.00410202	6.40726	-0.972992	0.332675	0.28012	0.0116129	6.56892	1.76911	0.0797019	0.224817
ILMN_1653129	CSTF2	1478	0.0216199	7.38188	3.8853	0.000125896	0.000948749	0.0544065	7.13145	5.56133	1.87353e-07	2.7323e-06	0.0095554	7.43277	1.17916	0.240927	0.395703
ILMN_1653133	SH3D19	152503	0.026176	9.78443	2.10749	0.0359081	0.073189	0.00451242	9.80478	0.172651	0.863241	0.484623	-0.0107515	9.26086	-0.553621	0.580984	0.576195
ILMN_1653134	TMEM188	255919	0.0235804	7.65204	3.82251	0.000160744	0.00115644	0.0179927	7.35599	1.52487	0.130139	0.150132	0.0130701	7.57739	1.14605	0.25431	0.405357
ILMN_1653143	ECD	11319	0.00406876	6.92178	0.826326	0.409278	0.360813	0.0118915	6.67594	1.38632	0.16843	0.179166	0.00613259	6.79176	0.661583	0.509649	0.547553
ILMN_1653146	MSH4	4438	-0.00551101	6.56081	-2.0743	0.038907	0.0776056	-0.00558166	6.35342	-1.43625	0.153747	0.168407
ILMN_1653158	DPRX	503834	0.0190316	6.57412	4.11193	5.07526e-05	0.000462023	-0.0021272	6.31025	-0.48539	0.628358	0.407522	0.00387245	6.78231	0.197706	0.843647	0.660808
ILMN_1653161	SNCG	6623	0.0804601	7.42526	4.66979	4.56117e-06	6.47248e-05	0.195175	7.83615	5.69701	1.01653e-07	1.64585e-06	-0.0157569	6.82861	-0.981889	0.328351	0.453811
ILMN_1653165	AAMP	14	-0.024545	7.60899	-3.7243	0.00023407	0.00156015	0.0043392	7.46101	0.322268	0.747857	0.448926	-0.0202638	7.43982	-1.7044	0.0911839	0.241933
ILMN_1653182	LOC732139	732139											-0.000625637	6.38984	-0.147701	0.882855	0.670915
ILMN_1653185	LOC731196	731196	-0.00402616	6.63818	-1.35424	0.176681	0.214992	-0.000663436	6.46057	-0.163738	0.870235	0.486639	-0.00484986	6.52774	-1.14105	0.256375	0.406845
ILMN_1653200	SLC22A17	51310	-0.0303842	7.67866	-3.18253	0.00161364	0.00713415	-0.0738757	7.10847	-5.87313	4.54756e-08	8.48388e-07	-0.0173544	7.82171	-1.44674	0.150869	0.316214
ILMN_1653205	C8ORF59	401466	-0.00714932	9.25067	-0.926655	0.354853	0.332088	-0.0536028	9.13916	-3.67044	0.000373996	0.0015147	-0.00577532	9.05187	-0.424094	0.672342	0.608265
ILMN_1653220	PITPNM1	9600	0.00637132	7.36637	0.838584	0.402373	0.357252	0.0302069	6.75909	2.96809	0.00367216	0.00983299	-0.00202981	7.59492	-0.124584	0.901085	0.675411
ILMN_1653228	C3ORF22	152065	-0.00633972	6.60396	-2.54406	0.0114603	0.0320864	0.000514617	6.41285	0.134458	0.893284	0.493171	-0.00498559	6.44175	-1.49484	0.137875	0.302075
ILMN_1653263	GPRIN1	114787											0.0050678	6.39864	1.24146	0.217129	0.377098
ILMN_1653266	DNAJB14	79982	0.0157854	7.82031	1.57691	0.115873	0.162712	-0.0335105	7.43959	-2.20249	0.0297	0.051186	0.0332059	7.84983	1.65837	0.100147	0.254756
ILMN_1653278	MUC20	200958	-0.0140446	6.66719	-2.17255	0.0305993	0.0652726	-0.0241552	6.39965	-3.28646	0.001359	0.0043718	-0.0240525	6.66408	-1.90171	0.0598764	0.190278
ILMN_1653283	APP	351	-0.00249365	6.61515	-0.717803	0.473439	0.39276						-0.00545926	6.49078	-1.14648	0.254131	0.405227
ILMN_1653292	PFKFB4	5210	0.0291948	6.92535	3.61053	0.00035821	0.00218405	0.0173073	6.3519	3.62269	0.000441414	0.00173753	0.0828994	7.1646	3.99778	0.000117298	0.00311686
ILMN_1653310	ZNF580	51157	7.55389e-05	6.72484	0.0213952	0.982945	0.571333	0.00379422	6.60627	0.677777	0.499325	0.357439	0.00562983	6.50327	1.31329	0.191873	0.355055
ILMN_1653319	MC1R	4157	-0.00146808	7.08186	-0.212597	0.831786	0.530043	-0.0224142	6.49344	-3.83559	0.000208507	0.000944378	0.0192071	7.2487	1.44732	0.150707	0.316044
ILMN_1653337	USP32	84669	0.00415719	6.48907	1.96192	0.0506988	0.0932821	0.00560223	6.3298	1.57107	0.119015	0.141153	-0.00181917	6.39066	-0.500432	0.61779	0.589329
ILMN_1653342	DUS1L	64118	-0.00297535	6.88931	-0.691684	0.489673	0.400327	0.0103051	6.72175	1.29106	0.199368	0.200981	-0.00427809	6.72252	-0.606523	0.545441	0.562493
ILMN_1653355	A26C3	23784	0.0033958	6.54509	1.46777	0.143217	0.186936	-0.00737336	6.37973	-1.8044	0.0738837	0.100073	-0.00163938	6.41168	-0.396628	0.692425	0.615233
ILMN_1653367	TAF12	6883	-0.00784417	7.39133	-1.72472	0.0856113	0.133182	-0.00593624	7.23062	-0.698582	0.486276	0.3519	-0.0148277	7.29984	-1.48396	0.140736	0.305281
ILMN_1653372	ATP8B3	148229											-0.0101323	6.36496	-2.54298	0.0124092	0.0742727
ILMN_1653376	FAM171B	165215											-0.000273564	6.39134	-0.0750403	0.940322	0.684685
ILMN_1653386	SULT6B1	391365	-0.00367758	6.56143	-1.70577	0.0890902	0.13675	-0.00302897	6.40353	-0.866131	0.388288	0.307845	-9.73002e-05	6.45172	-0.0292005	0.976759	0.692834
ILMN_1653404	NKIRAS2	28511	-0.0023937	7.61468	-0.353936	0.723636	0.495257	0.0127689	7.43746	1.21423	0.227241	0.219058	-0.0128141	7.67089	-1.0363	0.302379	0.437754
ILMN_1653415	SPANXA2	728712	0.00161696	6.51241	0.621821	0.534533	0.420716						0.00218255	6.39551	0.625175	0.533176	0.557511
ILMN_1653428	SPINK9	643394						-0.00431956	6.3368	-1.00629	0.316468	0.271381
ILMN_1653429	SLC35A3	23443	0.0286192	7.47411	3.84664	0.00014639	0.00107169	0.00369574	7.38415	0.283615	0.777235	0.458476	0.0153842	7.24159	1.37126	0.173138	0.33799
ILMN_1653432	HNRPDL	9987	-0.0392214	8.69783	-3.65078	0.000308527	0.00194153	-0.0999618	8.07949	-5.11089	1.34907e-06	1.44857e-05	-0.0694304	9.19058	-3.78735	0.000250853	0.00542656
ILMN_1653434	DMD	1756	-0.00286828	6.55248	-1.00162	0.317336	0.310463	-0.00508651	6.41576	-1.07243	0.285856	0.254281
ILMN_1653438	PHF14	9678	0.00498991	7.4525	0.743022	0.458052	0.385379	-0.0222869	7.1092	-2.20374	0.0296099	0.051068	-0.00125285	7.47113	-0.105549	0.916136	0.679033
ILMN_1653443	CDK2	1017	0.00229481	6.6477	0.663161	0.507739	0.408625	-0.00146398	6.36635	-0.399761	0.690102	0.429134	-0.00275159	6.57623	-0.481559	0.631095	0.593833
ILMN_1653447	PSORS1C2	170680	-0.00192532	6.52754	-0.818755	0.413578	0.363055
ILMN_1653461	MGC48628	401145	-0.0041786	6.51555	-1.54538	0.123312	0.169508						-0.00317175	6.39544	-0.824299	0.411588	0.501343
ILMN_1653466	HES4	57801	0.0130553	9.08699	1.0184	0.309312	0.305677	0.143156	7.68071	5.00688	2.10069e-06	2.08022e-05	-0.0512903	9.52578	-2.49372	0.014159	0.0803754
ILMN_1653469	RPL12	6136	-0.0323883	10.5502	-3.03584	0.00260978	0.0103322	-0.0421823	10.2191	-2.24724	0.0266039	0.0470564	-0.0149094	10.7506	-0.958043	0.340183	0.461333
ILMN_1653470	KLC2	64837	-0.00302795	6.51585	-1.36065	0.17465	0.213363	-0.00441329	6.35527	-1.30476	0.194676	0.197774	-0.00434199	6.40216	-1.16323	0.247303	0.400353
ILMN_1653480	KENAE	202243	-0.00354402	6.54172	-1.91739	0.0561412	0.0999665	1.84682e-05	6.38869	0.00484892	0.99614	0.520405	-4.92098e-05	6.42595	-0.0133584	0.989367	0.695557
ILMN_1653496	GLUL	2752	-0.0729702	6.97378	-6.28616	1.15006e-09	7.89976e-08	-0.140124	6.911	-6.88108	3.71665e-10	1.64953e-08	-0.00237492	6.5085	-0.397389	0.691866	0.615042
ILMN_1653498	IGSF6	10261	0.0257046	6.6573	4.7907	2.62108e-06	4.10731e-05	0.00560768	6.33359	1.42001	0.158412	0.171848	0.0606797	6.69435	4.29463	3.83962e-05	0.00136426
ILMN_1653501	SEMA3B	7869	0.03275	7.35371	2.35322	0.0192593	0.046973	0.129893	7.61548	4.65169	9.15956e-06	7.07773e-05	-0.0651717	6.87689	-3.1139	0.00236459	0.0253392
ILMN_1653504	EDG1	1901	0.0121777	8.44686	0.869335	0.385361	0.348546	0.0142364	6.89246	0.697849	0.486732	0.352095	-0.0363072	8.87078	-1.57992	0.117053	0.27677
ILMN_1653514	RBBP4	5928	-0.010238	6.91429	-2.10815	0.0358503	0.073102	-0.00461918	6.77658	-0.545268	0.586664	0.392112	-0.00782292	6.81092	-1.13553	0.258668	0.408483
ILMN_1653524	SIKE	80143	0.00332479	6.58435	1.24753	0.213181	0.242218	0.00111511	6.42288	0.25148	0.801908	0.466244	-0.00594513	6.46014	-1.50743	0.134623	0.298354
ILMN_1653529	TEX10	54881	0.00127836	6.99831	0.259284	0.795595	0.518948	-0.011852	6.67272	-2.1054	0.0375144	0.0610226	-0.00916967	7.13858	-1.05666	0.293027	0.431681
ILMN_1653553	C14ORF80	283643	-0.0072227	6.90357	-0.832004	0.406071	0.359129	0.0166689	6.4483	3.76372	0.000269446	0.00116405	0.0142307	7.02141	0.953122	0.342659	0.462872
ILMN_1653575	IL18BP	10068	-0.00649728	6.64104	-1.86522	0.0631299	0.108394	-0.0002531	6.39715	-0.0606095	0.951779	0.509027	0.00457749	6.56417	0.876184	0.382876	0.486277
ILMN_1653599	ATP5D	513	-0.035581	9.29194	-2.86338	0.00448789	0.0157367	-0.0473229	9.25533	-2.24553	0.0267169	0.0472104	-0.00106291	8.79066	-0.0593396	0.952791	0.687522
ILMN_1653601	LOC646144	646144	-0.00599115	6.70316	-1.90016	0.0583737	0.102688	-0.00404011	6.42381	-1.1966	0.234017	0.223425	0.00353151	6.54694	0.717072	0.474879	0.531819
ILMN_1653612	KCTD9	54793	-0.000592355	7.94426	-0.0832037	0.933745	0.558714	-0.0123321	7.72753	-0.875199	0.383358	0.305519	-0.00185878	7.66093	-0.142227	0.887166	0.671989
ILMN_1653613	PIGO	84720	-0.00944665	6.91214	-2.58703	0.0101528	0.0293785	-0.00373405	6.76006	-0.629165	0.530535	0.370221	0.00291783	6.87223	0.471782	0.638035	0.596135
ILMN_1653618	ZZZ3	26009	0.0116969	7.99452	1.74962	0.0812108	0.128529	-0.0224641	7.80658	-1.61492	0.10917	0.132776	0.016535	8.08939	1.1238	0.263594	0.411947
ILMN_1653622	LOC648716	648716	-0.00188261	6.63733	-0.749203	0.454324	0.38356	-0.00301642	6.45651	-0.734428	0.464238	0.342275	-0.00189423	6.51952	-0.431777	0.666765	0.60631
ILMN_1653652	PTPRC	5788	0.0107758	6.46419	3.45035	0.000640474	0.00347177						0.0123204	6.39283	2.37004	0.0195624	0.0970735
ILMN_1653670	CUL3	8452	-0.00470362	6.59019	-1.46537	0.143871	0.187522	0.00535208	6.36703	1.37265	0.172631	0.182151	-0.00672405	6.50289	-1.15802	0.249413	0.401865
ILMN_1653687	GALNT9	50614	-0.00223779	6.57247	-0.617005	0.537701	0.42211	0.011396	6.3897	2.50635	0.0136496	0.0280953	-0.00323002	6.47591	-0.564055	0.573888	0.573542
ILMN_1653704	IL9	3578	-0.00350963	6.53312	-1.37677	0.169615	0.209344	0.000424964	6.38729	0.104117	0.917265	0.499794	-0.0048289	6.41371	-1.35256	0.179024	0.343255
ILMN_1653708	CORO1B	57175	-0.00667993	7.68514	-0.928151	0.354078	0.331654	0.00257505	7.27294	0.253731	0.800173	0.465705	0.00920858	7.91083	0.634628	0.527015	0.554955
ILMN_1653709	TIMM9	26520	-0.0223497	7.97443	-3.9174	0.000110973	0.000859515	-0.0343617	7.68572	-3.76446	0.000268738	0.00116161	-0.00305452	7.78048	-0.352377	0.725243	0.626135
ILMN_1653711	FZD2	2535	0.00961916	6.62284	1.95014	0.0520935	0.0950041	-0.000880894	6.32643	-0.189644	0.849934	0.480744	0.0345305	6.63321	4.36557	2.91865e-05	0.00113015
ILMN_1653712	UAP1L1	91373	0.00155329	7.0965	0.26829	0.788661	0.516763	-0.000595094	6.71111	-0.0696305	0.944613	0.507138	0.021961	7.0708	1.97415	0.0509205	0.173537
ILMN_1653718	ZFAND2B	130617	0.00114309	7.91879	0.156074	0.87608	0.542943	0.0497871	7.83935	3.57395	0.000521953	0.00199477	-0.0222316	7.98303	-1.57542	0.118088	0.278038
ILMN_1653719	ITGBL1	9358	-0.0129086	6.89079	-1.12799	0.26023	0.274594	-0.0018536	6.40058	-0.429342	0.668508	0.421521	-0.0191771	6.88308	-1.25775	0.211196	0.372121
ILMN_1653730	OXCT2	64064	0.00517727	6.56734	1.95924	0.0510142	0.0936695	0.0109261	6.40104	2.26248	0.0256164	0.0456976	-0.000842145	6.5531	-0.130766	0.896204	0.67422
ILMN_1653738	INTS4	92105	0.0037675	6.58277	1.56855	0.117811	0.16451	0.00263858	6.39406	0.705361	0.482065	0.350088	-0.00186153	6.46551	-0.432393	0.666319	0.606152
ILMN_1653750	SOX10	6663	-0.00954376	6.69475	-0.86684	0.386725	0.349256	-0.00059654	6.34837	-0.162772	0.870994	0.486856	-0.0293557	6.57534	-2.4479	0.0159819	0.0862858
ILMN_1653761	MYCN	4613	0.00302872	6.51312	1.19605	0.232626	0.256097						0.00135682	6.42105	0.373412	0.709574	0.621008
ILMN_1653771	WDR63	126820	0.00130512	6.53067	0.455511	0.649073	0.468114	-0.00268447	6.36521	-0.680086	0.497868	0.356826	-0.010715	6.4725	-2.39063	0.0185523	0.0941665
ILMN_1653788	RNF208	727800						0.011311	6.35826	2.91097	0.00435614	0.0112937
ILMN_1653793	PDPK1	5170	0.00344011	6.66448	1.00519	0.315618	0.309446	0.00617921	6.46109	0.918379	0.360414	0.294366	0.011795	6.58875	1.47881	0.142106	0.306794
ILMN_1653797	C6ORF62	81688	0.0089958	9.42772	0.856456	0.392431	0.352204	-0.0437041	9.23138	-2.46409	0.0152719	0.0306833	0.0539359	9.47558	2.92831	0.00415827	0.0369395
ILMN_1653799	LOC727735	727735	-0.00242943	6.51369	-1.00762	0.314454	0.308755
ILMN_1653801	LOC388282	388282	-0.00785167	6.63911	-2.38607	0.0176519	0.0440969	-0.0115896	6.50196	-2.12763	0.0355832	0.0586622	-0.00653748	6.53932	-1.38385	0.16926	0.334415
ILMN_1653814	HBBP1	3044	0.000179257	6.53882	0.0626681	0.950073	0.562983	0.00827832	6.3659	2.16509	0.0325245	0.0547995
ILMN_1653821	ADRA1A	148						0.00145979	6.33182	0.306037	0.760151	0.452963
ILMN_1653822	NEK2	4751											0.00608718	6.39901	1.62356	0.107387	0.264579
ILMN_1653824	LAMC2	3918	-0.00187077	6.52604	-0.737895	0.461157	0.386886						-0.00802538	6.4968	-1.05875	0.29208	0.431055
ILMN_1653828	CHFR	55743	0.0236057	8.46452	4.09307	5.48266e-05	0.000490512	0.014382	8.02091	1.61327	0.109529	0.133089	0.0406705	8.80073	3.62045	0.000449603	0.00810526
ILMN_1653836	C11ORF41	25758	0.00202473	6.71189	0.40446	0.686163	0.481972	0.00590759	6.38717	1.14303	0.25549	0.236739	0.0299676	6.7462	2.38212	0.0189639	0.095367
ILMN_1653856	STS-1	84959	0.0130289	6.67294	2.06703	0.0395922	0.0785883	0.020227	6.33873	3.81546	0.000224106	0.00100226	0.0554577	6.75101	4.23397	4.84364e-05	0.00160289
ILMN_1653861	SCMH1	22955	-0.033055	8.46379	-4.32841	2.05108e-05	0.000220553	-0.0475735	8.52679	-3.21452	0.00171176	0.00527589	-0.0105047	8.09926	-1.02445	0.307912	0.441248
ILMN_1653865	LOC642451	642451	0.00010828	6.57021	0.0531697	0.957632	0.564932	0.00204968	6.38221	0.566319	0.572322	0.38659	-0.00371195	6.44844	-0.973876	0.332296	0.456351
ILMN_1653867	ZNF483	158399	-0.00210311	6.51867	-0.98421	0.325808	0.31547
ILMN_1653871	NAMPT	10135	-0.0316137	7.8764	-1.14879	0.251563	0.268954	-0.108732	7.75281	-2.88437	0.00471301	0.0120195	0.0505849	8.16731	1.03455	0.303192	0.438272
ILMN_1653876	SPG21	51324	-0.00119795	6.72075	-0.378155	0.705584	0.488943	0.00609263	6.53518	1.06815	0.287772	0.255341	0.000622184	6.5984	0.135727	0.89229	0.673257
ILMN_1653878	CACNB2	783	0.0011996	6.45696	0.438299	0.661486	0.472834						-0.00554733	6.36336	-1.24896	0.214383	0.374812
ILMN_1653896	ATRIP	84126	-0.0100142	7.00673	-2.0387	0.0423592	0.0824615	-0.0137125	6.78952	-1.71956	0.0883024	0.113832	-0.0308499	6.99412	-3.62228	0.000446774	0.00807289
ILMN_1653904	TXNRD2	10587						0.00135595	6.38322	0.387061	0.699453	0.432435	3.12535e-05	6.41555	0.00904317	0.992801	0.69629
ILMN_1653910	LOC650496	650496	0.00198617	6.53416	0.75734	0.449443	0.381157	0.00485896	6.45486	0.884923	0.378113	0.303017	0.0063577	6.44237	1.38395	0.169229	0.334386
ILMN_1653940	USP2	9099	-0.00188921	6.5946	-0.728535	0.466857	0.389628	-0.00213606	6.44748	-0.530864	0.596575	0.395859	0.00731867	6.49299	1.90701	0.0591794	0.189032
ILMN_1653956	LOC644624	644624	0.00391445	6.56656	1.54838	0.122589	0.16886						0.0108973	6.47047	2.37613	0.0192586	0.096213
ILMN_1654001	SMC6	79677	0.0143507	7.0067	1.82193	0.0694652	0.115647	0.0158212	6.555	1.82749	0.0703152	0.0965532	-0.00597482	7.18332	-0.367356	0.714073	0.622495
ILMN_1654010	AGPAT3	56894	0.00267084	6.51807	1.33471	0.182986	0.219967	0.0083699	6.39276	2.20137	0.0297816	0.0512927	-0.00108437	6.4049	-0.334391	0.738733	0.630439
ILMN_1654013	C17ORF28	283987	0.00160623	7.0931	0.244792	0.806785	0.522434	0.0112877	6.49935	1.8043	0.0738994	0.100088	-0.0428858	7.49319	-2.57235	0.0114606	0.0707704
ILMN_1654016	MRLC2	103910	0.0271781	11.4032	3.98066	8.63335e-05	0.000700808	0.0773648	11.1224	6.29372	6.36369e-09	1.67983e-07	-0.0249245	11.6493	-1.95134	0.053609	0.178665
ILMN_1654032	ZER1	10444	-0.0155373	6.97084	-3.34251	0.000935843	0.0046666	-0.00345154	6.80498	-0.398861	0.690763	0.429369	-0.0124859	6.86767	-1.55908	0.121907	0.282936
ILMN_1654043	LOC653539	653539	0.00228592	6.4932	0.985145	0.325349	0.315199
ILMN_1654060	MKNK2	2872	-0.0590515	7.428	-5.87509	1.12571e-08	5.18495e-07	-0.0606905	7.1954	-4.07914	8.54251e-05	0.000456013	-0.0229157	7.25508	-1.45731	0.147935	0.313103
ILMN_1654063	HYDIN	54768	-0.000652406	6.53674	-0.333401	0.739065	0.500531						0.00392942	6.41295	1.17969	0.240719	0.395549
ILMN_1654064	LOC644334	644334	-0.0001507	6.52882	-0.0665961	0.946948	0.562172	-0.0047582	6.35493	-1.38794	0.167938	0.178813	-0.00386818	6.4053	-1.00528	0.317013	0.446845
ILMN_1654065	ATOH8	84913	-0.0344318	7.80754	-2.36089	0.0188726	0.0462936	0.0216217	6.93647	1.24545	0.215593	0.2117	-0.0538785	8.49949	-1.54873	0.124376	0.286042
ILMN_1654068	NUDT1	4521	0.000225368	6.72107	0.0716543	0.942925	0.561124	0.00694167	6.54996	1.43154	0.155087	0.1694	-0.00202084	6.62086	-0.378491	0.70581	0.619755
ILMN_1654072	CX3CL1	6376	-0.0119275	8.43763	-0.510493	0.610083	0.452725	0.0235599	6.86867	0.969317	0.334497	0.281083	-0.0148081	9.26849	-0.377437	0.706591	0.620016
ILMN_1654099	LRIG2	9860	-0.00225319	7.19337	-0.398575	0.690491	0.483541	-0.0212272	6.93853	-2.39013	0.0185286	0.0356376	0.000791141	7.35197	0.0811347	0.935485	0.683571
ILMN_1654109	EGFLAM	133584	-0.06578	9.44731	-3.62577	0.000338571	0.00208799	-0.0688684	9.21073	-2.07145	0.0406373	0.0647093	-0.0945174	9.44749	-4.49808	1.73576e-05	0.000777227
ILMN_1654112	PARD6A	50855	0.00953679	6.75646	2.57686	0.0104496	0.0299934	0.0330225	6.67886	3.7151	0.000319888	0.00133433	0.00990805	6.68532	1.61613	0.108986	0.266666
ILMN_1654118	BCL2L1	598	0.00713101	8.70664	0.71699	0.47394	0.392997	0.0686324	7.92834	3.8584	0.000192086	0.00088452	0.000759293	9.10016	0.037264	0.970343	0.69143
ILMN_1654129	MIA3	375056	-0.00018566	6.54513	-0.0848906	0.932405	0.558359	0.000537706	6.3837	0.154251	0.877692	0.48877	0.00209233	6.45282	0.616786	0.538675	0.559761
ILMN_1654141	ZDHHC20	253832	0.00157885	6.54427	0.727628	0.467411	0.389893	0.00192059	6.37121	0.509687	0.611284	0.401323	0.00308172	6.45605	0.789321	0.431656	0.511162
ILMN_1654151	COX6C	1345	-0.0086637	10.8016	-1.02638	0.305544	0.303396	-0.0580475	10.8918	-4.58176	1.21478e-05	8.87128e-05	-0.0100454	10.2698	-0.858296	0.392632	0.491538
ILMN_1654165	SLC45A2	51151	-0.00261958	6.54185	-1.17997	0.238951	0.260476	0.00406111	6.3995	0.997383	0.32075	0.273721	-0.00500316	6.43648	-1.41472	0.160031	0.32555
ILMN_1654170	HERC2P2	400322	0.010689	6.66543	2.94327	0.00350212	0.0129826	0.00226971	6.37002	0.695725	0.488056	0.352662	0.00773861	6.50345	1.43788	0.153362	0.31881
ILMN_1654195	GCC2	9648	0.00313337	6.60706	1.10536	0.269892	0.280834	-0.000636055	6.40624	-0.160074	0.873114	0.487464	-0.00335808	6.44481	-0.808799	0.420411	0.505728
ILMN_1654210	CD1C	911	0.0123317	6.89584	1.10463	0.270206	0.281037	0.00393492	6.36599	1.10524	0.271448	0.246136	0.0427148	6.89396	2.65779	0.00906095	0.0610058
ILMN_1654217	MPP2	4355	-0.00556416	6.57922	-2.02378	0.0438819	0.0845299						-0.0102878	6.54554	-2.16898	0.0322799	0.131936
ILMN_1654246	SIRT6	51548	0.0037174	6.5591	1.22719	0.220715	0.247612	-0.000155795	6.35596	-0.0372842	0.970325	0.513849	-0.000234798	6.44845	-0.0520663	0.958572	0.68882
ILMN_1654250	MRPL21	219927	-0.00554133	6.67024	-2.12652	0.0342786	0.0707148	0.00161451	6.45611	0.484248	0.629165	0.407811	-0.0114325	6.6118	-2.4564	0.0156288	0.0851842
ILMN_1654262	ZMAT3	64393	0.0443604	7.64896	3.78906	0.000182853	0.00128311	0.0969402	7.52072	4.34997	3.03938e-05	0.000191623	0.0278442	7.60053	1.57079	0.119159	0.279411
ILMN_1654287	ADCY9	115	0.000749707	6.85601	0.149078	0.881592	0.544499	0.00305004	6.41957	0.585418	0.559456	0.381581	-0.0323844	7.11856	-3.56349	0.00054645	0.00918781
ILMN_1654289	ELK1	2002	-0.0378293	7.49727	-6.31947	9.51314e-10	6.88085e-08	-0.05074	7.31192	-4.72972	6.66429e-06	5.46515e-05	-0.012868	7.56817	-1.34559	0.181256	0.345227
ILMN_1654313	LOC730995	730995	-0.0126947	7.10111	-1.6355	0.102997	0.150366	-0.00195711	6.5122	-0.275826	0.783195	0.460373	-0.0221078	7.05245	-1.55087	0.12386	0.285398
ILMN_1654318	PTPN23	25930	-0.00976362	6.92088	-2.35659	0.0190885	0.0466739	0.0208259	6.6704	2.81594	0.00575783	0.0141296	-0.00867679	6.91754	-1.16255	0.247576	0.400549
ILMN_1654319	HAPLN3	145864	0.0134202	6.65581	2.51243	0.0125167	0.0342508	0.00393026	6.3297	0.958223	0.340035	0.283985	0.00581833	6.86404	0.38694	0.699563	0.617658
ILMN_1654322	ATP1B3	483	-0.0113063	7.368	-1.21364	0.225845	0.251306	-0.0362532	7.23063	-2.56037	0.0118012	0.0250541	0.00225585	7.29901	0.150697	0.880496	0.670324
ILMN_1654324	HEYL	26508	0.0424207	7.76368	3.03531	0.00261426	0.0103458	0.056098	6.79709	3.99823	0.000115359	0.000583406	0.0566656	8.24623	2.25778	0.0259723	0.115404
ILMN_1654331	HOXB4	3214	-0.00468947	6.84233	-1.07749	0.28213	0.288753	-0.0105823	6.57373	-1.4227	0.157629	0.171268	-0.0218295	6.89633	-2.80904	0.00590038	0.0460852
ILMN_1654340	UGP2	7360	0.0131204	6.86947	1.97086	0.0496628	0.0920028	-0.0146228	6.68115	-1.2072	0.229924	0.220795	0.0065724	6.48522	1.2615	0.209851	0.370973
ILMN_1654357	ZNF24	7572	0.00146622	6.72518	0.348065	0.728036	0.496773	-0.00794013	6.54243	-1.12155	0.264479	0.242082	-0.00595203	6.73731	-0.70284	0.483669	0.535903
ILMN_1654370	TESK2	10420	0.00655979	6.80303	1.51811	0.130044	0.175416	-0.01821	6.50474	-3.84687	0.000200226	0.00091444	0.00154335	6.87596	0.208019	0.835606	0.658658
ILMN_1654385	ASB13	79754	-0.00752622	7.05667	-1.31867	0.188289	0.22406	-0.00680997	6.76405	-0.874776	0.383587	0.305627	-0.0116681	7.24078	-1.2924	0.19898	0.36148
ILMN_1654389	LOC728744	728744	0.00237788	6.50825	0.950196	0.34278	0.325292
ILMN_1654392	KHNYN	23351	-0.0266919	7.8515	-3.46139	0.000615741	0.00336304	-0.0410821	7.36438	-3.60728	0.000465507	0.00181599	-0.0336096	8.09781	-2.29061	0.0239298	0.109653
ILMN_1654398	RGL1	23179	0.0503208	9.43475	4.01535	7.51251e-05	0.000626822	0.112899	8.66216	5.07759	1.55541e-06	1.62796e-05	0.0828423	9.47337	3.71684	0.000321656	0.00648019
ILMN_1654402	IL18BP	10068	-0.00399543	6.56009	-1.49504	0.135959	0.180532	-0.00575603	6.38569	-1.39747	0.165063	0.176739	-0.00304323	6.43693	-0.820425	0.413783	0.502444
ILMN_1654411	CCL18	6362	0.0158181	6.64623	2.16573	0.0311226	0.0660692						0.0337053	6.57927	2.62261	0.00998789	0.0649504
ILMN_1654413	C10ORF108	414235	-0.00125573	6.60658	-0.386023	0.699754	0.48687	-0.00155688	6.36552	-0.418413	0.676454	0.424248	-0.00742623	6.56039	-1.23541	0.219361	0.378933
ILMN_1654414	ACSL3	2181	0.000150418	6.70635	0.0399785	0.968137	0.567612	0.00253016	6.48675	0.468312	0.640481	0.411832	-0.0053552	6.57383	-1.05355	0.294443	0.432614
ILMN_1654421	MPHOSPH9	10198	-0.0110672	6.81598	-2.9875	0.00304572	0.0116447	-0.0258258	6.67056	-4.44797	2.06983e-05	0.000139001	-0.00143579	6.60282	-0.289182	0.772997	0.640938
ILMN_1654441	OAT	4942	0.00321065	8.27304	0.364213	0.715956	0.49259	0.0262984	8.03465	1.47592	0.1428	0.160083	-0.00614452	7.95118	-0.363245	0.717133	0.623499
ILMN_1654457	TXN2	25828	-0.0215337	6.98299	-3.76841	0.000197908	0.00136661	-0.0373698	6.93289	-3.71768	0.00031699	0.00132479	-0.00700548	6.76798	-0.989653	0.324558	0.451432
ILMN_1654466	PLAC4	191585											0.00257551	6.40732	0.598876	0.550511	0.564513
ILMN_1654473	ZP1	22917	-0.00367715	6.47541	-1.25102	0.211904	0.241326						-0.0239554	6.44071	-3.97409	0.000127948	0.00333056
ILMN_1654488	UTX	7403	-0.0134888	7.48081	-2.31506	0.0212867	0.0504197	-0.0337983	7.1537	-4.05227	9.44291e-05	0.000494239	-0.00132979	7.75989	-0.116967	0.907104	0.676869
ILMN_1654493	LOC649169	649169	-0.00676054	6.66116	-2.41611	0.0162865	0.0415421	-0.0107438	6.48028	-3.08209	0.0025934	0.00738345	0.000876258	6.56463	0.247204	0.80522	0.650282
ILMN_1654496	LOC646168	646168	-0.00420169	6.53141	-1.48359	0.138971	0.183156						-0.0169888	6.46988	-2.85024	0.00523459	0.0427066
ILMN_1654497	ATAD1	84896	0.0127648	8.26115	1.43123	0.153409	0.195886	-0.0349218	8.16205	-1.80416	0.0739217	0.10011	0.00542611	7.79629	0.347117	0.72918	0.627401
ILMN_1654516	TMEM120A	83862	-0.106643	8.6087	-7.13	7.57828e-12	1.41251e-09	-0.0724724	8.8242	-3.14179	0.0021537	0.00635703	-0.0422852	7.88075	-2.24899	0.0265441	0.116957
ILMN_1654518	LRCH4	4034	0.0203025	7.29304	2.38592	0.017659	0.0441099	-0.0028131	6.5054	-0.426035	0.670909	0.422334	0.0174353	7.42085	1.04456	0.298561	0.435301
ILMN_1654522	LOC255620	255620	-0.0012818	6.54552	-0.447531	0.654816	0.470308	-0.0139543	6.45613	-3.05752	0.00279747	0.00785565
ILMN_1654540	SEMA6D	80031											0.010881	6.40552	3.07895	0.00263466	0.0273281
ILMN_1654541	ATP6V1G2	534	-0.00386815	6.6685	-0.908885	0.364143	0.337219	-0.0158717	6.42207	-2.83962	0.00537455	0.0133715	-0.0137453	6.78608	-1.18817	0.237376	0.393056
ILMN_1654542	C5ORF21	83989	0.0217639	8.92735	3.61142	0.000357045	0.00217838	0.0213772	9.05967	1.94793	0.0539512	0.079635	-0.0030245	8.89516	-0.2567	0.7979	0.648202
ILMN_1654543	MED6	10001	-0.00616338	8.83985	-1.06478	0.287836	0.292384	-0.0273994	8.53083	-2.53227	0.0127326	0.0265956	-0.0102088	9.12731	-1.16068	0.248334	0.401093
ILMN_1654545	CPSF1	29894	-0.0155267	8.71751	-1.31602	0.189175	0.224736	-0.022239	8.18768	-1.19227	0.235702	0.224499	-0.0391069	9.07319	-1.95325	0.0533794	0.178233
ILMN_1654552	MRPS31	10240	-0.030296	8.46133	-4.5173	9.02745e-06	0.000112355	-0.0731139	8.24808	-5.99876	2.54383e-08	5.27049e-07	-0.0250416	8.30738	-2.11299	0.0369082	0.143514
ILMN_1654560	TLR6	10333	0.0133919	6.68718	4.28137	2.50521e-05	0.000260602	-0.00262712	6.40971	-0.450873	0.652961	0.416194	0.0276961	6.58179	4.26993	4.22157e-05	0.00145261
ILMN_1654563	EFNB1	1947	-0.0289907	7.5656	-2.82499	0.00504632	0.0171917	-0.0141372	7.38682	-0.925059	0.356944	0.292631	-0.110631	7.75477	-4.88084	3.67514e-06	0.000230348
ILMN_1654566	HSPA1L	3305	-0.00491635	6.83649	-1.06339	0.288463	0.292781	-0.0192755	6.76186	-2.45144	0.0157898	0.031498	-0.00865562	7.13505	-0.501821	0.616816	0.588994
ILMN_1654570	TEKT1	83659	-0.00214098	6.60583	-0.939231	0.348371	0.328443	0.00679037	6.44772	1.59823	0.112837	0.135946	0.00189687	6.52683	0.458436	0.647561	0.599419
ILMN_1654571	FCHO1	23149	0.011964	6.48728	3.93778	0.000102388	0.000805896	0.0285572	6.39268	4.56658	1.29115e-05	9.31581e-05	0.00751083	6.37731	1.76481	0.0804255	0.225949
ILMN_1654583	CHD1	1105	-0.00882794	8.16983	-0.744629	0.457081	0.384906	-0.0619117	7.65775	-3.50195	0.000666741	0.00243499	0.0192237	8.40418	0.953819	0.342307	0.462654
ILMN_1654586	RASA3	22821	0.0267445	7.13663	4.2677	2.65437e-05	0.000273508	0.0621233	7.33929	4.00602	0.000112092	0.000569682	-0.00133734	6.82893	-0.215408	0.829856	0.657104
ILMN_1654598	IQCA1	79781	0.00568511	6.53583	1.77729	0.076538	0.123451						0.00892266	6.42569	1.73504	0.085589	0.233769
ILMN_1654602	SDHALP1	255812	0.00100393	6.55379	0.44872	0.653959	0.469982	0.00237194	6.35439	0.689846	0.491732	0.354229
ILMN_1654606	ZDHHC22	283576						-0.00368572	6.35853	-1.20778	0.2297	0.22065	0.00118028	6.41666	0.349249	0.727583	0.626889
ILMN_1654609	TIGA1	114915	-0.0667568	9.19978	-5.5907	5.1002e-08	1.77779e-06	-0.129593	8.6478	-6.35919	4.6605e-09	1.29747e-07	-0.00340054	9.34434	-0.233342	0.815938	0.653283
ILMN_1654612	ZNF589	51385	0.00476384	6.86953	0.696892	0.486412	0.398825	0.00728726	6.57812	0.97971	0.329362	0.27836	-0.00540957	6.83566	-0.395085	0.69356	0.615621
ILMN_1654613	THRA	7067	0.00313052	6.53019	1.34603	0.179311	0.217082	-0.00895552	6.38662	-2.32956	0.0216402	0.0401567	-0.00253057	6.46159	-0.554687	0.580257	0.575925
ILMN_1654626	LOC644727	644727						-0.00756933	6.36029	-1.89649	0.0604976	0.0866358
ILMN_1654629	TMEM175	84286	0.00395272	8.50071	0.603376	0.546716	0.426039	0.0198393	8.50489	1.49872	0.136789	0.155344	-0.0157864	8.54314	-1.31032	0.19287	0.355971
ILMN_1654630	FAM193B	54540	-0.00910329	7.04464	-1.51109	0.131823	0.17694	-0.00817629	6.70903	-1.12022	0.26504	0.242412	-0.0314314	7.22825	-2.26595	0.0254501	0.113963
ILMN_1654632	RGS7BP	401190	0.00652511	6.52515	1.69989	0.090192	0.13786	-0.00705758	6.42861	-0.627818	0.531414	0.370571	-0.00660112	6.40738	-1.70175	0.0916828	0.242658
ILMN_1654637	SETD5	55209	-0.00836847	6.70904	-2.83141	0.0049487	0.0169384	-0.00766032	6.55846	-1.83629	0.0689941	0.0952405	-0.00345631	6.62546	-0.857597	0.393016	0.491742
ILMN_1654653	KLC1	3831	0.0159807	7.29215	2.94803	0.00345022	0.0128344	0.0432021	7.09468	5.39939	3.84859e-07	5.03072e-06	-0.00326648	7.45234	-0.300875	0.764089	0.638267
ILMN_1654671	SLMO1	10650	0.00636382	6.57327	2.54847	0.0113196	0.0317905	0.00401528	6.47662	0.768122	0.444048	0.333133	0.00304354	6.48705	0.857607	0.39301	0.491739
ILMN_1654677	RAD9B	144715											-0.0034039	6.39973	-0.883498	0.378932	0.484105
ILMN_1654685	MCTP1	79772	0.058152	7.24949	5.50269	8.04776e-08	2.5443e-06	0.0230203	6.4299	2.60099	0.0105631	0.0229532	0.0359624	7.92814	1.56562	0.120366	0.280968
ILMN_1654689	ZNF197	10168	-0.00155863	6.84975	-0.511473	0.609398	0.452447	-0.00123023	6.61302	-0.264119	0.792179	0.463208	-0.00850146	6.84279	-1.55065	0.123914	0.285466
ILMN_1654690	CECR5	27440	-0.00773741	8.38943	-1.1552	0.248931	0.267212	-0.0646995	8.30083	-4.58145	1.21631e-05	8.88006e-05	0.0236625	8.58639	2.12813	0.0356027	0.140364
ILMN_1654691	FKBP3	2287	0.00648956	6.92391	1.72747	0.0851159	0.132666	-0.0042512	6.76225	-0.634926	0.526785	0.368719	0.00592645	6.73216	1.24589	0.215503	0.375748
ILMN_1654735	SLCO3A1	28232	0.00738467	7.51651	0.839316	0.401963	0.357047	0.0465946	6.62564	4.82782	4.44817e-06	3.88654e-05	-0.0277854	8.09656	-1.3554	0.178122	0.342461
ILMN_1654737	TRIM32	22954	0.0191832	7.03909	4.34276	1.929e-05	0.000209864	0.0201494	6.84903	2.93572	0.00404658	0.0106443	0.0143207	7.00788	1.7409	0.0845514	0.232233
ILMN_1654766	NHEDC2	133308	3.05862e-06	6.50941	0.00131289	0.998953	0.575285						-0.00290181	6.40685	-0.715702	0.475721	0.532211
ILMN_1654773	CASK	8573	0.000364224	7.23656	0.0639269	0.949071	0.562724	-0.0118672	7.04957	-1.23099	0.220932	0.215106	0.0149948	7.07944	1.77161	0.079283	0.224158
ILMN_1654778	LSP1	4046	-0.00371095	6.79698	-0.533521	0.594069	0.446144	-0.00238042	6.35701	-0.681929	0.496706	0.356337	0.0151894	6.6456	1.39225	0.166709	0.332016
ILMN_1654812	UNC93B1	81622	0.00326821	6.53508	1.33967	0.181371	0.218705	-0.00149047	6.37512	-0.449573	0.653896	0.416517
ILMN_1654819	ZNF589	51385	0.000323711	6.6826	0.0897886	0.928515	0.557328	0.00748868	6.42276	2.18285	0.0311557	0.0530688	-0.00206966	6.5343	-0.312962	0.754914	0.635473
ILMN_1654823	MGC70863	284942	0.000202783	6.5622	0.102867	0.918138	0.554554	0.00302923	6.42738	0.813579	0.41763	0.321273	0.00266557	6.4974	0.734141	0.464455	0.526906
ILMN_1654851	FAM134A	79137	-0.00918259	7.27173	-1.96082	0.0508287	0.0934412	-0.00545114	7.02727	-0.589217	0.556914	0.380581	-0.00884629	7.30417	-0.88324	0.37907	0.484182
ILMN_1654861	ACO2	50	-0.0303988	8.20475	-1.82837	0.0684905	0.114558	-0.0293712	8.37127	-1.00241	0.318326	0.272399	-0.00182999	7.4853	-0.114487	0.909064	0.677341
ILMN_1654866	RANBP2	5903	0.000913511	6.74321	0.275108	0.783424	0.515099	-0.00338438	6.51117	-0.610852	0.542548	0.37497	0.00271593	6.66	0.470507	0.638942	0.596433
ILMN_1654875	CLC	1178	-0.000978366	6.58733	-0.254926	0.798956	0.52	0.00125351	6.38882	0.37233	0.710358	0.436236	-0.00816883	6.4957	-1.41098	0.161126	0.326629
ILMN_1654890	LENG8	114823	-0.00275233	7.35894	-0.476516	0.634055	0.46229	-0.0309682	7.12325	-3.0793	0.00261587	0.00743609	-0.0143772	6.89664	-1.60446	0.111535	0.269934
ILMN_1654893	SCAMP2	10066	-0.00442122	6.95874	-0.90337	0.367057	0.338806	0.0126647	6.8986	1.24011	0.217553	0.212957	0.00298945	6.80951	0.352642	0.725045	0.626071
ILMN_1654899	CT47A6	728062	4.96433e-05	6.53279	0.024893	0.980157	0.570637	0.000943678	6.36753	0.286829	0.774778	0.45769	0.000441314	6.41826	0.123523	0.901923	0.675615
ILMN_1654915	LOC646786	646786	-0.0352142	8.45536	-3.52183	0.000495464	0.00282124	-0.0633102	7.66816	-3.64625	0.000406829	0.0016224	-0.0484805	8.73836	-2.09502	0.0385102	0.147264
ILMN_1654916	KIF7	374654	-0.0035491	7.09135	-0.607146	0.544215	0.424955	-0.0109471	6.96816	-0.717452	0.474604	0.346847	0.00236091	7.14497	0.266977	0.789997	0.645929
ILMN_1654920	HNRPH3	3189	-0.0263821	8.79991	-3.16832	0.00169195	0.0073968	-0.0537496	8.26478	-3.61821	0.000448282	0.00176004	-0.0335557	8.72642	-2.09618	0.0384044	0.14702
ILMN_1654939	TMED2	10959	0.0290723	10.0617	3.01564	0.00278444	0.0108595	0.00910184	10.1729	0.538638	0.591216	0.39384	0.0110967	9.99046	0.625377	0.533044	0.557456
ILMN_1654945	DNMT3A	1788	-0.000840893	6.57088	-0.317107	0.751384	0.504664						0.000553766	6.43458	0.112271	0.910818	0.677762
ILMN_1654979	EPHA6	285220	0.00525789	6.52236	2.19029	0.0292752	0.0632222
ILMN_1655011	SERF1B	728492	-0.00649099	7.6138	-0.879972	0.379581	0.345513	0.0166109	7.11746	1.49861	0.136816	0.155365	-0.0300126	7.73197	-2.31339	0.022597	0.105741
ILMN_1655026	LOC647979	647979	-0.00112377	6.52277	-0.447382	0.654923	0.470349	-0.00722412	6.37358	-1.78616	0.0768066	0.102936
ILMN_1655039	SLC27A4	10999											0.0117396	6.41401	3.00318	0.00332112	0.0319418
ILMN_1655046	NUTF2	10204	-0.0150473	7.53965	-1.99758	0.0466686	0.0882051	-0.0115909	7.40483	-0.904685	0.367594	0.297915	-0.00126219	7.53191	-0.0879891	0.930048	0.682308
ILMN_1655051	FAM86B1	85002	0.00338063	6.58086	1.32334	0.186734	0.222869	0.00844196	6.41201	2.02691	0.0450708	0.0697422	0.000691441	6.4662	0.174235	0.862007	0.665617
ILMN_1655052	TRNT1	51095	-0.000361753	6.56929	-0.154759	0.877116	0.543236	-9.83497e-05	6.39505	-0.0261364	0.979196	0.516122	0.00134427	6.46721	0.342817	0.732403	0.628432
ILMN_1655068	TOM1L2	146691	-0.0246727	7.02296	-3.30931	0.0010497	0.00510191	-0.0342793	7.22127	-2.40019	0.018052	0.0349384	0.00809519	6.56445	1.48403	0.140716	0.305259
ILMN_1655077	PRDM1	639	0.0253824	7.54283	1.50995	0.132113	0.177187	0.0195342	6.56455	1.3123	0.192129	0.196012	0.092839	8.23106	2.87775	0.00482921	0.0406087
ILMN_1655093	LOC727773	727773	-0.00239055	6.60568	-0.852464	0.394639	0.353334	-0.00094688	6.43445	-0.210028	0.834031	0.476031	-0.000682131	6.44163	-0.160452	0.872825	0.668387
ILMN_1655117	WDR19	57728	-0.029818	8.78205	-3.39408	0.000781548	0.00406198	-0.0772208	8.69303	-5.39604	3.90586e-07	5.0917e-06	-0.0137686	8.51772	-1.0642	0.289614	0.429412
ILMN_1655126	PI4KAP2	375133	-0.0166918	7.71534	-1.70979	0.0883422	0.135991	-0.0255579	7.08894	-1.86924	0.0642286	0.0904422	-0.0106161	7.79643	-0.522516	0.602382	0.583954
ILMN_1655136	FLJ31813	326332	-0.00124888	6.53039	-0.507676	0.612055	0.453525
ILMN_1655137	ZCCHC11	23318	-0.00247389	7.99379	-0.335035	0.737833	0.500114	-0.0619398	7.44071	-5.1598	1.09352e-06	1.22021e-05	-0.0171803	8.13522	-1.66153	0.0995107	0.253862
ILMN_1655151	LOC729639	729639	-0.00529472	6.60874	-1.73435	0.0838867	0.131377	0.00787796	6.38848	1.93379	0.0556882	0.0815342	0.00685851	6.53318	1.21247	0.22798	0.385839
ILMN_1655154	PTBP1	5725	0.00737509	10.4946	1.12622	0.260977	0.275074	0.0447802	10.0331	4.23089	4.81248e-05	0.000282793	0.013667	10.7427	1.35006	0.179824	0.343956
ILMN_1655155	PRPS1L1	221823											-0.00441358	6.39476	-1.30486	0.194718	0.357656
ILMN_1655163	STK24	8428	-0.0322162	10.5516	-3.22755	0.00138727	0.00635031	-0.0909426	10.358	-4.71535	7.06783e-06	5.73921e-05	0.00946304	10.4273	0.670919	0.503706	0.544951
ILMN_1655165	RNF138	51444	0.00375415	6.91839	0.72013	0.472007	0.392082	-0.0227241	6.60858	-2.75256	0.00691022	0.0163694	0.00131996	6.9501	0.111459	0.91146	0.677916
ILMN_1655167	ZNF502	91392	-0.00370392	6.86675	-1.03679	0.300669	0.300413	-0.00546562	6.59007	-0.900926	0.36958	0.298887	-0.0159765	6.78889	-2.39495	0.0183461	0.0935565
ILMN_1655177	PIK4CA	5297	0.00551363	9.39438	0.709408	0.478624	0.395201	-0.0151501	8.81958	-1.45974	0.147188	0.163466	0.0115214	9.47512	0.987431	0.325641	0.452092
ILMN_1655190	LOC649044	649044	-0.0070912	6.7527	-1.8958	0.0589505	0.103381	-0.00795451	6.59085	-1.18139	0.239974	0.227199	-0.00785597	6.6343	-1.50498	0.135251	0.299079
ILMN_1655191	CASZ1	54897	-0.0109271	6.97742	-1.3085	0.191709	0.226656	-0.0407329	6.62312	-4.36747	2.83895e-05	0.000181007	0.00491644	7.05004	0.31349	0.754514	0.63535
ILMN_1655194	PHF17	79960	-0.0117998	7.14358	-2.26312	0.0243456	0.0554985	-0.00544474	7.07973	-0.619343	0.536961	0.372773	-0.0117199	7.04928	-1.6083	0.110692	0.268861
ILMN_1655195	SMA4	11039	0.00632788	7.4703	0.616385	0.538109	0.422289	-0.0224392	6.79374	-2.31172	0.0226406	0.0415862	-0.0153404	7.5417	-0.803145	0.423657	0.507314
ILMN_1655206	ZBTB34	403341	-0.0012637	7.83175	-0.210853	0.833146	0.530449	-0.0207409	7.52048	-1.90399	0.0595039	0.0856001	-0.0102129	8.05077	-0.861857	0.390678	0.490496
ILMN_1655225	C19ORF25	148223	-0.00234674	6.91631	-0.5283	0.597683	0.447643	-0.00135544	6.63267	-0.272358	0.785853	0.461215	-0.0145887	6.94581	-1.83414	0.0693891	0.207636
ILMN_1655229	SLC7A11	23657											0.00169034	6.32665	0.458869	0.647252	0.599306
ILMN_1655245	MDM1	56890	0.00043156	6.67354	0.167992	0.866703	0.540271	-0.00186718	6.47631	-0.426185	0.670799	0.422297	-0.00567317	6.5947	-1.31546	0.191145	0.354384
ILMN_1655261	ERP27	121506	0.0257793	6.75096	4.85493	1.94406e-06	3.23004e-05	0.00964861	6.34813	2.22934	0.0278066	0.0486805	0.0328475	7.0504	2.62988	0.00978966	0.0641195
ILMN_1655296	UTRN	7402	0.00786194	7.05842	1.48537	0.138501	0.182739	0.00214974	6.73233	0.313343	0.754609	0.451151	-0.0183804	7.06299	-1.89792	0.0603796	0.19117
ILMN_1655307	FAM136A	84908	0.0115221	7.74675	1.87414	0.0618867	0.106919	0.0144669	7.69913	1.1309	0.260538	0.239756	0.0246381	7.60681	2.35661	0.020247	0.099024
ILMN_1655311	LOC145853	145853	-0.0391085	7.99614	-4.8328	2.15556e-06	3.49609e-05	-0.0534227	7.67099	-4.93899	2.79698e-06	2.62144e-05	-0.0225057	7.93047	-1.61416	0.109413	0.267219
ILMN_1655316	PSMC6	5706	0.0209913	9.15972	2.5072	0.0126996	0.0346156	-0.010173	9.04756	-0.51991	0.604163	0.398692	0.0462999	8.99534	3.17125	0.0019765	0.0225743
ILMN_1655329	RIOK2	55781	-0.00636689	7.67516	-1.02884	0.304386	0.302691	-0.0422547	7.4741	-4.01867	0.000106969	0.000547888	0.0114602	7.53284	1.098	0.27465	0.419466
ILMN_1655340	RNF181	51255	-0.0158351	9.10099	-2.13627	0.0334693	0.0695487	-0.00268731	9.1364	-0.225298	0.822162	0.472457	0.00195504	8.87905	0.160065	0.873129	0.668464
ILMN_1655341	PLAC8L1	153770											0.00155564	6.39924	0.464195	0.643443	0.597912
ILMN_1655347	SCGB1A1	7356	0.000998845	6.53559	0.467652	0.640374	0.464757	-0.00656242	6.3623	-1.70664	0.090688	0.116017	-0.00340792	6.41673	-0.919742	0.35976	0.473178
ILMN_1655348	GPR1	2825	-0.00354093	6.60081	-0.662823	0.507954	0.408724						-0.00231933	6.50681	-0.305077	0.760895	0.637299
ILMN_1655365	C2ORF77	129881	-0.000320214	6.57096	-0.121237	0.903585	0.550604	-0.0011989	6.38524	-0.305816	0.760318	0.453018	0.00290605	6.48097	0.646033	0.51963	0.551844
ILMN_1655374	SELV	348303											-0.00576804	6.38384	-1.30974	0.193065	0.35615
ILMN_1655377	MRPS22	56945	-0.0369129	8.96879	-5.48025	9.03217e-08	2.79374e-06	-0.0612311	8.89395	-5.34781	4.82926e-07	6.10025e-06	-0.0226674	8.81343	-2.71647	0.00768705	0.0548156
ILMN_1655403	LOC730083	730083	-0.00062581	6.51476	-0.237408	0.812503	0.524196	0.00247756	6.35117	0.705284	0.482112	0.350109	0.00258589	6.38209	0.696247	0.487772	0.537791
ILMN_1655405	SCARF2	91179	0.00239852	6.83442	0.47877	0.632452	0.461661	0.00596826	6.44908	1.31761	0.190351	0.194773	-0.0119987	6.96588	-1.32447	0.188144	0.351594
ILMN_1655414	TNFSF14	8740	0.0011791	6.52825	0.280769	0.779082	0.51371						0.00259014	6.46605	0.352746	0.724967	0.626046
ILMN_1655418	CAPNS1	826	0.015268	9.72557	1.3319	0.183907	0.220684	0.0874003	9.70309	4.07015	8.8343e-05	0.000468566	-0.0118548	9.77381	-0.572054	0.568476	0.571491
ILMN_1655422	RPL17	6139	-0.0220862	7.65091	-2.16259	0.0313655	0.0664362	-0.0363606	7.09627	-2.51451	0.0133546	0.0276158	0.000659161	7.68312	0.0396763	0.968425	0.691008
ILMN_1655426	KLK3	354	-0.00617006	6.55647	-2.2403	0.0258061	0.0578509	-0.00648247	6.40341	-1.48442	0.140536	0.158312	0.000406307	6.42593	0.104818	0.916715	0.67917
ILMN_1655429	TNFAIP1	7126	0.0051037	8.92649	0.572247	0.567585	0.434939	0.0245704	7.88781	1.99824	0.0481389	0.0732225	-0.0371896	9.49952	-2.01376	0.0465236	0.164758
ILMN_1655433	BCKDHB	594	-0.0300073	7.34911	-4.01577	7.49988e-05	0.00062599	-0.0650843	7.42454	-4.52845	1.50393e-05	0.000105678	0.00650007	6.98823	0.742125	0.459624	0.524586
ILMN_1655444	LOC728492	728492	0.00452173	8.72177	0.513487	0.60799	0.451874	0.013685	8.14283	0.929909	0.354439	0.29137	-0.0291569	8.93509	-1.89995	0.0601092	0.190692
ILMN_1655469	TSPAN3	10099	0.022974	9.15956	1.14953	0.251256	0.268752	-0.0452885	9.49519	-1.36455	0.175156	0.183971	0.0261943	7.88278	1.45924	0.147405	0.312534
ILMN_1655479	LOC642660	642660	0.00208073	6.5161	0.826471	0.409196	0.36077
ILMN_1655482	TRIM27	5987	0.00229094	6.6909	0.860855	0.390008	0.350956	0.0102931	6.50554	2.48196	0.0145659	0.0295566	-0.00162948	6.67606	-0.339151	0.735155	0.629307
ILMN_1655485	C1ORF124	83932	0.0177483	7.21192	3.04158	0.00256201	0.0101863	0.0115244	6.87872	1.37022	0.173387	0.182683	0.00155638	7.29029	0.12145	0.903561	0.676013
ILMN_1655497	EIF4B	1975	-0.0333057	10.9839	-4.10795	5.15892e-05	0.000467954	-0.092003	10.7474	-5.05647	1.70188e-06	1.75279e-05	0.00566342	10.9026	0.503387	0.615718	0.588616
ILMN_1655498	FLJ25404	146378	0.000300529	6.54109	0.148589	0.881978	0.544608	-0.00425635	6.3915	-1.12547	0.262819	0.241106	0.00536627	6.45483	1.58156	0.116676	0.276313
ILMN_1655504	IFT81	28981	0.00324333	6.56768	1.2694	0.205285	0.236639	-0.00274411	6.39684	-0.74038	0.460634	0.340666	-0.0065085	6.48462	-1.68335	0.0951983	0.247667
ILMN_1655509	ASAH1	427	0.00328899	6.57351	1.40078	0.162318	0.203398	-0.000449584	6.39719	-0.138194	0.890338	0.492345	-0.0056626	6.43547	-1.8296	0.070071	0.208837
ILMN_1655519	LOC645651	645651	-0.00275631	6.52071	-1.049	0.295023	0.29691
ILMN_1655521	DMRTA1	63951	-0.0239667	6.68568	-4.44044	1.2649e-05	0.000147784	-0.0413735	6.68617	-3.45146	0.000789998	0.00280828
ILMN_1655525	FLCN	201163	-0.00537325	6.65925	-1.78242	0.075696	0.122535	-0.00481606	6.51411	-0.915706	0.361808	0.29506	-0.00119681	6.55734	-0.255582	0.79876	0.648448
ILMN_1655537	ING1	3621	-0.00206676	6.54017	-0.970837	0.332414	0.31934	-0.00248168	6.41491	-0.645845	0.519714	0.365863	-0.00278843	6.48291	-0.753722	0.452658	0.521253
ILMN_1655545	ZMYND12	84217	0.00607846	6.86949	1.2029	0.229968	0.254232	-0.00475961	6.88998	-0.505613	0.614132	0.402368	0.00356805	6.52878	0.711881	0.478075	0.5333
ILMN_1655557	INTS6	26512	-0.0207472	8.22445	-1.72555	0.0854623	0.133027	-0.0878837	8.01492	-3.77349	0.000260259	0.00113216	0.0366494	8.32798	1.68747	0.0944027	0.246548
ILMN_1655561	ARPC3	10094	0.0350747	9.18324	3.42668	0.000696637	0.00371272	0.0144384	8.57178	0.680322	0.497718	0.356763	0.0475526	9.06979	2.16209	0.0328203	0.133349
ILMN_1655563	KIAA0427	9811	0.0381288	8.16432	2.66572	0.00810017	0.0248365	0.0918598	8.7257	3.59744	0.000481544	0.00186744	-0.00379437	7.31535	-0.364283	0.71636	0.623246
ILMN_1655572	C6ORF59	79992	0.00515567	6.7524	1.03543	0.301307	0.300805						0.0181098	6.83099	1.88939	0.0615244	0.193207
ILMN_1655577	TIAM1	7074	0.00790796	6.59737	2.98205	0.00309891	0.0118039						0.0248273	6.59445	3.62242	0.000446559	0.00807043
ILMN_1655595	SERPINE2	5270	0.0416675	9.02864	1.79011	0.074448	0.121166	0.112033	7.02374	4.2422	4.60853e-05	0.000272528	0.0466478	9.54743	1.72141	0.0880419	0.237348
ILMN_1655608	KLHL18	23276	0.00963307	6.81698	2.53016	0.0119144	0.0330289	0.0249638	6.65591	4.1802	5.83797e-05	0.000333152	-0.000789279	6.93524	-0.0880995	0.929961	0.682288
ILMN_1655610	RET	5979	-0.0307766	6.93517	-3.37519	0.000835093	0.00427349	-0.0465155	6.78851	-2.77485	0.00648305	0.0155452	-0.0527459	6.75779	-3.35731	0.00108793	0.0148433
ILMN_1655611	TSHZ2	128553	0.0414381	8.96248	2.83026	0.00496602	0.0169824	0.15093	8.47453	4.82516	4.4975e-06	3.92285e-05	-0.0154417	9.43246	-0.669208	0.504792	0.545429
ILMN_1655613	GSTA2	2939	-0.0079044	6.51984	-2.82558	0.00503731	0.0171678	-0.00419702	6.34894	-1.01192	0.313781	0.269901	-0.00374415	6.40781	-0.999888	0.319602	0.448404
ILMN_1655614	DSP	1832	-0.00826727	6.80588	-1.3174	0.188715	0.224385	0.00266932	6.39968	0.738667	0.46167	0.341129	-0.0170381	6.9001	-1.08448	0.28057	0.423354
ILMN_1655622	PRKRIR	5612	0.0300769	9.50301	3.44239	0.000658855	0.00355153	0.0423891	9.18416	2.26467	0.0254771	0.045504	0.000846584	9.68478	0.0552896	0.95601	0.688246
ILMN_1655625	GPATCH1	55094	0.00234559	6.59043	0.921314	0.357629	0.333632	-0.00461712	6.43746	-1.14599	0.254265	0.236001	0.000531607	6.48891	0.133304	0.894201	0.673728
ILMN_1655626	FAM193B	54540	-0.00222253	6.53785	-0.936907	0.349563	0.329117	0.00212654	6.37637	0.548768	0.584268	0.391197	-0.00015982	6.43552	-0.0442697	0.964771	0.6902
ILMN_1655635	METTL3	56339	0.0118264	7.78333	1.60979	0.108498	0.155679	0.0135526	7.31139	1.39725	0.165127	0.176785	-0.0171559	7.70908	-1.25732	0.211353	0.372255
ILMN_1655642	FANCI	55215	0.007857	6.56452	2.60503	0.00964622	0.0283058	0.0102389	6.38039	2.37672	0.0191812	0.036581	0.0132925	6.55242	2.09662	0.0383648	0.146929
ILMN_1655644	ZNF804A	91752	-0.0005811	6.55704	-0.224771	0.822311	0.527188	0.00343637	6.3689	0.990835	0.323924	0.275441	0.00693959	6.42903	1.69731	0.0925207	0.243868
ILMN_1655654	MPDU1	9526	-0.0127451	6.986	-2.1358	0.0335079	0.0696047	0.0111189	6.92109	0.848623	0.397919	0.312321	-0.00432567	6.85392	-0.457982	0.647886	0.599538
ILMN_1655663	SC65	10609	0.000550909	7.01768	0.0622696	0.95039	0.563065	0.00687632	6.55963	1.32722	0.187162	0.192538	-0.0118127	7.09103	-1.10935	0.269748	0.416175
ILMN_1655684	SARS2	54938	-0.0179137	7.78301	-2.51978	0.0122637	0.0337415	-0.0109592	7.77387	-0.814276	0.417232	0.321095	0.011299	7.67645	1.027	0.306718	0.4405
ILMN_1655694	LOC642031	642031	-0.0327721	7.40658	-4.92914	1.37115e-06	2.45016e-05	-0.0333014	6.91328	-3.83237	0.00021093	0.000953133	-0.0123079	7.45565	-1.12383	0.263578	0.411935
ILMN_1655702	ABHD5	51099	-0.0703909	8.39393	-3.16883	0.00168904	0.0073869	-0.161163	8.60249	-6.27571	6.93141e-09	1.79888e-07	-0.00969669	7.45828	-0.494428	0.622009	0.59077
ILMN_1655710	LOC642989	642989	-0.0565937	9.1561	-4.68839	4.19158e-06	6.03205e-05	-0.11343	8.86529	-5.07336	1.58376e-06	1.65243e-05	-0.00859225	9.09119	-0.422661	0.673384	0.608629
ILMN_1655720	CNNM4	26504	0.00191877	6.55528	0.771791	0.440848	0.376875						-0.00246829	6.60275	-0.552251	0.581919	0.576541
ILMN_1655733	RFC2	5982	0.00114856	6.61007	0.449341	0.653511	0.469811	0.00333279	6.39654	0.771853	0.441844	0.332115	0.000375082	6.5191	0.0743662	0.940857	0.684808
ILMN_1655734	RPF1	80135	-0.00860923	7.44294	-1.80948	0.07138	0.117757	-0.0199588	7.19089	-2.80535	0.00593733	0.0144841	0.00160214	7.48877	0.191702	0.848336	0.66205
ILMN_1655740	SNAI2	6591	0.000439286	7.32462	0.0382366	0.969525	0.567963	-0.00372265	6.54411	-0.414719	0.679149	0.42522	0.000638779	7.52661	0.0313073	0.975082	0.692469
ILMN_1655748	ZNF323	64288	0.00758607	7.2647	0.895989	0.37098	0.340927	-0.00317685	7.00262	-0.258145	0.796773	0.464646	-0.0170049	7.13325	-0.823237	0.412189	0.501645
ILMN_1655765	MRPS21	54460	-0.0194234	9.05133	-2.47026	0.0140594	0.0373149	-0.0232926	8.9071	-1.70505	0.0909846	0.116286	-0.00090144	8.77368	-0.0611724	0.951335	0.687193
ILMN_1655780	METTL10	399818	-0.00201446	6.87102	-0.604573	0.545921	0.425695	-0.00789467	6.63848	-1.43098	0.15525	0.16952	-0.00111074	6.76513	-0.177062	0.859792	0.665044
ILMN_1655796	MARCH3	115123	-0.0639237	7.47794	-4.88619	1.67901e-06	2.87996e-05	-0.125743	7.52485	-5.70962	9.60044e-08	1.56946e-06	-0.00813948	7.01735	-0.459605	0.646724	0.599113
ILMN_1655821	CAPG	822	0.00842004	7.03945	0.921751	0.357402	0.333506	0.0337486	6.9449	2.17732	0.031576	0.0536042	0.0589891	7.05237	2.89492	0.00459089	0.0393441
ILMN_1655827	COPS2	9318	-0.00831854	7.47858	-1.18873	0.235491	0.258091	-0.0631237	7.53012	-4.09864	7.94134e-05	0.000429632	0.00168725	7.29089	0.150175	0.880907	0.670427
ILMN_1655849	GSC	145258	-0.00468157	6.6371	-1.52876	0.12738	0.173105	-0.00332077	6.42975	-0.639515	0.523807	0.36752	-0.0060369	6.55611	-1.30716	0.193936	0.356945
ILMN_1655867	HRASLS	57110	0.0196376	6.6891	3.82276	0.000160593	0.00115555	0.0515873	6.69796	3.49374	0.000685459	0.00249299	0.00492955	6.41059	1.36257	0.175854	0.340444
ILMN_1655868	ANP32C	23520	0.00275383	6.65503	0.99486	0.320609	0.312388						0.00567085	6.49645	1.37826	0.170974	0.336006
ILMN_1655876	TMEM159	57146	0.0222888	7.58844	2.19346	0.0290443	0.0628595	0.0699599	7.27203	4.29688	3.7342e-05	0.000227634	-0.00104673	7.61119	-0.0650853	0.948227	0.686489
ILMN_1655880	CHST11	50515	0.0023336	6.53247	0.881807	0.37859	0.344989	-0.00215309	6.36391	-0.570814	0.569281	0.385412	0.00291236	6.43195	0.794257	0.428789	0.509793
ILMN_1655884	ATP2A2	488	0.00836666	7.76872	0.729518	0.466256	0.389341	0.00149162	7.5325	0.0714898	0.943137	0.506747	0.0557812	7.86787	2.97643	0.0036005	0.0336441
ILMN_1655904	ROR1	4919	-0.0153971	7.4471	-1.53513	0.12581	0.171726	0.084613	6.98472	5.92406	3.59575e-08	7.02068e-07	-0.0564619	7.58167	-3.14876	0.00212105	0.0236112
ILMN_1655905	DEFB131	644414	0.000781322	6.54951	0.32469	0.745643	0.502746	-0.00708692	6.39159	-1.96276	0.0521794	0.0777078	0.00317426	6.39608	0.832839	0.406775	0.498904
ILMN_1655906	FBXW7	55294	-0.00380871	6.65773	-1.25754	0.209538	0.239664	-0.00447748	6.49453	-0.905169	0.367339	0.29779	-0.00347984	6.52343	-0.844888	0.400043	0.495436
ILMN_1655913	NUCB2	4925	0.0112996	8.38489	1.054	0.292734	0.295476	0.0925381	7.93479	6.70098	8.97374e-10	3.43398e-08	-0.0314045	8.47229	-2.19354	0.0304145	0.127163
ILMN_1655915	MMP11	4320	0.00134003	6.76385	0.229116	0.818936	0.526162	0.021389	6.43259	4.05807	9.24101e-05	0.000485798	-0.00712483	6.87476	-0.642877	0.521668	0.552707
ILMN_1655921	GTF2E1	2960	0.0336158	7.35521	5.15183	4.69223e-07	1.04028e-05	0.0179558	7.12511	1.67048	0.0976449	0.122422	0.0247853	7.50773	1.87758	0.0631388	0.196167
ILMN_1655922	SAPS2	9701	-0.0105292	7.80235	-0.93459	0.350754	0.329789	-0.0158739	7.30423	-0.702977	0.483543	0.350726	0.0254709	7.25498	1.48382	0.140773	0.305322
ILMN_1655924	TRNT1	51095	0.00356203	7.2573	0.494224	0.621511	0.457327	-0.0228489	7.14196	-2.08214	0.0396304	0.0635376	0.0050918	7.06664	0.56654	0.572203	0.572906
ILMN_1655930	ELL2	22936	-0.0306996	7.96772	-1.85067	0.0652032	0.110814	-0.0536359	8.39953	-2.10464	0.0375823	0.0611044	0.0678501	7.21194	2.58305	0.0111315	0.0695213
ILMN_1655935	ADCY7	113	0.0227913	7.36136	2.28036	0.02329	0.0537742	0.0646217	7.02478	5.85715	4.89413e-08	8.99538e-07	0.0509031	7.3766	2.88853	0.00467833	0.0398097
ILMN_1655950	ZHX1	11244	0.00418057	6.59874	1.83661	0.0672607	0.11317	-0.00107886	6.46143	-0.244763	0.807092	0.467848	-0.00205872	6.51752	-0.50207	0.616642	0.588934
ILMN_1655952	FAM39E	375690	-0.0330934	10.3463	-3.54042	0.000463161	0.00267638	-0.0610151	9.87031	-3.70198	0.000334954	0.00138528	-0.0229285	10.4321	-1.59082	0.114576	0.27374
ILMN_1655961	C7ORF54	27099	-0.00471156	6.97068	-0.917453	0.359645	0.334748	0.00640848	6.57589	0.985906	0.326326	0.276734	0.00566402	7.03887	0.584446	0.56014	0.568287
ILMN_1655974	PDE6B	5158	0.000551799	6.5338	0.222835	0.823816	0.527644						0.00767231	6.41642	1.98538	0.0496395	0.171036
ILMN_1655980	LOC401280	401280	0.00109707	6.58973	0.343799	0.731239	0.49787	-0.00630602	6.42359	-1.64151	0.103526	0.127778	0.0089606	6.4597	2.29495	0.0236705	0.108905
ILMN_1655983	CDC14A	8556	0.00331866	6.54344	1.17391	0.241367	0.262126						0.00440087	6.57734	0.739159	0.461416	0.52545
ILMN_1655987	STAB1	23166	0.0224039	7.563	1.708	0.0886753	0.136329	0.0200073	6.41296	3.04872	0.00287409	0.00802963	0.0622143	7.70034	2.50416	0.0137707	0.0790762
ILMN_1655990	CDK5RAP2	55755	0.0186669	8.55403	1.6522	0.0995432	0.147078	0.0423471	8.62719	2.00784	0.047092	0.0720483	-0.00086783	8.46187	-0.045967	0.963422	0.689901
ILMN_1656011	RGS1	5996	0.122228	7.53515	5.28577	2.419e-07	6.11748e-06	0.0833962	6.61551	5.14986	1.14128e-06	1.26346e-05	0.313019	8.37298	6.23382	9.02923e-09	2.40446e-06
ILMN_1656016	DHX9	1660	0.00616775	6.99256	1.15579	0.248689	0.267051	0.000520991	6.6682	0.0596076	0.952575	0.509236	0.00709026	6.90834	0.649916	0.517128	0.550777
ILMN_1656017	NRF1	4899											-0.00168623	6.41735	-0.465986	0.642165	0.597489
ILMN_1656024	LOC653581	653581	0.00114826	6.51164	0.436078	0.663095	0.473439
ILMN_1656033	PCDHA2	56146	0.000296681	6.51439	0.113796	0.909476	0.552211						6.44214e-05	6.41036	0.0160914	0.987191	0.695091
ILMN_1656040	NTN3	4917	0.00473875	6.48955	1.9493	0.0521941	0.095129	0.000315496	6.34169	0.0695127	0.944707	0.507163	0.00616286	6.40436	1.37824	0.17098	0.336012
ILMN_1656042	KIAA0319L	79932	-0.00193724	6.56485	-0.630125	0.529094	0.418305	0.00320107	6.37132	0.68356	0.495679	0.355903	-0.00165748	6.48946	-0.271848	0.786258	0.644844
ILMN_1656045	BRUNOL6	60677	-0.00600069	6.79194	-1.53589	0.125624	0.171562	-0.000493642	6.46827	-0.114647	0.908932	0.497512	-0.0203967	6.79997	-2.56104	0.0118179	0.0720984
ILMN_1656057	PLAU	5328	0.00740842	7.82947	0.535622	0.592618	0.445539	0.0348728	6.61668	2.56221	0.0117423	0.0249548	0.0164614	8.53435	0.785446	0.433914	0.512233
ILMN_1656066	TNPO2	30000	-0.00537614	9.40881	-0.937015	0.349507	0.329086	-0.000516649	9.35682	-0.0522023	0.958461	0.510775	-0.0018846	9.30385	-0.171546	0.864116	0.666161
ILMN_1656069	C17ORF55	284185	0.00565417	6.4995	2.47588	0.0138446	0.0368956	0.00191043	6.34578	0.518534	0.605119	0.399047
ILMN_1656073	LOC442204	442204						0.00645154	6.35724	1.93636	0.0553687	0.0811871	-0.00239407	6.42487	-0.685145	0.494722	0.540947
ILMN_1656082	H3F3A	3020	0.0311182	11.7665	4.0983	5.36672e-05	0.000482505	-0.0245205	11.3522	-1.7653	0.0802655	0.106247	0.0160153	11.8713	1.16751	0.24558	0.399107
ILMN_1656088	C1ORF110	339512											-0.00874613	6.38324	-1.4293	0.155806	0.321314
ILMN_1656111	MYLIP	29116	-0.014605	9.71432	-1.06571	0.287417	0.29212	-0.0491542	9.93342	-1.62468	0.10707	0.130933	-0.082217	10.1287	-4.16015	6.40808e-05	0.00197885
ILMN_1656118	ZBTB7A	51341	-0.0188034	6.84777	-4.64264	5.1574e-06	7.16879e-05	-0.026513	6.77117	-4.09452	8.06475e-05	0.000435105	-0.00988556	6.7751	-1.95277	0.0534368	0.178341
ILMN_1656129	SLC39A10	57181	0.0365315	7.19609	4.47225	1.10069e-05	0.000131954	0.0383811	6.92219	2.94592	0.00392497	0.0103839	0.0101311	7.26846	0.553107	0.581335	0.576325
ILMN_1656131	LOC401237	401237	-0.00190566	6.59142	-0.755305	0.450661	0.381759	-0.0121233	6.43035	-3.27252	0.00142157	0.00453766	-0.00294889	6.49402	-0.916569	0.361413	0.474146
ILMN_1656134	CNOT7	29883	-0.00528455	8.06154	-0.787435	0.431651	0.37227	-0.0281551	7.87815	-2.34032	0.021056	0.0393091	-0.000314996	7.98582	-0.0282932	0.977481	0.692992
ILMN_1656136	STAU1	6780	0.00950507	8.71208	1.30327	0.193486	0.227992	-0.0100171	8.4531	-0.710966	0.478598	0.348587	0.0203907	8.53813	1.79983	0.0746826	0.216708
ILMN_1656139	LOC730417	730417	-0.00234024	6.53675	-0.923919	0.356273	0.332879	-0.00205412	6.38168	-0.47365	0.636681	0.410489	0.00455379	6.44617	1.21666	0.226387	0.384584
ILMN_1656145	GOT1	2805	-0.0214826	7.97731	-2.64338	0.00864106	0.0260851	-0.0558344	7.69783	-4.21574	5.09924e-05	0.000297174	0.00582773	8.00901	0.727815	0.468304	0.528735
ILMN_1656159	ATP10D	57205	0.00356431	6.49203	1.49762	0.135287	0.179952						0.00457317	6.48858	0.886339	0.377406	0.483259
ILMN_1656165	USP9X	8239	0.00382331	8.25676	0.642816	0.520836	0.414602	-0.00130967	8.14953	-0.133404	0.894116	0.493404	0.00828143	8.19595	0.791596	0.430333	0.510532
ILMN_1656184	PI4KAP1	728233	-0.00243126	6.70611	-0.659971	0.50978	0.409565	0.00330333	6.42988	0.709035	0.479791	0.349104	-0.00462291	6.6233	-0.575659	0.566045	0.570562
ILMN_1656186	SLC41A1	254428	-0.0186961	7.20507	-2.19196	0.0291531	0.0630307	-0.037706	7.20743	-3.03493	0.00299809	0.00831545	-0.0113655	7.08682	-0.805071	0.422549	0.506775
ILMN_1656192	ZNF704	619279	-0.00110882	6.52145	-0.535795	0.592499	0.445489	-0.00270587	6.43175	-0.620264	0.536357	0.372534
ILMN_1656194	TSPAN10	83882	0.0111433	6.72508	2.6151	0.00937253	0.0277135	0.027521	6.82768	2.7652	0.00666493	0.0158957	0.0134579	6.59452	1.85162	0.0668144	0.203016
ILMN_1656199	LOC650759	650759	-0.00725472	6.64287	-2.6447	0.00860829	0.0260106	-0.00417792	6.4658	-0.978766	0.329827	0.278607	-0.00414355	6.54753	-0.786967	0.433027	0.511813
ILMN_1656200	KATNAL2	83473	0.00341011	6.6131	0.965358	0.335146	0.320923	-1.02858e-05	6.4278	-0.0022089	0.998242	0.520931	0.000188914	6.43211	0.0500535	0.960172	0.689178
ILMN_1656208	LOC645304	645304	0.00280422	6.53798	1.23053	0.219468	0.246704	0.000902512	6.40828	0.248411	0.804276	0.466978	0.00426659	6.41682	1.19061	0.236419	0.392336
ILMN_1656218	LOC388022	388022	0.00387913	6.52622	1.74943	0.0812426	0.128563	0.012024	6.37939	3.65057	0.000400773	0.00160193	-0.00594214	6.41904	-1.73217	0.0861018	0.234522
ILMN_1656248	ASAM	79827	0.0280204	7.86767	2.10914	0.0357643	0.0729723	0.0460621	7.75368	2.24072	0.0270369	0.047645	0.0182826	6.81348	2.0043	0.0475434	0.166851
ILMN_1656250	FLJ25169	157848	-0.000193763	6.52531	-0.0886314	0.929434	0.557572						-0.00969868	6.40903	-2.93605	0.00406355	0.0363957
ILMN_1656254	NOTCH2NL	388677	-0.0167696	6.93308	-3.24255	0.00131864	0.00610399	0.000418751	6.82742	0.0361988	0.971189	0.514071	0.0179932	6.79526	2.08358	0.0395605	0.149655
ILMN_1656274	PRPF38A	84950	0.000730433	7.2635	0.15825	0.874367	0.542457	0.0105023	6.69858	2.31713	0.0223331	0.041149	-0.00868745	7.34946	-1.23261	0.220402	0.379782
ILMN_1656285	METTL7A	25840	0.0437338	9.38212	3.14359	0.00183655	0.00787977	0.0410455	9.9045	2.02933	0.0448194	0.0694517	-0.00349662	9.01722	-0.12188	0.903221	0.67593
ILMN_1656287	SPOCK2	9806	-0.00389455	7.42943	-0.261262	0.794071	0.51847	0.0153179	6.57997	1.51471	0.132691	0.152122	-0.0242745	7.91055	-0.754542	0.452168	0.52102
ILMN_1656293	GOSR2	9570	-0.00570136	6.95626	-1.05984	0.290073	0.293798	0.00355047	6.96242	0.316025	0.752578	0.450483	0.00100167	6.77193	0.150525	0.880631	0.670358
ILMN_1656297	C21ORF57	54059	-0.014808	6.88557	-2.3379	0.0200519	0.0483415	0.018976	6.66791	1.78741	0.0766031	0.102738	0.00594266	6.82123	0.58607	0.559052	0.567864
ILMN_1656300	GFRA2	2675	0.0186476	7.65128	1.44757	0.148785	0.191875	0.0271757	6.60119	3.51785	0.000631838	0.00232939	0.1035	7.73611	4.04438	9.87683e-05	0.00273504
ILMN_1656310	INDO	3620	0.0253372	6.51436	4.94339	1.28165e-06	2.32406e-05						0.0364789	6.55702	2.45772	0.0155742	0.0850123
ILMN_1656315	DMD	1756	-0.000781286	6.64251	-0.245447	0.806278	0.522277	-0.0114358	6.48375	-1.97808	0.0504004	0.0757418	-0.00504785	6.51067	-1.18078	0.240287	0.395229
ILMN_1656316	ZMYM3	9203	-0.00806504	7.31123	-1.27133	0.2046	0.236146	-0.038576	7.09591	-4.00765	0.000111417	0.000566828	-0.0139602	7.4171	-1.25003	0.213992	0.374484
ILMN_1656327	GLT1D1	144423	-0.00338633	6.48787	-1.37132	0.171304	0.210695	-0.0027304	6.35729	-0.648047	0.518294	0.365285	0.00408131	6.42197	0.899689	0.370289	0.479258
ILMN_1656335	RIT1	6016	0.00113338	6.939	0.266042	0.79039	0.517309	0.00222904	6.56308	0.402625	0.687999	0.428387	0.012189	7.10766	1.39181	0.166842	0.332142
ILMN_1656338	PTPRS	5802	-0.00410759	6.56173	-1.49703	0.13544	0.180085	0.00845609	6.4139	1.85355	0.0664621	0.092708	0.00262429	6.44573	0.608137	0.544375	0.562065
ILMN_1656368	ALDH4A1	8659	0.0939405	7.73442	5.36675	1.61041e-07	4.39713e-06	0.131041	8.34675	4.36851	2.82745e-05	0.000180409	0.0226308	6.88841	2.18905	0.0307479	0.127999
ILMN_1656369	C8ORF4	56892	0.0061383	7.29255	0.397475	0.691301	0.483834	0.00130027	6.37517	0.157258	0.875328	0.488096	-0.029734	7.54239	-1.29105	0.199446	0.361893
ILMN_1656372	PES1	23481	-0.00969615	7.05255	-2.16298	0.0313354	0.0663908	-0.0127553	6.80432	-1.52726	0.129543	0.149663	0.0166287	6.93869	2.50115	0.0138817	0.0794509
ILMN_1656373	BNC2	54796	-0.00839287	7.46274	-0.847716	0.397275	0.354677	-0.0550932	7.2257	-4.7913	5.17362e-06	4.40821e-05	0.035182	7.15674	2.3493	0.0206285	0.100144
ILMN_1656378	NMT2	9397	0.0985688	9.00815	6.01117	5.35672e-09	2.86724e-07	0.213727	9.58871	7.21388	7.13391e-11	4.62418e-09	-0.0671019	8.3282	-2.57154	0.0114859	0.0708654
ILMN_1656380	LOC124216	124216	0.00300986	6.51858	1.27136	0.204589	0.236139						0.00124892	6.42808	0.337939	0.736066	0.629596
ILMN_1656382	BOLA2	552900	0.000156668	6.55278	0.0656286	0.947717	0.562372	0.00569735	6.36974	1.5737	0.118407	0.140648	-0.0093713	6.45024	-2.83297	0.00550477	0.0441133
ILMN_1656386	SEC24D	9871	0.0256751	7.62945	2.11237	0.035484	0.0725488	0.0652852	6.94049	5.03257	1.88387e-06	1.90374e-05	0.00814799	7.86073	0.402296	0.688262	0.613805
ILMN_1656395	MYOT	9499	-0.00273578	6.64243	-0.439628	0.660525	0.472471	0.014036	6.37002	1.77773	0.07819	0.10427	-0.0248565	6.5082	-2.7084	0.00786402	0.0556208
ILMN_1656399	TCEAL8	90843	0.00155779	8.24275	0.21401	0.830685	0.529712	0.00732506	7.75572	0.784081	0.434664	0.328829	-0.02872	8.26224	-2.51715	0.0133009	0.0774635
ILMN_1656404	ZNF251	90987	-0.0049902	6.84159	-1.18804	0.235759	0.258277	-0.00477339	6.52113	-1.05472	0.293847	0.258666	-0.0228779	6.85079	-2.57915	0.0112504	0.069976
ILMN_1656409	STON1-GTF2A1L	286749	0.000503125	6.47284	0.199295	0.842167	0.533131	-0.00504724	6.32641	-1.09552	0.275662	0.248551
ILMN_1656410	TRPC6	7225	0.0145567	6.85872	2.30323	0.0219519	0.0515328	0.0101794	6.3346	1.69225	0.0934062	0.118533	-0.00414988	7.2436	-0.223938	0.823229	0.655296
ILMN_1656413	ZMPSTE24	10269	0.0491925	9.67455	4.99633	9.96026e-07	1.90805e-05	0.0851319	9.51282	4.95937	2.56722e-06	2.44333e-05	0.0197261	9.77155	1.29057	0.199612	0.36204
ILMN_1656415	CDKN2C	1031	-0.0521504	7.12071	-3.99303	8.21659e-05	0.000672443	-0.126988	7.24675	-5.00167	2.14752e-06	2.1174e-05	0.00442759	6.47726	0.843683	0.400713	0.495784
ILMN_1656420	MGC3020	79014	-0.00436327	6.58786	-1.49758	0.135298	0.179962						-0.0022673	6.46189	-0.45097	0.652916	0.601365
ILMN_1656424	SNRPE	6635	0.000733006	6.66252	0.238978	0.811286	0.523822	-0.0101493	6.58366	-1.8291	0.0700724	0.096313	-0.00544852	6.5862	-1.17173	0.243885	0.397876
ILMN_1656427	C17ORF39	79018	0.00978072	7.70113	1.50403	0.133629	0.178512	0.0162263	7.8146	1.38634	0.168424	0.179162	-0.0354595	7.4702	-4.102	7.97133e-05	0.00233175
ILMN_1656434	IP6K1	9807	0.000878042	6.51023	0.400908	0.688774	0.48292	0.000288311	6.3635	0.0883236	0.929779	0.503181	0.00409044	6.4293	1.4742	0.143339	0.308142
ILMN_1656452	C16ORF59	80178											0.00478555	6.36853	1.22683	0.222558	0.381528
ILMN_1656463	C11ORF73	51501	0.00252616	7.09746	0.584672	0.559209	0.431392	0.00734494	7.18042	0.762274	0.447515	0.334725	-0.0112009	6.87634	-1.85329	0.0665728	0.202575
ILMN_1656472	GRAP	10750	-0.000422517	6.51008	-0.224895	0.822215	0.527159						-0.00107836	6.41688	-0.34537	0.730489	0.627821
ILMN_1656477	ARSA	410	-0.00343068	6.67072	-0.988997	0.323464	0.314082	0.00527854	6.48825	0.915156	0.362096	0.295202	-0.00562731	6.55909	-1.05567	0.293476	0.431978
ILMN_1656482	OSBPL2	9885	0.00122499	8.60329	0.198605	0.842706	0.53329	0.0358727	8.56913	3.59422	0.000486902	0.00188449	-0.0553488	8.70268	-4.53572	1.49502e-05	0.000694671
ILMN_1656486	DNAJC10	54431	0.0196666	6.95592	3.88901	0.000124077	0.000938132	0.018391	6.60233	2.74638	0.00703323	0.0166048	-0.0103221	7.05184	-1.01881	0.310572	0.442904
ILMN_1656495	NOTO	344022	-0.00167529	6.5663	-0.759816	0.447964	0.380425	0.00185895	6.39896	0.43329	0.665646	0.420549	0.00186113	6.44182	0.498076	0.619444	0.589895
ILMN_1656496	EPC2	26122	0.00152532	6.55809	0.816205	0.415033	0.363809	0.000186259	6.40408	0.0492497	0.960809	0.511386	0.00114786	6.48441	0.311332	0.756149	0.635851
ILMN_1656501	DUSP5	1847	-0.00549372	8.22566	-0.208099	0.835293	0.53109	0.0235565	7.36037	0.934023	0.352322	0.290299	0.0578756	9.45252	1.29675	0.197485	0.360148
ILMN_1656521	CGI-96	27341	-0.000304335	6.60191	-0.114436	0.908969	0.552073	0.00111115	6.45539	0.252567	0.80107	0.465984	-0.00569431	6.46606	-1.42358	0.157454	0.32298
ILMN_1656530	LOC642788	642788	-0.00559345	6.54338	-2.02025	0.0442491	0.0850223
ILMN_1656537	SNRPN	6638	-0.00465409	7.25752	-0.701746	0.483384	0.397422	-0.00331959	6.87733	-0.386123	0.700145	0.432678	0.0133172	7.14226	1.21196	0.228174	0.385992
ILMN_1656540	RUVBL1	8607	0.00394282	6.69176	1.25177	0.211633	0.241136	0.0153954	6.571	2.94238	0.00396678	0.0104738	-0.00861441	6.68611	-1.42604	0.156743	0.322263
ILMN_1656553	LOC653160	653160	0.000480128	6.53969	0.193717	0.846529	0.534416	-0.0046135	6.38402	-1.11564	0.266989	0.243551	0.000728029	6.43844	0.189887	0.849755	0.662423
ILMN_1656554	OR4M2	390538	0.0014294	6.54036	0.593393	0.553367	0.428903	0.00367443	6.3615	1.14501	0.254671	0.236246	0.00443064	6.4049	1.23502	0.219505	0.379051
ILMN_1656560	PARM1	25849	-0.00791147	9.78077	-0.390042	0.696783	0.485807	-0.0314061	7.74477	-0.713962	0.476751	0.347784	-0.0718622	10.6288	-2.47776	0.0147718	0.0824213
ILMN_1656563	PAX8	7849						-0.00246974	6.35859	-0.695201	0.488384	0.352802	-0.00594279	6.44958	-1.67938	0.095971	0.248794
ILMN_1656574	PCGF6	84108	0.00488387	8.04114	0.720686	0.471666	0.39192	-0.030648	8.04705	-2.16242	0.0327345	0.0550618	-0.0118433	7.94465	-0.877108	0.382377	0.486003
ILMN_1656579	LOC642077	642077	-0.00132582	6.54547	-0.553002	0.580675	0.440516	-0.00626376	6.39622	-1.57035	0.119184	0.141293	5.892e-05	6.44449	0.018017	0.985659	0.694761
ILMN_1656589	LOC652537	652537	0.00354075	6.60147	1.25079	0.211988	0.241385	-0.0058089	6.38071	-1.59974	0.112502	0.135658	-0.00577578	6.46787	-1.57872	0.117328	0.277102
ILMN_1656593	AK5	26289											0.000673494	6.39996	0.171355	0.864266	0.666199
ILMN_1656595	STAC3	246329						0.000375034	6.34984	0.100329	0.920264	0.50061	0.00157135	6.42216	0.520899	0.603505	0.584352
ILMN_1656621	CHMP2A	27243	0.000887983	7.01839	0.183913	0.854207	0.536662	0.0140705	6.8387	1.37779	0.171042	0.181028	-0.00174003	6.82866	-0.211978	0.832524	0.657827
ILMN_1656624	LOC653481	653481	0.000223815	6.52618	0.102624	0.91833	0.554605						-0.00296648	6.41701	-0.696671	0.487507	0.537669
ILMN_1656625	RPS24	6229	-0.000436621	12.1913	-0.0837091	0.933344	0.558608	-0.0324485	11.7833	-3.97089	0.000127571	0.000633589	0.00813349	12.0765	1.10051	0.273559	0.41874
ILMN_1656638	BHMT	635	0.0177274	6.62984	4.49185	1.00994e-05	0.000122975	0.0319317	6.54215	3.80297	0.000234337	0.00103975
ILMN_1656662	LOC731365	731365	-0.0359305	11.775	-5.26223	2.72043e-07	6.70675e-06	-0.0793627	11.2472	-6.82066	5.00038e-10	2.10672e-08	-0.0139944	11.8183	-1.75345	0.0823652	0.228939
ILMN_1656670	HLA-G	3135	0.000334811	7.5832	0.0316819	0.974747	0.569281	0.0135859	7.03176	0.703071	0.483485	0.3507	-0.0391422	8.29316	-2.22898	0.0278884	0.120578
ILMN_1656676	ZYG11B	79699	0.0196817	9.76864	1.95479	0.0515395	0.0943145	-0.0314764	9.73077	-1.57492	0.118123	0.140412	0.00896464	9.60942	0.482518	0.630416	0.593606
ILMN_1656678	SUZ12P	440423	0.00203299	6.56771	0.784219	0.433532	0.373211	0.00241839	6.38958	0.629297	0.530449	0.370186	-0.00276214	6.43354	-0.758228	0.449967	0.519967
ILMN_1656682	AZIN1	51582	-0.0159555	9.94199	-1.73905	0.083055	0.130498	-0.0600326	9.7007	-3.24711	0.00154253	0.00485114	0.00162056	9.80435	0.0954058	0.924169	0.680932
ILMN_1656691	FBXO4	26272	-0.00392391	7.59984	-0.62964	0.529411	0.418446	-0.0334859	7.64056	-2.73122	0.00734312	0.0171948	0.00850051	7.49774	0.773441	0.440953	0.515594
ILMN_1656715	THSD7A	221981	-0.0026693	6.53756	-1.28937	0.198266	0.231541						-0.00524202	6.44024	-1.46957	0.144589	0.309499
ILMN_1656718	DEF8	54849	0.00865417	7.09617	1.33917	0.181531	0.21883	0.0375004	7.0385	3.58153	0.000508577	0.0019528	0.000837856	6.98078	0.100502	0.920132	0.67998
ILMN_1656720	LOC391771	391771	0.00420071	6.55585	1.42086	0.156398	0.198438	0.00323154	6.50154	0.509306	0.61155	0.401421
ILMN_1656761	TGIF1	7050	-0.00398609	6.58525	-1.52411	0.128538	0.174114	-0.00304435	6.46213	-0.508977	0.611779	0.401505	-0.00388312	6.49547	-1.01582	0.311986	0.443776
ILMN_1656791	RPS6	6194	-0.0136894	11.7405	-1.43489	0.152363	0.194986	-0.0663646	11.1132	-2.78143	0.00636153	0.0153089	0.00176449	11.6266	0.101837	0.919075	0.67973
ILMN_1656798	TIMM17A	10440	0.0042425	6.60049	1.89188	0.0594728	0.104004	0.00559638	6.4438	1.65201	0.101362	0.125822	0.0067168	6.48972	1.81046	0.0730074	0.213897
ILMN_1656801	LOC651272	651272	-0.00400093	6.50417	-1.73946	0.0829826	0.130422
ILMN_1656807	RPL27	6155	-0.0264234	11.9029	-4.04074	6.7815e-05	0.000578887	-0.0599216	11.5491	-4.97297	2.42431e-06	2.3323e-05	-0.00575504	11.9359	-0.680404	0.497706	0.542286
ILMN_1656822	DNM2	1785	-0.00518496	7.12404	-0.837293	0.403097	0.357616	0.0197344	6.77062	2.27858	0.0246074	0.0443221	-0.001237	7.12985	-0.0999845	0.920542	0.680077
ILMN_1656826	SH3RF1	57630	0.00742783	7.168	1.11621	0.265228	0.277816	0.0140895	6.93158	1.39945	0.164468	0.176307	0.0121753	7.34165	0.923664	0.357722	0.471979
ILMN_1656837	RBP1	5947	-0.0530164	7.32367	-3.6008	0.000371301	0.00224729	-0.0910231	7.19962	-4.12917	7.08047e-05	0.000390592	-0.0423043	6.74499	-2.81755	0.00575684	0.0453814
ILMN_1656840	VPS13D	55187	0.00231988	6.88977	0.519605	0.603724	0.45013	0.0200335	6.59595	3.26824	0.0014413	0.00458945	-0.0249746	6.87022	-3.34895	0.00111804	0.0151313
ILMN_1656842	LOC643365	643365						0.000246896	6.36552	0.0693812	0.944811	0.50719
ILMN_1656846	GBA2	57704	-0.0047337	6.5419	-2.30251	0.0219929	0.0516012	0.0022336	6.3835	0.602096	0.54834	0.377228	-0.00326904	6.4245	-0.907739	0.366039	0.476827
ILMN_1656868	LOC23117	23117	-0.0129988	10.7416	-0.861156	0.389843	0.350871	0.0176592	9.46306	0.595603	0.552654	0.378896	-0.0517512	11.1317	-1.85755	0.0659594	0.20145
ILMN_1656869	LGALS9B	284194	-0.00348889	7.35431	-0.61718	0.537586	0.42206	-0.00697554	7.07559	-0.741999	0.459657	0.340228	-0.0132973	7.29456	-1.34876	0.180237	0.344317
ILMN_1656886	LIN37	55957	-0.0103851	6.79546	-2.83967	0.00482567	0.0166232	-0.000738099	6.57593	-0.133846	0.893767	0.493306	-0.0160095	6.79774	-2.29211	0.0238399	0.109394
ILMN_1656898	LOC653324	653324	0.00275487	6.56385	1.09378	0.274934	0.284094	-0.000710787	6.47085	-0.160125	0.873074	0.487452	0.00471114	6.44961	1.13329	0.259603	0.409145
ILMN_1656900	SULT1A1	6817	0.0875554	8.48234	5.92908	8.39691e-09	4.09879e-07	0.242574	8.34038	7.30995	4.40852e-11	3.08153e-09	-0.0353294	8.52045	-1.42183	0.15796	0.323488
ILMN_1656902	HECTD3	79654	-0.0314164	7.88991	-3.53495	0.000472451	0.00271772	-0.0491904	8.02946	-2.83677	0.0054194	0.0134613	-0.0113667	7.68199	-0.856087	0.393847	0.492183
ILMN_1656904	SLC1A4	6509	0.0148324	6.6458	4.26037	2.73778e-05	0.000280619	0.0274365	6.58054	3.02497	0.0030907	0.00852639	0.0406454	6.6169	5.18923	9.98858e-07	8.36353e-05
ILMN_1656913	MDH1	4190	0.0715574	11.3487	3.8561	0.000141105	0.00104041	0.0443519	11.9253	1.9004	0.0599782	0.0860956	0.0500649	9.65216	3.44853	0.000804987	0.0119843
ILMN_1656915	PSD3	23362	-0.00394411	6.57458	-1.74804	0.0814841	0.128822	0.00196887	6.35976	0.529367	0.597609	0.396247	0.00166145	6.47373	0.384688	0.701226	0.618219
ILMN_1656920	CRIP1	1396	0.0148056	10.699	0.647286	0.517944	0.413293	0.28711	8.80982	5.60674	1.52814e-07	2.29938e-06	0.0280176	11.055	1.11022	0.269371	0.415919
ILMN_1656934	REPS2	9185	-0.00885693	6.89775	-1.31056	0.191013	0.226131	-0.00272018	6.43979	-0.482873	0.630138	0.408159	-0.0254384	7.14994	-1.27974	0.203383	0.365343
ILMN_1656938	LOC731486	731486	0.028238	6.95377	3.18683	0.00159063	0.00705686	0.0218134	6.4208	3.55009	0.000566278	0.00213265	0.130689	7.07591	6.0077	2.58783e-08	4.85789e-06
ILMN_1656939	LOC400099	400099	-0.0012616	6.50913	-0.510929	0.609778	0.452601	0.000136078	6.35061	0.0359387	0.971396	0.514124	0.00312255	6.41775	0.835826	0.4051	0.498047
ILMN_1656940	ABLIM3	22885	0.00120533	8.63075	0.0721498	0.942531	0.561021	0.0490446	7.11908	1.8263	0.0704952	0.0967309	-0.0977583	9.35988	-3.2996	0.00131251	0.0170295
ILMN_1656942	PRICKLE3	4007	-0.00242972	6.55926	-1.02205	0.307586	0.304635	0.00130022	6.39661	0.317615	0.751375	0.450087	-0.0106235	6.48692	-2.40418	0.017913	0.0922569
ILMN_1656949	LOC651723	651723											0.00441669	6.38743	1.28746	0.200689	0.36299
ILMN_1656951	APCDD1	147495	-0.0977009	8.53175	-5.08472	6.50736e-07	1.34941e-05	-0.0653706	9.00009	-2.17757	0.0315571	0.0535802	-0.0824555	7.1652	-4.24439	4.65484e-05	0.00155394
ILMN_1656981	LOC388160	388160	-0.00020369	6.51197	-0.0708787	0.943542	0.561285	-0.00312084	6.35567	-0.72213	0.471735	0.345589	0.00108977	6.41728	0.265855	0.790858	0.646178
ILMN_1657002	OR51B5	282763	-0.0016446	6.52854	-0.68064	0.496626	0.403501	-0.00142377	6.3757	-0.374218	0.708957	0.43575	-0.000145832	6.40823	-0.0437591	0.965177	0.69029
ILMN_1657009	NFASC	23114	-0.000607453	6.54438	-0.295064	0.76815	0.51018	-0.00510151	6.36993	-1.51885	0.131647	0.151311	-0.00088801	6.4431	-0.248763	0.804017	0.649942
ILMN_1657010	LOC645879	645879	0.00172466	6.52084	0.710022	0.478244	0.395023						-0.00178956	6.38388	-0.448184	0.654919	0.602088
ILMN_1657022	LOC654174	654174	-0.00434636	6.59759	-1.48137	0.139562	0.18368	-0.00198413	6.39779	-0.607439	0.544802	0.375851	-0.0020193	6.48622	-0.459484	0.646811	0.599145
ILMN_1657050	ARSK	153642	-0.00186063	6.66344	-0.665998	0.505926	0.407787	0.00783424	6.42565	2.11399	0.0367579	0.0601054	-0.00297655	6.63023	-0.502528	0.61632	0.588823
ILMN_1657058	PPIL6	285755	-0.000141642	6.60258	-0.0502695	0.959941	0.565524	-0.00121706	6.40429	-0.237703	0.81255	0.469527	-0.00124464	6.54852	-0.227749	0.820273	0.654482
ILMN_1657064	C6ORF70	55780	-0.00464333	7.56594	-0.878794	0.380219	0.34585	-0.0141312	7.31495	-1.88272	0.0623598	0.0885517	-0.0103956	7.60349	-1.07054	0.286765	0.427495
ILMN_1657077	SOCS6	9306	-0.0141184	6.78491	-2.80463	0.00536744	0.0180332	-0.00869447	6.61881	-1.07386	0.285215	0.253925	-0.0122264	6.73153	-1.73387	0.0857972	0.234075
ILMN_1657086	LOC440508	440508	-0.00257608	6.59049	-0.716165	0.474448	0.393237	0.00596747	6.41066	1.68519	0.0947643	0.119789	0.00672951	6.45299	1.80303	0.0741743	0.215861
ILMN_1657087	ZNF533	151126	-0.0203009	6.65075	-2.55326	0.0111686	0.0314782						-0.0189903	6.51255	-2.31041	0.0227674	0.10625
ILMN_1657095	STARD3	10948	0.0082422	7.06767	1.57489	0.11634	0.163147	0.00683252	6.5645	1.38359	0.169264	0.179763	-0.00131625	7.24643	-0.122629	0.902629	0.675787
ILMN_1657111	C14ORF78	113146	-0.0493163	8.36199	-1.72656	0.0852792	0.132836	0.0648677	6.66506	3.97065	0.000127684	0.000634049	-0.0280603	8.57019	-0.783139	0.435261	0.512868
ILMN_1657128	PTPRU	10076	-0.00625181	6.56186	-1.47899	0.140197	0.184241	0.00467017	6.39051	0.811083	0.419056	0.321909	0.00107003	6.44017	0.205369	0.837671	0.659213
ILMN_1657129	SKAP2	8935	0.000644177	7.88727	0.0505452	0.959722	0.565468	0.0249034	7.03793	0.915262	0.36204	0.295175	-0.0195801	8.19926	-1.18123	0.240109	0.395098
ILMN_1657144	C1ORF69	200205	0.000236358	6.80981	0.0753172	0.940013	0.560362	0.0038638	6.58526	0.786476	0.433266	0.328206	-0.0104461	6.72973	-1.97003	0.0513973	0.174459
ILMN_1657145	MEOX1	4222	0.0236914	8.54758	1.4073	0.160378	0.201786	-0.0145116	6.99988	-0.443031	0.658606	0.418142	-0.0808365	9.43172	-2.83542	0.00546568	0.0439129
ILMN_1657148	C19ORF23	148046	-0.00498288	6.50049	-2.69184	0.00750624	0.0234267	0.00256843	6.37988	0.889589	0.375612	0.301815	0.00614665	6.43765	1.74938	0.083069	0.230008
ILMN_1657149	C8ORF46	254778	-0.00253948	6.51477	-0.856517	0.392398	0.352187	-0.011539	6.43082	-1.86887	0.0642803	0.0904941
ILMN_1657153	ACTR3	10096	0.0432177	8.37467	4.28479	2.4692e-05	0.000257448	0.0321065	8.05657	2.2796	0.0245446	0.0442363	0.0477518	8.49067	2.71903	0.00763168	0.0545631
ILMN_1657158	RNF168	165918	-0.00319123	6.59765	-1.09433	0.274693	0.283936	-0.0037603	6.38534	-1.02866	0.30588	0.265496	0.00498572	6.48218	1.45472	0.14865	0.313866
ILMN_1657191	KRTAP10-5	386680	-0.00421128	6.52188	-1.56106	0.119568	0.166123						-0.0016329	6.40792	-0.408772	0.683517	0.612164
ILMN_1657194	TSNAXIP1	55815	0.00258775	6.50154	1.37361	0.170591	0.210126						0.0016117	6.41221	0.407675	0.68432	0.612442
ILMN_1657199	NFASC	23114	0.00507745	6.53479	2.05632	0.0406196	0.0800441						-0.00391319	6.53472	-0.658192	0.511817	0.548494
ILMN_1657204	SAE1	10055	0.0102355	10.1989	1.98748	0.0477811	0.089634	0.0227945	10.1484	2.70838	0.00783382	0.0181182	0.00911961	10.3517	1.03601	0.302515	0.437841
ILMN_1657234	CCL20	6364	-0.00944592	6.52282	-1.8862	0.0602366	0.104933	0.0199592	6.39491	1.75627	0.0818037	0.107707	0.0807761	6.82063	2.60065	0.010609	0.0674788
ILMN_1657237	NUBP2	10101	-0.00179694	6.60355	-0.584309	0.559453	0.431496	0.00555239	6.47471	0.926013	0.35645	0.292383	-0.00977294	6.48859	-1.48002	0.141782	0.306437
ILMN_1657254	SGCD	6444	0.000648328	6.49795	0.297747	0.766103	0.509513	0.00814836	6.42928	1.79902	0.0747352	0.100913	0.00105365	6.36182	0.302143	0.763124	0.637975
ILMN_1657278	DVL1	1855	-0.00329281	6.63774	-1.25798	0.209382	0.239553	-0.00192286	6.45048	-0.444024	0.657891	0.417895	0.000218849	6.53586	0.0552274	0.956059	0.688257
ILMN_1657283	ALKBH5	54890	0.0158173	10.8928	3.08732	0.00220915	0.00907573	0.0269108	10.831	3.3905	0.000967364	0.00331475	-0.00199403	11.0358	-0.263146	0.79294	0.646779
ILMN_1657288	GUSBL2	375513	0.00391813	6.59973	1.7735	0.0771638	0.124127	0.00127812	6.38749	0.383929	0.701767	0.433246	0.00554933	6.50016	1.73638	0.0853516	0.233419
ILMN_1657302	SULT1A1	6817	-0.000833317	6.50098	-0.355735	0.72229	0.494792	0.00763375	6.36237	1.86332	0.0650639	0.0912881
ILMN_1657317	POLR2J	5439	-0.00265999	6.69232	-0.762234	0.446522	0.37971	-0.00109903	6.49458	-0.192667	0.847573	0.480049	0.00145842	6.59292	0.224903	0.82248	0.65509
ILMN_1657344	PLAG1	5324	0.00289583	6.50361	1.23502	0.217795	0.245482
ILMN_1657347	PODXL2	50512	0.00392086	6.63442	1.30356	0.193386	0.227917	0.0105864	6.54689	1.69979	0.0919732	0.117196	-0.00745048	6.51467	-1.41693	0.159385	0.32491
ILMN_1657361	CBX7	23492	-0.0046971	8.73817	-0.423198	0.672455	0.476935	-0.0343174	8.11618	-2.15445	0.0333691	0.0558764	-0.00679396	8.8764	-0.552385	0.581827	0.576507
ILMN_1657373	LEPREL1	55214	-0.0921372	7.95079	-5.83013	1.43476e-08	6.29813e-07	-0.148738	7.03949	-6.19501	1.01513e-08	2.45494e-07	-0.108282	8.40102	-4.8156	4.81335e-06	0.000286175
ILMN_1657405	SPPL3	121665	-0.0052238	6.85718	-1.33936	0.18147	0.218782	-0.00322744	6.58707	-0.622433	0.534935	0.371971	-0.00722647	6.86781	-1.06619	0.288716	0.42881
ILMN_1657409	SERHL	94009	0.00109434	6.54179	0.423459	0.672265	0.476864	0.00662055	6.35864	1.85768	0.0658678	0.0921065	-0.00250343	6.43715	-0.691933	0.490466	0.53902
ILMN_1657421	LOC440917	440917	-0.00100628	6.52996	-0.405865	0.685132	0.481596	8.19789e-05	6.37377	0.0230293	0.981668	0.516752	-0.000179127	6.41181	-0.0474151	0.96227	0.689645
ILMN_1657423	SPG21	51324	0.00511228	7.60927	0.526987	0.598593	0.448019	-0.00967234	7.5034	-0.488406	0.626227	0.406756	0.0212787	7.31434	1.49415	0.138055	0.30228
ILMN_1657435	MT1M	4499	-0.0382517	7.8689	-1.12432	0.261778	0.275587	-0.0158621	7.42155	-0.267363	0.789687	0.462425	0.0663136	8.34838	1.06173	0.290729	0.430157
ILMN_1657436	FGFR1OP2	26127	0.0106586	7.44555	1.6979	0.090567	0.138236	-0.023475	7.07501	-2.77918	0.00640279	0.0153894	0.00280031	7.47844	0.231863	0.817084	0.653601
ILMN_1657443	LOC730347	730347	-0.00180765	6.5212	-0.833708	0.405111	0.358624
ILMN_1657446	C1ORF57	84284	0.0135505	7.914	1.90982	0.0571135	0.10116	0.0324927	8.03148	2.92483	0.00418022	0.0109269	-0.00931637	7.60503	-0.831857	0.407327	0.499186
ILMN_1657451	SRPK2	6733	0.00083292	6.65496	0.286019	0.775062	0.512418	-0.00225795	6.41276	-0.569981	0.569844	0.385629	0.000724849	6.5574	0.131056	0.895975	0.674164
ILMN_1657455	CEACAM4	1089	0.000680999	6.52945	0.310505	0.756393	0.506325	-0.00321037	6.367	-0.920867	0.359119	0.29372	-0.0015992	6.42674	-0.547178	0.585386	0.57782
ILMN_1657470	YTHDF3	253943	-0.00430789	7.76338	-0.739182	0.460376	0.386508	-0.00918661	7.53878	-0.828666	0.409074	0.317418	-0.0195944	7.82516	-1.6526	0.101319	0.256389
ILMN_1657475	GALT	2592	-0.0379188	7.82885	-4.90508	1.53617e-06	2.68173e-05	-0.0456342	7.69098	-3.99686	0.000115943	0.000585844	-0.0536375	7.7591	-3.80574	0.000234982	0.00517481
ILMN_1657478	MAGEL2	54551	-0.0120071	7.10007	-2.46533	0.0142503	0.0376847	-0.0195323	6.9794	-1.95588	0.0529954	0.0785978	-0.0150606	7.03325	-1.92377	0.0570186	0.185085
ILMN_1657483	SEC23B	10483	0.027725	7.94541	4.33042	2.03357e-05	0.000219036	0.0373983	7.74735	3.7537	0.000279181	0.00119737	0.0369958	7.94917	3.63711	0.000424486	0.00781262
ILMN_1657495	MLEC	9761	0.00828452	9.32504	0.817592	0.414241	0.363399	0.0290915	9.66367	1.62788	0.10639	0.130332	-0.0260185	8.76985	-1.15416	0.250986	0.402984
ILMN_1657505	HR	55806	0.000822203	6.55819	0.429374	0.667961	0.475262	-0.00849535	6.47637	-2.22018	0.0284406	0.0495233	-0.00879185	6.50779	-2.40987	0.0176502	0.0914553
ILMN_1657509	TSEN54	283989	-0.00335243	6.77208	-0.902844	0.367335	0.338958	-0.00690735	6.50791	-1.37928	0.170583	0.180702	-0.0134215	6.89433	-1.27711	0.204304	0.366156
ILMN_1657515	RPS6KA5	9252	-0.0131907	7.27966	-1.6244	0.105345	0.152595	-0.0296589	6.60746	-3.96257	0.000131528	0.000649515	-0.00889432	7.38357	-0.570689	0.569397	0.571842
ILMN_1657547	CCDC34	91057	0.0117543	7.49918	1.44749	0.148809	0.191895	0.00365894	7.29154	0.224815	0.822537	0.47257	0.0209295	7.26619	1.68733	0.0944288	0.246585
ILMN_1657550	MVD	4597	0.000188779	6.80088	0.0249548	0.980108	0.570625	0.0260209	6.62826	1.8152	0.0721958	0.0983981	-0.00110997	6.66567	-0.129076	0.897538	0.674546
ILMN_1657554	TSPYL2	64061	-0.0342382	7.03912	-4.00634	7.78956e-05	0.00064491	-0.0629838	6.7588	-5.28218	6.435e-07	7.78889e-06	0.0165064	7.15313	1.13576	0.258574	0.408416
ILMN_1657571	ASNA1	439	0.00223102	6.63071	0.682119	0.495692	0.403077	0.00245517	6.48273	0.524087	0.601264	0.397614	-0.000630304	6.51536	-0.141613	0.88765	0.672109
ILMN_1657572	HSFX1	51402	-0.0135156	6.80434	-2.0049	0.0458748	0.0871725	0.00649642	6.73396	0.349921	0.727062	0.44196	-0.0355234	6.79168	-2.72022	0.00760604	0.0544457
ILMN_1657606	ZFHX4	79776	0.00525593	6.94907	0.73479	0.463043	0.387796	-0.0252891	6.86835	-2.01774	0.046033	0.0708465	0.00845777	6.89402	0.605495	0.546122	0.562765
ILMN_1657612	LOC285900	285900	-0.0490007	10.6125	-5.58105	5.36315e-08	1.8525e-06	-0.0672002	10.0665	-3.75746	0.000275486	0.00118478	-0.0249669	10.6158	-1.6809	0.0956755	0.248363
ILMN_1657619	DNAJB14	79982	0.005416	6.74031	1.29787	0.195333	0.229371	-0.0109047	6.52872	-1.76073	0.0810418	0.106979	0.000998962	6.63878	0.140795	0.888294	0.672269
ILMN_1657624	NSFL1C	55968	-0.00482729	8.0727	-0.558662	0.576811	0.438881	0.0387925	8.1729	3.26468	0.0014579	0.0046328	-0.0285494	8.08867	-2.36532	0.0198006	0.0977403
ILMN_1657627	CBFA2T3	863	-0.00849396	6.77428	-2.06225	0.0400476	0.0792361	-0.0198373	6.55384	-3.18542	0.00187735	0.00569065	-0.0230809	6.80048	-2.28458	0.0242943	0.110695
ILMN_1657631	STAP2	55620	0.00101942	6.55407	0.43567	0.663391	0.473551						-0.0092501	6.50252	-2.06027	0.0417785	0.154612
ILMN_1657632	ZMYM6	9204	0.0071955	9.01535	0.802851	0.422699	0.367746	-0.0362607	8.53671	-2.26864	0.0252261	0.0451608	-0.00192839	9.18115	-0.107028	0.914965	0.678754
ILMN_1657643	KCNIP2	30819	-0.0139739	6.75965	-1.90943	0.0571643	0.101222	-0.0111722	6.60656	-1.0528	0.294723	0.259141
ILMN_1657679	VAV3	10451	0.00573928	6.73961	1.5268	0.127868	0.173531	-0.00605927	6.43631	-1.51401	0.132869	0.15226	0.0175774	6.73728	2.08942	0.0390209	0.148433
ILMN_1657680	CCDC69	26112	-0.0053188	7.21272	-0.619046	0.536357	0.421519	0.0119283	7.37764	0.761632	0.447896	0.3349	-0.0213697	6.78022	-2.47414	0.014914	0.0828888
ILMN_1657682	GFM1	85476	-0.00743456	9.10306	-0.766737	0.443843	0.378375	-0.0449109	9.04966	-2.30869	0.0228145	0.0418324	-0.00129979	9.01584	-0.0784314	0.93763	0.684066
ILMN_1657683	C1ORF198	84886	0.0913549	8.51422	6.41263	5.57434e-10	4.59485e-08	0.258323	8.82714	7.17421	8.69688e-11	5.43906e-09	-0.0233832	8.45766	-1.30038	0.196242	0.359032
ILMN_1657697	SAR1A	56681	0.0381173	9.44296	3.71189	0.000245322	0.00161897	0.0580994	9.83717	2.95188	0.00385552	0.0102339	-0.00247434	8.74888	-0.190465	0.849302	0.662304
ILMN_1657708	MGLL	11343	0.0223628	9.12482	1.12525	0.261385	0.275336	0.0471492	9.60896	1.6775	0.0962617	0.121163	-0.0852236	8.8575	-3.88723	0.000175459	0.00418834
ILMN_1657722	RPS3A	6189	-0.0111064	12.0731	-1.48851	0.13767	0.182	-0.0735998	11.5402	-6.28078	6.76667e-09	1.76457e-07	0.00931484	11.9808	0.895864	0.37232	0.480408
ILMN_1657729	ZNF254	9534	0.00066424	6.69636	0.188117	0.850913	0.535701	-0.0108797	6.41434	-2.40729	0.0177224	0.0344498	0.00320813	6.53893	0.545815	0.58632	0.578163
ILMN_1657744	C15ORF17	57184	-0.0384795	8.43372	-4.02319	7.27929e-05	0.000611388	-0.0310346	8.48901	-2.62941	0.00976774	0.0215708	-0.026717	7.8048	-2.04488	0.0433007	0.157929
ILMN_1657746	BPHL	670	-0.0606527	8.58671	-4.43329	1.30491e-05	0.0001516	-0.0940944	8.85165	-4.87707	3.62439e-06	3.2689e-05	-0.0105857	7.66149	-1.00219	0.318493	0.447738
ILMN_1657754	RPAP2	79871	0.00260892	7.13692	0.488869	0.625293	0.458833	-0.0113072	6.92548	-1.70773	0.0904852	0.115832	-0.0153193	7.08268	-1.64095	0.103719	0.259681
ILMN_1657760	SYT17	51760	-0.0136423	6.51512	-3.51061	0.000515979	0.00291374	-0.0418333	6.38086	-6.37358	4.35137e-09	1.22354e-07
ILMN_1657769	EIF5	1983	-0.00416416	6.56788	-1.38909	0.16584	0.20629	-0.00386455	6.36069	-0.998683	0.320123	0.27338	-0.00115088	6.51127	-0.200818	0.841219	0.660162
ILMN_1657771	CRTC2	200186	-0.00686217	7.36098	-1.01948	0.308797	0.305367	-0.0054302	6.94609	-0.48768	0.626739	0.406941	0.00614232	7.47759	0.539074	0.590946	0.579851
ILMN_1657790	SFRS11	9295	-0.0120158	7.7561	-1.69149	0.091786	0.13945	-0.0557698	7.8056	-3.58773	0.000497876	0.00191921	-0.00886078	7.74818	-0.625424	0.533014	0.557443
ILMN_1657796	STMN1	3925	0.0178492	7.3038	2.4533	0.0147262	0.0385947	-0.00669912	6.62829	-0.642041	0.522172	0.366859	-0.000276316	7.86964	-0.0188727	0.984978	0.694615
ILMN_1657797	FIBP	9158	0.0105918	9.04954	1.27072	0.204818	0.236303	0.0370725	8.91342	2.20199	0.0297365	0.0512337	0.0149735	9.35651	1.24041	0.217513	0.377415
ILMN_1657810	PPM1M	132160	-0.00342046	8.82741	-0.395111	0.693042	0.484463	-0.0409652	8.4317	-2.23417	0.0274775	0.0482393	0.0436496	9.06847	4.10084	8.00599e-05	0.00233936
ILMN_1657818	IQCB1	9657	-0.00110646	6.54604	-0.484164	0.628624	0.460153	-0.00243112	6.36334	-0.626923	0.531998	0.370804	0.00149573	6.43248	0.43909	0.661474	0.604436
ILMN_1657836	PLEKHG2	64857	-0.00217233	7.02124	-0.37972	0.704423	0.488532	-0.0187156	6.76907	-2.16621	0.0324363	0.0546892	-0.0113848	7.38069	-0.755971	0.451314	0.520612
ILMN_1657838	JMJD5	79831	-0.000295735	6.56959	-0.13464	0.892987	0.547683	-0.000538972	6.36837	-0.159545	0.87353	0.487583	0.00896175	6.48467	2.21015	0.0292061	0.124068
ILMN_1657855	ACTL6B	51412	-0.000327582	6.52342	-0.143877	0.885694	0.54565	-0.00583787	6.36835	-1.85206	0.0666781	0.0929258
ILMN_1657857	TMEM14C	51522	-0.000360738	9.92699	-0.0444352	0.964587	0.56671	-0.0244469	9.99304	-1.48071	0.141521	0.159085	-0.00527999	9.62021	-0.500383	0.617825	0.58934
ILMN_1657860	C1ORF151	440574	-0.0190414	6.75464	-5.20222	3.66269e-07	8.52811e-06	-0.0156785	6.49355	-3.55728	0.000552562	0.00209042	-0.0158444	6.71986	-3.24467	0.00156601	0.0193123
ILMN_1657862	AHCY	191	0.0208358	8.2924	2.35398	0.0192204	0.046905	0.0192875	8.24317	1.40592	0.162545	0.174902	0.0431288	8.13263	2.85992	0.00508854	0.0419609
ILMN_1657864	TMUB2	79089	-0.0176843	7.5784	-3.09946	0.00212331	0.00880013	0.00307717	7.24418	0.343751	0.731685	0.443524	-0.0204759	7.56451	-1.71722	0.0888087	0.238468
ILMN_1657868	SIRT4	23409	0.0142621	6.7402	3.06421	0.00238143	0.00962368	-0.00902954	6.68634	-0.978565	0.329925	0.27866	0.0106592	6.62614	1.05581	0.293414	0.431937
ILMN_1657870	ABL2	27	-0.00653261	6.5747	-1.44039	0.150803	0.193636						0.0196068	6.49182	2.94957	0.00390274	0.0354664
ILMN_1657871	RSAD2	91543	0.0108517	6.89161	1.27667	0.202711	0.234784	0.00973408	6.41984	1.83068	0.0698334	0.096076	-0.0380879	7.08032	-2.30742	0.02294	0.106763
ILMN_1657873	XPO4	64328	0.0134517	8.05655	2.27457	0.0236399	0.0543505	-0.00964281	7.60721	-1.13455	0.259009	0.238846	-0.00341508	8.1336	-0.377166	0.706791	0.620083
ILMN_1657884	NME2	4831	-0.000125846	7.23179	-0.0229265	0.981724	0.571029	0.00739353	7.00337	0.768477	0.443838	0.333036	-0.00975997	7.36178	-0.743273	0.458932	0.524251
ILMN_1657891	TNKS	8658	-0.0058982	6.55268	-2.80077	0.00543038	0.0181955						0.00281983	6.44619	0.734473	0.464254	0.52681
ILMN_1657892	TLR8	51311	0.0454985	6.87132	5.90605	9.51766e-09	4.52089e-07	0.0051036	6.35625	1.23396	0.219825	0.214405	0.0982755	6.91056	5.00192	2.21532e-06	0.000153847
ILMN_1657893	TXNRD2	10587	-0.0120528	7.79619	-1.80417	0.0722106	0.118673	0.00349087	7.69667	0.234488	0.815039	0.470288	-0.00235918	7.56101	-0.197807	0.843568	0.660787
ILMN_1657913	C1ORF84	149469	0.00125982	6.52212	0.531085	0.595754	0.446844
ILMN_1657932	MUC6	4588	-0.00464231	6.76233	-0.949945	0.342908	0.325365	-0.0151155	6.52141	-3.41019	0.000906341	0.0031444	0.0142595	7.01028	0.451822	0.652304	0.601144
ILMN_1657949	RHEB	6009	-0.000958081	9.76687	-0.108992	0.913282	0.553243	0.0303923	9.52266	2.04563	0.0431595	0.0675753	-0.046395	9.8911	-3.49846	0.000681035	0.0106172
ILMN_1657955	FMNL3	91010	0.00854125	6.60087	2.67011	0.00799749	0.0245952						-0.0345999	6.82275	-3.64662	0.000410758	0.00764744
ILMN_1657959	LOC643686	643686	-0.000363806	6.5255	-0.165951	0.868308	0.540731	0.000309051	6.36994	0.0837448	0.93341	0.504156	-0.00184144	6.40775	-0.484228	0.629206	0.593201
ILMN_1657962	LOC728946	728946	-0.00116517	6.54886	-0.465005	0.642266	0.465491						-0.00108679	6.47516	-0.206888	0.836487	0.658895
ILMN_1657968	MAP2K2	5605	0.00992361	7.51052	1.44385	0.14983	0.192788	0.033876	7.32898	3.44063	0.000819086	0.00289349	0.000589084	7.34822	0.0514636	0.959051	0.688927
ILMN_1657977	MSRB2	22921	-0.00748209	10.048	-0.785555	0.432751	0.37282	0.0191211	10.6076	1.54407	0.12542	0.146384	-0.0116095	9.16852	-0.935074	0.351838	0.468472
ILMN_1657983	TERF2IP	54386	-0.0257043	9.45504	-3.0281	0.00267552	0.0105308	-0.0470276	9.3425	-3.32882	0.00118441	0.00390184	-0.0236393	9.81607	-2.05362	0.0424309	0.156039
ILMN_1657993	ADNP	23394	0.000493682	8.22041	0.0489791	0.960969	0.565787	-0.0713316	7.85572	-4.60577	1.10285e-05	8.2149e-05	0.000895715	8.2403	0.0530888	0.957759	0.688638
ILMN_1658010	CENPI	2491											-0.00576844	6.40044	-1.53831	0.1269	0.28916
ILMN_1658015	MBNL2	10150	0.0275624	8.82585	2.85335	0.00462808	0.0161085	0.0492037	8.9598	2.2704	0.0251158	0.045012	-0.0251972	8.76329	-1.33346	0.18519	0.348894
ILMN_1658027	RAD54L	8438	0.00489508	6.55451	1.85222	0.0649793	0.110555	0.00485899	6.38745	1.37614	0.17155	0.181388	0.0131086	6.50595	3.15165	0.00210195	0.0234773
ILMN_1658034	LOC654000	654000	-0.000732213	6.49743	-0.288884	0.77287	0.51171	-0.000968062	6.35159	-0.254635	0.799477	0.465489
ILMN_1658053	DYNLRB1	83658	-0.00825002	8.53788	-0.93098	0.352615	0.330835	0.0164753	8.33423	0.797349	0.426952	0.325399	-0.0122175	8.3592	-0.665014	0.50746	0.546599
ILMN_1658067	LOC647474	647474	-0.00127118	6.51344	-0.514547	0.60725	0.451572	-0.00190997	6.3637	-0.478782	0.633037	0.409194	-0.00505538	6.41457	-1.36691	0.174495	0.339221
ILMN_1658071	ATP1B1	481	0.0566382	7.20922	4.71497	3.71305e-06	5.46609e-05	0.0273483	6.48659	2.92543	0.0041727	0.0109111	0.150716	7.54129	5.34779	5.02741e-07	4.98982e-05
ILMN_1658080	ZNF573	126231	0.00495871	7.39348	0.489085	0.62514	0.458773	0.0312506	7.05428	2.11049	0.0370643	0.060478	-0.00414061	7.04374	-0.224772	0.822582	0.655118
ILMN_1658083	ABT1	29777	-0.000141121	7.04797	-0.0306364	0.97558	0.56949	0.0108137	6.537	1.81514	0.0722048	0.0984068	-0.0188416	7.31732	-1.8535	0.0665435	0.202521
ILMN_1658094	ZNF365	22891	0.00712097	6.47828	1.94342	0.0529041	0.096006	0.0211189	6.34408	2.91364	0.00432171	0.0112224	-0.00203895	6.36733	-0.42149	0.674236	0.608925
ILMN_1658104	KBTBD6	89890	0.00276642	6.78523	0.777291	0.437602	0.37524	0.00160124	6.55618	0.2952	0.768393	0.455637	-0.0108059	6.69461	-1.51307	0.133187	0.296683
ILMN_1658110	C18ORF19	125228	0.000829959	6.69998	0.219986	0.826032	0.528313	-0.000983137	6.53286	-0.156227	0.876138	0.488328	0.00362196	6.61635	0.5413	0.589417	0.579295
ILMN_1658121	CFP	5199	0.00405507	6.64957	1.1219	0.262805	0.276251						0.00673127	6.55216	0.922683	0.358231	0.472279
ILMN_1658143	RFC3	5983	0.00696342	6.56109	2.541	0.0115592	0.0322932	0.00731108	6.35337	1.72116	0.0880104	0.113562	0.00692737	6.50843	1.38052	0.170281	0.335365
ILMN_1658144	TRIP11	9321	0.00910871	7.84782	1.37788	0.169272	0.209069	-0.00615294	7.74543	-0.622784	0.534706	0.37188	0.00557076	7.96102	0.470439	0.638991	0.596449
ILMN_1658145	GRLF1	2909	3.15993e-05	6.56106	0.0103702	0.991733	0.573512	-0.00639919	6.38085	-1.42525	0.156894	0.17073	-0.00566023	6.39728	-1.3361	0.184327	0.348096
ILMN_1658152	MAP3K10	4294	0.000552424	6.74887	0.180897	0.856571	0.53735	0.00250324	6.59347	0.450795	0.653018	0.416213	-0.00648897	6.69087	-1.18714	0.237779	0.393359
ILMN_1658158	ZNF501	115560	0.000306468	6.49789	0.150619	0.880378	0.544157						0.00132901	6.42155	0.356099	0.722462	0.625235
ILMN_1658160	FAM156A	29057	-0.0168608	8.83394	-2.1102	0.0356715	0.0728323	-0.0543571	8.6897	-3.68258	0.000358488	0.00146393	-0.0167299	8.57402	-1.32348	0.188474	0.351898
ILMN_1658182	MEX3C	51320	0.0192516	7.91684	2.05779	0.0404768	0.079843	-0.0163476	7.40811	-1.09424	0.276223	0.24887	0.0265765	8.19121	1.28202	0.202584	0.364649
ILMN_1658206	C1ORF102	127700	-0.00434773	6.59624	-1.32233	0.187069	0.223126	-0.000733018	6.54479	-0.133353	0.894156	0.493415	-0.000179273	6.41479	-0.0411794	0.967229	0.690744
ILMN_1658207	MSLNL	401827											0.00295291	6.40177	1.03264	0.304084	0.438838
ILMN_1658231	NACC1	112939	-0.00180114	6.57466	-0.850793	0.395565	0.353807	0.0102908	6.46316	2.44787	0.0159387	0.03173	-0.00767205	6.505	-2.37957	0.0190889	0.0957273
ILMN_1658232	FBXL10	84678	0.00431677	6.58483	1.5891	0.113096	0.160098	-0.00663232	6.39476	-1.75495	0.0820308	0.107926	0.000988392	6.47276	0.269341	0.788182	0.645403
ILMN_1658243	PSD3	23362	0.000108859	6.5353	0.053874	0.957072	0.564788	0.00208517	6.39832	0.537993	0.59166	0.394007	-0.00176608	6.45084	-0.509903	0.611161	0.587037
ILMN_1658247	OAS1	4938	-0.001459	7.14947	-0.166869	0.867586	0.540524	-0.0360076	7.08532	-2.49492	0.0140722	0.0287745	0.00671091	7.10567	0.45511	0.649944	0.600288
ILMN_1658259	DRG1	4733	-0.0321638	8.45036	-4.02596	7.19847e-05	0.00060618	-0.0478047	8.44741	-3.43069	0.000846672	0.00297366	-0.00296436	8.01133	-0.286673	0.774912	0.641508
ILMN_1658261	MAPKBP1	23005	0.000842673	6.55942	0.365262	0.715174	0.492317	0.00638345	6.35997	1.87168	0.0638865	0.0900985	0.00268654	6.50323	0.57102	0.569173	0.571756
ILMN_1658271	LSS	4047	-0.00837208	6.69984	-2.17324	0.0305473	0.065193	-0.00907632	6.56198	-1.29618	0.197604	0.199781	0.00524479	6.49296	1.1659	0.246224	0.399573
ILMN_1658283	RPL17	6139	-0.0204309	10.8739	-1.90982	0.0571131	0.10116	-0.0931312	10.0504	-4.30558	3.61067e-05	0.000221407	0.00724316	10.9049	0.454816	0.650156	0.600364
ILMN_1658289	WDR54	84058	0.0125835	7.82845	1.27948	0.20172	0.234066	0.0207453	6.5701	1.68137	0.0955053	0.120471	0.00454007	8.57621	0.313001	0.754884	0.635464
ILMN_1658290	C16ORF68	79091	-0.0310109	7.67303	-4.72042	3.62168e-06	5.35505e-05	-0.0263085	7.71419	-2.28481	0.0242265	0.0438005	0.00422072	7.43428	0.553834	0.580838	0.576141
ILMN_1658302	PIAS2	9063	0.00742232	7.14432	1.25447	0.210652	0.240448	0.0212022	7.05994	1.55517	0.122756	0.144228	-0.00489958	7.00899	-0.465433	0.64256	0.597617
ILMN_1658310	PCYT1A	5130	-0.00206766	6.52999	-1.12046	0.263418	0.276648	0.00207983	6.41155	0.575672	0.566004	0.38414	0.00618408	6.45882	1.93252	0.0559167	0.183023
ILMN_1658318	LOC120376	120376	-0.00263614	6.498	-1.07515	0.283173	0.289421						-0.00231349	6.3871	-0.561293	0.575762	0.574246
ILMN_1658327	BAZ1A	11177	0.00445172	6.86758	0.769672	0.442102	0.377504	-0.0119256	6.55689	-1.6837	0.0950539	0.120056	0.0174904	6.97276	1.38326	0.16944	0.334583
ILMN_1658333	ECM1	1893	-0.034176	7.13148	-2.67122	0.00797162	0.0245342	0.0077591	6.43369	1.51149	0.13351	0.152756	-0.00179114	7.23238	-0.0752006	0.940194	0.684656
ILMN_1658337	AKIRIN1	79647	0.000830458	6.78041	0.177078	0.859567	0.538217	0.0113818	6.58711	1.55009	0.123969	0.145213	0.00486957	6.64302	0.734074	0.464496	0.526926
ILMN_1658351	FIS1	51024	-0.002049	8.9575	-0.254248	0.799479	0.520164	0.012497	9.03116	1.00313	0.317982	0.272211	-0.0335377	8.87792	-2.7529	0.00693212	0.0512767
ILMN_1658356	PAMR1	25891	-0.114278	8.5384	-3.7201	0.000237824	0.00157949	0.0175295	6.58553	0.987055	0.325765	0.276433	-0.0989858	8.89522	-2.32858	0.021745	0.10333
ILMN_1658363	LOC339742	339742						-0.00613129	6.34568	-1.68413	0.09497	0.119979
ILMN_1658369	TACR3	6870	-0.00232892	6.60747	-0.868504	0.385815	0.348782	0.00503964	6.41015	1.52176	0.130915	0.15074	-0.00597903	6.48719	-1.90072	0.0600067	0.19051
ILMN_1658373	PAN2	9924	0.00104951	7.96715	0.177827	0.858979	0.538047	-0.0240548	7.50624	-2.30055	0.0232878	0.0424983	-0.00970362	8.14474	-0.963289	0.337557	0.459688
ILMN_1658383	HSPA6	3310	0.00113099	6.64606	0.134055	0.893449	0.547811	-0.0017717	6.40407	-0.253225	0.800563	0.465827	-0.00767897	6.59568	-0.593665	0.553979	0.565881
ILMN_1658398	C3ORF41	26172	-0.00456094	6.71576	-0.919373	0.358642	0.334193	-0.0121107	6.42691	-2.26305	0.02558	0.045647	-0.00246426	6.56231	-0.410726	0.682088	0.611666
ILMN_1658399	KLRG1	10219	0.0264235	7.10377	2.58106	0.0103264	0.0297393	0.0152787	6.55245	2.20703	0.0293721	0.0507557	0.0120586	7.34685	0.508788	0.61194	0.587308
ILMN_1658405	LOC100101266	100101266	0.00158695	6.51556	0.705043	0.481333	0.396467
ILMN_1658411	CHD4	1108	-0.00137846	8.4294	-0.204489	0.838111	0.531929	-0.0230822	8.17526	-1.75514	0.0819978	0.107894	0.0131062	8.76798	0.844403	0.400313	0.495576
ILMN_1658416	MRPS18C	51023	-0.0116058	8.60541	-1.86402	0.0632985	0.108593	-0.0566127	8.33515	-4.86821	3.76076e-06	3.37262e-05	-0.00598782	8.51396	-0.560105	0.576569	0.574549
ILMN_1658420	DSCAM	1826	-0.00333142	6.67394	-1.03912	0.299589	0.299747	-0.00663121	6.55349	-1.17063	0.244258	0.229874	-0.00535173	6.57355	-1.03025	0.305196	0.439542
ILMN_1658425	DAG1	1605	0.0246276	8.15808	2.67741	0.00782929	0.024197	0.11642	8.07188	7.66942	7.15736e-12	7.53874e-10	-0.0265865	8.29988	-1.96262	0.0522656	0.176119
ILMN_1658427	FLJ20297	55627	0.00126632	6.5113	0.478746	0.63247	0.461668						-0.00140241	6.39476	-0.368829	0.712978	0.622134
ILMN_1658437	SFXN4	119559	-0.043198	8.25221	-4.19587	3.58763e-05	0.000350045	-0.0646121	8.32466	-4.22564	4.91012e-05	0.000287716	0.0011957	7.74192	0.0764253	0.939222	0.684432
ILMN_1658439	C5ORF44	80006	-0.00108163	6.57076	-0.420089	0.674722	0.477775	-0.00041328	6.37705	-0.0993708	0.921023	0.500816	0.00421363	6.45922	1.01779	0.311056	0.443203
ILMN_1658448	KRTAP2-1	81872	-0.00313086	6.48964	-1.12467	0.26163	0.275492	-0.00126064	6.35593	-0.346922	0.729307	0.442721	0.000425063	6.39413	0.0951833	0.924346	0.680974
ILMN_1658452	FAM53A	152877	-0.00110089	6.72103	-0.344103	0.731011	0.497792	0.0133476	6.61146	2.04723	0.0429994	0.0673963	0.00372608	6.58461	0.79315	0.429431	0.510101
ILMN_1658460	LOC653884	653884	0.00441663	7.84194	0.504344	0.614391	0.454469	-0.00754037	7.20517	-0.703921	0.482958	0.350473	0.00817576	7.75258	0.581053	0.562417	0.569167
ILMN_1658464	GTF3A	2971	0.01871	9.99752	1.93545	0.0538783	0.097197	0.000941275	10.2647	0.0705894	0.943852	0.506936	0.0317697	9.51313	2.81211	0.0058481	0.0458304
ILMN_1658469	TP53AP1	11257	-0.0157187	6.98096	-3.28251	0.00115088	0.00547787	0.000542497	6.82336	0.0790721	0.937118	0.505147	-0.0128689	6.86818	-1.85992	0.0656207	0.200825
ILMN_1658472	APH1A	51107	-0.0265353	8.64244	-2.32837	0.0205591	0.049202	-0.0353261	8.0393	-2.15714	0.0331537	0.0556007	-0.0139012	8.95157	-0.727706	0.46837	0.528766
ILMN_1658477	C12ORF64	283310	-0.00401593	6.55906	-1.59112	0.11264	0.159666	-0.000586641	6.37571	-0.173505	0.862571	0.484429	-0.0024606	6.44831	-0.583332	0.560887	0.568576
ILMN_1658483	IL1A	3552											0.0574056	6.71677	2.20754	0.0293935	0.124554
ILMN_1658486	MRPL54	116541	-0.0194773	8.38733	-1.65624	0.0987233	0.146286	-0.00361883	8.4418	-0.159755	0.873365	0.487535	0.0148242	7.81926	0.845408	0.399754	0.495285
ILMN_1658494	C13ORF15	28984	-0.00387914	11.2678	-0.187067	0.851735	0.535942	-0.0166021	11.5495	-0.654734	0.513995	0.363528	-0.0489708	11.4762	-1.60756	0.110854	0.269067
ILMN_1658495	LOC642895	642895						-0.00645654	6.35697	-1.8167	0.0719649	0.098173
ILMN_1658498	SLC44A3	126969	0.00745523	6.61279	3.02918	0.00266624	0.0105029	0.0119939	6.53397	2.0517	0.0425551	0.0668973	0.0107952	6.49976	1.99549	0.0485104	0.168801
ILMN_1658504	CHKA	1119	-0.0498599	8.2814	-4.62843	5.49879e-06	7.5548e-05	-0.130269	8.2209	-7.78853	3.89766e-12	4.69085e-10	0.0127339	8.12082	0.835769	0.405132	0.498064
ILMN_1658526	RYK	6259	-0.00864072	7.98896	-1.12093	0.263216	0.276518	-0.00996883	7.75716	-0.614629	0.540059	0.373994	-0.044618	8.03482	-3.49054	0.000699415	0.010817
ILMN_1658531	LOC653702	653702	-0.0281918	7.78291	-4.0806	5.76873e-05	0.000510258	-0.0828432	7.78686	-6.94136	2.76175e-10	1.32073e-08	-0.0050276	7.72921	-0.468841	0.640129	0.596823
ILMN_1658560	LOC653210	653210	-0.00556776	6.55503	-1.95898	0.0510443	0.0937066						-0.0060336	6.42813	-1.33037	0.186201	0.349822
ILMN_1658569	LOC728910	728910	-0.00557928	6.52987	-2.40517	0.0167727	0.042464	-0.00443953	6.35593	-1.29186	0.199091	0.200793	0.0011624	6.42636	0.357911	0.721109	0.624796
ILMN_1658575	GALNT5	11227	-0.00508233	6.52747	-1.49434	0.136142	0.18069						-0.000636721	6.4778	-0.107435	0.914643	0.678677
ILMN_1658576	PTPRN	5798	-0.00445767	6.53294	-1.61874	0.106558	0.153777	-0.0109561	6.35399	-3.43268	0.000841092	0.00295748
ILMN_1658579	CDK5RAP3	80279	0.0020767	6.59997	0.583647	0.559898	0.431684	-0.00296659	6.32109	-0.829386	0.408668	0.317234	-0.00179963	6.53281	-0.271316	0.786666	0.644962
ILMN_1658586	LOC730012	730012	-5.86773e-05	6.57563	-0.0246289	0.980367	0.57069						-0.00608432	6.56652	-1.18539	0.238466	0.393873
ILMN_1658607	DLEU2	8847	0.00848809	6.72185	2.13143	0.0338693	0.0701271	0.00918362	6.52152	1.57733	0.117569	0.139949	-0.00165356	6.58833	-0.298793	0.765672	0.638744
ILMN_1658619	WWC1	23286	0.01748	6.47863	5.37933	1.51111e-07	4.19391e-06	0.0499993	6.44641	6.75263	6.97554e-10	2.79764e-08	-0.000940813	6.35093	-0.193452	0.846969	0.661689
ILMN_1658624	UBXN6	80700	-0.0173253	8.0432	-1.86252	0.0635113	0.108843	0.00773876	8.19203	0.456687	0.648789	0.414744	0.0223849	7.77309	1.3716	0.173033	0.337895
ILMN_1658628	C14ORF72	145200	0.00315134	6.51582	1.24551	0.21392	0.242732						0.0107955	6.41378	3.21959	0.00169631	0.0204028
ILMN_1658636	MRE11A	4361	0.0128242	6.84033	3.17534	0.00165286	0.00726466	0.00010565	6.51138	0.0214599	0.982917	0.517069	-0.00196937	6.7216	-0.285162	0.776067	0.64185
ILMN_1658660	ACTC1	70	-0.00342808	6.52617	-0.53131	0.595598	0.446779						-0.0142358	6.60666	-1.3092	0.193247	0.356316
ILMN_1658675	CDH23	64072	0.00670674	6.57601	2.63081	0.0089597	0.0268028	-0.009246	6.51081	-1.25949	0.210498	0.208394	0.0159901	6.45174	3.1551	0.00207932	0.0233173
ILMN_1658677	DTX3	196403	-0.00496782	7.13143	-0.532909	0.594492	0.446319	0.00592178	6.3355	1.16838	0.24516	0.230434	-0.0400253	7.44945	-2.78491	0.00632539	0.0482483
ILMN_1658678	SAAL1	113174	0.00457133	7.33652	0.999127	0.318541	0.311173	-0.00734225	7.06953	-1.13322	0.259567	0.239179	-0.0105712	7.4481	-1.2125	0.22797	0.385832
ILMN_1658684	ATP9B	374868	-0.00184161	6.94138	-0.476897	0.633784	0.462184	-0.00431993	6.74026	-0.814038	0.417368	0.321156	0.00245397	6.87073	0.451651	0.652427	0.601188
ILMN_1658689	LOC652736	652736	-0.00297234	6.57463	-1.45781	0.145942	0.189368	-0.0110073	6.39933	-3.47776	0.000723338	0.0026089	-0.00419754	6.48052	-1.16857	0.245151	0.398797
ILMN_1658695	NUF2	83540	0.00437789	6.55407	1.51005	0.132087	0.177165						0.0126707	6.47542	2.89424	0.00460023	0.0393942
ILMN_1658697	LOC730953	730953	-0.00505975	6.53117	-2.17479	0.03043	0.0650132
ILMN_1658706	ST6GALNAC2	10610	-0.00454399	7.12202	-0.541822	0.588345	0.443752	-0.0432992	6.96942	-3.17918	0.00191473	0.00578243	0.00620445	6.97328	0.611283	0.542298	0.561229
ILMN_1658709	LAMB1	3912	-0.0383458	9.29829	-2.43209	0.015599	0.0402311	-0.065838	8.30034	-2.60058	0.010575	0.0229736	-0.0568046	9.70076	-2.18843	0.0307943	0.128115
ILMN_1658710	FAM19A4	151647	-0.00032722	6.61329	-0.102466	0.918455	0.554639	0.00233433	6.43966	0.54659	0.585759	0.391767	0.000110887	6.49295	0.024501	0.980498	0.693647
ILMN_1658717	DEPDC5	9681	0.000406809	6.85728	0.112342	0.910627	0.552524	-0.000704324	6.639	-0.130059	0.896756	0.494141	-0.00218547	6.83342	-0.437982	0.662275	0.60472
ILMN_1658728	ZBTB25	7597	-0.00492378	6.79123	-1.5157	0.130653	0.175939	-0.00713676	6.60186	-1.22982	0.221369	0.215382	0.00628058	6.71226	1.27532	0.204935	0.366711
ILMN_1658743	CCNDBP1	23582	-1.42909e-05	6.75124	-0.00330189	0.997368	0.574897	0.0142046	6.59488	1.59214	0.1142	0.137109	-0.00866379	6.65099	-1.07227	0.285989	0.426969
ILMN_1658746	PTPLAD1	51495	-0.00157779	6.61723	-0.687794	0.492116	0.401447	0.00294818	6.42903	0.859024	0.392181	0.309665	-0.00477397	6.51526	-1.07861	0.283167	0.425045
ILMN_1658798	MEGF9	1955	0.0095757	6.50037	3.70725	0.000249648	0.00164195
ILMN_1658800	BRPF3	27154	-0.0193876	8.0437	-2.69475	0.00744257	0.0232739	-0.0433105	7.79221	-3.77248	0.000261195	0.00113543	-0.0178015	7.97478	-1.71119	0.0899193	0.24008
ILMN_1658802	KRTCAP2	200185	-0.0592336	10.3554	-5.56508	5.82779e-08	1.98125e-06	-0.0705632	10.1166	-3.91703	0.00015534	0.00074407	-0.0513066	10.5403	-3.6512	0.000404309	0.0075685
ILMN_1658805	BRE	9577	-0.00407676	6.57104	-1.81263	0.070892	0.117223	0.00397709	6.36257	1.12221	0.264196	0.241916	-0.00280484	6.50119	-0.632861	0.528164	0.555434
ILMN_1658806	SLC5A10	125206	-0.00369755	6.5264	-1.77879	0.07629	0.123182	-0.00369681	6.35779	-1.04612	0.297779	0.260895	0.00543993	6.40937	1.72656	0.0871091	0.235989
ILMN_1658807	HMOX2	3163	-0.00382371	6.57702	-1.43346	0.15277	0.195337	0.00470402	6.36671	1.3681	0.174046	0.18316	-0.0026464	6.47855	-0.636007	0.526118	0.55458
ILMN_1658809	SEZ6	124925						0.0143961	6.3322	3.80652	0.000231386	0.001029
ILMN_1658818	CAMK2D	817	0.000777065	6.5067	0.37402	0.708655	0.490028	0.00457816	6.35323	1.27964	0.203342	0.203659	0.00223228	6.40931	0.604911	0.546508	0.56292
ILMN_1658821	SAMD1	90378	-0.00345626	6.68909	-1.13735	0.256301	0.272056	-0.00432664	6.43871	-0.842755	0.40118	0.313815	-0.00250565	6.57507	-0.478835	0.633025	0.594476
ILMN_1658830	C10ORF26	54838	0.0162386	7.18937	2.24963	0.0251999	0.056877	0.0406335	7.12074	2.53019	0.012804	0.0267118	0.0175142	6.96395	1.7354	0.0855256	0.233676
ILMN_1658834	ZC3H18	124245	-0.00800674	7.10974	-1.75562	0.080177	0.127412	-0.00166278	7.04227	-0.168529	0.866474	0.485557	-0.0169341	7.25539	-1.78494	0.0770816	0.220641
ILMN_1658847	MGC61598	441478	0.0241299	7.71501	1.90937	0.0571721	0.101231	-0.0149912	6.80943	-1.24483	0.215818	0.211844	-0.0118539	8.49283	-0.453569	0.65105	0.600689
ILMN_1658861	FAM86B1	85002	-0.0037424	6.58628	-1.44724	0.148876	0.191955	0.0030497	6.40688	0.717467	0.474595	0.346843	0.000591451	6.45833	0.153781	0.878069	0.669714
ILMN_1658883	ARAF	369	-0.00704409	8.61207	-1.16559	0.244711	0.264389	-0.00952609	8.75117	-0.716351	0.475281	0.347142	0.00631021	8.66517	0.621222	0.535764	0.558573
ILMN_1658884	ATP11B	23200	-0.00798016	7.05927	-2.02757	0.0434913	0.0840034	-0.00721445	6.86906	-0.893726	0.373404	0.300747	-0.0247436	6.92878	-4.02751	0.000105128	0.00286152
ILMN_1658885	DAGLB	221955	-0.0107349	7.75775	-1.64475	0.101073	0.148545	-0.00195811	7.26508	-0.190927	0.848932	0.480449	0.0147554	8.03627	1.1502	0.252603	0.404126
ILMN_1658899	DNCL2A	83658	-0.0036244	6.50401	-1.49461	0.136072	0.180629
ILMN_1658902	DEAF1	10522	-0.00629961	6.99661	-0.979958	0.327899	0.316702	0.0160172	6.65837	1.95937	0.05258	0.0781457	-0.0219536	6.99446	-2.08613	0.0393245	0.149123
ILMN_1658909	OSGEPL1	64172	0.0069871	6.69092	2.4624	0.0143648	0.0379051	-0.00574128	6.57374	-1.13031	0.260785	0.239902	-0.000362646	6.54122	-0.0698815	0.944417	0.685622
ILMN_1658911	LOC647349	647349	0.021225	8.53918	1.97995	0.0486265	0.0907056	0.0639876	8.09785	3.07964	0.00261315	0.00742973	-0.00274679	8.38952	-0.134816	0.893009	0.673435
ILMN_1658917	SLC1A1	6505	0.0129108	6.60968	3.28806	0.00112919	0.00539464	0.0258492	6.38354	5.00869	2.08462e-06	2.06738e-05	-0.00517282	6.69867	-0.695921	0.487975	0.537884
ILMN_1658920	MCTP1	79772	0.00392968	6.49932	1.32467	0.186294	0.22253						0.0107454	6.47652	1.64947	0.101961	0.257276
ILMN_1658926	NOTCH3	4854	0.0445159	9.34002	3.45615	0.000627361	0.00341433	0.316947	7.93599	8.01386	1.22623e-12	2.0424e-10	-0.0188832	10.2627	-0.915326	0.362062	0.474524
ILMN_1658928	GNB2	2783	-0.0128104	7.04297	-2.15811	0.0317152	0.0669619	0.00736595	6.78657	0.846777	0.398943	0.312791	-0.00539232	7.10349	-0.466019	0.642141	0.597481
ILMN_1658940	DDX25	29118	-0.00143449	6.53795	-0.681095	0.496339	0.403371	0.00447907	6.3562	1.36624	0.174629	0.183587
ILMN_1658951	PPP2R4	5524											-0.00195032	6.38616	-0.58544	0.559475	0.568028
ILMN_1658957	LOC653635	653635	-0.0164202	6.78054	-3.44641	0.000649508	0.00351109	-0.0164808	6.63829	-2.45624	0.0155913	0.0311871	-0.0118707	6.62075	-2.35278	0.0204461	0.0996107
ILMN_1658962	LCP2	3937	-0.00184301	6.77087	-0.456583	0.648302	0.467819	-0.0170611	6.71969	-1.95128	0.0535459	0.0791941	0.00410748	6.62064	0.611798	0.541959	0.561092
ILMN_1658965	GABBR1	2550											0.00434646	6.40337	1.19752	0.233727	0.390291
ILMN_1658978	LOC650155	650155	0.00229627	6.68446	0.879891	0.379625	0.345536	0.000895209	6.42032	0.252742	0.800936	0.465942	0.00354154	6.56352	0.822176	0.41279	0.501947
ILMN_1658989	MEX3B	84206	0.0375816	7.37848	4.34189	1.93615e-05	0.000210497	0.0721712	7.32812	4.5082	1.63028e-05	0.000113196	0.0232044	7.62592	0.989019	0.324867	0.451619
ILMN_1658992	DPM1	8813	-0.0086943	8.58703	-1.3307	0.184303	0.220992	-0.0400959	8.44514	-3.08764	0.00254932	0.00728072	-0.0102758	8.45972	-0.903246	0.368407	0.478186
ILMN_1658995	ACOT9	23597	0.0118829	7.37278	1.47452	0.141395	0.185294	0.0350369	7.05864	2.70173	0.00798205	0.0183927	0.0117303	7.42991	1.00567	0.316825	0.446731
ILMN_1659006	CBWD6	644019						0.00426654	6.35786	1.25328	0.212739	0.209854
ILMN_1659017	C11ORF74	119710	-0.016684	7.76884	-2.92922	0.0036597	0.0134264	-0.0275728	7.73373	-3.51387	0.000640412	0.0023545	-0.00817336	7.59154	-0.943322	0.347624	0.465921
ILMN_1659027	SLC2A1	6513	-0.0193525	7.06389	-1.76522	0.078548	0.125634	-0.0585207	6.8925	-4.68811	7.89915e-06	6.28715e-05	0.0115963	6.91718	0.888912	0.376028	0.482491
ILMN_1659029	FAM116B	414918	-0.00469007	7.48696	-0.667218	0.505148	0.407427	-0.00213316	6.82752	-0.2532	0.800583	0.465833	-0.00563945	7.82967	-0.419072	0.675997	0.609536
ILMN_1659047	HIST2H2AA3	8337	0.00158564	6.62194	0.563953	0.573209	0.437348	0.000294572	6.56595	0.0527887	0.957995	0.510654	-0.00592996	6.65735	-0.795835	0.427875	0.509354
ILMN_1659054	CHKB	1120	-0.0217971	7.40329	-3.13722	0.00187561	0.00800776	-0.0315164	6.91634	-2.62688	0.00983629	0.0216892	-0.0237585	7.40655	-1.48355	0.140844	0.3054
ILMN_1659058	PPP1R10	5514	-0.00941435	7.54508	-0.945699	0.345066	0.326586	-0.0582976	8.01564	-1.74229	0.0842312	0.110025	0.0245375	8.45864	0.683764	0.49559	0.541338
ILMN_1659075	HLA-DOA	3111	0.0282559	7.10082	2.80057	0.00543367	0.0182039	0.0183991	6.45622	2.58685	0.0109799	0.0236619	0.0121149	7.50593	0.520067	0.604082	0.584556
ILMN_1659086	NEFL	4747	-0.00271771	6.56524	-1.22021	0.223346	0.249514	-9.53294e-05	6.38429	-0.0296368	0.97641	0.51541	0.00506329	6.45255	1.3024	0.195553	0.358411
ILMN_1659095	LOC644029	644029	-0.0176363	12.0937	-2.13936	0.0332166	0.0691811	-0.0174003	11.6878	-1.03745	0.301782	0.263179	-0.00555453	12.2514	-0.381822	0.703344	0.61893
ILMN_1659099	ROCK2	9475	0.021823	7.82532	2.43117	0.0156379	0.0403039	0.0416144	7.6759	2.12192	0.0360714	0.0592648	-0.0178144	7.86718	-1.08283	0.281299	0.423826
ILMN_1659106	PHLDA3	23612	-0.00826977	8.36495	-0.680701	0.496587	0.403484	-0.00612721	8.78286	-0.326175	0.744907	0.447949	-0.0158081	7.54048	-1.04815	0.296914	0.434231
ILMN_1659148	ARL8A	127829	0.000445591	6.4904	0.230788	0.817637	0.525767						0.000508916	6.41306	0.156274	0.876109	0.669219
ILMN_1659156	ANKRD16	54522	-0.00962321	6.91467	-2.69024	0.00754147	0.023511	-0.0094238	6.76393	-1.58241	0.116403	0.138972	1.54695e-05	6.82059	0.00284903	0.997732	0.697337
ILMN_1659158	SAMD3	154075	0.00967375	6.63302	2.44113	0.0152214	0.0395246						0.0262802	6.62384	2.84689	0.00528604	0.0429784
ILMN_1659189	C9ORF89	84270	0.017726	7.03671	2.53986	0.0115961	0.0323701	0.0186468	6.72697	2.27125	0.0250621	0.0449395	0.00312191	7.2041	0.246913	0.805445	0.650346
ILMN_1659202	B3GALT1	8708						0.00345675	6.34463	0.846185	0.399272	0.312942	-0.0083702	6.39914	-2.33531	0.0213768	0.102294
ILMN_1659206	RARA	5914	0.0247333	8.66459	1.74403	0.0821823	0.12957	0.0798944	7.62393	3.95667	0.000134404	0.000660975	0.0394277	9.22674	1.57891	0.117285	0.27705
ILMN_1659209	LOC728012	728012	-0.00260415	6.55562	-1.19627	0.232537	0.256035	-0.00578402	6.39593	-1.74892	0.0830715	0.108922	-0.000433464	6.43765	-0.127311	0.898931	0.674887
ILMN_1659215	CYP4B1	1580	-0.0191227	6.90512	-1.5218	0.129117	0.174615	0.0184839	6.72719	0.938647	0.349952	0.289095	-0.074573	6.76298	-3.88568	0.000176441	0.00420469
ILMN_1659240	MTMR14	64419	0.000825859	8.57792	0.128574	0.897781	0.549009	-0.0437449	8.07055	-3.71556	0.000319367	0.00133261	0.0453087	8.7555	3.74932	0.000286965	0.00597632
ILMN_1659257	TNFRSF8	943	0.0114099	6.88424	2.04949	0.0412862	0.0809773	0.00452202	6.44353	0.776008	0.439396	0.330981	-0.0271398	7.13508	-1.87192	0.0639264	0.19766
ILMN_1659259	PRPF6	24148	-0.00562291	6.61971	-2.00801	0.0455411	0.086735	-0.0034462	6.41428	-0.813806	0.4175	0.321215	-0.000721887	6.52531	-0.170274	0.865113	0.666417
ILMN_1659270	OTP	23440	-0.00130841	6.62142	-0.568588	0.570063	0.436003	-0.00490616	6.4287	-1.29687	0.197368	0.19962	0.000107404	6.51756	0.0286307	0.977212	0.692933
ILMN_1659285	PSMG1	8624	0.0143136	8.14881	1.79655	0.0734167	0.120023	-0.0176162	8.11629	-1.15515	0.250513	0.233723	0.0234718	8.04738	2.01233	0.0466772	0.165075
ILMN_1659297	FZD6	8323	0.0247171	7.50964	2.69509	0.00743527	0.0232564	-0.00703805	6.87738	-0.51351	0.608616	0.400341	-0.0224983	7.80416	-1.077	0.283882	0.425533
ILMN_1659312	PMP22	5376	0.0161261	6.94294	1.84218	0.0664388	0.112233	0.0370809	6.7898	2.6933	0.00817381	0.0187447	0.00355265	6.65136	0.279204	0.780623	0.643194
ILMN_1659316	HEPACAM	220296	-0.0241915	8.37432	-1.42504	0.155188	0.197409	0.0047888	8.92226	0.210189	0.833906	0.475993	0.00323681	6.45536	0.555056	0.580005	0.575831
ILMN_1659339	ELP4	26610	-0.00273712	6.80034	-0.900024	0.368832	0.339768	-0.00764443	6.63688	-1.21497	0.226957	0.218882	-0.0166587	6.79625	-2.4149	0.0174211	0.0907488
ILMN_1659343	BOLA2	552900	0.0110315	9.40937	1.19223	0.234117	0.257137	0.0492916	9.38697	3.36533	0.00105098	0.00354218	0.0144533	9.27503	0.979075	0.329733	0.454705
ILMN_1659350	CASP6	839	0.00225105	6.54753	1.07231	0.284445	0.290233	-0.00490601	6.37862	-1.24355	0.216289	0.212147	0.00321746	6.45493	0.8738	0.384168	0.486982
ILMN_1659352	KCNK13	56659	0.012202	6.62229	3.62576	0.000338584	0.00208806	-0.00309552	6.39268	-0.872713	0.384705	0.306157	0.0473571	6.57855	5.79528	6.84738e-08	9.9255e-06
ILMN_1659359	SCUBE3	222663											0.00579707	6.45744	1.26301	0.209308	0.370507
ILMN_1659364	RFC5	5985	0.00235856	7.36716	0.45852	0.646912	0.467284	-0.00587738	7.09525	-0.760073	0.448824	0.335324	0.00501948	7.43565	0.492168	0.6236	0.591311
ILMN_1659365	LOC653071	653071	0.0201425	7.62114	1.2674	0.205998	0.237148	0.00489528	7.82472	0.16762	0.867188	0.485762	0.0441139	7.25031	1.59423	0.113811	0.272791
ILMN_1659371	ADRA2A	150	0.0356812	8.48585	2.1343	0.033632	0.0697845	-0.000610413	9.26466	-0.0266459	0.97879	0.516018	-0.0315869	8.02639	-1.36567	0.174883	0.339571
ILMN_1659411	POLR2C	5432	-0.0181268	7.6517	-1.7355	0.0836834	0.131163	-0.0230793	7.49337	-1.28503	0.20146	0.202395	-0.043828	7.62961	-2.77257	0.00655328	0.0494077
ILMN_1659415	MAP2K1IP1	8649	0.0271423	8.83605	2.95591	0.00336569	0.0125908	-0.02891	8.55859	-1.84803	0.0672638	0.0935147	0.0324848	8.74577	1.96377	0.0521301	0.175862
ILMN_1659426	LOC646503	646503	-0.00252244	6.54209	-1.04577	0.296512	0.297839	-0.0100907	6.3731	-2.65629	0.00906577	0.0203393	-0.00245241	6.41987	-0.751231	0.454149	0.521962
ILMN_1659430	PDE4DIP	9659	0.00105973	6.5188	0.504449	0.614318	0.45444
ILMN_1659437	TXNDC17	84817	0.0364511	9.56927	4.2581	2.76411e-05	0.000282848	0.0320401	9.68047	2.27276	0.0249683	0.0448126	0.034441	9.29299	3.0086	0.00326696	0.0316023
ILMN_1659444	KIF1B	23095	-0.00825683	6.90886	-1.69469	0.0911756	0.138843	0.0046267	6.57874	0.614299	0.540276	0.374079	-0.00157438	6.72227	-0.192629	0.847611	0.661858
ILMN_1659462	DUSP23	54935	0.0154248	9.17937	2.10516	0.0361112	0.0734942	0.0108725	8.94522	0.899577	0.370295	0.299236	0.021711	9.28618	1.34748	0.180649	0.344677
ILMN_1659463	APAF1	317	0.00334375	7.47586	0.451683	0.651825	0.469168	-0.0112854	6.79148	-1.36245	0.175818	0.184453	0.0223336	7.54446	1.55182	0.123635	0.285116
ILMN_1659464	FAM71F1	84691						-0.0109306	6.33452	-2.69953	0.00803162	0.018484
ILMN_1659470	PBRM1	55193	0.00166965	6.92131	0.410509	0.681727	0.480352	-0.00176834	6.9222	-0.242652	0.808724	0.468351	-0.00452468	6.89013	-0.664517	0.507778	0.546738
ILMN_1659488	PLXNB2	23654	0.00163312	6.55059	0.685263	0.493709	0.402174	0.00163234	6.37506	0.509594	0.611348	0.401347	0.00618916	6.43405	1.67005	0.0978074	0.251443
ILMN_1659511	LOC645652	645652	-0.0022417	6.52089	-1.02185	0.307677	0.30469
ILMN_1659523	USP39	10713	-0.000432236	8.07695	-0.0933683	0.925674	0.556572	-0.00276867	7.89431	-0.366547	0.714656	0.43772	-0.010992	8.25108	-1.53747	0.127106	0.289412
ILMN_1659524	C6ORF66	29078	-0.0105689	7.2774	-1.52787	0.127602	0.173298	-0.03603	7.29049	-3.19336	0.00183072	0.00557522	-0.0135748	6.93641	-1.57809	0.117474	0.277278
ILMN_1659536	FAM24B	196792	-0.00149175	6.57128	-0.626472	0.531483	0.419366	0.00186159	6.37159	0.568415	0.570903	0.386038	-0.00320798	6.50262	-0.86298	0.390063	0.490167
ILMN_1659537	MED8	112950	0.0112069	6.83121	2.34643	0.0196071	0.0475774	0.0209615	6.76809	1.88036	0.0626829	0.0888809	0.0069371	6.69819	0.957441	0.340485	0.461522
ILMN_1659541	CRELD1	78987											0.00555695	6.39918	1.64175	0.103554	0.259456
ILMN_1659544	STX3	6809	0.0340169	7.34437	3.97809	8.72245e-05	0.000706812	0.0369423	6.74919	3.70617	0.000330074	0.00136871	0.0337405	7.89843	2.12497	0.0358723	0.141022
ILMN_1659553	ANAPC1	64682	-0.015703	7.39805	-2.32831	0.0205627	0.0492079	-0.0491285	7.23683	-3.9862	0.000120588	0.000605094	-0.00539328	7.39547	-0.512551	0.609313	0.586393
ILMN_1659564	SEC61A1	29927	0.015603	9.92068	1.51445	0.13097	0.176211	0.0615404	9.65163	3.87413	0.000181485	0.000844807	0.0190939	10.0021	1.33053	0.18615	0.349776
ILMN_1659572	AR	367	0.00329402	6.46772	1.43002	0.153756	0.196185	0.00303402	6.38512	0.549441	0.583808	0.391021
ILMN_1659583	LOC644617	644617	0.00468322	6.71803	1.42633	0.154817	0.197093	-0.00112923	6.56314	-0.237979	0.812337	0.469461	0.0148413	6.70802	2.51388	0.0134178	0.0778691
ILMN_1659599	ADC	113451	0.000572054	6.67093	0.140822	0.888105	0.546324	0.00193819	6.43128	0.441371	0.659804	0.418553	0.000328797	6.62485	0.0531471	0.957713	0.688628
ILMN_1659601	CCL26	10344	-0.0020906	6.61885	-0.480593	0.631157	0.461152	0.00807331	6.40789	1.99754	0.0482152	0.0733076	-0.00359332	6.51987	-0.541969	0.588958	0.579127
ILMN_1659620	MYCBP	26292	0.00578089	6.49047	2.69726	0.00738801	0.0231425	0.00985907	6.38321	2.52612	0.012945	0.0269427	-0.000473185	6.41037	-0.133035	0.894414	0.67378
ILMN_1659631	LOC730024	730024	0.00215822	6.90665	0.302206	0.762705	0.508402	0.00780422	6.43062	1.64056	0.103723	0.127955	-0.0326461	7.02967	-1.99323	0.0487601	0.169299
ILMN_1659649	SGCG	6445	-0.0312873	7.40564	-2.6593	0.00825241	0.0251919	-0.0571845	8.00691	-2.9296	0.00412124	0.0108026	-0.02881	6.59886	-2.65508	0.00912962	0.0613012
ILMN_1659659	MAGEH1	28986	-0.00837664	7.67872	-1.1175	0.264678	0.277462	0.000988167	7.15897	0.151895	0.879546	0.489297	-0.0345428	7.76541	-3.04187	0.00295222	0.0295493
ILMN_1659678	GABRA2	2555	-0.00261284	6.4467	-1.02887	0.304375	0.302684						-0.0130869	6.41426	-2.18647	0.0309415	0.128482
ILMN_1659682	GALK2	2585	0.000919917	6.54549	0.341448	0.733006	0.498473	0.000404989	6.3468	0.108872	0.913501	0.498766	-0.000943464	6.42247	-0.230347	0.818259	0.653926
ILMN_1659688	LGALS3BP	3959	-0.00447509	8.58694	-0.269536	0.787704	0.516459	0.0547351	8.80767	1.66473	0.0987898	0.123468	-0.0521107	8.25578	-1.71107	0.0899417	0.240113
ILMN_1659725	EXOSC5	56915	-0.00340557	6.73335	-1.0086	0.313981	0.308473	0.00553527	6.6298	0.977605	0.330398	0.278911	-0.00238247	6.60872	-0.362321	0.717821	0.623724
ILMN_1659727	CDAN1	146059	-0.0145685	7.05747	-3.00163	0.00291187	0.0112415	-0.0234631	6.8991	-3.79066	0.000244844	0.00107765	-0.0130737	6.9843	-1.72144	0.0880367	0.23734
ILMN_1659749	DSP	1832	-0.00777471	6.59162	-2.81033	0.00527573	0.0177953	-0.00228441	6.37045	-0.721091	0.472371	0.345869	-0.00519229	6.49463	-1.05414	0.294174	0.432438
ILMN_1659752	LOC730996	730996	0.00478487	7.21738	0.62478	0.532592	0.419858	-0.00738149	6.83114	-0.661946	0.50938	0.361628	0.000686385	6.82459	0.0633642	0.949594	0.686799
ILMN_1659753	LAMP2	3920	0.0300392	7.89804	3.41933	0.000714989	0.0037897	0.0381859	7.64613	2.26836	0.025244	0.045185	0.0138937	7.81436	0.945179	0.34668	0.465345
ILMN_1659761	SNX29	92017	0.0015878	7.55964	0.193703	0.84654	0.53442	0.00906074	7.26428	0.674105	0.501648	0.358413	0.0400008	7.52636	3.45364	0.000791371	0.0118385
ILMN_1659762	BTF3	689	-0.0327181	10.9856	-5.85226	1.27348e-08	5.72699e-07	-0.0744156	10.6972	-5.90853	3.86316e-08	7.44329e-07	-0.0175936	10.9841	-1.70946	0.0902403	0.240553
ILMN_1659766	BAG3	9531	0.047324	8.78884	2.29156	0.022626	0.0526667	0.0914318	9.13131	3.53745	0.00059118	0.00220837	0.0322783	9.00174	0.971731	0.333358	0.457029
ILMN_1659769	MRAP	56246	0.00587609	7.60631	0.372377	0.709876	0.490458	0.0426282	8.23751	1.71127	0.0898267	0.115232	0.00750618	6.38853	1.19655	0.234103	0.390578
ILMN_1659771	LOC645683	645683	-0.0384517	12.1737	-4.33299	2.01136e-05	0.000217103	-0.0618529	11.5038	-3.5864	0.000500163	0.00192641	-0.0158091	12.1324	-1.16446	0.246805	0.399993
ILMN_1659773	PCDHAC2	56134	0.00167342	6.58584	0.618559	0.536678	0.421661	0.00671855	6.416	1.72278	0.0877154	0.113289	0.00191859	6.46926	0.470809	0.638727	0.596362
ILMN_1659777	RUFY1	80230	0.01191	7.29734	2.91533	0.00382186	0.0138923	0.0158127	7.06413	2.24009	0.0270792	0.0477022	0.00373384	7.32829	0.511754	0.609869	0.586587
ILMN_1659782	STK19	8859	-0.0102578	7.94513	-1.1327	0.258248	0.273318	0.0293796	7.42694	2.22241	0.0282855	0.0493179	0.00203329	8.11147	0.11155	0.911387	0.677899
ILMN_1659792	HOXD9	3235	0.0080926	6.5247	3.16298	0.00172225	0.00749951						0.00158366	6.46917	0.275434	0.78351	0.644041
ILMN_1659801	ATP6V1C1	528	0.0157395	7.39159	2.51492	0.0124306	0.0340782	0.00813587	7.19047	0.764025	0.446475	0.334249	0.018639	7.41726	1.65474	0.100884	0.255785
ILMN_1659820	OLA1	29789	0.00119564	6.58944	0.467601	0.640411	0.464771	0.00502727	6.40386	1.22867	0.221798	0.215653	-0.00360863	6.50618	-0.783788	0.434882	0.512689
ILMN_1659823	PCDH1	5097											0.000977198	6.38004	0.279832	0.780142	0.643053
ILMN_1659843	DNAJC3	5611	-0.000959907	6.62228	-0.373005	0.709409	0.490294	-0.000184862	6.43456	-0.0482353	0.961615	0.511596	0.00623183	6.55259	1.4652	0.145776	0.310775
ILMN_1659845	KIAA0355	9710	-0.00553103	8.84788	-0.501101	0.616669	0.455387	-0.0565144	7.67159	-3.21705	0.00169801	0.00524151	-0.064739	9.59783	-3.68055	0.000365134	0.00707087
ILMN_1659856	FAM167B	84734	0.000143994	6.51426	0.0684268	0.945492	0.561794						-0.0148563	6.5041	-2.81779	0.00575286	0.0453617
ILMN_1659857	SNAP29	9342	0.0101989	7.4062	1.79808	0.0731735	0.119752	6.00386e-05	7.24262	0.00589554	0.995307	0.520196	-0.000784823	7.36041	-0.0726744	0.9422	0.685115
ILMN_1659862	FAM7A3	89837	-0.00213592	6.62085	-0.754491	0.451149	0.381999	-0.00386761	6.41744	-0.866403	0.38814	0.307776	0.00439465	6.46214	1.29598	0.197746	0.360382
ILMN_1659874	SFRS15	57466	-0.017852	7.61076	-2.89214	0.00410707	0.0146984	-0.0132216	7.25052	-1.29525	0.197925	0.2	-0.00296231	7.63077	-0.251271	0.802082	0.649394
ILMN_1659885	ACSS3	79611	-0.0308625	6.94441	-4.14103	4.50304e-05	0.000420279	-0.0361055	6.92652	-3.22899	0.00163461	0.00508383	-0.00919461	6.55102	-2.43866	0.0163735	0.0874834
ILMN_1659888	PPP1R14B	26472	-0.00634835	8.29215	-0.523285	0.601164	0.449079	0.0539818	7.96243	2.9836	0.00350432	0.00945981	-0.000819747	8.44121	-0.0464793	0.963014	0.68981
ILMN_1659894	SLC25A26	115286	-0.00636704	6.71587	-2.08992	0.0374695	0.0755123	-0.00466734	6.4933	-1.26431	0.208769	0.20726	-0.00328854	6.67624	-0.681302	0.49714	0.542033
ILMN_1659895	MSN	4478	0.0577484	10.3543	5.55385	6.17742e-08	2.07549e-06	0.168516	9.89224	8.66267	4.21763e-14	1.24192e-11	0.0148886	10.8478	1.05858	0.292155	0.431104
ILMN_1659905	FKBP10	60681	-0.00401603	6.57934	-0.926208	0.355085	0.332217						-0.00797097	6.57869	-1.068	0.287904	0.428264
ILMN_1659913	ISG20	3669	-0.0347163	7.75245	-1.97577	0.0491003	0.0913009	-0.00345439	6.59141	-0.307659	0.758919	0.452561	-0.0498614	8.29501	-1.70083	0.0918559	0.242909
ILMN_1659914	C9ORF98	158067	-0.00240833	6.56604	-0.987012	0.324435	0.314658	-0.00531582	6.41219	-1.33038	0.186123	0.191811	0.00311567	6.44639	0.816574	0.415971	0.503535
ILMN_1659923	GNAQ	2776	0.0316754	7.1409	3.77783	0.000190905	0.00132809	-0.0384609	7.05314	-2.55353	0.0120221	0.0254242	-0.00507627	7.43301	-0.273928	0.784664	0.644378
ILMN_1659926	ST7L	54879	0.00117683	6.64037	0.306028	0.759796	0.507447	0.00299536	6.57161	0.375694	0.707862	0.43537	0.000134524	6.61526	0.0193048	0.984634	0.694541
ILMN_1659929	TCF1	6927						-0.00436141	6.34506	-1.15126	0.252101	0.23469
ILMN_1659936	PPP1R15A	23645	0.012947	10.2464	0.43077	0.666946	0.474883	0.0145182	9.9781	0.374056	0.709077	0.435792	0.0408696	11.1343	1.10379	0.272142	0.41779
ILMN_1659937	ZBTB24	9841	-0.000305206	7.25602	-0.0593335	0.952726	0.563669	0.00339039	6.91807	0.536319	0.592812	0.394443	-0.00577374	7.28517	-0.683483	0.495767	0.541417
ILMN_1659943	BACH2	60468	-0.00470442	6.51063	-2.28368	0.0230917	0.0534454
ILMN_1659947	FGA	2243	-0.00139946	6.58085	-0.657476	0.511381	0.4103	-0.000183574	6.4346	-0.0363785	0.971046	0.514034	-0.00262457	6.47429	-0.770144	0.442898	0.516546
ILMN_1659953	SEPT3	55964	-0.000241243	6.53487	-0.0819281	0.934759	0.558981						3.58687e-05	6.41735	0.0096564	0.992313	0.696186
ILMN_1659959	LOC283440	283440	0.00228932	6.51825	1.04566	0.296562	0.29787	-0.0085053	6.36531	-2.51714	0.0132608	0.0274625	-0.00385777	6.42001	-0.980942	0.328816	0.454112
ILMN_1659960	IL4I1	259307	0.00617834	6.52878	1.96584	0.0502428	0.0927211						0.0346015	6.47586	5.66091	1.25635e-07	1.6546e-05
ILMN_1659976	CLP1	10978	-0.00147372	7.1383	-0.38185	0.702844	0.487971	0.00480663	6.8601	0.890375	0.375192	0.301612	0.00788906	7.12243	1.15486	0.250701	0.402782
ILMN_1659985	RSPH9	221421	0.0012926	6.5587	0.562349	0.5743	0.437813	-0.00164352	6.367	-0.459302	0.646916	0.414091	0.000247281	6.44078	0.0581612	0.953728	0.687733
ILMN_1659990	C7ORF68	29923	-0.00993853	8.4092	-0.529114	0.597119	0.447409	-0.0299547	8.94684	-1.13392	0.259276	0.239005	0.0374194	7.06565	2.42337	0.0170412	0.0895604
ILMN_1659991	SLC34A1	6569											0.00100726	6.42976	0.289715	0.772591	0.640817
ILMN_1660000	SNURF	8926	-0.00200057	6.87583	-0.463031	0.643679	0.466037	0.000515596	6.57989	0.0932034	0.92591	0.502139	-0.000967485	6.7713	-0.158442	0.874405	0.668788
ILMN_1660007	FLJ32658	147872	-0.00381524	6.5425	-1.69028	0.0920162	0.139678						0.000850145	6.42646	0.234998	0.814656	0.652927
ILMN_1660017	PRR5	55615	-0.00353896	6.60119	-1.52974	0.127138	0.172893	0.00272214	6.46977	0.667543	0.505812	0.36015	-0.0066131	6.43285	-2.05949	0.0418544	0.154779
ILMN_1660021	M6PRBP1	10226	0.0307305	8.68488	2.71176	0.00708011	0.0223924	0.118582	8.39673	7.56366	1.22522e-11	1.15112e-09	0.0558442	8.88412	3.28774	0.00136378	0.0175088
ILMN_1660027	FCGR2B	2213	0.0464349	7.52461	3.31189	0.0010404	0.00506718	0.0208768	6.62577	3.75185	0.000281008	0.00120357	0.133157	7.61332	4.58847	1.2112e-05	0.000591535
ILMN_1660031	P2RY6	5031	0.00397722	6.6077	1.18238	0.237994	0.259819	-0.00343261	6.34159	-0.915145	0.362101	0.295205	0.0170638	6.4839	3.23142	0.00163366	0.0198853
ILMN_1660043	UBXN11	91544	-0.00133231	6.57277	-0.606274	0.544793	0.425206	0.000355352	6.38329	0.10586	0.915885	0.499417	0.00221541	6.48028	0.529272	0.597704	0.582288
ILMN_1660063	POLE4	56655	0.0111414	10.344	1.79978	0.0729034	0.11945	0.0320986	10.2697	3.24012	0.00157746	0.00493992	-0.00670477	10.6645	-0.529052	0.597856	0.582342
ILMN_1660067	LOC728285	728285	-0.00142185	6.52738	-0.481587	0.630452	0.460874						-0.00179458	6.45258	-0.329933	0.74209	0.631495
ILMN_1660085	PRTG	283659	0.00126474	6.52951	0.444584	0.656942	0.471116	-0.00275607	6.38948	-0.648644	0.51791	0.365128	0.00165079	6.42891	0.376518	0.707271	0.620243
ILMN_1660086	MYH11	4629	-0.0844851	9.62439	-1.99153	0.0473325	0.0890604	0.0184967	6.57446	0.917089	0.361087	0.294701	-0.147778	9.99056	-2.77056	0.00659104	0.0495972
ILMN_1660104	LOC650188	650188	-0.00126285	6.59637	-0.476505	0.634063	0.462293	0.00649258	6.39003	1.95627	0.0529479	0.0785461	-0.00252258	6.46115	-0.598979	0.550442	0.564485
ILMN_1660111	UCHL3	7347	0.0400843	7.79751	5.05616	7.47144e-07	1.50938e-05	0.0648179	8.05727	4.94087	2.77499e-06	2.60463e-05	0.0389246	7.39408	4.05088	9.64181e-05	0.00268718
ILMN_1660125	SFMBT2	57713	0.00362619	6.69109	0.779727	0.436169	0.374523	0.00115061	6.34174	0.302537	0.762809	0.453828	0.00963645	6.76006	0.797416	0.426961	0.508914
ILMN_1660133	LOC645566	645566	-0.0119596	6.54733	-3.60458	0.000366168	0.00222258						0.000116244	6.387	0.0262257	0.979126	0.693349
ILMN_1660144	TCF20	6942	0.000496167	6.55523	0.26518	0.791054	0.517519	0.00244735	6.39054	0.851403	0.396381	0.311612	0.00197699	6.4649	0.611485	0.542165	0.561175
ILMN_1660176	ZNF582	147948	-0.00027668	6.52803	-0.1496	0.881181	0.544384	0.00603357	6.36166	1.8343	0.0692904	0.0955362	-0.00498159	6.47635	-1.48875	0.139471	0.303871
ILMN_1660186	SYF2	25949	-0.0166811	8.76012	-2.3229	0.0208556	0.0497003	-0.0274315	8.52627	-1.96107	0.0523779	0.0779249	-0.00948416	8.92613	-0.749057	0.455453	0.522579
ILMN_1660193	ZNF529	57711	0.01043	8.0635	1.37982	0.168672	0.208586	-0.00590525	7.26968	-0.523427	0.601722	0.397784	-0.00537655	7.95441	-0.36292	0.717374	0.623578
ILMN_1660199	ACAA2	10449	-0.00189869	9.55177	-0.140841	0.888091	0.54632	-0.0428285	10.0025	-2.78618	0.00627515	0.0151421	0.0406796	8.27388	2.76964	0.00660848	0.0496845
ILMN_1660204	IGSF9B	22997	-0.00116979	6.62677	-0.336016	0.737095	0.499864						-0.00349117	6.4594	-0.737154	0.462629	0.526032
ILMN_1660217	HCRTR1	3061	-0.00589066	6.51508	-2.38037	0.0179221	0.0445901
ILMN_1660222	MTBP	27085	0.00645024	6.57391	2.5445	0.0114462	0.0320569	-0.00194311	6.37824	-0.484882	0.628717	0.40765	-0.00138573	6.52317	-0.275412	0.783526	0.644046
ILMN_1660232	PEX5	5830	-0.0175806	9.93756	-1.82832	0.0684977	0.114566	-0.0500672	10.1584	-3.06545	0.00273007	0.00770113	0.0144765	9.69673	1.37888	0.170783	0.33583
ILMN_1660260	LOC645927	645927	0.0229119	7.5348	2.09967	0.0365964	0.0742196	0.0192558	7.83232	1.24863	0.214432	0.210951	0.00362239	6.51606	0.51113	0.610305	0.586739
ILMN_1660261	TDRD6	221400	0.00374721	6.81196	0.885726	0.376477	0.343868	-0.0174934	6.57642	-2.5896	0.0108979	0.0235235	-0.000117421	6.6797	-0.0176639	0.98594	0.694822
ILMN_1660270	C7ORF28A	51622											0.0017195	7.7858	0.157414	0.875213	0.668992
ILMN_1660275	C2ORF43	60526	0.00229668	7.08599	0.433031	0.665305	0.474269	-0.00259191	7.06654	-0.278711	0.780985	0.459671	-0.00211284	6.82461	-0.311453	0.756057	0.635823
ILMN_1660277	LOC731999	731999	0.00960544	6.80458	2.02496	0.0437597	0.0843655	0.0199041	6.63719	2.04448	0.0432749	0.0677041	0.00539635	6.6272	0.80803	0.420851	0.505944
ILMN_1660282	POPDC2	64091	0.00718297	6.67613	2.45558	0.0146348	0.0384212	0.00552257	6.38527	1.35801	0.177218	0.185468	-0.0102736	6.74915	-1.34187	0.182454	0.346352
ILMN_1660288	C10ORF41	283065	-0.00149102	6.5342	-0.649825	0.516304	0.412549	0.00737955	6.39066	1.96539	0.05187	0.0773684	-0.004054	6.41299	-1.21473	0.227122	0.385165
ILMN_1660292	MRPS21	54460	-0.00389819	7.22251	-0.685204	0.493746	0.402191	-0.0134633	6.85091	-1.5297	0.128939	0.149186	-0.00055504	7.23086	-0.0641067	0.949004	0.686666
ILMN_1660305	PDE12	201626	0.0137998	7.33021	1.83848	0.0669835	0.112854	0.0244183	7.25629	1.73883	0.0848405	0.110602	0.0171306	7.22917	1.30863	0.19344	0.356493
ILMN_1660306	ITGA8	8516	-0.00888755	6.70807	-1.25464	0.21059	0.240405	-0.00584418	6.34822	-1.19596	0.234263	0.223582	-0.0157697	6.63959	-1.26562	0.208376	0.369705
ILMN_1660307	LOC649580	649580	-0.00365616	6.59048	-1.3717	0.171184	0.210599	0.00671355	6.43687	1.16957	0.244682	0.230137	0.0053108	6.4936	1.15474	0.250749	0.402816
ILMN_1660317	LEFTY1	10637	0.00113075	6.52531	0.534869	0.593138	0.445756						0.00234127	6.40779	0.691942	0.49046	0.539018
ILMN_1660321	CDH24	64403	-0.00493486	6.61827	-1.63499	0.103103	0.150466	-0.00505897	6.44182	-1.12554	0.262791	0.241089	-0.00305138	6.51622	-0.692964	0.489821	0.538727
ILMN_1660323	LOC731999	731999	-0.00229057	6.54014	-0.76105	0.447227	0.38006	0.00114296	6.34667	0.298425	0.765937	0.454843	0.00221393	6.41551	0.469101	0.639944	0.596762
ILMN_1660337	PPT2	9374	-0.00318398	6.60471	-1.25476	0.210544	0.240373	-0.00972442	6.50281	-1.98028	0.0501494	0.0754614	-0.000282616	6.51871	-0.0757851	0.93973	0.684549
ILMN_1660341	LRPAP1	4043	-0.00192026	8.3196	-0.263602	0.792268	0.517902	0.0232303	8.49532	1.90059	0.0599528	0.0860692	-0.0137607	8.07821	-1.06512	0.289198	0.429133
ILMN_1660343	LOC653080	653080	0.00876659	6.87152	1.54166	0.124213	0.170312	-0.00546706	6.43532	-1.27943	0.203417	0.203708	-0.00164214	6.793	-0.164504	0.869642	0.667577
ILMN_1660345	NGRN	51335	-0.00129973	7.37597	-0.123283	0.901966	0.55016	0.0314515	7.25816	1.40119	0.16395	0.175929	-0.0192515	7.16896	-1.06026	0.291394	0.430599
ILMN_1660357	LOC641825	641825	-0.0231455	7.2149	-2.45791	0.0145423	0.038245	0.0093214	6.63857	1.17077	0.244203	0.22984	0.0191727	7.06014	1.39301	0.16648	0.331799
ILMN_1660358	LOC388210	388210											-0.00682447	6.40231	-1.51176	0.133518	0.297069
ILMN_1660359	LOC654126	654126	0.0079282	6.71595	2.53341	0.011807	0.0328077	-0.00121904	6.4828	-0.270981	0.78691	0.461549	0.00513027	6.71508	0.811039	0.419129	0.505098
ILMN_1660368	TRRAP	8295	0.000473325	8.95064	0.0853444	0.932045	0.558264	-0.0199376	8.54127	-2.30943	0.022772	0.0417724	-0.000745264	9.30005	-0.0979261	0.922173	0.680462
ILMN_1660376	LOC387841	387841	-0.0288088	12.75	-4.97643	1.09527e-06	2.05708e-05	-0.045122	12.1625	-4.24134	4.62372e-05	0.000273291	-0.00801736	12.7022	-1.10242	0.272732	0.418186
ILMN_1660379	C22ORF40	150383	-0.00341149	6.60348	-1.17059	0.242695	0.263027	-0.00244053	6.428	-0.584794	0.559874	0.381745	-0.00607033	6.51629	-1.04569	0.298042	0.434964
ILMN_1660412	MGC27345	157247	0.00261345	7.07141	0.589575	0.555921	0.429994	0.0212686	6.86613	3.08138	0.00259909	0.0073968	-0.0166431	6.97799	-2.42304	0.0170558	0.0896065
ILMN_1660426	CPSF4	10898	-0.0130376	9.62711	-1.98603	0.0479435	0.0898408	-0.0442147	9.4907	-3.48968	0.000694889	0.00252203	0.0175865	9.60637	1.44785	0.150558	0.315887
ILMN_1660433	ARID1B	57492	-0.00183109	6.51194	-0.740738	0.459434	0.386051
ILMN_1660436	HSPA1B	3304	0.00984208	10.5774	0.252422	0.800888	0.520604	-0.129139	10.8899	-2.87027	0.00491294	0.0124304	0.00999808	11.5459	0.25159	0.801837	0.649324
ILMN_1660440	FAM108B1	51104	0.00131634	6.59199	0.489405	0.624914	0.458683	-0.00513659	6.37992	-1.35921	0.176837	0.185192	-0.000192496	6.53931	-0.0343194	0.972686	0.691944
ILMN_1660451	STARD13	90627	-0.0242821	7.98412	-2.0474	0.041493	0.0812651	-0.0466078	7.24361	-2.20791	0.0293091	0.0506728	0.00851636	7.84753	0.43952	0.661164	0.604325
ILMN_1660462	MCOLN2	255231	0.0120175	6.66194	1.9961	0.0468297	0.0884134						0.0605223	6.73799	4.92409	3.06964e-06	0.000199219
ILMN_1660498	RPS27	6232	-0.0253331	12.2239	-3.72519	0.000233282	0.00155607	-0.119666	11.4275	-7.12763	1.09702e-10	6.55876e-09	-0.0136697	12.2934	-1.30488	0.19471	0.357649
ILMN_1660501	LY6H	4062	0.0294818	6.68973	4.91461	1.4686e-06	2.58549e-05	0.0120928	6.40252	2.04655	0.0430678	0.0674727	0.0386863	6.84752	1.76016	0.0812152	0.227174
ILMN_1660519	C3ORF70	285382	-0.00973943	7.07618	-1.25103	0.211901	0.241324	-0.0439259	6.53302	-5.4707	2.80686e-07	3.86648e-06	-0.0118334	7.27478	-0.973171	0.332645	0.456574
ILMN_1660533	RPN1	6184	0.0245709	10.0863	2.86563	0.00445699	0.015654	0.0535648	9.81534	3.58795	0.000497502	0.00191803	0.0286359	10.4435	2.54527	0.0123327	0.0739908
ILMN_1660544	ARRDC4	91947	0.0255142	7.26141	2.7674	0.00600281	0.019683	0.0338325	6.72662	2.30599	0.0229705	0.0420526	0.028041	7.2068	2.07874	0.040013	0.15067
ILMN_1660547	ERC1	23085	-0.00619531	6.4986	-2.43414	0.0155125	0.0400688	-0.00141023	6.35478	-0.33805	0.735965	0.444964	0.000488194	6.42206	0.130727	0.896235	0.674227
ILMN_1660551	CRAMP1L	57585	-0.0135119	7.28937	-2.72468	0.0068155	0.0217361	-0.0124398	6.83694	-1.59457	0.113655	0.136644	-0.0155995	7.38507	-1.55678	0.12245	0.283624
ILMN_1660552	BMP5	653	-0.0131325	6.71872	-2.34855	0.0194977	0.0473879	0.000869775	6.3719	0.233074	0.816134	0.470623	-0.0192918	6.78784	-1.76593	0.0802367	0.225655
ILMN_1660554	VWA1	64856	0.0126519	7.19837	1.81986	0.0697799	0.115996	0.0312141	6.92163	3.28468	0.00136685	0.00439275	-0.0106491	7.31738	-0.521638	0.602992	0.58417
ILMN_1660577	ATP5G2	517	-0.0529558	9.9146	-4.98746	1.03914e-06	1.97352e-05	-0.0858624	9.57487	-4.67271	8.41008e-06	6.61329e-05	-0.00883994	9.89163	-0.508086	0.61243	0.587479
ILMN_1660579	CRLF3	51379	0.0128549	6.90297	2.7249	0.00681101	0.0217249	0.0122045	6.57734	2.31668	0.0223586	0.0411853	0.015881	6.89401	1.72734	0.0869686	0.235786
ILMN_1660582	LIG3	3980	-0.00808711	6.90447	-1.9479	0.0523625	0.0953376	0.000306826	6.70496	0.0450833	0.964122	0.512246	-0.0125836	7.02196	-1.74724	0.0834415	0.23057
ILMN_1660590	LOC645955	645955						0.000563156	6.34143	0.143138	0.886441	0.491249	-0.00719387	6.42956	-1.76821	0.0798532	0.225055
ILMN_1660602	C1ORF43	25912	-0.00572196	7.14598	-0.878124	0.380582	0.346041	0.000644412	7.01984	0.0430794	0.965716	0.512659	0.00388268	6.87641	0.434022	0.665139	0.605736
ILMN_1660608	GABRB3	2562	-0.00222399	6.56741	-0.944534	0.34566	0.32692	-0.00131335	6.38764	-0.375386	0.70809	0.43545	0.00183942	6.49766	0.470804	0.638731	0.596364
ILMN_1660624	LIMK2	3985	0.00375592	6.60146	0.990402	0.322779	0.313674	0.00740151	6.4092	1.51471	0.132691	0.152122	-0.00825232	6.76342	-0.802383	0.424095	0.507527
ILMN_1660629	NBEAL2	23218	0.0105586	7.37045	1.60864	0.10875	0.155924	0.0065614	6.83161	0.709637	0.479419	0.348943	0.0137312	7.75193	0.892025	0.374365	0.48156
ILMN_1660635	LACTB2	51110	-0.0270157	7.89766	-2.18459	0.0296958	0.063879	-0.113928	8.02018	-4.85118	4.03708e-06	3.57924e-05	0.0155337	7.23748	0.999834	0.319628	0.448419
ILMN_1660636	WWOX	51741	-0.00156155	6.50304	-0.841759	0.400596	0.356358	-0.00360304	6.37508	-1.09169	0.277335	0.249502	0.00227294	6.41501	0.65021	0.516939	0.550696
ILMN_1660639	TSHR	7253	-0.0131384	6.53516	-2.66822	0.00804158	0.0246989	-0.0130999	6.32956	-2.09513	0.0384365	0.0621276
ILMN_1660654	CDCA2	157313											0.00591262	6.3733	1.42629	0.156671	0.322191
ILMN_1660661	TCP1	6950	0.0113966	7.62375	0.981651	0.327066	0.316211	-0.00889872	7.39193	-0.430792	0.667456	0.421165	0.0164871	7.37864	0.891327	0.374737	0.481769
ILMN_1660663	DYRK1A	1859	0.00858234	6.97602	1.50773	0.132681	0.177684	0.00878982	6.59093	1.22438	0.223402	0.216663	-0.00385966	6.91984	-0.326385	0.744766	0.632332
ILMN_1660669	LOC653073	653073	-0.0175724	6.80206	-2.80744	0.00532202	0.0179156	-0.0170668	6.4614	-2.24589	0.0266932	0.0471782	0.00267756	6.49272	0.500886	0.617472	0.589219
ILMN_1660674	LOC642181	642181	0.000756679	6.51198	0.394991	0.693131	0.484495						-0.00398151	6.4156	-1.16773	0.24549	0.399042
ILMN_1660691	RAB31	11031	0.065751	9.4435	4.63642	5.30425e-06	7.33594e-05	0.128187	8.83083	4.10464	7.76453e-05	0.000421737	0.102729	9.99279	4.88881	3.55545e-06	0.000224195
ILMN_1660698	GTPBP8	29083	-0.0111911	6.98726	-2.59224	0.0100038	0.0290661	-0.0184198	6.89239	-1.92226	0.0571386	0.0830966	0.00602029	6.85266	0.88156	0.379974	0.484682
ILMN_1660718	GABBR2	9568											-0.00212394	6.38713	-0.388861	0.698146	0.617179
ILMN_1660723	RDH13	112724	0.0046588	6.96279	0.773421	0.439884	0.376391	-0.00223861	6.66471	-0.30994	0.757188	0.451996	-0.0237729	6.96589	-2.28289	0.0243968	0.110986
ILMN_1660727	ENPP5	59084	0.00760138	6.54262	2.74434	0.00642998	0.0207736	0.0166308	6.44009	2.14507	0.0341295	0.0568429	-0.00817781	6.46381	-1.50466	0.135333	0.299174
ILMN_1660729	ATP6V1C2	245973											-0.00418972	6.44354	-0.794826	0.42846	0.509635
ILMN_1660730	SLC7A3	84889	-0.00956385	7.02382	-2.28164	0.0232137	0.0536478	-0.0382118	7.09056	-3.69651	0.000341446	0.00140717	-0.000365429	7.04217	-0.0527221	0.958051	0.688703
ILMN_1660732	PPP2R2B	5521	-0.00908144	6.84768	-0.735655	0.462517	0.387543	0.00485951	6.35294	0.947139	0.345627	0.28688	0.00223847	6.96329	0.1314	0.895704	0.674097
ILMN_1660741	ATP2B3	492	-0.00354634	6.50703	-1.66812	0.0963391	0.143956	-0.000691607	6.36285	-0.196199	0.844814	0.479235	0.000824846	6.44305	0.238944	0.811602	0.652075
ILMN_1660754	C13ORF25	407975	-0.00650891	6.68885	-1.18161	0.238299	0.260029	-0.00567399	6.43367	-1.24673	0.215125	0.211398	0.0117021	6.61374	1.30741	0.193852	0.356868
ILMN_1660775	LOC650152	650152	0.054868	11.0145	6.35575	7.73077e-10	5.91985e-08	0.128349	10.2154	7.12537	1.10941e-10	6.61696e-09	0.0410236	11.4599	3.45179	0.000796278	0.0118912
ILMN_1660778	ANKH	56172	0.00148636	6.50861	0.666433	0.505648	0.407658						-0.0004947	6.38668	-0.126665	0.899442	0.675011
ILMN_1660786	HIPK1	204851						0.00963632	6.3356	2.39586	0.0182561	0.0352388	0.0114205	6.4324	2.68989	0.00828405	0.0575484
ILMN_1660787	SUCLA2	8803	0.00330375	8.59998	0.259464	0.795456	0.518905	-0.03767	8.8495	-1.51962	0.131454	0.15116	-0.00936069	7.60891	-0.709384	0.479616	0.534019
ILMN_1660793	PAQR4	124222	0.020702	7.06114	3.45165	0.00063751	0.00345883	0.0208884	6.52068	3.89678	0.000167197	0.000790044	0.0220788	7.30766	1.83285	0.0695828	0.207978
ILMN_1660794	LBH	81606	0.00331202	6.55145	1.20229	0.230202	0.254396						0.00967359	6.47256	1.63187	0.105623	0.262244
ILMN_1660797	FAM90A2P	389630	-0.000729834	6.53229	-0.327731	0.743344	0.501975	-0.00205251	6.37999	-0.580671	0.56264	0.382829	0.000400249	6.46137	0.112699	0.910479	0.677681
ILMN_1660806	CSRP2	1466	-0.052744	8.78806	-2.7516	0.00629269	0.0204266	-0.168984	8.76772	-4.15206	6.49455e-05	0.000363896	0.00831934	8.47371	0.360145	0.719443	0.624253
ILMN_1660810	TTC17	55761	-0.0150742	7.782	-2.08391	0.0380172	0.076315	-0.0272322	7.25997	-2.19378	0.0303383	0.0520169	-0.0410445	7.91894	-2.86075	0.0050762	0.0418977
ILMN_1660812	C14ORF11	55837	-0.000270615	6.69857	-0.0828326	0.93404	0.558791	0.00732537	6.64882	0.950526	0.343913	0.285996	-0.00251272	6.64147	-0.408238	0.683908	0.612299
ILMN_1660815	CAB39L	81617	-0.00345173	6.5618	-1.12927	0.259689	0.274247	-0.00115453	6.3381	-0.303805	0.761846	0.453515	0.00207913	6.45754	0.387382	0.699236	0.617548
ILMN_1660816	P2RX2	22953						0.00378114	6.36838	0.998787	0.320073	0.273352	0.00288495	6.41411	0.811297	0.418981	0.505025
ILMN_1660817	DDB2	1643	0.00791398	6.71685	1.71984	0.0864965	0.134099	0.0265536	6.53296	3.87645	0.000179969	0.000839055	-0.00185882	6.72887	-0.239758	0.810973	0.651899
ILMN_1660832	LOC285053	285053	-0.0576868	9.33933	-4.06487	6.14977e-05	0.000536106	-0.0703561	8.73201	-2.67713	0.00855327	0.0194317	-0.0170135	9.44729	-0.651461	0.516134	0.550352
ILMN_1660837	CLCN3	1182	0.0132946	7.61153	1.96887	0.0498916	0.0922869	-0.0110146	7.49751	-1.1053	0.271421	0.24612	0.017347	7.54084	1.48032	0.141702	0.306349
ILMN_1660839	LOC644242	644242	0.00348452	6.64262	0.954473	0.340616	0.324062	-0.00103114	6.34153	-0.286468	0.775055	0.457779	-0.0108635	6.60141	-1.30577	0.194408	0.357374
ILMN_1660840	PPPDE1	51029	0.0238219	8.85552	3.19828	0.00153086	0.00685356	0.0318016	8.63418	1.90008	0.0600203	0.0861396	0.00564436	8.8828	0.555357	0.5798	0.575755
ILMN_1660844	INTS4	92105	-0.016006	7.90397	-3.18107	0.00162154	0.00716055	-0.00184065	7.55475	-0.266887	0.790052	0.46254	-0.0108823	7.99478	-1.22499	0.223245	0.38208
ILMN_1660847	PFKFB3	5209	-0.117383	8.97215	-5.38154	1.49428e-07	4.15881e-06	-0.139326	9.23454	-4.09404	8.07939e-05	0.000435752	0.00485991	7.55479	0.175643	0.860904	0.665332
ILMN_1660852	ZC3H6	376940	-0.000912247	6.62192	-0.332982	0.739381	0.500638	-0.0178108	6.48716	-3.85518	0.000194331	0.000892822	-0.00388217	6.51593	-0.904432	0.367781	0.477828
ILMN_1660854	AMPD3	272	-0.0141592	6.64151	-2.78781	0.00564656	0.0187484	-0.00342659	6.49716	-0.486448	0.62761	0.407253	-0.00504787	6.50762	-1.11085	0.269104	0.415737
ILMN_1660856	ALG11	440138	0.0104672	6.82014	3.27565	0.00117819	0.0055822	0.00645296	6.5982	1.23861	0.218108	0.213311	0.00766393	6.71437	1.34584	0.181175	0.345152
ILMN_1660858	RIN1	9610	0.00237082	6.82938	0.58224	0.560844	0.432085	0.00158957	6.47117	0.447985	0.655038	0.416912	-0.0120508	6.85382	-1.4879	0.139694	0.304121
ILMN_1660864	RHBDL1	9028	-0.000211106	6.60445	-0.0834352	0.933561	0.558665	0.00459286	6.45732	1.12941	0.261162	0.240126	-0.00300726	6.45773	-0.81658	0.415968	0.503534
ILMN_1660868	ZBTB8OS	339487	0.00207201	6.50731	1.03464	0.301675	0.301031	0.00461428	6.35591	1.3395	0.183147	0.189713	0.00542565	6.39689	1.56286	0.121015	0.281799
ILMN_1660869	LOC643438	643438	-0.00273646	6.71404	-0.961405	0.337126	0.322064	-0.000414454	6.56761	-0.0750485	0.940311	0.505997	-0.00208351	6.61604	-0.418545	0.676381	0.609669
ILMN_1660871	NEK6	10783	0.0497547	7.24199	7.04512	1.28086e-11	2.25515e-09	0.0900281	7.32189	6.25194	7.75736e-09	1.97076e-07	0.0615597	7.33245	4.4634	1.99046e-05	0.000859783
ILMN_1660880	RNH1	6050	-0.00527158	8.09286	-0.581007	0.561674	0.432435	0.0674407	7.89168	4.94114	2.77178e-06	2.60217e-05	0.0129615	8.14241	0.828676	0.409117	0.500095
ILMN_1660882	CHRM4	1132											-0.000411093	6.38077	-0.105719	0.916002	0.679001
ILMN_1660886	ELK4	2005	-0.000649571	6.52039	-0.282342	0.777877	0.513324	0.00211718	6.36857	0.695286	0.48833	0.352779	-0.000369702	6.43924	-0.0983355	0.921848	0.680386
ILMN_1660900	SNORA7B	677797	-0.0124028	6.85883	-3.26729	0.00121229	0.00571112	-0.0154373	6.50159	-2.98883	0.00344938	0.00933632	-0.00905273	6.84187	-1.1249	0.263127	0.411622
ILMN_1660913	LOC284296	284296	0.000266117	6.5777	0.100347	0.920136	0.555091	-0.0046784	6.39882	-1.06929	0.28726	0.255058	-0.00402638	6.45511	-1.01456	0.312584	0.444144
ILMN_1660927	MGC35361	222234	0.000649664	6.51692	0.299081	0.765086	0.509181
ILMN_1660935	MGC5139	84747	-0.00540471	6.69302	-1.89522	0.0590272	0.103472	0.00344487	6.48728	0.804344	0.422919	0.323623	-0.00726935	6.579	-1.43213	0.154998	0.32049
ILMN_1660938	TOE1	114034	-0.00012042	6.57202	-0.052813	0.957916	0.565005	-0.00300327	6.37752	-0.842843	0.401131	0.313793	0.00205172	6.51566	0.511384	0.610127	0.586677
ILMN_1660963	CCIN	881	-0.00262807	6.54725	-1.05044	0.294366	0.2965						-0.00188795	6.4393	-0.607974	0.544482	0.562108
ILMN_1660965	PRR22	163154	-0.00252668	6.51121	-1.18689	0.236214	0.258592						0.00245075	6.41074	0.703217	0.483435	0.535794
ILMN_1660976	LOC653204	653204	-0.00135355	6.54379	-0.571258	0.568254	0.435227	0.0018669	6.34591	0.523242	0.60185	0.397832	-0.00128574	6.39209	-0.354849	0.723395	0.625538
ILMN_1660978	OR11G2	390439	-0.00064801	6.51629	-0.28986	0.772125	0.511469	-0.00159705	6.36789	-0.51205	0.609634	0.400716	-0.00378902	6.41753	-1.02215	0.308995	0.441924
ILMN_1660982	FLJ00312	399761	-0.000809227	6.52731	-0.359663	0.719353	0.493773
ILMN_1660986	PER3	8863	-0.0504371	8.0998	-3.46814	0.000601068	0.00329774	-0.161424	7.78112	-9.07596	4.81426e-15	2.64507e-12	-0.0464897	8.01117	-1.88422	0.0622268	0.194486
ILMN_1660999	WBP11P1	441818	0.00131565	6.52871	0.580727	0.561862	0.432515	0.00292549	6.37182	0.835304	0.405343	0.315719	-0.000263037	6.42556	-0.0742853	0.940921	0.684822
ILMN_1661000	RPS6KC1	26750	0.00682088	7.22906	1.61529	0.107302	0.154509	0.00641941	7.00036	0.829221	0.408761	0.317276	-0.00733494	7.18225	-0.961641	0.33838	0.460206
ILMN_1661002	RFWD2	64326	-0.000472302	9.06565	-0.101752	0.919022	0.554791	-0.0054515	8.83744	-0.733612	0.464734	0.342495	0.0013402	9.07059	0.182009	0.855917	0.664037
ILMN_1661010	ZMAT1	84460	-0.00221482	6.48794	-0.974415	0.330638	0.318306
ILMN_1661051	WBP11	51729	0.00525852	6.60591	2.03154	0.0430845	0.0834521	0.00598434	6.4859	1.04428	0.298626	0.26138	0.000602376	6.5067	0.143634	0.886058	0.671714
ILMN_1661052	LOC90586	90586	-0.000905827	6.52918	-0.386195	0.699627	0.486825	0.000543001	6.38135	0.142271	0.887124	0.491441	0.00209516	6.44296	0.578144	0.564372	0.56992
ILMN_1661055	LOC440080	440080	0.00109435	6.50218	0.433034	0.665303	0.474268						-0.000195906	6.38962	-0.0454612	0.963824	0.68999
ILMN_1661066	LOC644596	644596	-0.000780898	6.59802	-0.295262	0.767999	0.510131	0.00318711	6.4338	0.816898	0.415738	0.320427	-0.000758391	6.47168	-0.223287	0.823734	0.655434
ILMN_1661076	WFDC10B	280664	-0.000866689	6.52499	-0.369692	0.711874	0.491161						0.00144272	6.42113	0.413807	0.679837	0.610881
ILMN_1661078	LOC644844	644844	-0.00469473	6.58912	-1.80928	0.0714112	0.117791	-0.00871234	6.50068	-1.73556	0.0854195	0.111147	-0.00118269	6.4643	-0.343676	0.731759	0.628226
ILMN_1661113	GH2	2689	0.00248972	6.54366	1.0159	0.3105	0.306392	0.0050676	6.38999	1.25349	0.212664	0.209806	-0.00726779	6.43455	-2.1246	0.0359034	0.141098
ILMN_1661128	LOC646154	646154	0.00298786	6.51677	1.50677	0.132925	0.177897						-0.00910919	6.42712	-2.27633	0.0248005	0.112138
ILMN_1661137	SH3RF2	153769	0.0130596	6.86712	2.60386	0.00967833	0.0283746	0.0615171	6.79145	5.12554	1.26694e-06	1.37614e-05	-0.0264266	6.83225	-2.84502	0.00531492	0.0431301
ILMN_1661138	GON4L	54856	0.0152524	7.901	2.41445	0.0163593	0.0416809	-0.0049208	7.34156	-0.479674	0.632404	0.408969	0.00529	8.1115	0.494046	0.622278	0.590862
ILMN_1661142	TMF1	7110	0.00842096	6.9476	1.75499	0.0802853	0.127529	0.0119711	6.72728	1.45852	0.147523	0.163722	0.00636823	6.90793	0.748351	0.455877	0.522779
ILMN_1661143	TSHR	7253	-0.00771364	6.50026	-2.36427	0.0187046	0.045996
ILMN_1661156	USP31	57478	0.00430283	6.51977	1.80794	0.0716209	0.11802	-0.00433044	6.34166	-1.32715	0.187186	0.192555	0.0034452	6.55251	0.506981	0.613203	0.587746
ILMN_1661160	C3ORF55	152078	-0.00293145	6.75494	-0.638204	0.523829	0.41595	-0.00989003	6.79614	-1.03118	0.304699	0.26483	-0.012447	6.41218	-2.43574	0.0164991	0.0878624
ILMN_1661169	LOC653891	653891	-0.0023923	6.52789	-1.05255	0.293398	0.295893
ILMN_1661170	NDUFB8	4714	-0.031305	11.1346	-4.26127	2.72736e-05	0.000279735	-0.0493903	11.2138	-5.29934	5.97089e-07	7.29898e-06	-0.0194117	10.797	-2.11363	0.0368518	0.14338
ILMN_1661173	TRIP4	9325	-0.00130767	7.74415	-0.261904	0.793576	0.518314	-0.0285179	7.58716	-3.37936	0.00100358	0.00341388	0.00476256	7.77587	0.621531	0.535561	0.55849
ILMN_1661178	NR4A1	3164	-0.000130671	6.56073	-0.0545724	0.956516	0.564645	-0.00883245	6.39496	-2.36287	0.0198763	0.0375683	6.55826e-06	6.45277	0.00175911	0.9986	0.69752
ILMN_1661189	ZBTB41	360023	0.0115894	6.64763	3.90488	0.000116581	0.000893622	0.00829038	6.55023	1.28118	0.202803	0.203297	0.00446602	6.57224	0.758854	0.449595	0.519789
ILMN_1661196	CSF2RA	1438	0.0100069	6.93873	0.872027	0.383893	0.347779	0.0206106	6.92468	0.723218	0.471069	0.345297	0.0265011	6.5389	3.92736	0.000151725	0.00377757
ILMN_1661197	CLCF1	23529	-0.00293832	6.84388	-0.367728	0.713337	0.491674	0.0235573	6.47836	3.01494	0.00318664	0.00874257	0.0330707	7.05602	1.85893	0.0657622	0.201086
ILMN_1661220	TRIM16	10626	0.0013346	6.50765	0.563886	0.573254	0.437368
ILMN_1661264	SHMT2	6472	-0.00815827	8.2425	-0.762385	0.446432	0.379665	-0.000445823	7.79585	-0.0340076	0.972932	0.514519	0.0138745	8.42556	0.977037	0.330737	0.455351
ILMN_1661266	HLA-DQB1	3119	0.0480649	7.0311	3.29842	0.00108977	0.00524991	0.0170531	6.43705	1.88335	0.0622727	0.0884628	0.102798	7.41614	2.37319	0.0194046	0.096628
ILMN_1661288	LOC399829	399829						-0.0066739	6.3659	-1.53824	0.126838	0.147519	-0.00620249	6.4151	-1.7599	0.0812582	0.22724
ILMN_1661293	ZNF224	7767	0.00629009	6.9297	1.1165	0.265107	0.277738	0.0080712	6.56473	1.22438	0.223404	0.216664	-0.0164907	6.97952	-1.69572	0.0928229	0.244301
ILMN_1661299	TLE6	79816	0.00682177	6.48088	3.03191	0.00264295	0.0104327						0.0102046	6.42856	2.17679	0.0316764	0.130338
ILMN_1661301	LOC647624	647624	-0.00502982	6.60508	-1.98939	0.0475689	0.0893632	-0.00264122	6.41839	-0.766108	0.44524	0.333681	0.00133156	6.49274	0.280298	0.779786	0.642948
ILMN_1661303	FLJ46309	649598	-0.00498514	6.66698	-1.51794	0.130087	0.175453						0.00666247	6.5194	1.4459	0.151104	0.31646
ILMN_1661306	LOC643433	643433	-0.0573589	10.8265	-5.96872	6.76245e-09	3.45087e-07	-0.119663	10.4504	-6.24792	7.9064e-09	2.00101e-07	-0.0284013	10.8121	-2.4452	0.0160955	0.0866357
ILMN_1661309	XKR4	114786	-0.00602253	6.59553	-1.19086	0.234654	0.257511						-0.00813575	6.47033	-1.12401	0.263503	0.411883
ILMN_1661325	PKP4	8502	-0.00023048	6.80484	-0.0514911	0.958969	0.565275	0.00457702	6.4829	0.88676	0.377127	0.302544	-0.027918	6.85432	-2.67185	0.00871293	0.0594837
ILMN_1661335	SPTBN1	6711	0.0536082	10.7483	2.86735	0.00443348	0.015591	0.14352	10.7208	4.65108	9.18232e-06	7.09157e-05	-0.00455001	10.4215	-0.171147	0.864429	0.666241
ILMN_1661337	SRM	6723	-0.0104704	8.04303	-1.07731	0.282208	0.288803	0.040278	8.08975	2.02904	0.0448495	0.0694865	-0.00749511	8.03765	-0.440364	0.660555	0.604108
ILMN_1661342	SEPT6	23157	0.0108864	6.53544	2.78893	0.00562752	0.018698						0.0178039	6.50351	3.43768	0.000834572	0.0122972
ILMN_1661346	LOC648210	648210	-0.0165768	9.49742	-1.73951	0.0829747	0.130413	-0.0910253	8.94895	-3.80865	0.000229631	0.00102258	0.0202003	9.70441	1.32859	0.186786	0.350358
ILMN_1661363	CDC14B	8555	0.00648544	6.64543	2.16644	0.0310674	0.0659855	0.0175117	6.52242	3.17319	0.00195129	0.00587151	-0.0044673	6.4986	-1.01228	0.313669	0.44481
ILMN_1661366	PGAM1	5223	-0.000634952	6.78217	-0.176024	0.860394	0.538456	0.000157247	6.58215	0.0262686	0.97909	0.516095	0.00398966	6.71033	0.774125	0.44055	0.515396
ILMN_1661373	AGPAT3	56894	0.00539695	6.52231	2.05268	0.0409735	0.0805407	0.00930421	6.39062	2.14236	0.0343522	0.0571241	0.00175273	6.40854	0.46076	0.645898	0.59881
ILMN_1661376	GRIK2	2898	-0.00117813	6.50392	-0.487966	0.625932	0.459087						-8.3444e-05	6.40185	-0.0185211	0.985257	0.694675
ILMN_1661399	LOC649604	649604	0.003772	6.63414	1.31033	0.19109	0.226189	0.00434789	6.44229	1.05673	0.292932	0.258169	0.00284276	6.50941	0.704081	0.482899	0.535546
ILMN_1661409	C3ORF63	23272	0.00417594	6.98044	0.921099	0.357741	0.333694	0.00447491	6.75137	0.673911	0.50177	0.358464	-0.00196337	6.94407	-0.244707	0.807148	0.650826
ILMN_1661416	LOC400958	400958	-0.002555	6.62829	-1.03003	0.30383	0.302351	-0.00250687	6.48434	-0.524296	0.601119	0.39756	0.00269426	6.53404	0.636387	0.525872	0.554477
ILMN_1661417	MAGED2	10916	-0.00399956	6.75898	-0.939554	0.348205	0.32835	-0.0125894	6.57645	-1.97712	0.0505101	0.075864	-0.00985905	6.65541	-1.46716	0.145242	0.310202
ILMN_1661424	THAP6	152815	-0.00508625	6.97992	-1.13736	0.256299	0.272055	-0.014418	6.84262	-2.04212	0.0435127	0.067969	-0.00195491	6.74792	-0.307137	0.759331	0.636823
ILMN_1661427	RFNG	5986	-0.00121999	6.59187	-0.434952	0.663911	0.473746	0.00670003	6.42981	1.46685	0.145249	0.161979	0.000739537	6.49241	0.174531	0.861775	0.665557
ILMN_1661428	ATP11C	286410	0.00213638	6.70272	0.618071	0.536999	0.421802	-0.00375	6.50823	-0.881998	0.379686	0.30377	0.00748497	6.61359	1.25935	0.210621	0.371632
ILMN_1661432	NUP43	348995	0.00486392	8.52558	0.455842	0.648834	0.468023	-0.0208046	8.17261	-1.12105	0.264688	0.242205	0.0216252	8.27219	1.12606	0.262637	0.411279
ILMN_1661439	FLOT1	10211	0.0132519	9.11449	1.61055	0.108333	0.155517	0.0519089	8.91835	4.73774	6.44885e-06	5.31661e-05	-0.0466758	9.58201	-3.19247	0.00184858	0.0216107
ILMN_1661440	MGC15634	84841	-0.00165141	6.61203	-0.678852	0.497757	0.404014	0.000777586	6.40176	0.204239	0.838541	0.477376	0.0051468	6.51718	1.28855	0.200311	0.362657
ILMN_1661451	LOC645520	645520	-0.0125225	6.59133	-3.39272	0.000785305	0.00407704	0.00974799	6.42339	1.82287	0.0710172	0.097245	-0.00453151	6.48257	-0.985551	0.326559	0.452652
ILMN_1661458	ARF1	375	-0.00675886	6.55214	-2.5103	0.0125909	0.0343993	-0.00241583	6.38963	-0.558942	0.577328	0.388531	0.0011007	6.45464	0.288072	0.773845	0.641191
ILMN_1661461	LOC283547	283547	0.00386436	6.56137	1.27902	0.201882	0.234184						0.0112857	6.56	1.77795	0.07823	0.222487
ILMN_1661484	ZBTB45	84878	-0.0105978	7.12842	-2.37899	0.0179879	0.0447096	-0.00120276	6.99429	-0.153929	0.877945	0.488842	-0.00546312	7.01383	-0.766432	0.445093	0.517615
ILMN_1661485	RBM34	23029	0.00242281	8.19467	0.451098	0.652246	0.469329	-0.026037	8.17973	-2.26881	0.0252154	0.0451465	0.0163687	7.98763	1.85057	0.0669666	0.203293
ILMN_1661488	LOC729905	729905	-0.00149461	6.58135	-0.591189	0.55484	0.429533	0.00618418	6.41578	1.31407	0.191535	0.195598	-0.00423903	6.45649	-0.918789	0.360256	0.473469
ILMN_1661490	PFDN6	10471	-0.00310929	7.01012	-0.682665	0.495347	0.40292	-0.00444933	6.8405	-0.615631	0.5394	0.373735	-0.00629593	6.85807	-0.979366	0.32959	0.454612
ILMN_1661491	SH3GL2	6456	-0.00442952	6.50999	-1.32949	0.184701	0.2213	-0.00286538	6.3671	-0.560461	0.576295	0.388132	-0.010847	6.3944	-1.59815	0.112934	0.271697
ILMN_1661500	B4GALT4	8702	-0.0077861	7.51854	-0.926242	0.355067	0.332207	0.0583668	7.42662	4.11895	7.35827e-05	0.000403357	-0.0065315	7.52977	-0.452446	0.651856	0.600981
ILMN_1661544	DGKA	1606	-0.00266132	6.52552	-1.18943	0.235214	0.257899	-0.000970032	6.36374	-0.275045	0.783793	0.460563	-0.00273068	6.42015	-0.754498	0.452194	0.521032
ILMN_1661554	DIAPH1	1729	-0.00768129	7.2371	-0.83862	0.402353	0.357243	0.0077778	6.51175	1.16946	0.244728	0.230166	-0.0109979	7.64253	-0.685504	0.494496	0.540845
ILMN_1661566	FSTL4	23105	-0.00417484	6.71914	-1.35501	0.176436	0.214796	0.00988792	6.6406	1.72647	0.0870479	0.11267	-0.00380704	6.57555	-0.804111	0.423101	0.507044
ILMN_1661580	LOC645177	645177	-0.000777318	6.53473	-0.311286	0.7558	0.506129						0.00265675	6.41293	0.740597	0.460547	0.525031
ILMN_1661588	GSTTP2	653399	-0.0024891	6.52252	-1.13964	0.255349	0.271437	0.00342604	6.34805	0.895484	0.372468	0.300294	-0.0012378	6.41718	-0.354421	0.723715	0.625641
ILMN_1661589	CD151	977	0.0120058	6.77503	2.11656	0.0351233	0.0720011	0.0332194	6.75315	2.26314	0.025574	0.0456387	-0.00596239	6.5553	-1.01411	0.312797	0.444275
ILMN_1661593	FAM18B	51030	0.0226767	8.35281	2.25143	0.0250844	0.05669	-0.00730425	8.18347	-0.336909	0.736823	0.445252	0.00669775	8.20705	0.355163	0.723161	0.625462
ILMN_1661594	C2ORF42	54980	0.000946222	7.82594	0.158718	0.873998	0.542353	0.00933485	7.5175	0.871416	0.38541	0.30649	-0.000699219	8.04919	-0.0720576	0.94269	0.685228
ILMN_1661595	C1ORF53	388722	0.0095924	7.09854	1.04919	0.294937	0.296856	0.00117996	7.39101	0.0781164	0.937876	0.505349	0.0128902	6.53626	3.03016	0.00305965	0.0302659
ILMN_1661596	FLVCR1	28982	0.000856125	6.61651	0.242773	0.808347	0.522917	-0.00568992	6.43431	-1.07482	0.284789	0.253688	0.0133779	6.5322	2.42094	0.0171493	0.0899005
ILMN_1661599	DDIT4	54541	-0.0408418	9.22879	-1.54668	0.122999	0.169227	0.00298361	9.33169	0.0629482	0.949921	0.508538	0.0464471	9.58656	1.23169	0.220742	0.380058
ILMN_1661618	C20ORF85	128602	-0.00335745	6.51999	-1.38743	0.166345	0.206702	-0.000118903	6.35462	-0.0317533	0.974726	0.514979
ILMN_1661622	TBC1D7	51256	0.0121747	7.41226	2.12103	0.0347421	0.0714192	0.0137932	7.38019	1.44485	0.151321	0.166595	0.0160602	7.34735	1.53393	0.127974	0.290469
ILMN_1661631	LILRA3	11026	0.0314764	6.61006	4.32945	2.04203e-05	0.000219769						0.0520293	6.66376	2.85609	0.00514582	0.0422529
ILMN_1661636	ZMYM2	7750	0.0150256	8.07232	2.22114	0.0270906	0.0598712	-0.0478936	7.90593	-3.33525	0.00115979	0.00383608	0.0046856	8.02818	0.363235	0.71714	0.623501
ILMN_1661646	BANK1	55024	0.0147534	6.76628	3.10736	0.00206913	0.00862375	0.0121902	6.87186	1.30759	0.193717	0.197112	-0.00204798	6.45706	-0.504636	0.614844	0.588314
ILMN_1661647	LOC646144	646144	0.00344925	6.66155	1.22236	0.222535	0.248929	-0.0118868	6.44554	-2.53423	0.0126655	0.0264862	0.0043409	6.58018	0.771988	0.441809	0.516014
ILMN_1661653	DET1	55070	-0.0114419	7.16713	-2.43464	0.0154917	0.0400296	-0.00794822	7.01059	-0.785498	0.433837	0.328461	-0.0144737	7.03475	-1.70999	0.0901415	0.240407
ILMN_1661674	VCL	7414						0.00434792	6.33597	1.1176	0.266153	0.243063
ILMN_1661683	THRA	7067	-0.0158862	6.71013	-3.33448	0.000962272	0.00476965	0.00484865	6.53308	0.549912	0.583486	0.390898	-0.00569544	6.55188	-0.8038	0.42328	0.507131
ILMN_1661695	IRAK3	11213	-0.0530942	7.82073	-4.04208	6.7448e-05	0.00057645	-0.0633637	7.25225	-3.24932	0.00153163	0.00482325	0.0215011	8.26356	0.857649	0.392988	0.491727
ILMN_1661708	LGALS7	3963											0.00320157	6.37685	0.74696	0.456712	0.523173
ILMN_1661717	TFDP1	7027	0.0329646	8.27798	3.89476	0.000121309	0.000921841	0.0562028	8.08222	4.51397	1.5933e-05	0.000111015	0.0198518	8.31112	1.42271	0.157706	0.323233
ILMN_1661755	FAM129B	64855	0.0581423	9.28665	4.17294	3.94646e-05	0.000377958	0.123453	7.84706	6.05031	2.00099e-08	4.34509e-07	0.0471661	10.1754	3.02249	0.00313197	0.0307389
ILMN_1661770	JMJD2C	23081	-0.000482145	6.68377	-0.177021	0.859612	0.53823	-0.00291083	6.45702	-0.73466	0.464097	0.342212	-0.0129803	6.5924	-2.73512	0.00729171	0.0529866
ILMN_1661776	CENPJ	55835	0.00292478	7.18355	0.548657	0.583651	0.441776	-0.00248182	6.77922	-0.324032	0.746525	0.448485	-0.0143796	7.30222	-1.77885	0.0780806	0.222248
ILMN_1661777	NR3C2	4306	-0.0077328	6.94579	-1.94822	0.0523245	0.0952905	-0.0221201	6.59918	-3.83796	0.00020674	0.000938034	-0.0168181	6.98729	-2.04977	0.0428115	0.156869
ILMN_1661799	HIGD1A	25994	0.0478182	8.74762	3.56331	0.000426084	0.00250757	0.0249861	8.971	1.01618	0.311758	0.26878	0.0388732	8.01705	3.07921	0.00263255	0.0273128
ILMN_1661802	RAPGEF4	11069	-0.000646477	6.87535	-0.119712	0.904792	0.550934	-0.0175295	6.63501	-1.62609	0.106768	0.130667	0.00567942	6.94947	0.453119	0.651373	0.600806
ILMN_1661804	CTF1	1489	-0.0187186	6.8713	-3.38267	0.000813502	0.00418898	-0.0115559	6.9604	-1.09864	0.274305	0.247776	-0.012683	6.55464	-2.95175	0.00387734	0.0353172
ILMN_1661833	ANKRD12	23253	0.00184465	8.73779	0.229764	0.818433	0.526009	-0.039155	8.33656	-2.38933	0.0185672	0.0356939	-0.00718196	8.74959	-0.485788	0.628102	0.592831
ILMN_1661860	ASPSCR1	79058	-0.00153036	6.48632	-0.740751	0.459426	0.386047	0.0061007	6.33382	1.75183	0.0825685	0.108442
ILMN_1661861	CSF2	1437	-0.00234774	6.52171	-0.916816	0.359978	0.334932						-0.00599114	6.40582	-1.71999	0.088301	0.237727
ILMN_1661875	ANK3	288	-0.00314219	6.64712	-1.00459	0.315908	0.309618	-0.00751644	6.432	-2.07051	0.0407268	0.0648126	0.00164169	6.47938	0.455661	0.64955	0.600144
ILMN_1661886	APEX1	328	-0.0170681	9.73192	-2.29269	0.0225605	0.0525564	-0.0355502	9.64365	-3.32831	0.00118636	0.00390703	0.00481457	9.53486	0.312212	0.755482	0.635647
ILMN_1661888	MEF2A	4205	0.0128124	7.12658	1.39999	0.162554	0.203592	0.00916022	6.64758	0.794985	0.428321	0.325998	0.00252424	7.12605	0.17703	0.859817	0.66505
ILMN_1661895	PI15	51050	0.00153677	7.048	0.0687202	0.945258	0.561733						-0.0277917	6.59153	-1.83208	0.0696986	0.208182
ILMN_1661917	LOC644039	644039	0.00170592	12.3772	0.174034	0.861956	0.538907	-0.0449176	11.7502	-2.70122	0.00799364	0.018414	0.00387919	12.5516	0.272796	0.785531	0.644632
ILMN_1661940	CAMTA1	23261	-0.00309393	6.78249	-0.641252	0.52185	0.41506	0.00439209	6.46683	0.748885	0.455512	0.338363	-0.0249888	6.85597	-1.81248	0.0726923	0.213363
ILMN_1661945	C14ORF156	81892	-0.00389717	10.1091	-0.50741	0.612241	0.4536	-0.0318879	10.2568	-2.4511	0.0158039	0.0315199	0.00221028	9.6806	0.2155	0.829785	0.657085
ILMN_1661968	LOC644010	644010	-0.00126262	6.52407	-0.510235	0.610263	0.452798	-0.00230475	6.36047	-0.597445	0.551428	0.378423	-0.00216067	6.41543	-0.501909	0.616754	0.588973
ILMN_1661971	ARHGAP25	9938	4.4613e-05	6.55478	0.0209029	0.983337	0.571431	0.00184432	6.40374	0.48237	0.630494	0.408287	0.00734905	6.44442	2.18188	0.0312877	0.129339
ILMN_1661994	ESRRG	2104	-0.00137043	6.59304	-0.309051	0.757498	0.50669	-0.0135192	6.46231	-1.36188	0.175996	0.184582	0.00291152	6.38495	0.697693	0.48687	0.537377
ILMN_1661998	METTL6	131965	0.0037015	6.55874	1.73595	0.0836028	0.131078	0.00824466	6.44663	1.58707	0.115345	0.138079	-0.00207151	6.45765	-0.565762	0.57273	0.573105
ILMN_1662008	CDAN1	146059	0.00046348	6.51965	0.192357	0.847593	0.534729
ILMN_1662010	DLK2	65989	-0.00658238	6.70145	-1.94501	0.0527115	0.0957688	-0.00656159	6.57133	-1.00864	0.315341	0.270761	-0.0152167	6.58205	-3.12982	0.00225036	0.0245136
ILMN_1662016	SCRN2	90507	-0.0408113	6.9543	-5.16159	4.4731e-07	1.00159e-05	-0.0549745	7.00757	-4.30559	3.61049e-05	0.000221398	-0.0189787	6.5619	-2.59335	0.0108231	0.0683248
ILMN_1662021	ZNF326	284695	0.00463641	6.7331	1.45352	0.147128	0.190417	-0.00907339	6.47746	-1.91995	0.0574338	0.083412	0.0043217	6.56595	0.872778	0.384723	0.487284
ILMN_1662023	KLF7	8609	0.00304717	6.60892	1.02404	0.306643	0.304064	-0.0142493	6.42796	-3.54406	0.00057803	0.00216854	-0.000684501	6.48391	-0.160707	0.872624	0.668336
ILMN_1662026	BTK	695	0.0385687	6.90741	4.84699	2.01754e-06	3.32323e-05	0.00982603	6.41643	2.25051	0.0263893	0.0467631	0.0982685	6.96831	6.1804	1.15972e-08	2.75171e-06
ILMN_1662038	LARGE	9215	-0.0395422	7.98639	-3.72929	0.000229691	0.00153741	-0.115395	7.52552	-5.04091	1.81835e-06	1.84925e-05	-0.00517294	8.21148	-0.291004	0.771607	0.640524
ILMN_1662049	AGPAT5	55326	0.012274	6.67627	3.42366	0.000704134	0.00374427	0.000701531	6.3442	0.18362	0.854647	0.482124	0.00615838	6.78614	0.726894	0.468865	0.529
ILMN_1662065	WDR92	116143	0.0105199	7.16897	2.09903	0.036653	0.0743039	0.0163158	7.13167	1.81398	0.0723846	0.0985817	-0.00775566	7.0867	-0.96215	0.338126	0.460046
ILMN_1662081	KRTAP3-2	83897	-0.00827697	6.62689	-1.97661	0.0490044	0.0911807	-0.041338	6.87391	-2.4234	0.0169943	0.033355	-0.0207262	6.56084	-3.2006	0.00180165	0.0212457
ILMN_1662086	GUCA1A	2978	-0.00461972	6.58655	-1.68883	0.0922946	0.139953	-0.00179372	6.44898	-0.373291	0.709645	0.435989	-0.0017815	6.50744	-0.43972	0.661019	0.604274
ILMN_1662117	TCP11	6954	0.000603358	6.52381	0.268612	0.788414	0.516684
ILMN_1662128	ISY1	57461	0.00110064	6.7166	0.341624	0.732874	0.498428	0.00578412	6.47709	1.09837	0.274423	0.247843	0.00278922	6.56661	0.485284	0.628459	0.59295
ILMN_1662129	RCN2	5955	0.044445	8.74131	4.11797	4.9512e-05	0.000453148	0.0496429	8.66508	2.31832	0.0222658	0.0410532	-0.00501726	8.66472	-0.264713	0.791736	0.646432
ILMN_1662130	LOC730316	730316	-0.0357249	9.39034	-4.15614	4.2308e-05	0.00039967	-0.0520605	9.33203	-3.58136	0.000508886	0.00195377	-0.0209783	9.31295	-1.45244	0.149282	0.314539
ILMN_1662151	CDY1B	253175	-0.00229984	6.5386	-0.80383	0.422134	0.367458	-0.00290495	6.36947	-0.778936	0.437677	0.330181	-0.00631098	6.41325	-1.52094	0.131199	0.294341
ILMN_1662158	LOC653147	653147	0.00145451	7.20808	0.341195	0.733197	0.498538	-0.00596875	7.118	-0.781542	0.43615	0.329488	0.00506765	7.17675	0.789942	0.431294	0.51099
ILMN_1662161	TBC1D13	54662	-0.00716374	7.59092	-1.12671	0.260767	0.274939	0.0076223	7.63123	0.692343	0.490169	0.353563	-0.0129265	7.491	-1.24668	0.215214	0.375507
ILMN_1662166	PTK7	5754	0.00244856	6.63489	0.51111	0.609651	0.45255						0.00647598	6.68003	0.675188	0.501001	0.543754
ILMN_1662168	SP3	6670	-0.00327294	6.56893	-1.32637	0.185729	0.222095	-0.00453983	6.37184	-0.905939	0.366933	0.297591	-0.000540412	6.42439	-0.154563	0.877454	0.669559
ILMN_1662174	ORMDL3	94103	-0.0935889	8.51821	-4.86746	1.83325e-06	3.08639e-05	-0.155246	9.04257	-6.46711	2.78081e-09	8.42929e-08	-0.0270638	7.02486	-2.34176	0.0210291	0.101303
ILMN_1662184	C5ORF34	375444	0.00463025	6.66465	1.5398	0.124667	0.170715	-0.00100951	6.40941	-0.263644	0.792544	0.463322	-0.00234331	6.62864	-0.507111	0.613112	0.587715
ILMN_1662188	WNT11	7481	-0.0532156	7.25138	-5.66318	3.48873e-08	1.31304e-06	-0.0719003	6.90166	-4.61899	1.04558e-05	7.87126e-05	-0.0657806	7.26195	-3.90204	0.000166316	0.00403332
ILMN_1662192	ZNF248	57209	-0.011537	7.13959	-1.51105	0.131831	0.176948	-0.00224762	6.66837	-0.306833	0.759546	0.452766	-0.0310702	7.09595	-2.50339	0.0137991	0.0791723
ILMN_1662198	RANGAP1	5905	0.00797691	8.23755	1.21969	0.223543	0.249656	0.0373162	8.10871	2.934	0.00406747	0.0106887	0.0132608	8.33333	1.02097	0.309551	0.44227
ILMN_1662232	DCTN2	10540	-0.00113088	9.91875	-0.17952	0.857651	0.537663	0.0119776	9.705	1.03396	0.303403	0.264098	-0.00976467	10.0497	-0.922002	0.358585	0.472487
ILMN_1662243	ING1	3621	-0.0175038	7.54569	-2.08198	0.0381943	0.0765732	-0.0669353	7.57786	-4.60263	1.1169e-05	8.29844e-05	0.0148425	7.80495	0.726973	0.468817	0.528977
ILMN_1662256	PARP6	56965	6.20459e-05	6.51601	0.0318115	0.974644	0.569255						-0.00275937	6.39611	-0.773232	0.441076	0.515654
ILMN_1662263	MDP1	145553	-0.0104577	7.27772	-2.31561	0.0212561	0.0503689	-0.02871	7.02662	-4.04496	9.70298e-05	0.000505004	0.00162804	7.2265	0.299022	0.765498	0.638692
ILMN_1662306	RABL3	285282	0.00129832	7.15437	0.24944	0.803192	0.52132	-0.00393839	7.10679	-0.387437	0.699176	0.432338	0.00310828	6.87197	0.53231	0.595606	0.581535
ILMN_1662316	VPS33A	65082	-0.00253599	7.03103	-0.653705	0.513805	0.411409	-0.0178391	6.89824	-2.90219	0.00447107	0.0115301	0.0232844	6.89726	4.21205	5.26509e-05	0.00170914
ILMN_1662318	CCDC59	29080	-0.028895	9.10876	-2.69503	0.00743643	0.0232591	-0.10099	8.8641	-6.02135	2.29017e-08	4.84373e-07	0.00550675	9.0214	0.296362	0.767523	0.639301
ILMN_1662328	CNNM3	26505	-0.0390211	7.75075	-4.40458	1.47815e-05	0.000168112	-0.0825658	7.23415	-5.31711	5.52455e-07	6.81934e-06	-0.019273	7.79465	-1.56466	0.120592	0.281258
ILMN_1662331	PDSS2	57107	0.0116849	7.63919	1.46921	0.142828	0.186586	0.0361478	7.75766	2.35251	0.020411	0.0383611	0.00340354	7.44809	0.385539	0.700597	0.618007
ILMN_1662334	DNAJA3	9093	-0.0169979	9.04559	-1.8728	0.0620712	0.107139	-0.0503201	9.03313	-4.50387	1.65866e-05	0.00011486	0.00703438	8.68077	0.557473	0.578359	0.575218
ILMN_1662340	ZNF358	140467	-0.00616179	9.06723	-0.66874	0.504177	0.406976	0.000654787	9.22889	0.0434798	0.965397	0.512577	0.00528973	8.76715	0.411168	0.681765	0.611554
ILMN_1662358	MX1	4599	0.0248533	10.0558	1.24068	0.215696	0.243961	0.114792	8.3192	3.10488	0.00241654	0.00697551	-0.0188751	10.8233	-0.754819	0.452002	0.52094
ILMN_1662359	HIST1H4K	8362	-0.0100299	6.66498	-2.61504	0.00937414	0.027717	-0.0212075	6.44526	-3.90996	0.000159382	0.000759771	-0.0184728	6.59963	-2.98169	0.00354393	0.0332983
ILMN_1662362	LGR6	59352											0.00263466	6.32747	0.56716	0.571784	0.572747
ILMN_1662364	AARS	16	0.0158646	10.2559	2.29567	0.0223866	0.0522629	0.0603795	10.289	5.08248	1.52328e-06	1.60003e-05	-0.0192058	10.1083	-1.55604	0.122627	0.283848
ILMN_1662370	LOC646906	646906	-0.00513855	6.52969	-1.8815	0.0608755	0.105706	-0.00436128	6.36674	-1.25033	0.21381	0.210549	0.00353193	6.42195	0.830813	0.407914	0.499484
ILMN_1662371	LOC648748	648748	0.000114054	6.52805	0.0460116	0.963332	0.56639	-0.00167512	6.37248	-0.437915	0.6623	0.419408	-0.00357783	6.42522	-1.00837	0.315535	0.445949
ILMN_1662390	ASPHD1	253982											0.0238658	6.39255	3.48497	0.000712631	0.0109667
ILMN_1662409	LOC440525	440525	-0.000239209	6.65677	-0.0819788	0.934718	0.55897	0.00430678	6.47423	1.02805	0.306165	0.265656	0.00356854	6.52576	0.759915	0.448963	0.519485
ILMN_1662413	HGSNAT	138050	-0.00608469	6.6903	-2.06236	0.0400372	0.0792214	-0.00172105	6.49409	-0.435785	0.66384	0.419934	-0.0014332	6.59784	-0.347559	0.728849	0.627295
ILMN_1662417	LRPPRC	10128	-0.0451645	8.104	-5.62324	4.30279e-08	1.54813e-06	-0.0757661	8.12135	-6.18122	1.08328e-08	2.58907e-07	-0.0250705	7.95487	-2.50518	0.0137335	0.0789502
ILMN_1662419	COX7A1	1346	0.0157217	10.0048	1.06862	0.286104	0.291288	0.0492639	10.4927	2.41124	0.0175412	0.0341792	-0.0626819	9.14517	-3.60982	0.000466337	0.00829904
ILMN_1662426	AP2S1	1175	0.0216761	8.05236	1.85255	0.0649331	0.110502	0.0404611	7.91336	1.55331	0.123198	0.144588	0.056628	7.92992	2.61464	0.0102093	0.0658647
ILMN_1662427	PTP4A3	11156	-0.00333863	6.56565	-1.2853	0.199681	0.232579						-0.0128257	6.48767	-1.85476	0.0663615	0.202188
ILMN_1662438	SOD1	6647	0.0246195	11.3786	3.15362	0.00177657	0.00768163	0.021559	11.6148	2.07995	0.039835	0.0637771	0.00507969	10.8016	0.532068	0.595773	0.581595
ILMN_1662451	FCER2	2208	0.00591157	6.50601	1.24295	0.214858	0.243383						0.00584035	6.43732	0.959157	0.339624	0.460984
ILMN_1662453	PRDM6	93166	-2.91948e-05	6.56545	-0.0130671	0.989583	0.572981	-0.00102597	6.37815	-0.260462	0.794991	0.464089	0.00174172	6.44088	0.469501	0.639659	0.596668
ILMN_1662482	LPPR4	9890	0.0213408	6.82192	3.11123	0.00204305	0.00854244	0.00557878	6.49012	0.694508	0.488816	0.352986	0.0198761	6.97899	1.13215	0.260082	0.409484
ILMN_1662483	SMA5	11042	0.00260908	6.58645	0.764382	0.445242	0.379073	-0.00184953	6.36503	-0.408072	0.684007	0.426963	-0.00676959	6.60299	-0.884116	0.378599	0.483921
ILMN_1662488	MED23	9439	0.00712611	6.53797	3.13463	0.00189172	0.0080602						-0.000541563	6.53911	-0.112785	0.910411	0.677665
ILMN_1662507	AKR1C1	1645	0.0210099	6.91571	2.75959	0.00614463	0.0200486	0.0315068	7.60783	1.89286	0.0609832	0.0871386	0.00229856	6.48756	0.3622	0.717911	0.623753
ILMN_1662523	C3	718	0.00298282	6.54047	1.04834	0.295329	0.297102	0.00235504	6.33334	0.56621	0.572395	0.386619	0.00545802	6.40934	1.42138	0.158089	0.323617
ILMN_1662524	CXCR1	3577	-0.00858374	6.74906	-1.41099	0.159288	0.200874	-0.00350441	6.38084	-0.927477	0.355693	0.292002	-0.011468	6.66894	-0.965906	0.336251	0.458865
ILMN_1662556	GALNT10	55568	-0.00116397	6.514	-0.530201	0.596366	0.447097	-0.00374628	6.3529	-1.06674	0.288407	0.255691	0.00114787	6.40779	0.336714	0.736987	0.629887
ILMN_1662557	MAP7D3	79649	-0.0103372	7.24775	-1.65383	0.099212	0.146759	-0.0194961	7.27066	-1.50534	0.135081	0.153989	-0.0166251	6.97137	-2.21288	0.0290121	0.123562
ILMN_1662578	C1GALT1	56913	0.0204465	7.09631	2.73566	0.00659771	0.0211931	0.0290664	7.14585	1.81097	0.0728524	0.0990478	-0.0026089	6.8571	-0.245353	0.806649	0.650685
ILMN_1662587	PNPLA7	375775	-0.0535253	9.20561	-3.25479	0.00126497	0.00590746	-0.0665888	9.0062	-2.34766	0.0206652	0.0387362	-0.0128552	8.74385	-0.506822	0.613314	0.587785
ILMN_1662603	LOC389111	389111	0.00303273	6.52674	1.38381	0.167448	0.207596	-0.00859688	6.36192	-2.54024	0.012462	0.0261529	0.00647399	6.417	1.67819	0.0962045	0.249133
ILMN_1662617	PPP2R3C	55012	0.0114881	8.1753	1.80155	0.0726231	0.119137	-0.0147544	7.94632	-1.25527	0.212019	0.209386	0.0110451	8.17056	1.00114	0.319	0.448042
ILMN_1662618	SQSTM1	8878	0.0527184	11.5415	5.08858	6.38687e-07	1.3296e-05	0.111166	11.7325	5.9231	3.61172e-08	7.04616e-07	-0.0129941	11.3436	-0.838049	0.403856	0.497408
ILMN_1662619	TFPI	7035	0.0129936	8.48549	1.05909	0.290413	0.294013	0.0305635	7.09572	1.76118	0.0809644	0.106907	0.0304876	9.00562	1.61761	0.108667	0.266251
ILMN_1662640	C20ORF127	140851	-0.0301293	8.11989	-0.99831	0.318936	0.311406	-0.0339839	7.64978	-0.634991	0.526743	0.368702	0.0363265	8.44971	0.647826	0.518474	0.551352
ILMN_1662651	LOC646943	646943	-0.0027021	6.58651	-1.11874	0.264148	0.27712	-0.00424454	6.41943	-0.917606	0.360817	0.294567	-0.00337931	6.48566	-0.794176	0.428836	0.509816
ILMN_1662658	PUS1	80324	0.0337113	8.10541	3.79862	0.000176259	0.00124599	0.0641937	7.86246	5.92321	3.60991e-08	7.04327e-07	0.0375867	8.36105	2.64187	0.00947041	0.0627559
ILMN_1662668	APC	324	-0.00156759	6.55242	-0.650083	0.516138	0.412473	0.002106	6.3872	0.649687	0.517238	0.364855	-0.00588197	6.45116	-1.56934	0.119498	0.279849
ILMN_1662675	ADAM2	2515	-0.000579842	6.62776	-0.211774	0.832427	0.530234	-0.0061709	6.4481	-1.5236	0.130456	0.15038	0.0032109	6.49705	0.907401	0.366217	0.47693
ILMN_1662681	AMBRA1	55626	-0.00705781	6.65736	-2.49006	0.0133151	0.0358473	-0.00815474	6.47105	-1.65109	0.101549	0.125992	-0.00788179	6.57287	-1.87058	0.0641139	0.198014
ILMN_1662686	USPL1	10208	0.00155303	8.03933	0.186765	0.851971	0.536011	-0.0657914	7.81926	-3.88984	0.000171461	0.000806476	-0.00264596	8.25491	-0.195704	0.84521	0.661223
ILMN_1662687	PKN1	5585	-0.000529865	6.5213	-0.19419	0.846159	0.534308	-0.00423302	6.37045	-1.21794	0.225831	0.218182	0.00480694	6.40878	1.21152	0.228343	0.386124
ILMN_1662719	GPBP1L1	60313	0.00348985	8.11847	0.728163	0.467084	0.389737	-0.0181423	7.93169	-2.0362	0.0441136	0.0686346	-0.0102304	8.29682	-1.26349	0.209137	0.370361
ILMN_1662741	EDG4	9170	0.0166515	6.93121	2.41097	0.0165132	0.0419736	0.0246237	6.53837	4.61204	1.07532e-05	8.05059e-05	0.0455156	7.05065	2.60289	0.0105441	0.0672197
ILMN_1662743	POLR2J4	84820	0.00204709	6.5544	0.678564	0.497939	0.404096	0.00304082	6.35324	0.693796	0.489261	0.353176	-0.0039848	6.42347	-0.905591	0.367171	0.477478
ILMN_1662751	LOC645722	645722	-0.000282549	6.63999	-0.100239	0.920222	0.555114	-0.00517578	6.4816	-1.1863	0.238041	0.225981	-0.00211969	6.51899	-0.53986	0.590406	0.579655
ILMN_1662768	NHEDC2	133308	0.0041576	6.60396	1.41571	0.157902	0.19971	0.0112122	6.3474	3.38157	0.000996306	0.00339409	-0.00916695	6.60197	-1.57305	0.118635	0.278729
ILMN_1662791	C10ORF68	79741	-0.0016649	6.56024	-0.660282	0.509581	0.409473	-0.00756134	6.37602	-2.00827	0.0470455	0.0719959	-0.00263636	6.42878	-0.811455	0.418891	0.504981
ILMN_1662795	CA2	760	-0.0404591	7.41038	-2.33176	0.0203773	0.0488948	-0.22052	7.34009	-7.89758	2.22941e-12	3.2078e-10	0.10963	7.1142	4.03544	0.000102089	0.00280163
ILMN_1662799	GPSM3	63940	0.0307595	6.96573	3.41295	0.000731286	0.00385736	0.00994711	6.37151	2.28862	0.0239966	0.0434839	0.0590542	7.03581	3.82325	0.000220765	0.00494147
ILMN_1662839	PLEKHA1	59338	0.0669907	8.97208	6.25036	1.40913e-09	9.37658e-08	0.0740123	8.6294	3.18392	0.00188627	0.00571261	0.0419262	9.07619	2.30457	0.023105	0.107251
ILMN_1662843	CD53	963	0.0555433	6.92624	6.21051	1.7649e-09	1.13252e-07	0.0249632	6.38099	4.45639	2.00214e-05	0.000135089	0.135716	7.18982	6.03969	2.232e-08	4.36204e-06
ILMN_1662845	NBPF11	200030	-0.0017534	6.51792	-0.833716	0.405107	0.358622						0.00287318	6.40146	0.836662	0.404632	0.497807
ILMN_1662848	TXNDC15	79770	0.00562811	7.05037	1.08696	0.277931	0.286045	0.00424792	6.65435	0.780824	0.43657	0.329675	0.00213221	7.00022	0.286576	0.774986	0.64153
ILMN_1662852	IQCK	124152	0.0160308	7.48887	2.15709	0.0317957	0.0670824	0.010751	6.74741	1.11785	0.266049	0.243002	-0.0349145	7.90704	-2.44155	0.0162501	0.0871088
ILMN_1662865	CPPED1	55313	0.00509007	6.64554	1.99322	0.0471457	0.0888206	0.00905901	6.47519	1.94078	0.0548233	0.0805924	0.00401136	6.4893	0.855719	0.394049	0.49229
ILMN_1662878	PACAP	51237	0.000451305	6.55823	0.158442	0.874215	0.542414	-0.00218241	6.38853	-0.544815	0.586975	0.39223	0.02051	6.70946	1.62513	0.107053	0.26414
ILMN_1662879	UBE2MP1	606551	-0.0021987	6.52574	-0.654393	0.513362	0.411207	-0.00562126	6.36493	-1.44292	0.151863	0.167002	0.000627047	6.40894	0.129955	0.896844	0.674376
ILMN_1662880	FIS	202299	-0.0436458	6.88108	-2.85165	0.00465223	0.016172	-0.0253943	7.00557	-0.827801	0.409562	0.31764	-0.000935843	6.47159	-0.220721	0.825727	0.655979
ILMN_1662896	BRWD2	55717	0.0252378	8.1584	4.25107	2.84719e-05	0.000289834	-0.00413518	7.85968	-0.343217	0.732085	0.443659	0.024675	8.12299	2.23905	0.0272049	0.118719
ILMN_1662905	NME1-NME2	654364	0.0120964	9.88519	1.10859	0.2685	0.27993	0.0262546	9.63809	1.58728	0.115297	0.138038	0.00408613	9.86007	0.203758	0.838926	0.659549
ILMN_1662910	SFXN3	81855	-0.00366013	6.83472	-0.961419	0.337118	0.32206	-0.00167572	6.51936	-0.365596	0.715363	0.437963	0.0117036	6.7842	1.85094	0.0669141	0.203197
ILMN_1662917	LMO1	4004											0.00566712	6.40007	1.40282	0.163542	0.328984
ILMN_1662932	LCP1	3936	0.196556	9.17173	7.85089	7.44363e-14	4.06667e-11	0.191066	7.10179	5.86061	4.81705e-08	8.88293e-07	0.347286	9.89887	7.02475	2.01305e-10	2.476e-07
ILMN_1662934	UBE2I	7329	-0.00230834	6.59538	-0.754958	0.450868	0.381861	0.000110633	6.42112	0.0278684	0.977817	0.51577	0.00123512	6.46779	0.345005	0.730762	0.627908
ILMN_1662935	C1QTNF7	114905	0.0209027	7.18841	1.92906	0.0546694	0.098155	0.0204519	6.93622	1.04936	0.296295	0.260043	0.0286925	6.78205	2.32395	0.0220015	0.104042
ILMN_1662949	FAM132A	388581											-0.00473401	6.38901	-1.03241	0.304189	0.438905
ILMN_1662952	ZNF687	57592	-0.0058582	6.71261	-1.7687	0.0779641	0.124991	-0.00652575	6.52072	-1.38074	0.170134	0.180383	0.0090428	6.64718	1.97747	0.0505391	0.172794
ILMN_1662954	CCT7	10574	-0.0142813	7.16374	-1.68316	0.0933891	0.141029	0.000528866	6.92314	0.0301543	0.975998	0.515305	-0.000343238	7.00892	-0.0214697	0.982911	0.694169
ILMN_1662963	PSD2	84249	0.000137351	6.50553	0.0663199	0.947167	0.562229	0.00458082	6.35777	1.52858	0.129216	0.149405	0.00699096	6.4361	1.93563	0.0555298	0.18229
ILMN_1662964	PRMT3	10196	0.0285597	7.85201	3.49074	0.000554286	0.003086	0.0180828	7.55476	1.14128	0.256214	0.237174	0.0333471	7.84699	2.09457	0.0385506	0.147357
ILMN_1662970	ZP3	7784	-0.00821379	7.07454	-0.702004	0.483223	0.397347	-0.0448567	7.02336	-1.58904	0.114899	0.137702	-0.0255992	6.84432	-1.85521	0.0662968	0.20207
ILMN_1662973	CD82	3732	-0.00963014	6.76271	-2.80951	0.00528881	0.0178293	-0.00472182	6.59832	-0.794157	0.428801	0.326207	-0.0100522	6.65971	-2.32613	0.0218807	0.103708
ILMN_1663002	STOML2	30968	-0.0372685	9.52278	-5.44154	1.10127e-07	3.28122e-06	-0.0389439	9.59765	-3.95014	0.000137656	0.000673824	-0.0154091	9.23643	-1.485	0.14046	0.304975
ILMN_1663005	LOC115648	115648	-0.00074371	6.52797	-0.309591	0.757088	0.506554	0.00313836	6.37646	0.90964	0.364985	0.296632	0.000699708	6.43872	0.205897	0.837259	0.659103
ILMN_1663015	HIF3A	64344	-0.000535311	6.736	-0.1107	0.911928	0.552877	-0.00140431	6.40016	-0.343053	0.732208	0.443701	-0.00671283	6.88207	-0.501152	0.617285	0.589155
ILMN_1663032	FNDC4	64838	-0.0159976	7.59048	-1.3994	0.162729	0.203738	0.0230978	7.61973	1.25185	0.213259	0.210192	-0.00169441	7.08594	-0.109629	0.912907	0.678263
ILMN_1663033	TMEM129	92305	-0.000389291	6.86358	-0.0871769	0.930589	0.557879	0.0211949	6.74718	2.54985	0.0121426	0.0256249	-0.0116674	6.73659	-1.52064	0.131276	0.294432
ILMN_1663035	SREBF1	6720	-0.0629098	8.21058	-3.43471	0.000677089	0.00362978	-0.0832516	8.76324	-2.65215	0.00917074	0.0205239	0.00194837	7.23328	0.109512	0.913	0.678285
ILMN_1663037	LRRC4C	57689	0.00277926	6.57353	0.925493	0.355456	0.332424						-0.00239738	6.48584	-0.417349	0.677253	0.609975
ILMN_1663042	SDC4	6385	-0.0126493	6.8428	-1.78084	0.0759537	0.122816	0.00695327	6.58041	0.704592	0.482542	0.350294	0.0216882	6.879	1.51394	0.132965	0.296423
ILMN_1663054	LOC653199	653199	-0.00219313	6.66007	-0.773148	0.440046	0.376472	-0.0052591	6.49035	-1.2149	0.226984	0.218899	-0.000763286	6.57346	-0.164644	0.869532	0.667549
ILMN_1663068	MGC33556	339541	0.0102377	6.6906	1.93932	0.0534027	0.0966174	-0.00467676	6.46906	-0.89142	0.374634	0.301343	0.0253748	6.55073	3.75468	0.000281594	0.00589527
ILMN_1663080	LFNG	3955	0.0385331	8.88545	2.31784	0.021133	0.0501643	0.0171569	8.0983	0.585096	0.559672	0.381666	-0.0212115	9.52891	-0.782738	0.435496	0.512979
ILMN_1663090	SON	6651	0.00766134	8.13569	0.780558	0.43568	0.37428	-0.0306367	7.98859	-2.05956	0.0417828	0.0660229	-0.00113001	8.30029	-0.0644361	0.948742	0.686606
ILMN_1663092	CITED2	10370	-0.0539371	9.04476	-3.88918	0.000123993	0.000937638	-0.129662	9.02486	-5.8286	5.57939e-08	9.96345e-07	0.0129944	8.60228	0.626181	0.532519	0.557239
ILMN_1663099	UBE2B	7320	0.00375347	6.766	1.26757	0.205937	0.237105	-0.000830822	6.5197	-0.176358	0.860335	0.483781	-0.000671916	6.65512	-0.115739	0.908074	0.677103
ILMN_1663113	TTLL12	23170	-0.0104576	7.00677	-1.96175	0.0507199	0.0933079	0.0112191	6.97127	1.13464	0.258975	0.238826	0.00911866	6.956	0.973178	0.332642	0.456572
ILMN_1663128	LOC643406	643406											5.72876e-05	6.38015	0.0131635	0.989522	0.69559
ILMN_1663129	LOC730818	730818	-8.49039e-05	6.52235	-0.0319743	0.974514	0.569222	-0.00468987	6.34754	-1.22372	0.223653	0.21682
ILMN_1663131	LYST	1130	0.00195198	6.5734	0.812712	0.41703	0.36484						-0.0102177	6.57179	-1.59699	0.113192	0.27202
ILMN_1663132	ADCK2	90956	-0.00656456	7.93253	-0.982352	0.326721	0.316008	-0.0171899	8.02215	-1.29669	0.197428	0.199661	0.00948189	7.87769	0.824867	0.411267	0.501182
ILMN_1663145	NOMO3	408050	0.0074025	6.4746	2.29851	0.0222227	0.0519851	0.00374936	6.31764	0.76765	0.444327	0.333261	0.00292665	6.36651	0.609826	0.543259	0.561617
ILMN_1663149	SRP54	6729	0.00123005	6.52547	0.583941	0.5597	0.4316	-0.000645084	6.34682	-0.180581	0.857026	0.482818	0.0103131	6.41773	2.5856	0.0110545	0.069225
ILMN_1663156	DDX31	64794	0.00318659	6.5	1.37757	0.169367	0.209144
ILMN_1663158	ZNF174	7727	-0.0003904	6.67748	-0.154083	0.877648	0.543387	-0.00270347	6.58946	-0.541728	0.589093	0.393035	0.0065211	6.57751	1.67596	0.0966425	0.249768
ILMN_1663171	MATN3	4148	-0.00125815	6.55618	-0.433749	0.664783	0.474073	-7.90224e-05	6.36235	-0.0214358	0.982937	0.517074	-0.0054665	6.51859	-1.13323	0.259629	0.409164
ILMN_1663173	LOC442582	442582	0.00028798	6.71293	0.0827378	0.934115	0.558811	-0.00115925	6.54754	-0.228614	0.81959	0.471676	0.00371435	6.60364	0.759015	0.449498	0.519742
ILMN_1663179	PROCA1	147011	-0.000976524	6.65576	-0.349718	0.726797	0.496347	-0.00491007	6.46282	-1.10366	0.272132	0.246529	-0.00194405	6.5279	-0.499306	0.618581	0.5896
ILMN_1663195	MCM7	4176	-0.00463973	8.7352	-0.561493	0.574882	0.438061	-0.01332	8.55032	-0.921956	0.358553	0.293437	-0.0153471	9.05744	-1.11896	0.265644	0.413367
ILMN_1663220	MRPL22	29093	-0.0018276	7.7934	-0.276033	0.782713	0.514872	-0.000510771	7.71912	-0.039092	0.968887	0.513478	0.00180945	7.51494	0.166729	0.867895	0.66713
ILMN_1663234	KATNAL1	84056	5.86483e-05	6.54839	0.0273022	0.978237	0.570157	0.00176618	6.42522	0.391892	0.69589	0.431182	0.00103345	6.4538	0.294567	0.768891	0.639712
ILMN_1663257	ATP6V1C1	528	0.00098107	6.51472	0.421092	0.673991	0.477504	-0.00624306	6.37206	-1.53326	0.12806	0.148491	-0.0028049	6.39235	-0.642731	0.521762	0.552747
ILMN_1663263	EPHA10	284656	-0.00354544	6.58068	-1.14789	0.25193	0.269196	-0.00347541	6.43637	-0.792819	0.429576	0.326556	-5.11576e-06	6.4574	-0.00144126	0.998853	0.697574
ILMN_1663313	AMY1C	278	0.00993621	10.0048	0.748743	0.454601	0.383695	0.0362428	9.2259	1.80019	0.0745489	0.10073	0.016727	10.137	0.968002	0.335209	0.458206
ILMN_1663327	SOX6	55553	0.000856314	6.54333	0.299116	0.765059	0.509172	-0.00861793	6.39431	-2.00792	0.0470831	0.0720383
ILMN_1663347	OTOF	9381	0.00437051	6.5836	1.10132	0.271643	0.281966	-0.000368173	6.40648	-0.0881325	0.92993	0.503222	0.00243304	6.47786	0.593987	0.553765	0.565797
ILMN_1663356	RPH3A	22895	0.000141053	6.57033	0.0603696	0.951902	0.563456	-0.00316041	6.3914	-0.847303	0.398651	0.312657	-0.0067402	6.4487	-2.03176	0.0446355	0.16078
ILMN_1663370	CCDC62	84660											-0.000458635	6.39984	-0.132823	0.894581	0.673821
ILMN_1663379	FBXL15	79176	-5.16048e-05	7.20121	-0.00994	0.992076	0.573596	0.0195471	7.06839	2.48082	0.0146101	0.0296261	-0.0144389	7.25296	-1.64462	0.102958	0.258645
ILMN_1663381	TRAF3IP2	10758	-0.00593448	6.56319	-1.8964	0.0588712	0.103286	0.000696415	6.33995	0.171757	0.863941	0.484825	-0.000437294	6.4422	-0.0950352	0.924463	0.681001
ILMN_1663383	GEMIN5	25929	-0.00192824	6.89854	-0.538632	0.590542	0.444672	0.00862242	6.72483	1.2686	0.20724	0.206252	-0.0026211	6.8061	-0.441442	0.659776	0.60383
ILMN_1663390	CDC20	991	0.063336	6.86848	6.47367	3.91534e-10	3.48713e-08	0.0693928	6.97345	3.35378	0.00109158	0.00365108	0.0650414	7.26966	2.77331	0.00653932	0.0493375
ILMN_1663399	TIMP4	7079	-0.0115754	9.41339	-0.475251	0.634955	0.462643	0.0835959	9.92939	2.43525	0.0164754	0.0325618	-0.219522	8.93307	-4.27806	4.09201e-05	0.00142328
ILMN_1663407	SURF1	6834	-0.00103948	7.88066	-0.123116	0.902098	0.550196	0.000834217	7.90335	0.060235	0.952077	0.509105	-0.0122264	7.57043	-0.946828	0.345842	0.464833
ILMN_1663415	LOC641750	641750						-0.0790134	7.7305	-6.2845	6.64826e-09	1.73988e-07
ILMN_1663416	LOC642250	642250	-0.023509	11.7586	-3.47194	0.000592956	0.00326139	-0.0674097	11.0564	-4.57203	1.2632e-05	9.15289e-05	-0.0207059	11.9493	-1.94591	0.0542666	0.179895
ILMN_1663417	C22ORF33	339669	-0.00282783	6.63423	-1.10386	0.270542	0.281255	-0.00291032	6.4525	-0.697216	0.487127	0.352264	0.00294686	6.50562	0.75038	0.454659	0.522203
ILMN_1663422	RGL4	266747	0.000490971	6.67132	0.15285	0.87862	0.543661	0.00317808	6.46153	0.943332	0.347562	0.287873	-0.00367509	6.60062	-0.583214	0.560966	0.568607
ILMN_1663430	LOC648982	648982	0.00273623	6.60483	1.04337	0.297619	0.298527	0.00361641	6.43733	0.949811	0.344274	0.286183	0.00154168	6.47084	0.355741	0.722729	0.625322
ILMN_1663437	NECAB2	54550											-0.000480936	6.38659	-0.130778	0.896194	0.674217
ILMN_1663444	LIN7B	64130	0.000814868	6.76862	0.203101	0.839194	0.53225	-0.00757116	6.68003	-1.05394	0.2942	0.258858	-0.0253728	6.75174	-2.98192	0.00354147	0.0332837
ILMN_1663454	PKP1	5317	0.00113706	6.96532	0.0977273	0.922214	0.555648	0.00563434	6.45766	0.664162	0.507965	0.361043	-0.0792944	7.51364	-2.65046	0.0092474	0.0618041
ILMN_1663484	C15ORF63	25764	0.000938807	6.63754	0.314332	0.753488	0.505363	-0.00411863	6.40038	-1.01972	0.310079	0.267847	-0.00293397	6.68216	-0.410315	0.682389	0.611771
ILMN_1663486	TLK2	11011	0.00543849	7.68854	1.12922	0.259712	0.274262	-0.00526002	7.53592	-0.676795	0.499946	0.3577	0.0114343	7.76671	1.52678	0.129743	0.292604
ILMN_1663489	UBR2	23304	-0.028792	7.63537	-5.43829	1.11973e-07	3.32517e-06	-0.0607988	7.34833	-7.73213	5.19894e-12	5.78053e-10	-0.00962443	7.65748	-1.36814	0.174111	0.338873
ILMN_1663490	ZNF541	84215	0.066283	7.08845	7.24059	3.80046e-12	8.19135e-10	0.104116	7.49034	6.28011	6.78815e-09	1.76903e-07	-0.000871853	6.74495	-0.144512	0.885366	0.671541
ILMN_1663493	C7ORF28B	221960	0.0161746	6.89058	3.23135	0.0013696	0.00628741	0.0167153	6.72531	2.06889	0.0408815	0.064991	0.0133345	6.70505	1.67244	0.0973359	0.250767
ILMN_1663497	MXI1	4601						-0.000123377	6.34055	-0.0324522	0.97417	0.514836
ILMN_1663502	WHSC1	7468	0.00189313	6.53484	0.623312	0.533555	0.420284						-0.00699286	6.43371	-1.69937	0.0921303	0.243305
ILMN_1663512	COX5B	1329	-0.0371044	10.0555	-3.1977	0.00153384	0.00686381	-0.0723928	10.2493	-3.74141	0.000291572	0.00123955	0.00129436	9.46816	0.08523	0.932236	0.682818
ILMN_1663518	FAM153A	285596	-0.00504847	6.49146	-2.08719	0.0377175	0.0758766
ILMN_1663519	SLC24A3	57419	0.0958523	8.24524	6.17193	2.19245e-09	1.35321e-07	0.120917	9.06751	5.01367	2.04108e-06	2.03241e-05	-0.0120264	7.14111	-0.786562	0.433263	0.511925
ILMN_1663532	RIC8B	55188	0.0184782	7.6567	3.23616	0.00134749	0.00620822	0.0353526	7.69096	2.89205	0.00460741	0.0118072	-0.0194641	7.45964	-2.1375	0.0348158	0.138423
ILMN_1663538	CLYBL	171425	-0.0324395	7.91409	-2.85331	0.00462863	0.0161099	-0.0800109	8.00211	-3.75791	0.000275044	0.00118327	-0.0063665	7.56836	-0.443931	0.657982	0.603188
ILMN_1663562	OR2A1	346528	-0.000326126	6.61009	-0.13037	0.896362	0.548617	0.00161912	6.44644	0.376544	0.707232	0.435152	0.00522036	6.48157	1.48113	0.141486	0.306111
ILMN_1663569	FTCD	10841	-0.00277926	6.50783	-1.16763	0.243887	0.263834						0.000367214	6.39962	0.090041	0.928422	0.681929
ILMN_1663575	MGC87042	256227	0.051773	8.69959	3.59411	0.000380563	0.0022916	0.0703177	9.41717	3.99159	0.000118217	0.000595302	0.0254712	7.4636	1.19898	0.233162	0.389859
ILMN_1663577	S100PBP	64766	-0.00404485	7.05645	-0.954943	0.340378	0.323926	-0.0261025	6.73926	-4.88279	3.53904e-06	3.20341e-05	-0.0114013	6.99489	-1.50559	0.135094	0.298898
ILMN_1663592	BBS5	129880	-0.00608822	6.55467	-2.57603	0.0104743	0.0300441	-0.000468794	6.36628	-0.135027	0.892835	0.493045	0.00515544	6.4172	1.69766	0.0924546	0.243773
ILMN_1663605	RNF123	63891	-0.0172372	7.54934	-3.072	0.00232199	0.00943441	-0.0120963	7.55182	-1.42551	0.156818	0.170674	-0.00765894	7.38185	-0.909858	0.364926	0.476185
ILMN_1663616	DNAJC7	7266	-0.0107146	7.64415	-1.58499	0.114025	0.160978	0.00645709	7.4019	0.578161	0.564328	0.383488	0.00544392	7.50782	0.546683	0.585726	0.577945
ILMN_1663618	STAT3	6774	0.0158686	8.20038	1.38024	0.168545	0.208483	0.0795059	7.94555	3.33364	0.00116592	0.00385249	-0.0101973	8.27646	-0.485267	0.628471	0.592954
ILMN_1663620	GLYCAM1	644076	0.000558816	6.51777	0.26374	0.792162	0.517869
ILMN_1663627	ELMO1	9844	0.00572389	6.58915	2.23309	0.0262828	0.0586074	0.00908528	6.38287	2.37548	0.0192425	0.0366688	0.00313903	6.51276	0.669563	0.504567	0.54533
ILMN_1663631	BANP	54971	-0.01739	9.2278	-1.94528	0.0526782	0.0957277	-0.0255118	8.46739	-1.34464	0.181486	0.188532	-0.0020633	9.53556	-0.138821	0.88985	0.672655
ILMN_1663640	MAOA	4128	0.0203018	11.2684	0.96181	0.336922	0.321947	-0.0127162	11.863	-0.886674	0.377173	0.302566	-0.0496238	9.86559	-1.38474	0.16899	0.334163
ILMN_1663646	DMXL1	1657	0.0114909	6.98825	2.09762	0.0367778	0.0744897	-0.0146362	6.99041	-1.18297	0.239353	0.226809	0.00552334	6.68241	0.736308	0.463141	0.526278
ILMN_1663648	MTUS1	57509	0.0206152	7.09653	2.06886	0.0394183	0.0783398	0.0145906	6.39419	2.3336	0.0214192	0.0398373	0.0152748	7.4777	0.627548	0.531626	0.556871
ILMN_1663664	MRPS10	55173	0.0015855	8.92192	0.187899	0.851083	0.535751	-0.0205852	8.95849	-1.49316	0.138235	0.156496	0.00253814	8.70334	0.185805	0.852946	0.663261
ILMN_1663665	C9ORF171	389799	0.000739842	6.51082	0.278875	0.780534	0.514176
ILMN_1663667	FLAD1	80308	-0.0130476	7.82445	-1.59509	0.111748	0.158815	-0.00335244	8.06009	-0.241936	0.809276	0.468521	-0.0147953	7.50005	-1.19474	0.234808	0.391115
ILMN_1663681	SNORD54	26795	0.00371896	6.5098	1.57686	0.115886	0.162724	0.00376414	6.35179	1.11066	0.269116	0.244788	-0.00083942	6.40168	-0.237603	0.812639	0.652365
ILMN_1663684	ATP13A3	79572	-0.000573087	6.67798	-0.176083	0.860348	0.538443	0.00873095	6.47211	1.82213	0.0711307	0.0973566	0.00136638	6.50909	0.318541	0.750691	0.634172
ILMN_1663685	DGCR6	8214	-0.0268548	9.07544	-2.73621	0.00658684	0.021166	-0.0308417	9.28078	-1.88384	0.0622062	0.0883949	-0.00913631	8.85017	-0.632299	0.528529	0.555586
ILMN_1663699	SLCO3A1	28232	-0.00628402	6.83325	-0.777226	0.43764	0.375259	0.0190157	6.37929	2.80487	0.00594556	0.0145003	0.00792457	6.88467	0.522323	0.602516	0.584002
ILMN_1663716	PCDH21	92211											0.00765528	6.38777	2.0712	0.0407253	0.152271
ILMN_1663722	DNAJB5	25822	0.0079841	6.61385	2.59976	0.00979213	0.0286178	0.00284367	6.39738	0.782763	0.435435	0.329171	0.0114491	6.59795	1.93923	0.0550848	0.181443
ILMN_1663724	LOC648205	648205	-0.00112433	6.50839	-0.430597	0.667072	0.47493						-0.00125698	6.39296	-0.32332	0.747079	0.633053
ILMN_1663749	BTNL3	10917	-0.00167858	6.5521	-0.587652	0.557209	0.430543	0.00127758	6.35007	0.370819	0.71148	0.436624	5.39609e-05	6.42262	0.0130042	0.989648	0.695617
ILMN_1663772	SIX2	10736	0.000312367	6.55306	0.0991704	0.921069	0.555341	0.00309521	6.35353	0.812032	0.418513	0.321667	-0.00532839	6.43715	-1.23734	0.218645	0.378347
ILMN_1663787	KLK3	354	0.00346919	6.47239	0.932236	0.351967	0.330471						0.00105512	6.45203	0.185851	0.85291	0.663252
ILMN_1663791	LOC126661	126661	0.00128535	6.5139	0.573745	0.566572	0.434503						0.00180541	6.39829	0.533117	0.595049	0.581335
ILMN_1663799	RPL32	6161	-0.0166861	12.772	-3.2771	0.00117235	0.00555998	-0.0271302	12.403	-3.11926	0.00231083	0.00672945	-0.011941	12.7494	-1.7241	0.0875531	0.236631
ILMN_1663815	UNQ1940	389558	-0.00404704	6.56141	-1.21224	0.226376	0.251685						0.00238612	6.44877	0.521231	0.603274	0.58427
ILMN_1663827	SMYD5	10322	-0.00601355	6.6259	-2.33837	0.0200273	0.0482996	0.000401256	6.44344	0.10041	0.9202	0.500592	-0.000244143	6.5017	-0.0638648	0.949196	0.686709
ILMN_1663858	ZNF286A	57335	0.0042988	6.53387	1.88929	0.0598207	0.104427	0.00346227	6.34205	0.949314	0.344526	0.286313	-0.00150466	6.47706	-0.374129	0.709042	0.620832
ILMN_1663866	TGFBI	7045	0.0178558	10.654	0.897421	0.370216	0.340516	0.0801539	7.4455	2.1687	0.0322418	0.0544452	0.00753738	11.1506	0.285344	0.775928	0.641809
ILMN_1663884	LOC730347	730347	-0.00351563	6.55322	-1.24872	0.212744	0.241913						0.000399112	6.39187	0.106825	0.915126	0.678792
ILMN_1663893	C21ORF128	150147	-0.00383977	6.64742	-1.35012	0.177998	0.216041	-0.00969469	6.48539	-2.16632	0.0324277	0.0546784	-0.00480085	6.54168	-1.17661	0.241939	0.39645
ILMN_1663913	OR1S2	219958	-0.000753265	6.54219	-0.298286	0.765692	0.509379						-0.004499	6.41106	-1.56988	0.119372	0.279686
ILMN_1663916	ARHGAP9	64333	0.033468	7.32624	2.38684	0.0176156	0.0440304	0.00949933	6.47781	1.73915	0.0847837	0.110548	0.100908	7.37061	4.07528	8.8064e-05	0.00251193
ILMN_1663919	TFF2	7032	-0.00239065	6.51187	-0.855335	0.393051	0.352521	-0.00578514	6.37618	-1.42233	0.157739	0.171349	0.000379444	6.40674	0.101042	0.919705	0.679879
ILMN_1663944	KNDC1	85442	-0.000790856	6.52686	-0.269473	0.787751	0.516475						0.00672236	6.41485	1.39837	0.164871	0.330264
ILMN_1663945	PTPN20B	26095	-0.00515943	6.551	-2.37087	0.0183805	0.0454176	-0.0035398	6.38021	-1.19617	0.234183	0.223531	-0.000285052	6.43485	-0.0919063	0.926943	0.681583
ILMN_1663954	TH1L	51497	-0.0202925	8.55728	-3.10119	0.00211136	0.00876139	-0.0298917	8.381	-2.57891	0.0112207	0.0240675	-0.0116321	8.54301	-0.939495	0.349575	0.467107
ILMN_1663963	DAG1	1605	0.00139453	6.53574	0.604357	0.546065	0.425757
ILMN_1663975	CNNM2	54805	0.00286801	6.54942	1.19032	0.234865	0.257657	0.00302736	6.35537	0.8582	0.392633	0.309875	0.00575976	6.50877	1.11277	0.268281	0.415177
ILMN_1663976	PDLIM4	8572											0.00329016	6.37058	0.63121	0.529238	0.555881
ILMN_1663980	LOC652543	652543	0.000652967	6.58039	0.270633	0.78686	0.516192	-0.00109833	6.42006	-0.329113	0.742691	0.447212	0.00551962	6.48084	1.73792	0.0850775	0.233014
ILMN_1663986	MAGI3	260425	-0.0032676	6.5941	-1.28259	0.200631	0.233273	-0.0135512	6.568	-2.21147	0.029055	0.0503374	-0.00868508	6.46479	-1.96123	0.0524295	0.17643
ILMN_1663991	LOC387885	387885	-0.00166784	6.56037	-0.689594	0.490985	0.400929	0.0022327	6.39262	0.610497	0.542782	0.375062	-0.00303804	6.45006	-0.754993	0.451898	0.520891
ILMN_1664006	AGL	178	0.0139387	7.42355	1.76342	0.0788514	0.125967	-0.0352601	7.60167	-2.06574	0.0411838	0.0653385	0.00244244	7.01079	0.23438	0.815134	0.65306
ILMN_1664008	LOC641744	641744	-0.000457686	6.58235	-0.15443	0.877375	0.54331	0.0106058	6.42564	2.42481	0.0169315	0.0332595	-0.000388902	6.44717	-0.0905591	0.928011	0.681833
ILMN_1664010	ELF1	1997	0.0261845	8.64196	2.35278	0.0192815	0.0470117	0.0360836	8.00007	1.82108	0.0712906	0.0975134	0.0388465	8.94771	1.98219	0.0500003	0.171742
ILMN_1664012	CANT1	124583	-0.00118224	7.65726	-0.248433	0.80397	0.521562	0.0128449	7.23294	1.58563	0.115671	0.138354	0.000482732	7.81038	0.0607495	0.951671	0.687269
ILMN_1664014	STOX1	219736	-0.110568	7.597	-6.44255	4.68933e-10	4.00581e-08	-0.255823	7.80147	-8.77082	2.3936e-14	8.44684e-12	0.0018683	6.57579	0.25108	0.80223	0.649436
ILMN_1664016	ARHGEF18	23370	0.0106403	8.66801	1.3189	0.188211	0.224001	0.0123181	8.38278	1.39274	0.166485	0.177768	0.0421307	8.90188	3.53092	0.000610371	0.00986684
ILMN_1664024	APOB	338	-0.104695	7.04659	-5.36642	1.61311e-07	4.40257e-06	-0.192853	6.9515	-5.66066	1.19837e-07	1.88386e-06	-0.00357653	6.34957	-0.817254	0.415584	0.503343
ILMN_1664025	PXMP4	11264	0.0012351	6.6292	0.468618	0.639684	0.464488	-0.00166484	6.49257	-0.355962	0.722545	0.440424	-0.00593649	6.50699	-1.44234	0.152102	0.317503
ILMN_1664028	CENPB	1059	-0.00303108	9.50134	-0.364266	0.715917	0.492576	-0.00216779	9.44325	-0.129352	0.897314	0.494296	0.0033283	9.61565	0.300249	0.764565	0.63841
ILMN_1664030	RAB1B	81876	-0.016614	6.95169	-2.62846	0.00902031	0.0269378	0.0121069	6.80614	1.15858	0.249119	0.232871	-0.0108145	6.76277	-1.07501	0.28477	0.42614
ILMN_1664034	ZNF485	220992	0.00133345	6.67525	0.432503	0.665688	0.474412	-0.00112823	6.4309	-0.257202	0.797499	0.464873	-0.000813296	6.55592	-0.177367	0.859552	0.664982
ILMN_1664051	SEC22C	9117	0.00361683	7.52261	0.499649	0.61769	0.455797	0.026599	7.2848	2.26056	0.0257391	0.0458676	-0.00897823	7.59545	-0.668583	0.50519	0.545604
ILMN_1664063	FAM129C	199786	-0.000711334	6.5431	-0.184317	0.85389	0.53657						-0.00337172	6.42301	-0.952328	0.343059	0.46312
ILMN_1664068	ERGIC1	57222	0.0028012	7.42929	0.376483	0.706825	0.489382	-0.0117015	7.2468	-1.08462	0.280443	0.251258	0.000361267	7.15398	0.0350995	0.972065	0.691808
ILMN_1664071	TNNT2	7139	0.00178088	6.57654	0.488941	0.625242	0.458813	-0.00347981	6.40163	-0.992004	0.323355	0.275134	0.00245242	6.4725	0.536329	0.592836	0.580536
ILMN_1664074	LOC643236	643236						-0.0041775	6.33926	-1.10881	0.269913	0.24525
ILMN_1664089	LOC286076	286076	0.000346061	6.51382	0.135406	0.892382	0.547515
ILMN_1664096	ZNF491	126069	0.00569358	6.84276	1.23685	0.217113	0.244982	-0.00250489	6.60801	-0.355021	0.723248	0.440664	-0.00533392	6.65084	-0.74492	0.45794	0.52377
ILMN_1664098	FASTK	10922	-0.0285489	7.27593	-3.76543	0.000200177	0.00137905	-0.000114699	7.16648	-0.00959488	0.992362	0.519457	-0.013527	7.08696	-1.21403	0.227388	0.385374
ILMN_1664099	GLIS3	169792	-0.000941954	6.52087	-0.349777	0.726752	0.496331						-0.00222608	6.45181	-0.588871	0.557179	0.567135
ILMN_1664102	KIAA1160	57461											-0.0026068	6.40399	-0.743547	0.458767	0.524171
ILMN_1664118	LOC643665	643665	-0.00614313	6.78216	-1.76951	0.0778275	0.124841	-0.0147082	6.71574	-2.08791	0.0390961	0.0629094	-0.00557916	6.6881	-0.787304	0.43283	0.51172
ILMN_1664124	FLJ13224	79857	-0.000594366	6.52402	-0.258043	0.796551	0.519248	0.000389257	6.37569	0.100238	0.920336	0.500629
ILMN_1664139	HAUS6	54801	0.00502766	6.51502	2.16135	0.0314618	0.0665813	0.000337539	6.40538	0.0652932	0.948058	0.508048	0.000174889	6.41945	0.0412529	0.967171	0.690731
ILMN_1664153	SLC30A5	64924	0.0284679	7.81325	3.72823	0.000230609	0.00154219	0.0267146	7.71366	1.81959	0.0715193	0.0977376	0.00908939	7.55054	0.788911	0.431894	0.511275
ILMN_1664167	RPF2	84154	-0.0277382	8.49346	-3.62432	0.000340398	0.00209675	-0.0412862	8.26973	-3.53572	0.000594665	0.00221887	0.0165364	8.35652	1.28706	0.200829	0.363113
ILMN_1664168	SLC25A11	8402	-0.0304771	7.26275	-4.00135	7.94726e-05	0.000655082	-0.0203017	7.3309	-1.31137	0.192441	0.196228	-0.0142759	7.02614	-1.55077	0.123885	0.285429
ILMN_1664175	VAMP4	8674	0.0141968	7.68836	2.50075	0.0129283	0.0350679	0.0283068	7.40887	3.10564	0.00241089	0.00696247	-0.0123855	7.67774	-1.31482	0.191358	0.35458
ILMN_1664176	FBLN5	10516	-0.022855	8.53647	-1.59333	0.112143	0.159192	0.118362	7.53435	4.77684	5.49139e-06	4.63707e-05	-0.0134546	8.7117	-0.444979	0.657227	0.602918
ILMN_1664177	ATXN7L2	127002	-0.00185327	6.71457	-0.543912	0.586908	0.443149	-0.00109389	6.40917	-0.267374	0.789678	0.462422	-0.00636353	6.72828	-1.09803	0.274636	0.419457
ILMN_1664216	NKIRAS1	28512	0.00283431	7.89319	0.377371	0.706166	0.489149	-0.014401	8.13237	-1.40432	0.163017	0.175248	0.00334731	7.3864	0.356791	0.721945	0.625068
ILMN_1664231	TIMM23	10431	0.00807378	8.38583	0.844379	0.399133	0.355619	0.025033	8.68251	1.64226	0.10337	0.127638	0.00167431	8.04962	0.162206	0.871447	0.668037
ILMN_1664233	LOC644590	644590	-0.00843967	6.72746	-1.90009	0.058383	0.102699	-0.00269358	6.4915	-0.466766	0.641583	0.412221	-0.021114	6.71431	-1.91377	0.0582989	0.187439
ILMN_1664235	BCL2L14	79370	-0.00123946	6.5418	-0.55336	0.58043	0.440412	-0.00555116	6.37893	-1.78972	0.0762288	0.102375	-0.00202891	6.41967	-0.566954	0.571923	0.5728
ILMN_1664242	C20ORF12	55184	0.00695585	6.61716	2.48571	0.0134756	0.0361674	0.0145737	6.57801	1.776	0.0784757	0.104544	0.000130419	6.52425	0.0382119	0.969589	0.691264
ILMN_1664243	USE1	55850	-0.0183136	6.93586	-3.24043	0.00132815	0.00613844	0.00854491	6.97462	0.835359	0.405312	0.315704	-0.0139328	6.67785	-1.96486	0.0520012	0.175616
ILMN_1664253	LRRC30	339291	0.000968709	6.52577	0.404283	0.686293	0.482019
ILMN_1664265	EPHA1	2041	0.00330805	6.54519	1.10128	0.271662	0.281978	0.0139879	6.37513	3.37042	0.00103354	0.00349492	-0.00231151	6.41935	-0.648195	0.518236	0.55125
ILMN_1664276	TBX22	50945	-0.00640327	6.61483	-2.14956	0.0323925	0.0679704	-0.00241055	6.45779	-0.508559	0.612072	0.401612	0.0030354	6.50985	0.706228	0.481569	0.534929
ILMN_1664283	C9ORF75	286262	-0.0152444	6.80582	-3.9717	8.94771e-05	0.0007219	-0.0285427	6.67398	-4.98581	2.29645e-06	2.23429e-05	-0.0123237	6.73341	-1.75651	0.0818381	0.228133
ILMN_1664292	ZNF415	55786	0.00579192	7.60926	0.558008	0.577257	0.43907	0.0045096	7.24748	0.203279	0.839289	0.477598	-0.0293902	7.60675	-1.9207	0.0574091	0.185808
ILMN_1664294	LEPRE1	64175	-0.00890131	7.46367	-0.907937	0.364643	0.337492	0.0183788	6.97554	2.15638	0.0332145	0.0556786	-0.0245812	7.73372	-1.75993	0.0812541	0.227234
ILMN_1664316	CCR9	10803	0.00103681	6.583	0.463407	0.64341	0.465933	-0.00379424	6.41661	-0.955227	0.341541	0.284768	0.00638938	6.46855	1.78673	0.0767897	0.220168
ILMN_1664320	SLC14A2	8170						0.00854402	6.37371	1.48138	0.141342	0.158945
ILMN_1664323	MBIP	51562	-0.0173954	7.87233	-3.0524	0.00247418	0.00991498	-0.0471388	7.67859	-4.13483	6.9312e-05	0.000383731	-0.0246279	7.88264	-2.16305	0.0327451	0.133153
ILMN_1664330	CEACAM1	634	-0.00147613	6.62154	-0.317272	0.751259	0.504622	-0.00262641	6.33684	-0.727247	0.468607	0.344211	-0.0263878	6.62634	-2.49689	0.01404	0.0799805
ILMN_1664348	PNPLA4	8228	0.0141426	6.88803	2.30681	0.0217489	0.0511933	0.0230564	7.05433	1.70674	0.09067	0.116	0.00097439	6.62384	0.14485	0.885099	0.671475
ILMN_1664362	SGIP1	84251	0.0367347	6.78119	4.89346	1.62258e-06	2.80249e-05	0.00355852	6.31154	0.804846	0.422631	0.323496	0.0405495	7.11744	1.99008	0.0491117	0.169997
ILMN_1664364	FLJ40288	286023	-0.00102398	6.49175	-0.506468	0.612902	0.453868	0.000975301	6.36527	0.281392	0.778934	0.459018	-0.00249197	6.42464	-0.734669	0.464135	0.526753
ILMN_1664367	COQ6	51004	0.00031255	6.61735	0.0889112	0.929212	0.557513	0.000486776	6.48173	0.0684847	0.945523	0.507379	-0.00329369	6.44035	-0.777735	0.438427	0.514353
ILMN_1664369	DHTKD1	55526	-0.0209686	7.03776	-3.58321	0.000396128	0.00236657	-0.053584	7.10681	-5.39683	3.89239e-07	5.07739e-06	-0.0140492	6.75682	-2.30664	0.0229853	0.106897
ILMN_1664371	HIATL1	84641	0.00558496	7.03353	1.51403	0.131076	0.176302	-0.0152703	6.8392	-2.76559	0.00665738	0.0158812	0.00752506	6.88573	1.35745	0.177472	0.341886
ILMN_1664398	LOC651621	651621	0.00106315	6.58639	0.451202	0.652171	0.4693	-0.00385674	6.36594	-1.16325	0.247226	0.231709	-0.00108567	6.47821	-0.263615	0.792579	0.646675
ILMN_1664439	TAF1	6872	-0.00225747	6.64837	-0.742073	0.458626	0.385658	-0.00643103	6.41593	-1.54813	0.12444	0.145594	-0.00777414	6.52158	-1.42624	0.156688	0.322207
ILMN_1664440	TP53BP1	7158	0.00752868	7.46008	0.932197	0.351987	0.330483	0.0049845	7.23648	0.437053	0.662923	0.419621	0.0095003	7.45605	0.758117	0.450034	0.519999
ILMN_1664449	ALG5	29880	-0.000257255	8.58575	-0.0369811	0.970525	0.568216	-0.0268214	8.60768	-1.93623	0.0553854	0.0812052	0.000606382	8.41736	0.046221	0.96322	0.689856
ILMN_1664464	PTGDS	5730	-0.0529414	7.96491	-1.90849	0.0572861	0.101371	0.0998584	7.1169	3.80163	0.000235455	0.00104381	-0.0743451	7.56366	-1.37601	0.171667	0.336644
ILMN_1664466	KLHL9	55958	0.00530554	8.24817	0.594345	0.552731	0.42863	-0.0143345	7.78063	-1.0891	0.278472	0.250146	-0.00224444	8.26035	-0.119559	0.905055	0.676375
ILMN_1664488	C10ORF64	159491	0.000568222	6.561	0.233948	0.815186	0.525018	-0.00219733	6.37564	-0.696945	0.487296	0.352337	0.00386235	6.45277	1.00408	0.317587	0.447192
ILMN_1664499	PLEKHG7	440107	-0.00570912	6.56732	-2.08125	0.0382615	0.076671	-0.00544709	6.40826	-1.23482	0.219509	0.214204	0.000959788	6.45591	0.248535	0.804193	0.649992
ILMN_1664511	NDC80	10403	0.0135977	6.61655	4.05758	6.33451e-05	0.000548794						0.014036	6.57755	2.29582	0.0236192	0.108756
ILMN_1664516	CENPF	1063	0.00586108	6.63553	1.32354	0.186667	0.222817	0.00902835	6.35508	2.42258	0.0170304	0.0334098	0.0136909	6.6224	1.71196	0.0897777	0.239871
ILMN_1664537	USP11	8237	-0.0171195	7.32255	-3.27025	0.00120013	0.00566532	-0.00853338	7.09583	-1.1929	0.235455	0.224342	-0.0129067	7.49852	-1.15103	0.252263	0.403886
ILMN_1664543	IFIT3	3437	0.00974309	6.62607	2.63254	0.00891533	0.0267036						-0.00257769	6.55286	-0.394278	0.694154	0.615824
ILMN_1664560	DYRK1A	1859	0.0170169	8.37824	2.13613	0.0334811	0.0695658	-0.0111522	7.87209	-0.714816	0.476225	0.347555	0.00699811	8.69617	0.450804	0.653036	0.601408
ILMN_1664577	DLD	1738	0.0018047	9.17224	0.126629	0.899319	0.549432	-0.0611788	9.47395	-2.95958	0.00376742	0.0100422	0.0170078	8.10769	1.28288	0.202285	0.364388
ILMN_1664581	MICALL2	79778	-0.00140906	6.48771	-0.684703	0.494062	0.402336	-0.00120368	6.36859	-0.333992	0.739017	0.445986	-0.00149007	6.42073	-0.483764	0.629534	0.593311
ILMN_1664583	TIMP2	7077	-0.000566164	6.54414	-0.228008	0.819796	0.526424	-0.00609098	6.35372	-1.58506	0.1158	0.138463
ILMN_1664592	C1ORF95	375057	-0.00322795	6.5567	-1.5001	0.134645	0.179396	-0.00323534	6.38426	-0.865757	0.388493	0.307941	-0.00173324	6.45469	-0.451648	0.65243	0.601189
ILMN_1664607	NRIP2	83714	-0.00258877	6.63331	-0.694093	0.488163	0.399633	0.00179088	6.36897	0.534835	0.593835	0.394829	-0.0185539	6.68191	-1.88869	0.0616195	0.193381
ILMN_1664608	INPP5A	3632	-0.00702874	7.90652	-1.04598	0.296413	0.297777	-0.00924848	7.65074	-1.05071	0.295677	0.259687	-0.021493	7.92672	-1.52656	0.129798	0.29267
ILMN_1664610	LOC402057	402057	-0.0161577	12.0364	-2.8598	0.00453748	0.0158688	-0.0453709	11.6779	-4.19133	5.59622e-05	0.000321544	0.000250614	12.0446	0.0324284	0.97419	0.692274
ILMN_1664614	FAU	2197	-0.0376341	10.9937	-4.12241	4.86175e-05	0.00044669	-0.0643229	10.4087	-3.85635	0.000193509	0.000889787	-0.0152461	11.1834	-1.28344	0.202087	0.364215
ILMN_1664622	KIAA0953	22979	-0.015389	6.85545	-2.4303	0.0156745	0.0403724	-0.0436013	6.93066	-4.96593	2.49723e-06	2.38798e-05	0.00114126	6.49194	0.187289	0.851786	0.662957
ILMN_1664630	CHEK1	1111	0.0073665	6.57602	2.63465	0.00886122	0.0265824	0.00111193	6.39797	0.304556	0.761275	0.453329	0.0164095	6.57376	3.29168	0.00134656	0.0173489
ILMN_1664631	ADAM28	10863	0.00156354	6.48722	0.675842	0.499663	0.404876						0.00930824	6.4059	2.64862	0.00929473	0.0620049
ILMN_1664644	ATG16L2	89849	0.00552418	7.04912	0.863737	0.388425	0.350138	0.00213142	6.47986	0.551383	0.58248	0.390513	0.00333395	7.11883	0.248284	0.804387	0.650047
ILMN_1664646	NSUN6	221078	-0.00179776	7.03172	-0.475422	0.634833	0.462596	-0.00977629	6.79925	-1.77404	0.0788013	0.104856	-0.0124715	7.04156	-1.67123	0.0975752	0.251111
ILMN_1664660	GAGE12G	645073	0.00165372	6.50601	0.514941	0.606974	0.45146
ILMN_1664675	ARMCX3	51566	-0.0033561	6.50993	-1.33487	0.182935	0.219928
ILMN_1664679	CADM2	253559	-0.0131941	6.62981	-1.88802	0.0599918	0.104635	-0.0256535	6.37449	-4.09284	8.11575e-05	0.000437359	-0.0206193	6.58579	-1.38572	0.168691	0.333884
ILMN_1664682	DNA2	1763	-0.00639318	6.73157	-1.85088	0.0651732	0.110779	-0.0226141	6.64948	-3.32081	0.00121572	0.00398473	0.00291911	6.62621	0.641698	0.52243	0.55303
ILMN_1664691	DAPP1	27071	0.00629398	6.51325	2.132	0.0338216	0.0700584						0.00778273	6.40843	1.6409	0.10373	0.259696
ILMN_1664698	UNC119	9094	0.0216138	7.27568	3.79753	0.000177002	0.0012502	0.0132607	7.27182	1.16652	0.245907	0.230896	0.00771889	7.10152	1.03068	0.304997	0.439416
ILMN_1664706	LOC653604	653604	0.00423067	6.54282	2.027	0.0435501	0.0840829	-0.00344904	6.41709	-0.841147	0.402076	0.314226	-0.0111881	6.53918	-2.58346	0.0111192	0.0694742
ILMN_1664718	CYP51A1	1595	0.01899	7.34312	2.80669	0.00533402	0.0179468	-0.00551143	7.32245	-0.387847	0.698873	0.432231	0.0209976	7.38802	1.66178	0.0994597	0.25379
ILMN_1664736	LOC255411	255411	0.00207406	6.53307	0.858625	0.391235	0.351589
ILMN_1664738	C11ORF54	28970	-0.00708689	7.00595	-1.51042	0.131993	0.177085	-0.0198915	6.82154	-2.64242	0.00942211	0.0209681	-0.0161121	6.81152	-2.39827	0.0181894	0.0930893
ILMN_1664741	C10ORF72	196740	-0.00148134	6.49529	-0.690396	0.490481	0.400698	0.00466928	6.35808	1.15747	0.249567	0.233146	-0.00973231	6.40535	-3.02985	0.00306259	0.0302853
ILMN_1664750	TMBIM4	51643	0.00548036	10.4245	0.781641	0.435044	0.373964	0.00744795	10.2887	0.575385	0.566197	0.384215	-0.0101415	10.47	-0.9443	0.347126	0.465618
ILMN_1664756	KPNA4	3840	0.0310554	9.45594	2.58857	0.0101088	0.0292865	0.0025477	9.74358	0.12442	0.901208	0.495379	0.0142387	9.11352	0.768142	0.444081	0.517123
ILMN_1664761	TMEM138	51524	0.0330376	7.59826	3.98148	8.60498e-05	0.000698892	0.101011	7.78491	5.77276	7.20269e-08	1.23194e-06	0.000606091	7.42503	0.0604531	0.951907	0.687322
ILMN_1664772	ATP2B4	493	0.0151822	7.12813	1.66937	0.0960913	0.143712	0.0342148	7.14303	1.87829	0.0629688	0.0891712	-0.0399577	7.23853	-2.6344	0.00966814	0.0636042
ILMN_1664773	C11ORF49	79096											0.00323965	6.38576	0.836261	0.404857	0.497923
ILMN_1664776	EFR3A	23167	0.0363697	9.19646	4.99707	9.92507e-07	1.90265e-05	0.0425095	9.10076	3.06434	0.00273937	0.00772252	0.0285606	9.34101	2.66632	0.00884826	0.0600806
ILMN_1664798	GRHPR	9380	-0.0212602	8.10071	-2.4315	0.0156239	0.0402777	-0.0158593	8.17198	-1.40096	0.164018	0.175979	-0.0209031	7.81234	-1.89343	0.0609799	0.192229
ILMN_1664802	WSB1	26118	-0.00177285	8.51113	-0.185189	0.853207	0.536371	0.0324263	7.87684	2.01266	0.0465742	0.0714625	-0.00488073	8.72779	-0.265836	0.790873	0.646183
ILMN_1664826	FBXO33	254170	0.00784314	8.02567	1.02656	0.305457	0.303343	0.00430041	7.79429	0.333811	0.739153	0.446032	0.0351471	8.04291	2.54176	0.0124499	0.0744221
ILMN_1664833	MRPL50	54534	0.0102034	8.23834	1.17362	0.24148	0.262203	-0.00755587	8.07687	-0.452926	0.651487	0.415683	0.0131504	8.08009	0.942238	0.348176	0.466257
ILMN_1664855	PPP1R14C	81706											0.0032067	6.39187	0.756107	0.451233	0.520573
ILMN_1664859	ST8SIA1	6489	-0.0133179	6.69079	-2.49047	0.0133002	0.0358174						-0.00708518	6.62954	-0.776068	0.439407	0.514833
ILMN_1664861	ID1	3397	-0.058744	8.6147	-2.60434	0.00966508	0.0283462	-0.048778	7.4956	-1.45085	0.149645	0.165333	-0.128957	9.74525	-3.12704	0.00226992	0.0246509
ILMN_1664863	CTRL	1506	-0.00028463	6.50094	-0.149235	0.881469	0.544464						0.00251374	6.47724	0.672236	0.502871	0.544582
ILMN_1664878	NLRP2	55655	-2.50487e-05	6.50977	-0.00955975	0.992379	0.573671						0.00218087	6.4246	0.536193	0.592929	0.58057
ILMN_1664910	RPSA	3921	-0.00189636	6.59375	-0.591704	0.554496	0.429385	0.000611781	6.42238	0.141151	0.888007	0.49169	0.000309069	6.52094	0.0661036	0.947418	0.686306
ILMN_1664912	IL11RA	3590	-0.00294278	9.5789	-0.207146	0.836037	0.531312	0.0194838	8.78183	1.44395	0.151572	0.166784	0.0259349	9.68377	1.61524	0.109179	0.266915
ILMN_1664919	KCNK9	51305	-0.00153001	6.53822	-0.636395	0.525006	0.416478	-0.00162941	6.37397	-0.470911	0.63863	0.411179	0.00486392	6.44801	1.35965	0.176775	0.341266
ILMN_1664921	PPP6C	5537	0.039521	10.1286	4.47142	1.1047e-05	0.00013235	0.0158768	10.5001	1.09861	0.274317	0.247783	0.0209083	9.86663	1.79593	0.075304	0.217737
ILMN_1664922	FLNB	2317	0.0115186	9.43375	0.952216	0.341757	0.324711	0.0205631	8.112	0.606676	0.545306	0.376048	-0.0404582	10.1733	-1.85875	0.0657886	0.201135
ILMN_1664928	ZNF599	148103	0.00667987	6.58253	2.74461	0.0064247	0.0207603	-0.00388286	6.35315	-0.964629	0.33683	0.28231	-0.00865814	6.55748	-1.74085	0.0845612	0.232247
ILMN_1664931	GTF2E2	2961	-0.00464313	9.64572	-0.602867	0.547054	0.426186	-0.0133357	9.9837	-1.35067	0.17955	0.187148	-0.00448968	9.34889	-0.53857	0.591293	0.579977
ILMN_1664956	SSU72	29101	-0.0287764	9.65459	-3.86471	0.000136448	0.00101248	-0.0193804	9.85098	-1.32503	0.187887	0.193044	-0.00637815	9.35507	-0.444696	0.657431	0.602991
ILMN_1664960	KIAA0284	283638	0.00746812	6.74823	1.72181	0.0861381	0.133728	0.0458669	6.91858	4.15865	6.33467e-05	0.000356513	-0.00846896	6.58542	-1.38228	0.16974	0.334862
ILMN_1664978	TJP2	9414	-0.0310585	8.78682	-2.50024	0.0129465	0.0351047	-0.0848848	8.94004	-4.45242	2.03382e-05	0.000136925	-0.0406802	8.58007	-2.6122	0.0102781	0.0661456
ILMN_1664993	GIYD2	79008	0.00272301	6.50125	1.05826	0.290792	0.294252	-0.00498153	6.34109	-1.18177	0.239824	0.227105	-0.0027992	6.41397	-0.753405	0.452848	0.521343
ILMN_1664994	MINPP1	9562	0.0188293	6.97169	4.32483	2.08266e-05	0.000223278	0.0107162	6.82929	1.28816	0.200372	0.20166	-0.00621985	7.01416	-0.707867	0.480555	0.534457
ILMN_1665004	CASC3	22794	-0.00645538	8.29901	-0.663896	0.507269	0.408408	0.0271583	7.93209	1.54699	0.124716	0.145816	-0.0186697	8.36615	-0.953104	0.342668	0.462878
ILMN_1665013	LOC651169	651169	0.0031978	6.58234	1.36583	0.173019	0.212058	-0.0104426	6.44385	-2.38564	0.0187447	0.0359518	-0.00145592	6.47118	-0.422012	0.673856	0.608793
ILMN_1665022	SMN1	6606	0.000834819	6.54573	0.296021	0.767419	0.509942	-0.00215094	6.37042	-0.491098	0.624328	0.406072	0.00403698	6.4222	1.11701	0.266471	0.413937
ILMN_1665024	FRYL	285527	-0.000634613	6.58622	-0.250314	0.802516	0.52111	-0.00322706	6.40319	-0.971471	0.333428	0.280518	0.00133454	6.47464	0.439706	0.66103	0.604277
ILMN_1665033	NPR3	4883	0.0603872	6.75636	6.62806	1.58551e-10	1.68747e-08	0.111323	6.79538	5.45695	2.98349e-07	4.07258e-06	0.0103755	6.43069	2.02469	0.0453691	0.162341
ILMN_1665035	KRT14	3861	0.0083123	6.59053	1.35792	0.175514	0.214058	0.0209746	6.58258	1.4715	0.143987	0.161005	-0.00552054	6.45106	-0.372281	0.710414	0.621286
ILMN_1665040	RBMS3	27303	-0.00162602	6.98466	-0.349632	0.726861	0.496369	0.00577294	6.75307	0.658444	0.511617	0.362551	-0.0190804	6.92519	-2.29526	0.0236523	0.108852
ILMN_1665049	SPG11	80208	0.000899431	8.86235	0.124171	0.901263	0.549967	-0.0478012	8.53858	-4.25682	4.35712e-05	0.000259781	-0.000727152	8.82429	-0.063876	0.949187	0.686707
ILMN_1665058	TCHP	84260	0.00757309	6.79387	2.30046	0.0221108	0.0517974	0.0182518	6.56735	3.22409	0.00166037	0.0051482	0.00102788	6.68027	0.17957	0.857827	0.664534
ILMN_1665060	LOC643888	643888	0.0113488	6.8671	2.50913	0.0126319	0.034481	0.00834691	6.58824	1.32884	0.186629	0.192165	-0.010093	6.82911	-1.20266	0.231742	0.388767
ILMN_1665065	SERINC3	10955	0.00524122	6.87112	1.21405	0.225688	0.251193	-0.00363545	6.79153	-0.435213	0.664254	0.420075	-0.00414962	6.65769	-0.653689	0.514703	0.549738
ILMN_1665066	C4ORF14	84273	-0.0110449	8.34837	-1.52087	0.129348	0.174816	-0.0691861	8.04593	-5.78849	6.70349e-08	1.15802e-06	0.0118113	8.42472	0.882819	0.379297	0.484308
ILMN_1665094	SPTLC1	10558	-0.00682029	6.69435	-2.18734	0.0294924	0.0635621	-0.0197263	6.51332	-4.00654	0.000111876	0.000568769	-0.00130339	6.56337	-0.294896	0.76864	0.639637
ILMN_1665095	NELF	26012	-0.000348973	7.73797	-0.0501005	0.960076	0.565558	0.0291291	7.50358	1.9994	0.0480113	0.0730802	0.00601488	7.79174	0.457392	0.648309	0.599692
ILMN_1665100	PTGS1	5742	-0.00307927	6.57698	-1.31123	0.190787	0.225959	-0.00463754	6.38716	-1.13214	0.260017	0.239446	0.00106433	6.49163	0.232161	0.816852	0.653537
ILMN_1665107	ITGB1BP1	9270	0.00948811	8.66477	0.290729	0.77146	0.511254	-0.0428505	9.37955	-0.741058	0.460225	0.340483	-0.0167401	7.29708	-0.523507	0.601695	0.583711
ILMN_1665117	C6ORF89	221477	-0.00572457	6.86793	-1.33298	0.183554	0.22041	0.00340255	6.82603	0.385668	0.700481	0.432795	-0.00288711	6.78738	-0.426205	0.670808	0.607729
ILMN_1665123	NMNAT3	349565	-0.0195223	6.94212	-3.1766	0.00164593	0.0072417	-0.0413149	6.97155	-4.40632	2.4385e-05	0.00015968	-0.0221895	6.62347	-3.78458	0.000253324	0.00546497
ILMN_1665132	CD36	948	-0.0520242	7.50153	-2.41499	0.0163356	0.0416356	-0.0974809	6.62823	-5.35776	4.62266e-07	5.88007e-06	-0.117776	7.64665	-3.07247	0.00268777	0.0277107
ILMN_1665135	RBBP6	5930	-0.0120949	6.9326	-1.69569	0.0909863	0.138655	-0.0416404	6.72085	-3.96339	0.000131134	0.000647936	0.0130552	6.83642	1.15119	0.252199	0.403842
ILMN_1665164	CTR9	9646	0.0117657	7.17281	2.45303	0.014737	0.0386152	0.0119007	7.07053	1.35711	0.177503	0.185674	-0.00749482	7.17683	-0.879433	0.381121	0.485314
ILMN_1665192	NUDT6	11162	-0.0140259	7.11937	-2.55087	0.0112438	0.0316323	-0.0368767	7.18788	-4.3325	3.25298e-05	0.000202953	-0.0126505	6.7895	-2.00206	0.0477872	0.167346
ILMN_1665203	SUMO4	387082	0.00225842	6.62221	0.864663	0.387917	0.349875	-0.0023153	6.44045	-0.540887	0.58967	0.393254	9.11853e-06	6.53618	0.00209658	0.998331	0.697464
ILMN_1665205	ZNF260	339324	0.00946101	7.21815	1.51703	0.130316	0.17565	0.000455896	6.86898	0.0555534	0.955798	0.51008	-0.0129176	7.27339	-1.26263	0.209444	0.370624
ILMN_1665212	EDC4	23644	-0.0121695	8.24731	-1.9714	0.0495998	0.0919245	-0.0308389	7.72081	-3.32001	0.00121889	0.00399307	0.00208245	8.52793	0.199108	0.842553	0.660517
ILMN_1665217	C3ORF34	84984	0.00281035	6.61207	0.961888	0.336883	0.321924	0.00540782	6.4121	1.23344	0.22002	0.214528	-0.00159952	6.48408	-0.352385	0.725237	0.626133
ILMN_1665219	LTBP4	8425	-0.0139398	9.31044	-0.677962	0.49832	0.404269	0.0968036	7.69398	4.54202	1.42454e-05	0.000100875	-0.062911	9.59654	-2.53314	0.0127424	0.0754856
ILMN_1665235	CRTAP	10491	0.00686132	8.17106	0.471565	0.637581	0.463669	0.0423177	7.92735	1.4225	0.157688	0.171312	-0.00520053	7.87634	-0.186893	0.852096	0.663038
ILMN_1665243	FKBP14	55033	0.0206857	7.2869	2.36435	0.0187009	0.0459894	0.0304497	7.09415	2.3417	0.0209822	0.0392012	0.019614	7.08333	1.63426	0.105118	0.261568
ILMN_1665257	RIMS2	9699	-0.00622432	6.51595	-1.98933	0.0475759	0.089372	-0.00315109	6.35877	-0.54893	0.584157	0.391155
ILMN_1665280	SPCS1	28972	-0.00188983	10.0684	-0.342588	0.732149	0.498181	-0.0134484	10.042	-1.29925	0.196553	0.199063	0.0047967	10.0257	0.455103	0.64995	0.600289
ILMN_1665289	FLJ22222	79701	0.00387138	6.78046	1.15051	0.250853	0.268486	0.0135723	6.59098	2.1288	0.0354848	0.0585402	-0.00485047	6.65937	-0.890299	0.375287	0.482076
ILMN_1665291	NUB1	51667	-0.014223	8.82641	-1.73905	0.0830561	0.130499	-0.0153593	8.64371	-0.984847	0.326843	0.277012	-0.0295267	8.74198	-2.41279	0.0175168	0.0910448
ILMN_1665300	C1ORF25	81627	0.00817763	7.06554	2.02519	0.0437363	0.084334	-0.0126956	6.86301	-1.88772	0.0616783	0.0878543	-0.00542139	6.87094	-0.741983	0.45971	0.524627
ILMN_1665327	ZNF92	168374	0.000844606	6.54706	0.398046	0.69088	0.483682	-0.0026906	6.38487	-0.781579	0.436128	0.329478	-0.00274259	6.4378	-0.747222	0.456555	0.523099
ILMN_1665331	AMT	275	0.00383056	7.88284	0.432387	0.665772	0.474444	-0.0549761	7.13464	-4.13896	6.82391e-05	0.000378901	-0.0105844	8.03675	-0.674554	0.501402	0.543932
ILMN_1665332	LOC653157	653157	-0.00629741	6.61912	-1.87868	0.0612605	0.106169	0.00452349	6.34543	0.984619	0.326955	0.277072	-0.00243927	6.42931	-0.51163	0.609956	0.586618
ILMN_1665335	DIABLO	56616	0.00397404	6.60739	1.54425	0.123586	0.169753	0.00226802	6.39966	0.630455	0.529694	0.369885	0.00955091	6.51194	2.32119	0.0221557	0.104468
ILMN_1665357	EPS15	2060	0.0160764	7.68158	2.22908	0.0265516	0.0590304	-0.0187907	7.39181	-1.6708	0.0975815	0.122365	0.00423782	7.60019	0.331836	0.740657	0.631045
ILMN_1665384	SH3BP5L	80851	-0.00363116	7.17916	-0.473079	0.636502	0.463248	0.0369291	6.96532	3.55802	0.000551166	0.0020861	-0.0162764	7.20595	-1.12808	0.261789	0.410685
ILMN_1665423	ZFP91	80829	0.0216594	10.0093	3.32294	0.0010015	0.00492034	0.02359	9.96083	1.52404	0.130346	0.150294	-0.00566764	9.88029	-0.480927	0.631542	0.593982
ILMN_1665425	RPRM	56475	-0.00794088	6.64282	-1.13003	0.259368	0.27404	-0.00449414	6.34347	-0.984728	0.326902	0.277043	-0.0363791	6.50198	-3.22963	0.00164301	0.0199633
ILMN_1665428	GSDMD	79792	-0.00381296	7.93628	-0.394221	0.693699	0.484699	0.0359691	6.94394	2.50821	0.0135816	0.0279852	-0.0341786	8.45039	-2.00083	0.0479223	0.167619
ILMN_1665435	GPER	2852	-0.00314019	6.68446	-0.992816	0.321603	0.312974	-8.14147e-05	6.44666	-0.0178034	0.985828	0.517807	-0.00303868	6.55577	-0.691455	0.490765	0.539156
ILMN_1665437	CYP2E1	1571	-0.00413295	6.80036	-1.00987	0.313373	0.308111	-0.0149037	6.42435	-3.06877	0.00270226	0.00763695	-0.0173175	6.8594	-1.997	0.0483433	0.168466
ILMN_1665442	NOL6	65083	-0.000476383	6.56808	-0.206533	0.836515	0.531454	-0.00165223	6.437	-0.41921	0.675874	0.424039	-0.00428015	6.43511	-1.04934	0.296366	0.433874
ILMN_1665449	ROBO4	54538	-0.00985975	7.34926	-0.974208	0.330741	0.318366	0.00533113	6.49666	0.636414	0.525818	0.36833	-0.0602701	7.88594	-2.50469	0.0137512	0.0790101
ILMN_1665455	DCUN1D3	123879	0.0347079	8.21271	2.05869	0.0403902	0.0797208	0.108648	8.65371	4.14307	6.71891e-05	0.000374147	0.0391742	7.88604	1.76979	0.0795868	0.224636
ILMN_1665458	PDHA2	5161	-0.00367848	6.52913	-1.35414	0.176714	0.215018	-0.00292552	6.36454	-0.783894	0.434774	0.328878	-0.00159498	6.41483	-0.453508	0.651094	0.600705
ILMN_1665483	KIAA0020	9933	-0.0119499	8.09758	-1.78376	0.0754765	0.122296	0.000474263	7.81748	0.0452447	0.963994	0.512213	0.00619551	8.07239	0.590045	0.556395	0.566828
ILMN_1665492	SORCS1	114815	-0.00331907	6.49925	-0.943846	0.34601	0.327118						-0.00847225	6.39277	-1.89258	0.0610939	0.192432
ILMN_1665508	C10ORF12	26148	-0.00297932	6.6587	-1.06252	0.288856	0.293028	0.000964899	6.46828	0.257772	0.797061	0.464736	0.00657547	6.55751	1.51122	0.133655	0.297229
ILMN_1665510	ERRFI1	54206	-0.0319569	9.58326	-1.21132	0.226729	0.251937	-0.0451469	9.50997	-0.999556	0.319702	0.27315	0.0588338	9.84536	1.57859	0.117358	0.277138
ILMN_1665515	MGC4677	112597	0.0126556	6.46575	3.62347	0.000341469	0.00210187	0.0372184	6.36661	7.13187	1.07406e-10	6.45011e-09	0.0035849	6.47011	0.611468	0.542176	0.56118
ILMN_1665526	TCEA2	6919	-0.0125579	8.44644	-1.344	0.179968	0.217601	-0.018019	7.94747	-1.13705	0.25797	0.238226	-0.0208754	8.82952	-1.51696	0.132201	0.295525
ILMN_1665537	LOC654032	654032						-0.0037853	6.36277	-0.966421	0.335937	0.281841
ILMN_1665538	SKP2	6502	0.0249146	8.44432	2.83075	0.00495867	0.0169637	0.039821	8.35294	2.53177	0.0127498	0.0266236	0.00413812	8.12167	0.311737	0.755842	0.635757
ILMN_1665540	LOC728417	728417	-0.00596639	6.68344	-1.81499	0.0705273	0.116822	-0.013761	6.48439	-2.59975	0.0105989	0.0230146	-0.00497821	6.51692	-1.06938	0.287283	0.427845
ILMN_1665547	CADPS	8618	-0.00942528	6.67134	-2.89185	0.00411083	0.0147089	-0.0095046	6.48456	-1.90627	0.0592035	0.0852852	-0.0117752	6.55177	-2.53167	0.0127927	0.0756666
ILMN_1665554	BRF2	55290	-0.0060206	7.56751	-0.756193	0.450129	0.381496	-0.00805293	7.56899	-0.707152	0.480955	0.349609	-0.0013386	7.26768	-0.110494	0.912223	0.678099
ILMN_1665557	USP15	9958	0.00143572	7.34072	0.231335	0.817213	0.525637	-0.0207148	6.98228	-2.2586	0.0258645	0.0460411	-0.00647073	7.16069	-0.559423	0.577032	0.574722
ILMN_1665559	CDK2	1017	-0.00328399	7.86222	-0.293717	0.769178	0.510514	-0.0335428	7.06277	-2.9412	0.00398083	0.0105039	-0.000822938	8.46239	-0.0415999	0.966895	0.69067
ILMN_1665562	PLIN	5346	0.00355469	11.5329	0.15698	0.875367	0.542741	0.00537521	12.4203	0.376121	0.707545	0.43526	0.0211545	7.50626	0.470254	0.639123	0.596492
ILMN_1665581	LOC653175	653175	-0.00139893	6.54821	-0.667584	0.504914	0.407318	0.00124954	6.36155	0.331711	0.740734	0.44656
ILMN_1665583	TUBB	203068	-0.0610783	8.49219	-3.41027	0.000738233	0.00388601	-0.0583278	8.21439	-1.69463	0.0929535	0.118112	-0.0111837	8.22773	-0.358169	0.720917	0.624733
ILMN_1665601	LOC728944	728944	-0.0253059	7.18064	-3.57546	0.000407549	0.00242083	-0.0105248	6.99028	-0.841877	0.401669	0.314039	-0.0142033	7.13542	-1.20621	0.230374	0.387708
ILMN_1665621	LOC642255	642255	-0.00391769	6.55657	-1.61152	0.108122	0.155311	0.0058653	6.36472	1.25234	0.213082	0.210077	-0.0043742	6.43644	-1.09787	0.274705	0.419503
ILMN_1665630	LOC643872	643872	0.00457799	6.74551	1.43035	0.153661	0.196103	0.00138709	6.67254	0.219453	0.826701	0.473829	0.00570897	6.69635	1.1494	0.252934	0.404359
ILMN_1665632	POU5F1	5460	-0.00199309	6.539	-0.893244	0.372445	0.341715						-0.001719	6.43974	-0.540664	0.589854	0.579454
ILMN_1665647	CD180	4064	0.00138947	6.54952	0.57158	0.568036	0.435133	-0.00738724	6.35549	-2.16974	0.0321612	0.0543439	0.00306601	6.42715	0.849083	0.397715	0.49422
ILMN_1665655	CTDSPL2	51496	0.00122203	7.10363	0.278713	0.780658	0.514215	-0.0195167	6.73943	-2.96168	0.00374367	0.00999019	-0.00130109	7.21187	-0.121684	0.903375	0.675968
ILMN_1665657	LCA5L	150082	-0.00279724	6.52469	-1.28068	0.201298	0.233759	-0.00318049	6.37665	-1.02542	0.307395	0.266347	0.00103083	6.42959	0.302715	0.76269	0.637843
ILMN_1665660	C11ORF17	56672	-0.00279675	6.57453	-1.14449	0.253337	0.270121	-0.00283675	6.43885	-0.592864	0.554479	0.379619	-0.00290175	6.48719	-0.65698	0.512593	0.548829
ILMN_1665682	IL15RA	3601	-0.00620285	6.65333	-1.46252	0.14465	0.188218	0.0043519	6.35466	0.936291	0.351158	0.289709	-0.0379067	6.74129	-3.59518	0.000490377	0.00857647
ILMN_1665686	FAM38B	63895	-0.0124868	7.02307	-1.25245	0.211384	0.240962	0.00257761	6.60641	0.471888	0.637934	0.410933	-0.0216455	6.92707	-1.99184	0.0489149	0.169607
ILMN_1665696	EFNA4	1945	-0.0103051	6.68315	-3.67743	0.000279273	0.00179524	-0.00595332	6.53728	-1.24641	0.215239	0.211472	-0.00829559	6.59277	-2.08353	0.0395651	0.149666
ILMN_1665700	LOC644168	644168	-0.00342604	6.58613	-1.27783	0.202301	0.234487	0.00509064	6.39791	1.46299	0.146299	0.162786	0.00309301	6.44849	1.01739	0.311243	0.443318
ILMN_1665714	C4ORF22	255119											0.00201271	6.40732	0.527672	0.59881	0.582683
ILMN_1665717	EIF2S3	1968	-0.0313234	9.65352	-3.66051	0.000297532	0.00188667	-0.0490486	9.46682	-3.20219	0.00178017	0.00544886	-0.00907099	9.80205	-0.633081	0.52802	0.555374
ILMN_1665730	ABCB10	23456	0.0297607	7.88811	3.38525	0.000806172	0.00416005	-0.0202358	7.55121	-1.22344	0.223756	0.216885	0.00833699	7.82795	0.464577	0.643171	0.59782
ILMN_1665736	LOC648024	648024	0.00859332	7.31967	0.951776	0.341979	0.324838	0.00726029	6.95638	0.535239	0.593557	0.394724	0.0290673	7.36861	1.71313	0.0895605	0.239558
ILMN_1665737	UFD1L	7353	0.00303435	6.60537	1.37886	0.16897	0.208825	0.010936	6.52993	2.35021	0.0205309	0.0385383	-0.00064965	6.55054	-0.165575	0.868801	0.667362
ILMN_1665738	FLI1	2313	0.0442336	7.86657	5.05924	7.36134e-07	1.49141e-05	0.0146894	6.64477	1.08821	0.278861	0.250366	-0.0219692	8.33653	-1.26384	0.20901	0.370252
ILMN_1665761	BCL11B	64919	0.0142487	6.54803	2.54055	0.0115735	0.0323231						0.0308934	6.61312	2.87257	0.00490328	0.0409991
ILMN_1665775	MOSC2	54996	-0.0573126	7.93932	-4.73893	3.32719e-06	4.99659e-05	-0.0816038	8.09419	-4.26504	4.22177e-05	0.000252831	-0.0494368	7.46952	-4.56758	1.31675e-05	0.000631098
ILMN_1665795	ROR1	4919	-0.00556586	6.56766	-2.19257	0.0291092	0.0629617	-0.00177702	6.39067	-0.426516	0.670559	0.422216	-0.000253685	6.4487	-0.0691113	0.945029	0.685762
ILMN_1665797	CSE1L	1434	-0.00536599	8.38443	-0.955927	0.339882	0.323643	0.00144907	8.13306	0.173799	0.862341	0.484362	-0.013359	8.41702	-1.60841	0.110668	0.26883
ILMN_1665819	LOC652745	652745	-0.00194339	6.51064	-0.758263	0.448891	0.380885
ILMN_1665823	LOC389787	389787						-0.0777619	11.0041	-4.5043	1.6558e-05	0.000114694	0.0106245	11.0103	0.721534	0.472142	0.530541
ILMN_1665824	C6ORF218	221718	-0.00279587	6.56399	-1.16337	0.245609	0.264993	-0.00307739	6.38849	-0.834021	0.406063	0.316046	-0.000520819	6.44662	-0.15189	0.879557	0.670088
ILMN_1665831	CLPTM1	1209	-0.0136298	8.3257	-1.30263	0.193703	0.228155	-0.0194215	8.20196	-0.885436	0.377838	0.302885	0.0125691	7.9804	0.812748	0.418152	0.504616
ILMN_1665832	ID1	3397	-0.0202527	6.68997	-3.49411	0.000547609	0.003056	0.00231994	6.38536	0.512061	0.609626	0.400713	-0.0443424	7.07012	-2.55048	0.0121605	0.0733596
ILMN_1665838	SLC25A24	29957	-0.00360869	6.56629	-1.54857	0.122542	0.168818	0.00150356	6.40864	0.461592	0.645279	0.413518	0.000235062	6.45729	0.0739963	0.94115	0.684875
ILMN_1665859	RAB27A	5873	0.00726915	6.80292	1.39209	0.164928	0.205546	0.00559634	6.36529	1.27926	0.203477	0.203749	0.000943529	6.85719	0.0882415	0.929848	0.682262
ILMN_1665865	IGFBP4	3487	-0.00485391	10.4011	-0.295686	0.767675	0.510025	-0.0960611	8.56215	-2.17087	0.0320729	0.0542326	-0.0425351	10.963	-2.14715	0.0340206	0.136427
ILMN_1665871	ANGEL1	23357	0.0115432	7.16946	2.6958	0.0074198	0.0232191	-0.000239984	6.95284	-0.0393983	0.968644	0.513415	0.0165165	7.35706	1.72423	0.08753	0.236598
ILMN_1665873	DST	667	0.000623468	6.53504	0.233662	0.815407	0.525086	-0.00232651	6.33617	-0.613547	0.540771	0.374274	0.00201239	6.40446	0.439876	0.660907	0.604233
ILMN_1665877	RNF149	284996	7.50427e-05	9.35514	0.0069943	0.994424	0.574174	-0.0158036	8.66557	-1.14838	0.253282	0.235406	0.045491	9.58574	2.26983	0.0252057	0.11328
ILMN_1665884	REP15	387849	-0.00697869	6.56351	-2.45451	0.0146776	0.0385025						-0.0201108	6.53857	-3.43985	0.000828585	0.0122344
ILMN_1665887	WDR61	80349	0.0397475	9.16046	5.36684	1.60969e-07	4.39568e-06	0.0509051	9.38426	4.14442	6.6848e-05	0.000372597	0.00411107	9.07733	0.342752	0.732452	0.628447
ILMN_1665903	KIF25	3834	-0.00420665	7.0284	-0.261352	0.794001	0.518448	-0.00292232	6.46487	-0.293168	0.769942	0.456136	-0.119122	7.48608	-2.61628	0.0101633	0.065676
ILMN_1665909	LASP1	3927	0.0558341	11.3036	6.47296	3.93166e-10	3.49843e-08	0.0935965	11.4279	5.68179	1.08913e-07	1.74235e-06	0.0378168	11.4915	3.03188	0.00304367	0.0301604
ILMN_1665923	THEM5	284486	0.00283612	6.49203	1.44668	0.149033	0.192092						0.00417436	6.41001	1.13812	0.257593	0.407717
ILMN_1665943	MAP4K1	11184	0.0282662	6.86049	3.79892	0.000176055	0.00124483	0.0101372	6.39697	2.57149	0.0114499	0.0244595	0.059935	6.88076	4.8961	3.44923e-06	0.000218856
ILMN_1665945	ACBD3	64746	0.0206541	8.81358	2.51064	0.012579	0.0343755	-0.00788706	8.48935	-0.538508	0.591306	0.393874	0.0155511	8.86843	0.926094	0.356464	0.471234
ILMN_1665964	GAB2	9846	9.33753e-05	9.03933	0.00736205	0.994131	0.574102	-0.0672654	9.28695	-3.73385	0.000299452	0.00126628	0.0533301	8.44728	3.85368	0.000197979	0.00455298
ILMN_1665970	LOC646562	646562	-0.0113724	6.9711	-1.40381	0.161412	0.202647	-0.0402117	7.36002	-2.14712	0.0339618	0.0566307	-0.0142654	6.65168	-1.62013	0.108123	0.265543
ILMN_1665982	AKTIP	64400	0.0176704	7.87544	2.69218	0.00749891	0.0234091	0.0714801	7.87219	5.90829	3.86735e-08	7.44983e-07	-0.0381493	7.76123	-3.35156	0.00110857	0.0150373
ILMN_1665994	SILV	6490	0.00444462	6.5655	1.62968	0.104223	0.151514	-0.00401617	6.35668	-1.06203	0.290532	0.256858	0.0116475	6.62268	1.47827	0.142249	0.30695
ILMN_1665996	BCL7A	605						0.00319742	6.3608	0.901129	0.369473	0.298835	-0.00551752	6.43052	-1.46729	0.145207	0.310165
ILMN_1666004	WASL	8976	0.00176507	8.97387	0.243571	0.80773	0.522726	-0.0222835	8.68564	-1.98744	0.0493386	0.0745514	-0.0181977	9.08938	-1.37903	0.170738	0.335788
ILMN_1666019	ADNP	23394	0.00187471	6.81149	0.452791	0.651028	0.468863	-0.00600987	6.44546	-1.20782	0.229687	0.220642	0.010625	6.69587	1.49914	0.136759	0.300808
ILMN_1666022	TNFRSF10D	8793	-0.00630339	6.86954	-0.596318	0.551414	0.428065	0.0401305	6.54718	4.89829	3.3171e-06	3.03147e-05	0.0138928	7.4827	0.371727	0.710825	0.621423
ILMN_1666024	LOC642503	642503	-0.00280178	6.58442	-1.31828	0.188419	0.22416	-0.00405075	6.42187	-1.08667	0.279539	0.250748	-0.000333594	6.4757	-0.0873285	0.930572	0.68243
ILMN_1666049	NUP214	8021	0.00242987	8.48246	0.321186	0.748294	0.503634	-0.0120838	8.08511	-1.30154	0.195771	0.198526	0.00973343	8.78163	0.700332	0.485228	0.536622
ILMN_1666050	TMUB1	83590	-0.0198016	7.57752	-2.62053	0.00922787	0.0273968	-0.0194818	7.5266	-1.40422	0.163049	0.175271	-7.46756e-05	7.46546	-0.00467437	0.996279	0.697029
ILMN_1666057	REEP2	51308	0.0185306	6.57787	3.16703	0.00169923	0.00742154	0.0599678	6.58023	2.26866	0.0252245	0.0451588	-0.0191868	6.49	-1.94159	0.0547948	0.180888
ILMN_1666076	ARHGEF4	50649	-0.0217981	6.8166	-3.609	0.00036024	0.00219391	-0.0269281	6.717	-2.55805	0.0118758	0.0251794	-0.00819331	6.41284	-1.48473	0.140531	0.305053
ILMN_1666078	HLA-H	3136	-0.011247	8.77526	-0.484736	0.628218	0.459993	0.0261476	7.89754	0.621852	0.535316	0.372122	-0.0624356	9.44251	-1.3931	0.166452	0.331773
ILMN_1666096	ACSL3	2181	0.0105356	7.03633	1.77123	0.0775407	0.124533	0.0146009	7.01621	1.38572	0.168613	0.179297	-0.0177505	6.88342	-2.09252	0.0387378	0.147787
ILMN_1666111	YTHDC1	91746	0.00524384	6.55777	1.69771	0.0906039	0.138273	-0.0019323	6.38187	-0.353611	0.724302	0.441022	0.00141259	6.44912	0.258911	0.796198	0.647715
ILMN_1666121	FKBP9	11328	0.00357451	6.53829	1.3592	0.175109	0.213732	0.0102183	6.36082	3.0365	0.00298375	0.00828257	0.00208544	6.4816	0.462255	0.64483	0.598419
ILMN_1666122	HEG1	57493	-0.000512159	8.15365	-0.0458768	0.963439	0.566417	0.0405674	6.8492	4.06715	8.93342e-05	0.000472795	-0.0697321	8.35935	-2.84167	0.00536712	0.0434029
ILMN_1666140	PRY2	442862	-0.00241059	6.5281	-1.16783	0.243806	0.263779	-0.00126496	6.36092	-0.370667	0.711593	0.436663
ILMN_1666148	OR8A1	390275						-0.0465871	6.83179	-2.51918	0.0131885	0.0273439	-0.012238	6.4237	-2.59698	0.010716	0.0679031
ILMN_1666156	MORF4L2	9643	0.00788068	9.13392	0.802904	0.422668	0.367731	0.0211486	8.96129	0.951331	0.343505	0.285786	-0.0138681	9.30018	-0.789147	0.431757	0.51121
ILMN_1666169	NBR2	10230											-0.00205807	6.37587	-0.622683	0.534807	0.558181
ILMN_1666174	CECR1	51816	-0.00168423	6.49066	-0.778353	0.436977	0.374924	-0.00412038	6.36643	-1.08572	0.279959	0.250985	0.00220596	6.4085	0.653184	0.515027	0.549877
ILMN_1666178	TP53I13	90313	-0.0506841	8.99942	-5.48036	9.02721e-08	2.79251e-06	-0.0685672	9.18496	-4.23605	4.71838e-05	0.000278032	0.0146662	8.3901	1.03702	0.302045	0.43754
ILMN_1666206	GSDMB	55876	-0.155854	8.97943	-6.72977	8.66868e-11	1.03884e-08	-0.293224	9.06987	-7.61226	9.57274e-12	9.53543e-10	-0.0356689	7.8549	-2.15686	0.0332367	0.134426
ILMN_1666208	C14ORF106	55320	0.016411	8.5189	1.75695	0.0799497	0.127165	-0.0543576	8.17043	-3.09691	0.00247714	0.00711492	0.00950404	8.36397	0.58232	0.561566	0.568839
ILMN_1666222	PHACTR3	116154	0.0498466	6.65808	4.05418	6.4224e-05	0.000554781	0.149366	6.89328	3.67924	0.000362697	0.00147778
ILMN_1666226	IL17RC	84818	0.000533261	6.55652	0.178622	0.858355	0.537867	-0.0105869	6.39488	-2.4226	0.0170296	0.0334086	-0.0076146	6.44782	-1.59625	0.113357	0.272226
ILMN_1666236	HMGA2	8091	-0.00135518	6.55412	-0.449989	0.653044	0.469633	-0.00186073	6.37638	-0.420121	0.67521	0.423799	0.00698845	6.45265	1.62045	0.108055	0.265454
ILMN_1666258	AMFR	267	-0.00149482	6.65493	-0.439287	0.660771	0.472564	0.00148071	6.41582	0.283404	0.777395	0.458527	-0.00112091	6.50996	-0.220007	0.826281	0.656131
ILMN_1666269	CTSZ	1522	0.0439626	7.70838	3.59873	0.000374145	0.00226095	0.0400385	7.63915	2.46871	0.0150864	0.0303887	0.133589	8.1208	5.53011	2.25309e-07	2.66592e-05
ILMN_1666280	COX11	1353	0.000234142	6.53455	0.0956124	0.923893	0.556097	0.00126293	6.39044	0.292958	0.770102	0.456188	-0.00466381	6.4942	-0.891318	0.374742	0.481771
ILMN_1666305	CDKN3	1033	0.0180475	6.52663	3.99414	8.18021e-05	0.000669945						0.0302532	6.55326	3.61544	0.000457412	0.00819382
ILMN_1666306	SRRD	402055	-0.00343172	7.19284	-0.797562	0.425758	0.369301	0.00923962	7.08756	1.24323	0.216407	0.212222	0.00500449	7.06643	0.81991	0.414075	0.50259
ILMN_1666310	LOC390259	390259	0.000592044	6.53205	0.251331	0.801731	0.520866						-0.00833494	6.423	-2.38317	0.0189128	0.095219
ILMN_1666314	RET	5979	-0.00677183	6.51229	-2.05513	0.0407347	0.0802058	0.00434572	6.34516	0.890823	0.374953	0.301496	-0.021295	6.40892	-3.10279	0.00244753	0.0259466
ILMN_1666325	ALG10B	144245	-0.000106413	6.62905	-0.0352234	0.971925	0.56857	-0.000658357	6.47562	-0.121831	0.903253	0.495945	-0.00441259	6.50455	-1.12187	0.264408	0.412512
ILMN_1666332	LOC654000	654000	0.00301883	7.02046	0.763719	0.445637	0.37927	-0.00112715	6.65405	-0.169423	0.865772	0.485354	0.0123628	6.95645	1.74213	0.0843354	0.231911
ILMN_1666364	COQ10A	93058	-0.00329546	7.48756	-0.599249	0.549461	0.427225	-0.00387315	7.32587	-0.37074	0.711539	0.436644	0.00423679	7.3711	0.400574	0.689526	0.61424
ILMN_1666371	LOC648691	648691	-0.00466537	6.58974	-1.74151	0.0826221	0.130039	-0.00988897	6.47739	-2.62469	0.00989594	0.0217939	-0.00495327	6.47733	-1.36176	0.17611	0.340673
ILMN_1666372	ATP5H	10476	-0.0227637	10.8394	-3.16754	0.00169631	0.00741163	-0.0387469	10.9507	-3.86923	0.000184726	0.00085704	0.00139947	10.2349	0.157012	0.875529	0.669072
ILMN_1666376	TRIM56	81844	0.0148976	7.84469	1.97122	0.0496205	0.0919503	0.0757339	7.31341	6.03981	2.10147e-08	4.52134e-07	-0.0187937	7.88266	-1.28243	0.20244	0.364524
ILMN_1666380	STARD13	90627	0.00158099	6.52908	0.725015	0.46901	0.390657	0.000965397	6.36099	0.28329	0.777483	0.458555	-0.00528851	6.41677	-1.62163	0.107802	0.265124
ILMN_1666384	LOC151579	151579	0.0238935	9.08047	2.59657	0.00988142	0.0288076	0.0444505	8.87976	2.46222	0.0153474	0.0308028	0.00833212	9.12212	0.615477	0.539536	0.560111
ILMN_1666385	CALM3	808	0.00534376	10.6529	0.541394	0.588639	0.443876	0.0450223	10.0372	3.21897	0.00168768	0.00521599	0.0180065	10.7358	1.10791	0.270366	0.416594
ILMN_1666399	RING1	6015	-0.0111828	10.1024	-2.18352	0.0297748	0.0640019	-0.00245303	9.86621	-0.307987	0.75867	0.45248	-0.00352307	10.2507	-0.418025	0.67676	0.609802
ILMN_1666403	GCSH	2653	-0.00393878	6.631	-1.3526	0.177207	0.215411	-0.0236293	6.62882	-3.2966	0.00131517	0.00425409	-0.000515296	6.4449	-0.150843	0.880381	0.670295
ILMN_1666409	PSMB6	5694	-0.00480749	10.6121	-0.742888	0.458133	0.385419	0.014642	10.6236	1.26581	0.208235	0.206908	0.0127232	10.4237	1.32202	0.188959	0.352351
ILMN_1666417	RBMY1E	378950											-0.00158801	6.39789	-0.474096	0.63639	0.595592
ILMN_1666420	ZNF679	168417	0.00691413	6.86231	1.36642	0.172833	0.21191	-0.0268666	6.64751	-3.37527	0.00101719	0.00345076	-0.000327868	6.70749	-0.0536321	0.957327	0.688542
ILMN_1666444	RBMS1	5937	0.0144837	8.75692	1.45786	0.145929	0.189356	0.0511407	8.33711	2.93132	0.0041001	0.0107579	-0.00807648	8.98212	-0.505997	0.613891	0.587985
ILMN_1666449	FAM134C	162427	-0.00763272	6.95933	-1.70823	0.0886325	0.136286	-0.00810719	6.74138	-1.00155	0.318743	0.272627	-0.00671779	6.78614	-0.950951	0.343754	0.463549
ILMN_1666453	STK3	6788	0.00710489	8.92284	0.955261	0.340218	0.323835	-0.0126141	8.75773	-0.713458	0.477061	0.347919	-0.0111751	8.71275	-0.74028	0.460738	0.525123
ILMN_1666471	UQCRQ	27089	0.0105716	10.9664	1.15883	0.247452	0.266227	0.0126245	11.2924	1.00582	0.316693	0.271505	0.00125451	10.2629	0.107807	0.914349	0.678607
ILMN_1666482	SP2	6668	-0.00480847	7.46395	-1.12449	0.261709	0.275543	-0.00935326	7.19889	-1.17061	0.244265	0.229879	-0.00776336	7.60812	-1.02879	0.305878	0.439972
ILMN_1666485	HERC2P2	400322	0.00451784	6.54043	1.93627	0.0537776	0.0970746	-0.00166299	6.34568	-0.426361	0.670671	0.422254	0.00368594	6.40811	1.04742	0.297246	0.434447
ILMN_1666490	DST	667	0.00101048	6.54406	0.388857	0.697659	0.486121						-0.000458392	6.41131	-0.13694	0.891334	0.673022
ILMN_1666494	CRK	1398	0.0059217	6.80761	1.27824	0.202155	0.234381	0.0135584	6.56628	1.72051	0.0881285	0.113671	-0.0068043	6.71748	-0.753069	0.453048	0.521439
ILMN_1666502	SOBP	55084	0.00453808	7.38374	0.428663	0.668477	0.475455	0.0370349	7.24582	1.88652	0.0618414	0.0880216	-0.0216317	7.37049	-1.65063	0.101721	0.256946
ILMN_1666503	DENND2A	27147	-0.0768761	8.09393	-5.008	9.4187e-07	1.82418e-05	-0.00122319	6.66738	-0.0774519	0.938404	0.505489	-0.0795952	8.29404	-2.86986	0.0049424	0.0412045
ILMN_1666512	SKIV2L	6499	-0.0104304	8.08081	-1.70043	0.0900893	0.137757	-0.0130234	7.83251	-1.16286	0.247383	0.231806	0.00452485	8.09552	0.356822	0.721922	0.62506
ILMN_1666519	AQP6	363	0.00325377	6.56498	1.19703	0.232243	0.255829	0.012872	6.47145	2.53016	0.0128052	0.0267137	0.00262812	6.50216	0.588709	0.557287	0.567177
ILMN_1666522	LOC730077	730077	0.00177703	6.49478	0.71037	0.478029	0.394922
ILMN_1666523	COL25A1	84570	-0.000619398	6.53142	-0.205132	0.837609	0.53178	0.00175403	6.35789	0.384298	0.701493	0.43315	-0.00288596	6.41539	-0.78873	0.432	0.511325
ILMN_1666536	VSIG2	23584	0.00457753	6.65519	1.19823	0.231775	0.255502	0.00436626	6.35671	1.05987	0.291509	0.257393	-0.00774945	6.70954	-0.704449	0.482671	0.53544
ILMN_1666545	GCNT1	2650	0.0310329	6.97127	4.59113	6.50125e-06	8.65721e-05	0.0286794	6.42623	4.769	5.67153e-06	4.76725e-05	0.0530936	7.06027	3.72977	0.000307392	0.00627705
ILMN_1666546	DUSP14	11072	0.0456952	8.56674	2.37022	0.0184121	0.0454743	0.0481482	9.23115	1.58483	0.115853	0.138508	0.0172822	8.08268	0.940116	0.349258	0.466914
ILMN_1666553	SLC25A19	60386	0.0322363	7.261	6.31608	9.69906e-10	6.97499e-08	0.0505747	7.16439	4.40638	2.438e-05	0.000159652	0.0298513	7.25515	2.87628	0.00485013	0.0407194
ILMN_1666594	IRF8	3394	0.0942921	8.29225	4.6942	4.08223e-06	5.90497e-05	0.0996657	8.792	2.67072	0.008708	0.0197081	0.183794	7.8929	6.1329	1.44764e-08	3.11083e-06
ILMN_1666597	PI4KB	5298	-0.0124892	8.11769	-2.44715	0.0149747	0.0390636	0.0125179	7.96733	1.08204	0.281581	0.251897	-0.00705704	7.99872	-0.752174	0.453584	0.521693
ILMN_1666599	SNORD30	9299	-0.000593194	6.56728	-0.236209	0.813432	0.524481	-0.00169749	6.3832	-0.430651	0.667558	0.421199	0.0116793	6.54642	2.08314	0.039602	0.149749
ILMN_1666609	USP22	23326	0.000762778	6.81938	0.179879	0.857369	0.537581	0.00630822	6.5682	1.00232	0.318373	0.272425	-0.00303088	6.80534	-0.374926	0.708451	0.620635
ILMN_1666617	C6ORF155	79940	0.0003901	6.60669	0.13147	0.895492	0.548376	-0.0048604	6.43581	-0.845534	0.399634	0.313108	-0.000732998	6.44452	-0.164524	0.869627	0.667573
ILMN_1666624	RABL2A	11159	-0.00200034	6.63338	-0.665863	0.506012	0.407827	0.0125321	6.48059	2.68074	0.00846716	0.0192769	-0.00514644	6.53534	-1.27031	0.206708	0.36826
ILMN_1666625	KIF17	57576	0.0059111	6.571	2.13874	0.0332668	0.0692543						-0.0133012	6.73045	-1.52532	0.130107	0.29304
ILMN_1666631	LRRC48	83450	-0.00105092	6.54043	-0.47048	0.638355	0.463971	-0.000777119	6.36917	-0.19757	0.843743	0.478919	-0.0026736	6.44388	-0.731914	0.465808	0.527551
ILMN_1666632	VPS52	6293	-0.00633826	8.25816	-0.986767	0.324555	0.314729	0.00739044	8.10381	0.784282	0.434547	0.328777	-0.0356387	8.37528	-3.43878	0.00083154	0.0122654
ILMN_1666633	FLJ39653	202020	0.00231331	6.83169	0.456153	0.648611	0.467937	-0.00137322	6.54131	-0.21423	0.830762	0.475051	-0.00846182	6.63934	-1.16765	0.245521	0.399065
ILMN_1666634	FAF1	11124	-0.00529012	7.08095	-0.792921	0.428453	0.370663	0.00704099	6.90742	0.592991	0.554395	0.379586	0.00302497	6.85157	0.304213	0.761551	0.637498
ILMN_1666635	RPS14	6208	-0.0361392	11.2568	-3.25434	0.00126693	0.0059147	-0.0568068	10.7129	-3.1025	0.00243454	0.00701697	-0.0206316	11.3732	-1.26338	0.209175	0.370393
ILMN_1666642	LOC339047	339047	-0.00330294	6.6403	-1.04748	0.295725	0.297348	-0.00567385	6.36402	-1.38547	0.16869	0.179352	0.000368488	6.44661	0.0983034	0.921874	0.680392
ILMN_1666648	PRPF40A	55660	-0.00270096	6.57646	-0.966398	0.334626	0.320623	0.00197533	6.3956	0.437176	0.662834	0.41959	0.00586665	6.46417	1.38096	0.170146	0.33524
ILMN_1666653	BTBD3	22903											-0.00197789	6.36956	-0.473489	0.636821	0.595734
ILMN_1666659	PCDHA1	56147	-0.00423133	6.60324	-1.59148	0.112559	0.159588	-0.00566774	6.37859	-1.75221	0.0825025	0.108378	-5.65656e-05	6.4986	-0.0123424	0.990175	0.69573
ILMN_1666665	COL23A1	91522	-0.00416655	6.60177	-1.62813	0.104551	0.151825	0.00124983	6.3838	0.382239	0.703016	0.433682	-0.00698031	6.53153	-1.49473	0.137905	0.30211
ILMN_1666670	RBX1	9978	0.019386	9.45804	2.85528	0.00460078	0.0160365	0.0428798	9.33123	3.58329	0.000505513	0.00194321	-0.00906125	9.54076	-1.01827	0.31083	0.443063
ILMN_1666690	ACRC	93953	-0.00247349	6.68259	-0.797263	0.425931	0.369389	0.00181942	6.47953	0.427638	0.669744	0.42194	0.00203586	6.55954	0.430519	0.667677	0.606631
ILMN_1666706	LOC645676	645676	0.00319337	6.64753	0.993961	0.321046	0.312643	0.0056037	6.44787	1.09475	0.275997	0.248741	0.00274368	6.48842	0.542731	0.588434	0.578937
ILMN_1666713	LYPLA1	10434	0.012987	7.08223	2.25615	0.0247839	0.0562016	-0.0150096	6.80605	-1.50614	0.134876	0.153828	0.0043643	6.94744	0.451436	0.652581	0.601244
ILMN_1666715	WHSC1L1	54904	-0.00253899	6.57073	-0.990823	0.322573	0.313552	-0.00118482	6.36923	-0.289016	0.773109	0.457155	-0.00465523	6.42751	-1.10335	0.27233	0.417917
ILMN_1666718	LOC442366	442366	0.00233016	6.56851	1.14517	0.253054	0.269936	-0.00467321	6.40002	-1.37593	0.171617	0.181435	0.00213554	6.49451	0.491221	0.624268	0.591537
ILMN_1666727	ZNF586	54807	-0.0246912	7.92266	-2.86709	0.0044371	0.0156007	-0.0534734	7.42122	-3.5318	0.000602635	0.00224279	-0.0106611	8.15646	-0.735839	0.463426	0.526414
ILMN_1666731	C3ORF32	51066	-0.00532469	6.6125	-1.41457	0.158236	0.199991						-0.042182	6.72287	-4.27255	4.17937e-05	0.00144313
ILMN_1666739	RBM15	64783	-0.0117214	8.01232	-1.07832	0.281761	0.288516	-0.033878	7.74594	-1.88292	0.0623316	0.0885229	0.0218772	8.09001	1.28362	0.202026	0.364162
ILMN_1666742	C9ORF72	203228	0.000929302	6.5633	0.313329	0.754249	0.505615	-0.00918916	6.37921	-2.16392	0.0326166	0.0549147	0.0149283	6.47259	2.98087	0.00355269	0.0333504
ILMN_1666761	PPP2R5E	5529	0.0163784	8.94092	2.18347	0.0297783	0.0640072	-0.0255148	8.55576	-1.68335	0.0951207	0.120117	-0.00873516	9.05086	-0.525321	0.600438	0.583264
ILMN_1666775	CACNA1C	775	-0.000962832	6.78677	-0.195309	0.845283	0.53405	0.00318721	6.40331	0.7072	0.480926	0.349596	0.00815894	6.93188	0.872819	0.3847	0.487272
ILMN_1666777	SHOX2	6474	0.0029572	6.61709	0.96165	0.337002	0.321993	0.00391249	6.46705	0.793361	0.429262	0.326415	0.00751005	6.53503	1.75098	0.0827909	0.229586
ILMN_1666785	SYNE1	23345	-8.16388e-05	6.76318	-0.0230395	0.981634	0.571006	0.0185103	6.50464	3.21986	0.00168291	0.00520418	-0.0243399	6.79226	-3.08194	0.00261051	0.0271526
ILMN_1666819	PHLDB1	23187	0.0186173	9.81097	1.60064	0.110512	0.157629	0.085636	10.0718	4.05788	9.24781e-05	0.000486084	-0.0346441	9.54199	-2.38091	0.019023	0.0955374
ILMN_1666827	C4ORF41	60684	0.0123343	6.99227	2.80174	0.00541444	0.0181545	-0.00302004	6.81723	-0.386594	0.699798	0.432556	-0.000820044	6.99686	-0.101842	0.919071	0.679729
ILMN_1666845	KRT17	3872	-0.00117601	6.52207	-0.297821	0.766047	0.509495	0.00197924	6.36568	0.625306	0.533055	0.371225	0.00695949	6.48351	0.60514	0.546356	0.562859
ILMN_1666852	TRIM62	55223	-0.00117446	6.56043	-0.55387	0.580082	0.440265	-0.00336099	6.36312	-0.986084	0.326239	0.276688	-0.00818231	6.51323	-1.85969	0.0656541	0.200887
ILMN_1666882	DACH1	1602	0.000674516	6.56099	0.32081	0.748578	0.503729	-0.00254595	6.43652	-0.594058	0.553684	0.379304	-0.00697198	6.59412	-1.72978	0.0865291	0.235147
ILMN_1666885	ATRX	546	-0.00186483	7.0183	-0.334837	0.737983	0.500165	-0.00618746	6.59689	-0.878904	0.381354	0.304566	-0.00517316	6.81294	-0.534007	0.594435	0.581114
ILMN_1666891	LOC645434	645434	-0.00226811	6.62805	-0.780034	0.435988	0.374433	-0.00426672	6.47721	-0.984206	0.327157	0.27718	-0.00460726	6.53492	-0.958612	0.339897	0.461155
ILMN_1666894	CSPG4	1464	-0.0207563	8.47825	-1.41921	0.156879	0.198845	0.0111704	8.99674	0.522822	0.602141	0.397941	0.0183197	7.78785	0.775317	0.439848	0.515051
ILMN_1666924	PINK1	65018	0.0215126	8.55902	2.82574	0.00503489	0.0171613	0.0340755	8.78798	3.38923	0.000971431	0.00332596	0.0173752	8.37569	1.90038	0.0600519	0.19059
ILMN_1666932	FCGR2A	2212	0.0892285	7.71852	6.03394	4.72508e-09	2.58599e-07	0.046331	6.57597	4.69753	7.6015e-06	6.09348e-05	0.175765	7.94654	4.99676	2.26395e-06	0.000156565
ILMN_1666933	ASH2L	9070	-0.0182632	8.84058	-3.11386	0.00202547	0.00848735	-0.0596797	8.70158	-4.54249	1.4219e-05	0.00010072	0.00582941	8.71672	0.632426	0.528447	0.555552
ILMN_1666939	LOC654123	654123	-0.00906724	6.83567	-1.99666	0.0467683	0.0883341	-0.0413416	6.76748	-4.86327	3.83894e-06	3.43156e-05	-0.00994021	6.84262	-1.43243	0.154912	0.320403
ILMN_1666966	INS	3630	-0.00661344	6.60975	-2.68173	0.0077314	0.0239634	-0.0140418	6.46228	-3.40307	0.000927972	0.00320527	-0.00202735	6.47839	-0.591315	0.555546	0.566496
ILMN_1666967	BRP44L	51660	-0.0410022	8.31697	-4.24962	2.86458e-05	0.000291287	-0.0714087	8.44953	-3.99407	0.000117144	0.000590846	-0.0248152	7.76117	-2.54134	0.0124641	0.0744745
ILMN_1666969	TEC	7006	0.000133099	6.56917	0.0608582	0.951513	0.563356	0.00187357	6.39507	0.505604	0.614138	0.40237	0.000586838	6.46815	0.159662	0.873446	0.668545
ILMN_1666976	PLD3	23646	0.0447964	9.10455	3.98787	8.38808e-05	0.000684171	0.0603791	8.71662	3.93808	0.000143865	0.000698664	0.130273	9.38145	5.966	3.13646e-08	5.56779e-06
ILMN_1667016	FAF1	11124	-0.0124914	8.12407	-1.94926	0.0521993	0.0951354	0.012256	8.22449	1.369	0.173767	0.182956	-0.0208237	7.98088	-2.37853	0.0191398	0.0958733
ILMN_1667018	ACE2	59272	-0.00233569	6.56711	-0.851897	0.394953	0.353495	-0.000449084	6.3746	-0.145686	0.884434	0.490682	0.00663863	6.48897	1.42564	0.15686	0.322381
ILMN_1667022	PASK	23178	-0.00378547	6.86146	-0.772363	0.44051	0.376705	-0.00598359	6.53616	-1.33328	0.185173	0.191143	-0.00326414	6.91435	-0.400654	0.689467	0.614219
ILMN_1667030	HSBP1	3281	-0.00326586	9.13266	-0.331728	0.740327	0.500958	0.0359165	8.09145	3.20714	0.00175244	0.005379	-0.00405136	9.59136	-0.382156	0.703098	0.618848
ILMN_1667034	PDPR	55066	0.0134504	8.29324	1.1091	0.26828	0.279787	-0.0136754	7.68589	-0.769465	0.443253	0.332766	0.0243431	8.41546	1.21278	0.227862	0.385747
ILMN_1667043	EIF4A3	9775	-0.00697385	9.46298	-0.750329	0.453646	0.383227	-0.0683172	9.0204	-4.22378	4.94508e-05	0.000289472	0.0369492	9.98951	2.25563	0.0261113	0.115784
ILMN_1667047	TRPM7	54822	0.000179501	6.59045	0.0782193	0.937706	0.559757	0.00108435	6.42136	0.280046	0.779964	0.459346	-0.00152543	6.44839	-0.386623	0.699796	0.617737
ILMN_1667050	PRPS1	5631	0.00305615	8.03031	0.458177	0.647158	0.467379	-0.00152864	7.79956	-0.148841	0.88195	0.48998	0.0256016	8.05624	1.9128	0.058425	0.187668
ILMN_1667060	HSF1	3297						0.00618372	6.36712	1.45618	0.14817	0.164214	-0.00357572	6.40742	-1.03526	0.302864	0.438063
ILMN_1667079	SPTBN2	6712	-0.00445614	6.64653	-1.48701	0.138067	0.182353	-0.00478616	6.49445	-0.919074	0.360052	0.294186	0.00240981	6.48423	0.623812	0.534068	0.557877
ILMN_1667081	CCND2	894	0.0897956	9.31711	4.87981	1.7301e-06	2.9492e-05	0.137473	9.65154	3.51848	0.000630484	0.00232541	0.0474062	8.96973	2.31532	0.0224871	0.10541
ILMN_1667086	AP3M1	26985	-0.00264845	8.23903	-0.386831	0.699156	0.486657	-0.0383743	8.24738	-3.26401	0.00146106	0.00464102	-0.00728353	7.96328	-0.773097	0.441155	0.515693
ILMN_1667101	PRM3	58531	0.000318167	6.5755	0.131458	0.895502	0.548379	-0.00251463	6.41578	-0.632449	0.528396	0.369365	0.00367715	6.47196	1.04065	0.300365	0.436464
ILMN_1667104	LOC401442	401442	0.00116752	6.52028	0.340608	0.733638	0.498689
ILMN_1667112	FBXO7	25793	-6.6351e-05	6.75322	-0.0194902	0.984463	0.571711	-0.00116474	6.53988	-0.230051	0.818476	0.471337	0.00173388	6.63524	0.328945	0.742835	0.631728
ILMN_1667115	TMEM61	199964	0.00290199	6.56073	1.19681	0.232328	0.255889	0.00308681	6.39031	0.771732	0.441915	0.332148	-0.00259604	6.42247	-0.875029	0.383502	0.486619
ILMN_1667125	RPS6KL1	83694	0.00537651	6.74929	1.45916	0.145572	0.189039	0.0221895	6.68271	3.34179	0.00113527	0.00377005	-0.00474398	6.5928	-1.0549	0.293829	0.432211
ILMN_1667132	NANP	140838	-0.00218088	6.61023	-0.869238	0.385414	0.348574	0.00410023	6.43084	1.12079	0.264798	0.242269	-0.00366368	6.50798	-0.840023	0.402753	0.49684
ILMN_1667138	S100A13	6284	0.00308711	6.5158	1.15612	0.248554	0.266961	0.0222993	6.41925	3.92016	0.000153578	0.000737179	0.00159002	6.42108	0.434351	0.664901	0.605651
ILMN_1667147	LOC653630	653630	-0.00473531	6.51793	-1.78502	0.0752725	0.122072						0.000533702	6.38914	0.120339	0.904439	0.676225
ILMN_1667171	LOC651881	651881	-0.00328453	6.6375	-1.13659	0.256618	0.272262	-0.00232864	6.37594	-0.648372	0.518085	0.3652	0.00737348	6.52564	1.83875	0.0687024	0.206418
ILMN_1667176	LOC653539	653539	-0.00631225	6.57283	-2.4319	0.0156068	0.0402457	0.00230766	6.39946	0.49214	0.623593	0.405807	0.00146685	6.46979	0.447436	0.655457	0.602282
ILMN_1667183	AIFM1	9131	-0.00496304	6.56189	-2.47555	0.0138569	0.0369198	-0.00816531	6.42014	-1.89487	0.0607148	0.0868609	-0.00549454	6.51695	-1.24622	0.215384	0.375649
ILMN_1667195	LOC646403	646403	-0.000820547	6.52125	-0.389522	0.697168	0.485945
ILMN_1667199	SQRDL	58472	0.00958456	7.02327	1.72561	0.0854509	0.133015	0.0331373	6.95274	3.46167	0.000763453	0.00272958	0.0137232	7.09347	1.32874	0.186736	0.350312
ILMN_1667201	WDR51B	282809	0.00943519	7.21457	2.09039	0.0374271	0.0754499	-0.0125693	6.85737	-1.6146	0.10924	0.132836	-0.000297999	7.13566	-0.0335125	0.973328	0.692085
ILMN_1667207	LOC729751	729751	-0.00332705	6.55174	-1.43914	0.151156	0.193942
ILMN_1667213	DFFA	1676	-0.0123926	7.56226	-2.06255	0.0400193	0.0791961	0.0131225	7.25245	1.51652	0.132235	0.151768	-0.0299201	7.5397	-2.95103	0.00388571	0.0353664
ILMN_1667222	MTX1	4580	-0.0239856	7.7065	-3.67937	0.000277258	0.00178504	-0.0227388	7.82172	-1.80038	0.0745193	0.1007	0.00717344	7.46941	0.731648	0.465969	0.527628
ILMN_1667225	PDE1C	5137											-0.00332956	6.42871	-0.616168	0.539082	0.559927
ILMN_1667229	HCG22	285834											-0.000497121	6.39731	-0.140049	0.888882	0.672415
ILMN_1667239	INPP1	3628	-0.0143953	8.3915	-1.38434	0.167286	0.207465	0.0136231	7.08485	0.94478	0.346825	0.287496	-0.0597554	9.05819	-3.44173	0.000823412	0.0121799
ILMN_1667257	SDHB	6390	-0.0504808	10.2355	-5.12058	5.46648e-07	1.17306e-05	-0.0790238	10.304	-6.2782	6.85005e-09	1.78185e-07	-0.0146029	9.86862	-1.39707	0.165261	0.330637
ILMN_1667260	MAPK3	5595	0.0171559	9.57746	2.39337	0.017311	0.043469	0.0830175	9.4062	5.35457	4.68796e-07	5.95e-06	-0.0315286	9.96532	-2.38435	0.0188551	0.0950519
ILMN_1667263	KIAA1975	119385											-0.00385054	6.39757	-1.01773	0.311082	0.443219
ILMN_1667288	SNORD73A	8944	-0.000411902	6.60683	-0.162712	0.870855	0.541458	0.00452868	6.37546	1.38701	0.16822	0.179016	0.00653169	6.499	1.47256	0.143782	0.308624
ILMN_1667295	VASN	114990	0.007967	9.21937	0.342869	0.731938	0.498109	0.165053	8.18016	5.04249	1.80614e-06	1.83925e-05	0.0239093	9.71408	0.855942	0.393927	0.492225
ILMN_1667298	LOC201229	201229	-0.00947459	6.95168	-1.84228	0.0664246	0.112217	-0.00817881	6.86487	-0.852163	0.39596	0.311418	-0.0139916	6.72809	-1.79712	0.0751138	0.217423
ILMN_1667306	RANBP10	57610	-0.00524579	7.45366	-1.16397	0.245366	0.26483	0.0031333	6.93659	0.453115	0.651351	0.415635	-0.0264251	7.55671	-2.81925	0.00572858	0.0452413
ILMN_1667315	STAG3L1	54441	-0.00587827	6.78745	-1.20863	0.22776	0.252669	0.0015415	6.45658	0.310441	0.756808	0.451871	0.00171875	6.57388	0.274551	0.784186	0.644239
ILMN_1667319	LPPR2	64748	0.00672068	6.93736	1.26209	0.2079	0.238504	0.0212973	6.59208	3.47384	0.000732911	0.00263789	-0.000206294	6.98373	-0.028732	0.977131	0.692916
ILMN_1667361	COPZ2	51226	-0.0043764	7.61617	-0.483279	0.629251	0.460401	0.0644811	7.87768	4.13335	6.96988e-05	0.000385465	-0.0226635	7.25242	-1.77027	0.0795066	0.22451
ILMN_1667366	LOC400388	400388	-0.0045904	6.5642	-1.83778	0.0670877	0.112973	-0.00452374	6.38721	-0.972214	0.33306	0.280324	-0.0070589	6.4669	-1.82779	0.070344	0.209314
ILMN_1667372	LOC650517	650517	-0.00611473	6.56839	-2.21467	0.027537	0.0605599	-0.0132666	6.40305	-2.51082	0.0134873	0.027832	-5.19181e-05	6.42522	-0.0134945	0.989258	0.695534
ILMN_1667374	C14ORF149	112849	0.0150501	7.12855	2.04879	0.0413555	0.0810739	0.020748	7.25785	1.36653	0.174536	0.183519	-0.00588627	6.88884	-0.803067	0.423702	0.507336
ILMN_1667402	LOC644763	644763	-0.00505677	6.5931	-2.13674	0.0334306	0.0694925	-0.00778657	6.42703	-1.93379	0.0556884	0.0815343	0.00514753	6.42412	1.24279	0.216641	0.376693
ILMN_1667405	C9ORF100	84904	0.00360662	6.65214	0.857444	0.391886	0.351924	0.0218966	6.86575	1.32522	0.187822	0.192999
ILMN_1667408	EPB41	2035	-0.00164798	6.55363	-0.712808	0.476521	0.394214	0.00586329	6.41236	1.29734	0.197208	0.19951	0.000678937	6.43781	0.158071	0.874696	0.668862
ILMN_1667417	RAB23	51715	0.00266493	7.32399	0.252924	0.800501	0.520483	0.010279	6.84739	0.961874	0.338206	0.28303	-0.00365071	7.26871	-0.205452	0.837606	0.659196
ILMN_1667418	LOC283953	283953	0.0293073	7.27131	4.26106	2.72977e-05	0.000279939	0.0509321	7.26205	4.61148	1.07774e-05	8.06511e-05	0.0321784	7.04665	3.90587	0.000164027	0.00399392
ILMN_1667429	SLC25A20	788	0.0239993	6.85602	3.47749	0.000581281	0.00320875	0.0436997	6.81372	2.69905	0.00804263	0.0185043	-0.00224729	6.57843	-0.234321	0.81518	0.653073
ILMN_1667430	DEGS1	8560	0.0321449	7.9504	3.27246	0.00119111	0.00563122	0.0558579	7.76582	2.96698	0.00368444	0.00986007	0.00100585	7.78483	0.0777617	0.938162	0.684188
ILMN_1667432	HYAL3	8372	0.011199	6.69228	2.87525	0.00432705	0.0153034	0.0111329	6.59484	1.4008	0.164066	0.176014	0.00396683	6.66941	0.494809	0.621741	0.590679
ILMN_1667433	LOC644429	644429	-0.00245622	6.53229	-1.01415	0.31133	0.30689
ILMN_1667452	LOC441208	441208	-0.00369877	6.55111	-1.06134	0.289394	0.293368	0.00369571	6.39832	0.535623	0.593292	0.394624	0.0038421	6.39853	0.819896	0.414083	0.502594
ILMN_1667453	HINFP	25988	0.00732029	7.12715	1.62948	0.104264	0.151553	-0.0113429	6.89816	-1.77244	0.0790683	0.10511	-0.00235698	7.33313	-0.231465	0.817392	0.653686
ILMN_1667460	SULF2	55959	0.0291582	8.22857	2.48077	0.0136601	0.0365328	0.0303494	6.71931	1.60413	0.111531	0.134823	-0.0378032	8.91022	-2.26813	0.0253125	0.113579
ILMN_1667476	LTBR	4055	-0.0089954	8.69643	-0.841266	0.400871	0.356497	0.0570001	8.36907	3.0912	0.00252135	0.00721669	0.0225785	8.70866	1.19234	0.235745	0.391826
ILMN_1667519	RRAS2	22800	0.046166	8.16461	3.30286	0.00107327	0.00518928	0.0896589	8.59412	3.81403	0.000225252	0.00100648	-0.0182762	7.22719	-1.47222	0.143873	0.308723
ILMN_1667551	GUSBL1	387036	0.00233806	8.35458	0.215352	0.82964	0.529399	-0.023102	7.5003	-1.48428	0.140573	0.158341	0.00135775	8.66182	0.0690946	0.945042	0.685765
ILMN_1667561	IFRD1	3475	-0.0119836	8.55808	-0.930158	0.35304	0.331073	-0.0712375	8.70152	-3.15308	0.00207877	0.00617746	-0.00131829	8.52233	-0.0482357	0.961618	0.6895
ILMN_1667564	ALDH3A2	224	0.0104487	7.55989	1.1338	0.257788	0.273021	0.046775	7.87234	3.23713	0.00159264	0.00497829	-0.00495807	6.77413	-0.624438	0.533658	0.557709
ILMN_1667575	IL31RA	133396						0.00129803	6.34818	0.389027	0.698003	0.431926
ILMN_1667577	LCMT2	9836	-0.00905166	7.31514	-1.82029	0.0697139	0.115923	0.0015388	6.96833	0.173673	0.862439	0.484391	-0.00572105	7.1804	-0.674523	0.501422	0.543941
ILMN_1667578	DUSP26	78986	-0.000990188	6.51225	-0.379604	0.704509	0.488562						0.00300266	6.40079	0.871535	0.385397	0.487651
ILMN_1667580	LOC644457	644457	-0.000843773	6.54744	-0.353366	0.724063	0.495405	0.00106435	6.37389	0.2475	0.804979	0.467196	0.00890891	6.41932	2.8813	0.00477899	0.0403418
ILMN_1667589	ZNF283	284349	-0.00290389	6.75768	-0.945799	0.345015	0.326557	-0.000751877	6.50022	-0.182188	0.855768	0.482451	0.00325749	6.67236	0.770208	0.44286	0.516528
ILMN_1667594	KLF10	7071	5.09642e-05	6.97122	0.00405918	0.996764	0.574749	-0.0374567	6.81476	-2.37348	0.0193418	0.0368106	0.0270872	7.22223	1.38902	0.167686	0.332939
ILMN_1667609	SNORD35A	26816	0.00341198	6.56925	1.14401	0.253533	0.27025	-0.0147906	6.42774	-2.15682	0.033179	0.0556332	-0.00157938	6.55728	-0.208123	0.835526	0.658637
ILMN_1667657	TPP2	7174	0.00412258	7.03808	0.766937	0.443724	0.378316	0.0020805	6.75556	0.213259	0.831517	0.475277	0.0143722	7.0373	1.35981	0.176726	0.341223
ILMN_1667665	C16ORF46	123775											-0.00202292	6.42076	-0.61373	0.540686	0.560578
ILMN_1667670	SLC25A15	10166	0.00776841	6.85731	1.87567	0.0616753	0.106667	0.0137235	6.67862	1.96488	0.0519297	0.077434	-0.0073038	6.81414	-1.16894	0.245004	0.39869
ILMN_1667686	EXOC6	54536	0.000995649	6.60227	0.367038	0.71385	0.491854	-0.00178453	6.38857	-0.495602	0.621156	0.404926	-0.00322073	6.52043	-0.753152	0.452999	0.521415
ILMN_1667707	SPCS3	60559	0.00764794	6.76341	1.66052	0.0978584	0.145445	-0.000440215	6.48384	-0.0862972	0.931386	0.503613	0.0105541	6.74736	1.21636	0.226504	0.384676
ILMN_1667711	HRASLS3	11145	-0.0266471	11.8384	-1.56205	0.119334	0.16591	-0.0379772	12.3181	-3.75744	0.000275504	0.00118484	-0.0560137	9.74055	-2.14907	0.0338646	0.136031
ILMN_1667715	LOC645176	645176	-0.0137731	6.89123	-2.2166	0.0274032	0.0603543	-0.0296713	6.78897	-2.51511	0.0133332	0.0275809	0.0138137	6.72978	1.47891	0.142077	0.306762
ILMN_1667716	TMEM101	84336	-0.00512131	7.79562	-1.02617	0.30564	0.303454	-0.0265264	7.52468	-3.35815	0.00107607	0.00360967	-0.00241023	7.68232	-0.274663	0.7841	0.644214
ILMN_1667744	MPPE1	65258	0.00460758	6.7009	1.52607	0.12805	0.173689	0.0177768	6.53606	3.99915	0.00011497	0.000581776	-0.00811416	6.62334	-1.73901	0.0848845	0.232728
ILMN_1667748	ANKRD33	341405	0.0337949	8.18373	2.82236	0.00508671	0.0172989	0.0706438	8.32138	3.78233	0.000252213	0.00110387	0.105001	8.42211	3.89302	0.000171827	0.00412734
ILMN_1667750	SLC4A5	57835	-0.00274104	6.54891	-0.964008	0.335821	0.321313	0.000442954	6.37338	0.118387	0.905975	0.496698	-0.00984444	6.46584	-2.55265	0.0120894	0.0731
ILMN_1667791	PPFIA4	8497	-0.0065905	6.51421	-2.59555	0.0099102	0.0288685						0.00128408	6.43925	0.265618	0.79104	0.646231
ILMN_1667796	HBA2	3040	0.0396821	12.3016	1.09754	0.273288	0.283025	0.115117	8.77278	1.53462	0.127727	0.148226	0.0117176	12.6257	0.432365	0.666339	0.60616
ILMN_1667813	LOC648000	648000	-0.0223447	11.6241	-3.13166	0.00191032	0.00812047	-0.07459	11.225	-4.94591	2.71688e-06	2.55996e-05	0.00258559	11.4485	0.234841	0.814777	0.652961
ILMN_1667826	LOC647174	647174	-0.0020929	6.54848	-0.783265	0.434092	0.37349	-0.000147389	6.38454	-0.0364918	0.970956	0.514011	0.00463425	6.43219	1.12967	0.261121	0.410216
ILMN_1667831	HOXB6	3216	-0.00471358	6.69035	-1.32583	0.185909	0.222234	-0.00637604	6.58228	-0.995164	0.321824	0.274304	-0.0126271	6.59539	-2.71248	0.00777408	0.0552109
ILMN_1667839	UBR7	55148	-0.00234443	8.60934	-0.383879	0.701341	0.487436	-0.0395901	8.18073	-3.23977	0.00157924	0.00494444	0.00258132	8.64118	0.263999	0.792284	0.64659
ILMN_1667857	C12ORF52	84934	0.00790049	7.15621	1.58514	0.113991	0.160946	0.0377246	7.00136	4.59278	1.16214e-05	8.56562e-05	-0.0199423	7.18398	-2.28142	0.0244871	0.111245
ILMN_1667858	ZNF493	284443	-0.00122905	6.59027	-0.462158	0.644304	0.466279	-0.00303203	6.39137	-0.914845	0.362258	0.295283	-0.00168892	6.47366	-0.399125	0.69059	0.614605
ILMN_1667883	THOC5	8563	-0.0226724	8.16574	-2.86931	0.0044068	0.0155192	-0.0361048	7.9261	-2.9501	0.00387618	0.0102786	-0.00916896	8.40475	-0.740156	0.460813	0.525159
ILMN_1667885	BCL11B	64919						-0.00279468	6.38354	-0.791971	0.430069	0.326777	-0.000434348	6.39003	-0.145908	0.884266	0.671267
ILMN_1667893	TNS3	64759	0.125876	10.1756	8.05076	1.96516e-14	1.56967e-11	0.147329	10.7999	6.34764	4.92427e-09	1.35939e-07	0.118951	9.60734	5.23854	8.07774e-07	7.1947e-05
ILMN_1667915	TRIM67	440730	-0.00224712	6.53556	-0.994916	0.320582	0.312372	-0.00318523	6.40876	-0.866815	0.387915	0.30767	-0.00126212	6.46592	-0.352388	0.725234	0.626132
ILMN_1667925	PDCL3	79031	0.0219237	7.34688	4.54362	8.03447e-06	0.000102331	0.0358448	7.11683	3.98938	0.000119185	0.000599306	-0.00109707	7.46301	-0.102589	0.91848	0.679589
ILMN_1667947	NPY1R	4886	0.0309114	6.74503	5.54077	6.61075e-08	2.18927e-06	0.0712614	6.90415	4.57909	1.22789e-05	8.94648e-05	0.00104318	6.4843	0.243877	0.807789	0.651006
ILMN_1667948	SPATA18	132671	0.055352	6.89829	6.11837	2.95808e-09	1.74422e-07	0.143806	7.11419	6.8907	3.54481e-10	1.59219e-08	0.00258363	6.60907	0.334746	0.738466	0.630355
ILMN_1667966	C1ORF24	116496	0.00999238	9.00223	0.539542	0.589915	0.44441	0.0599825	6.96473	3.10887	0.00238682	0.00690677	0.0250432	9.36144	0.920433	0.3594	0.472967
ILMN_1667977	TAF1B	9014	0.0248982	7.29006	3.64834	0.000311341	0.00195544	0.0409946	7.03818	3.63184	0.000427661	0.0016921	0.00979297	7.18138	0.813833	0.417533	0.50431
ILMN_1667980	CACNA1S	779	-0.00549363	6.63751	-1.47687	0.140763	0.18474	-0.00588727	6.46684	-1.36449	0.175177	0.183986	-0.00301229	6.49974	-0.691681	0.490623	0.539092
ILMN_1667994	AMD1	262	-0.00940745	7.057	-1.35532	0.176338	0.214717	-0.0293706	6.67428	-2.54938	0.0121579	0.0256505	0.0174907	7.11404	1.2746	0.205187	0.366932
ILMN_1668012	SLC25A13	10165	0.025098	7.4628	3.46397	0.000610089	0.00333795	-0.00513448	7.16948	-0.425061	0.671616	0.422573	0.0341094	7.69571	2.48249	0.0145876	0.0818104
ILMN_1668027	LOC727762	727762	0.00657172	7.27718	0.857123	0.392064	0.352015	-0.0187389	6.73702	-1.61722	0.108672	0.132341	-0.0237192	7.25562	-1.82814	0.0702913	0.209222
ILMN_1668039	GYPC	2995	-0.080236	9.70057	-5.51953	7.37819e-08	2.38296e-06	-0.0797488	9.6867	-2.88073	0.00476396	0.0121212	0.00945814	9.17274	0.367564	0.713919	0.622444
ILMN_1668063	FCN1	2219	0.101818	7.9383	3.99155	8.26536e-05	0.000675787	0.0497582	6.55656	4.83087	4.39225e-06	3.84522e-05	0.167889	8.16889	3.39	0.000977232	0.0137633
ILMN_1668065	RBED1	84173	0.025577	7.85578	1.68953	0.0921605	0.139821	0.091748	8.48059	3.69117	0.000347884	0.00142873	-0.0180257	6.87321	-2.24097	0.0270757	0.118377
ILMN_1668072	PGAM2	5224	-0.0189419	6.62917	-3.06004	0.00241382	0.00972595	-0.0469884	6.54988	-4.31011	3.54798e-05	0.000218219	-0.0145802	6.40475	-2.96144	0.00376634	0.0346566
ILMN_1668090	STK25	10494	-0.01913	8.68247	-3.64072	0.000320295	0.00199935	-0.0373754	8.55286	-4.2354	4.73003e-05	0.000278614	-0.012308	8.75405	-1.25275	0.213005	0.373654
ILMN_1668092	ESAM	90952	-0.00530477	8.99443	-0.389557	0.697141	0.485936	0.0089008	7.17463	0.284672	0.776427	0.458218	-0.0887084	9.78004	-4.30507	3.68835e-05	0.00132766
ILMN_1668099	CFC1	55997											-0.0008558	6.39324	-0.236691	0.813345	0.652562
ILMN_1668125	MYRIP	25924	0.0175705	7.07692	1.86682	0.062905	0.108129	-0.00790924	6.47343	-0.910285	0.364647	0.296465	-0.0160583	7.40204	-0.674796	0.501249	0.543864
ILMN_1668134	GSTM1	2944	-0.0212424	7.30339	-1.00515	0.315638	0.309458	-0.0266139	7.3142	-0.66307	0.508662	0.361332	-0.0340535	6.97691	-1.17322	0.243292	0.397443
ILMN_1668147	PCDH9	5101						0.00952478	6.3669	2.71728	0.00763919	0.0177547
ILMN_1668152	FLJ30851	653140	0.00030618	6.58377	0.108115	0.913977	0.553431	-0.0120493	6.44997	-2.43481	0.0164945	0.0325911	0.00362842	6.41006	1.03314	0.30385	0.43869
ILMN_1668177	ZNF483	158399	0.00502792	6.50479	1.95253	0.0518086	0.0946495	-0.00667842	6.34983	-1.83108	0.0697743	0.0960174
ILMN_1668179	HNRNPF	3185	-0.00713846	6.70073	-2.02448	0.0438093	0.0844322	-0.0060483	6.45145	-1.39862	0.164719	0.176489	-0.00221517	6.7203	-0.30928	0.757705	0.636327
ILMN_1668185	ZNF282	8427	-0.0209547	7.22478	-4.46517	1.13538e-05	0.000135366	-0.024696	7.02352	-3.78388	0.000250832	0.00109898	-0.0142617	7.27794	-1.82091	0.0713924	0.211135
ILMN_1668194	LMTK3	114783	0.00149333	6.66813	0.508913	0.611189	0.453174	0.0182663	6.47561	4.14233	6.73782e-05	0.000375006	0.00272378	6.62165	0.635981	0.526136	0.554587
ILMN_1668236	KCNB2	9312	-0.00358272	6.55922	-1.10901	0.268318	0.279812						-0.00941483	6.43177	-1.8667	0.0646581	0.199035
ILMN_1668239	LOC643719	643719	-0.00415115	6.53979	-1.1996	0.231244	0.255129	-0.000957349	6.34804	-0.265781	0.790901	0.462807	-0.00326211	6.41706	-0.42674	0.670419	0.607593
ILMN_1668246	TMEM52	339456	-0.0171249	6.60788	-5.25282	2.85069e-07	6.95232e-06	-0.0279495	6.44021	-6.40267	3.78673e-09	1.08896e-07
ILMN_1668247	LTC4S	4056	0.0047286	6.52765	1.77003	0.0777422	0.124749						0.0028997	6.47043	0.525613	0.600235	0.583192
ILMN_1668249	LMF1	64788	-0.00305812	6.67165	-1.16622	0.244456	0.264217	0.0120243	6.44703	2.92851	0.00413455	0.0108307	-0.00438831	6.70242	-0.862032	0.390582	0.490445
ILMN_1668270	ZDHHC18	84243	-0.0178327	7.05221	-2.94511	0.00348191	0.012925	-0.00690633	6.85728	-0.672497	0.502666	0.358839	0.00442321	6.95218	0.431098	0.667257	0.606483
ILMN_1668283	HYAL2	8692	-0.0137748	7.44622	-1.07456	0.283437	0.28959	0.0181166	6.57353	1.93053	0.0560945	0.081974	-0.0525168	7.84762	-1.62254	0.107606	0.264867
ILMN_1668312	SLC2A9	56606	0.0146947	6.57224	4.76277	2.98176e-06	4.56303e-05	0.00923024	6.31788	2.44494	0.0160618	0.0319216	0.039235	6.61152	5.06441	1.70135e-06	0.000124219
ILMN_1668345	OAF	220323	0.0224959	9.64073	1.5498	0.122246	0.168552	0.122125	9.2025	3.73368	0.000299634	0.0012669	-0.024445	9.73795	-0.974624	0.331927	0.456115
ILMN_1668351	TAF6	6878	-0.00147213	6.66276	-0.401289	0.688494	0.482818	0.0011947	6.45126	0.247808	0.804741	0.467122	-0.0095454	6.55707	-1.58533	0.115818	0.275267
ILMN_1668353	LOC646023	646023	-0.00719756	6.58323	-2.61881	0.00927369	0.0274974	-0.00361002	6.48504	-0.709515	0.479494	0.348976	0.00521859	6.41142	1.47627	0.142784	0.307537
ILMN_1668369	CDC37	11140	0.00888797	11.37	1.35582	0.17618	0.214591	0.0126452	10.7367	1.26033	0.210198	0.208197	-0.0149919	11.7184	-1.08687	0.279517	0.422669
ILMN_1668374	ITGB5	3693	0.10445	10.6684	7.82349	8.91978e-14	4.51511e-11	0.2298	10.7956	8.90957	1.15547e-14	5.14579e-12	0.0474353	10.9295	2.94601	0.00394451	0.0357104
ILMN_1668378	SFT2D2	375035	-0.00284388	6.61498	-1.18134	0.238406	0.260102	-0.00518444	6.4008	-1.46402	0.146018	0.16257	-0.00433546	6.50809	-1.03185	0.304448	0.439069
ILMN_1668408	AIFM1	9131	-0.0179152	7.20011	-2.33193	0.0203682	0.0488794	-0.0203934	7.31856	-1.49194	0.138554	0.156748	-0.0141835	6.91802	-1.49632	0.137491	0.301641
ILMN_1668411	FHL2	2274	0.0480286	8.12769	2.51468	0.0124388	0.0340946	0.0231348	6.82168	1.46355	0.146147	0.162669	0.0554085	9.02567	1.70841	0.0904355	0.240839
ILMN_1668417	WASPIP	7456	0.0394452	7.91344	3.55477	0.000439568	0.00256968	0.0116917	6.91042	0.820827	0.413506	0.319424	0.0563216	8.11969	2.81423	0.0058124	0.0456553
ILMN_1668426	SPESP1	246777	0.00556725	6.8626	0.965762	0.334944	0.320806	-0.00202439	6.67641	-0.209132	0.834729	0.476239	-0.0249272	6.76961	-2.29409	0.0237217	0.109053
ILMN_1668446	ABCA9	10350	-0.0198686	7.22231	-1.62886	0.104396	0.151676	-0.000738288	6.43339	-0.138823	0.889842	0.492206	0.0102018	6.96076	0.635482	0.526459	0.554723
ILMN_1668453	TRIM36	55521	-0.00627559	6.62836	-2.20925	0.0279151	0.0611382	-0.00464557	6.46345	-0.919063	0.360058	0.294188	0.00520669	6.51268	1.37721	0.171298	0.336304
ILMN_1668460	PRTN3	5657						0.0031001	6.37043	0.938094	0.350235	0.289239
ILMN_1668463	SON	6651	-0.00108612	6.70416	-0.281914	0.778205	0.513429	0.00454811	6.48113	0.784689	0.434309	0.328671	-0.00513734	6.66032	-0.652299	0.515595	0.550121
ILMN_1668465	KIAA1609	57707	0.000403487	6.46182	0.167099	0.867405	0.540473						0.002879	6.37828	0.743804	0.458612	0.524096
ILMN_1668469	KIAA0922	23240	-0.0844133	8.32882	-5.73321	2.40894e-08	9.65625e-07	-0.138688	8.49284	-5.77638	7.08486e-08	1.21457e-06	-0.0485257	8.02189	-2.55977	0.0118585	0.0722495
ILMN_1668490	LOC340260	340260	0.00203371	6.50789	0.73854	0.460766	0.386696
ILMN_1668498	CWF19L2	143884	-0.00514585	7.93357	-0.84764	0.397317	0.354698	-0.0276423	7.63957	-2.49141	0.0142044	0.0289852	-0.0192744	8.06291	-1.87746	0.0631564	0.1962
ILMN_1668507	DDAH1	23576	0.00887143	7.70198	0.779145	0.43651	0.374693	-0.0197626	7.28796	-1.10729	0.270567	0.245628	-0.0366487	8.16344	-1.71195	0.0897788	0.239873
ILMN_1668510	GLYAT	10249	0.0319858	7.79061	1.59805	0.111087	0.158182	0.0121145	8.52187	0.491283	0.624198	0.406025
ILMN_1668514	PIP5K1C	23396	0.00259019	8.07105	0.351625	0.725367	0.495854	0.0537299	7.69865	4.6512	9.17803e-06	7.08897e-05	-0.0100129	8.21897	-0.722646	0.471461	0.530222
ILMN_1668525	NR3C1	2908	0.0011333	6.57379	0.486148	0.627219	0.459597	-0.00187839	6.44745	-0.40578	0.685686	0.427563	-0.00296406	6.49884	-0.837339	0.404253	0.497613
ILMN_1668526	GVIN1	387751	0.0254119	7.53722	1.53169	0.126656	0.172471	-0.00495308	6.49368	-0.491092	0.624332	0.406074	0.0068961	7.82359	0.23515	0.814538	0.652894
ILMN_1668533	UROC1	131669	-0.000948612	6.56711	-0.33692	0.736413	0.499633	-0.00768683	6.4039	-1.7135	0.0894144	0.114855	1.05864e-06	6.46078	0.000265761	0.999788	0.697771
ILMN_1668535	JOSD1	9929	-0.00630839	8.22736	-0.721019	0.471461	0.391823	-0.0239462	7.6322	-1.80219	0.0742326	0.100418	0.0303664	8.58354	1.99528	0.0485328	0.168846
ILMN_1668540	ZNHIT6	54680	0.00806698	8.4	1.10423	0.270383	0.281152	0.00412736	7.90647	0.340941	0.733793	0.444234	-0.00349105	8.47704	-0.255446	0.798865	0.648478
ILMN_1668559	RGS10	6001	0.0158655	6.93356	2.01918	0.0443603	0.0851708	0.0144232	6.384	3.50466	0.000660651	0.00241602	0.0370169	6.92152	3.30222	0.00130144	0.0169246
ILMN_1668566	ANUBL1	93550	0.00313525	6.48775	1.40909	0.159848	0.201343	-0.00307529	6.37482	-0.771242	0.442204	0.332282	0.00430728	6.39253	1.2072	0.229995	0.387413
ILMN_1668582	CRBN	51185	-0.00150303	8.08126	-0.204468	0.838127	0.531934	-0.0784651	7.8588	-6.235	8.4047e-09	2.10049e-07	-0.0260141	8.16673	-2.05533	0.0422618	0.155671
ILMN_1668586	KCND1	3750	-0.00200063	6.67495	-0.661312	0.508922	0.40917	-0.00450572	6.39527	-1.12964	0.261064	0.240068	-0.0162402	6.68598	-2.96901	0.0036817	0.0341438
ILMN_1668592	STON1	11037	-0.0135018	6.90009	-1.37063	0.171519	0.210867	-0.015544	6.65557	-1.03919	0.300977	0.262721	0.0128203	6.67226	1.37234	0.172804	0.337685
ILMN_1668593	HPX	3263	-0.00223509	6.54391	-0.99433	0.320867	0.312538	0.000855248	6.35066	0.2828	0.777857	0.458675	-0.006206	6.49173	-1.42668	0.15656	0.322078
ILMN_1668605	NAAA	27163	0.000537958	7.33268	0.0640209	0.948996	0.562704	0.0167949	6.66168	2.06179	0.0415657	0.0657755	-0.00291564	7.41622	-0.207365	0.836116	0.658795
ILMN_1668608	RBPMS	11030	0.00462763	6.56913	1.4753	0.141186	0.185111	0.0126551	6.50034	1.8471	0.0673992	0.0936505	-0.0041492	6.39983	-0.976445	0.331029	0.455538
ILMN_1668619	KIAA1467	57613	0.00558598	6.69726	2.08552	0.0378702	0.0761002	0.0190494	6.4858	3.76852	0.000264899	0.00114832	-0.0112044	6.77419	-1.65161	0.101522	0.25667
ILMN_1668629	LOC401115	401115	0.0659322	9.17296	5.14995	4.73564e-07	1.04785e-05	0.14109	9.72095	6.29884	6.21085e-09	1.64714e-07	0.153241	8.29183	6.27088	7.5858e-09	2.20647e-06
ILMN_1668634	FBXW7	55294	-0.0206596	7.4649	-1.75869	0.0796536	0.126843	-0.0081472	6.92007	-0.458189	0.647714	0.414369	-0.00598152	7.50092	-0.267659	0.789473	0.645778
ILMN_1668639	TBC1D10B	26000	-0.0132088	7.25235	-2.41191	0.0164715	0.0418944	-0.00475859	6.90428	-0.655652	0.513406	0.363287	-0.0110321	7.40795	-0.573266	0.567658	0.571179
ILMN_1668651	FOXE1	2304	-0.00314666	6.54628	-1.37795	0.16925	0.209051	-0.000899579	6.37545	-0.285109	0.776093	0.458111	-0.00196499	6.45231	-0.451578	0.652479	0.601207
ILMN_1668657	FLJ38973	205327	-0.00042818	6.75229	-0.127516	0.898618	0.549239	0.00595947	6.71419	0.760629	0.448493	0.335173	0.00448401	6.58891	0.78206	0.435892	0.513165
[truncated: 22,868 more rows]
