# Supplementary material for: Transcriptome Analyses of Adipose Tissue Samples Identify EGFL6 as a Candidate Gene Involved in Obesity-Related Adipose Tissue Dysfunction in Children
Source: Int J Mol Sci. 2022 Apr 14;23(8):4349. doi: 10.3390/ijms23084349 (PMC9033114; doi:10.3390/ijms23084349)
Supplement: Supplementary file 1 [file ijms-23-04349-s001.zip › Table S3.xlsx]

## Sheet: Adipocyte Volume
ILMN	Gene	Entrez	Beta age_sex AT	Mean log2 Expression age_sex AT	t Statistic age_sex AT	p Value age_sex AT	FDR age_sex AT	Beta age_sex Adi	Mean log2 Expression age_sex Adi	t Statistic age_sex Adi	p Value age_sex Adi	FDR age_sex Adi	Beta age_sex SVF	Mean log2 Expression age_sex SVF	t Statistic age_sex SVF	p Value age_sex SVF	FDR age_sex SVF
ILMN_1343291	EEF1A1	1915	-0.001118	13.5125	-1.52335	0.131995	0.601974	-0.00156629	13.3743	-1.15465	0.252973	0.489707	1.30644e-05	13.3669	0.0163614	0.987	0.834354
ILMN_1343295	GAPDH	2597	0.000392555	9.67953	0.126087	0.90001	0.861505	0.00516845	9.54085	1.63811	0.106818	0.344419	-0.00017339	9.95659	-0.0644316	0.948838	0.828832
ILMN_1651209	SLC35E2	9906	-0.000840062	6.55299	-1.79988	0.0760152	0.547318	-0.000433614	6.38259	-0.782422	0.437152	0.588824	-0.000627479	6.45128	-1.22653	0.224722	0.601402
ILMN_1651228	RPS28	6234						-0.00469146	11.3807	-2.315	0.0241757	0.187121	0.000198468	11.6718	0.150464	0.880896	0.818032
ILMN_1651229	IPO13	9670	0.000611096	7.483	0.686157	0.494789	0.777782	0.00318424	7.35406	2.37356	0.0209537	0.175669	-0.00011774	7.33138	-0.094847	0.924748	0.825152
ILMN_1651232	LOC653113	653113	-0.000224243	6.55142	-0.447514	0.65583	0.81926	0.000491296	6.35968	1.17288	0.245641	0.48424	-0.000813043	6.43123	-1.85477	0.0684725	0.426076
ILMN_1651253	LOC644150	644150						0.00049164	6.34274	0.909904	0.366642	0.556705	0.00135519	6.39793	3.20136	0.00217498	0.159831
ILMN_1651254	LPP	4026	-0.00037983	11.0626	-0.227845	0.820404	0.850081	-0.00182778	10.6709	-1.04683	0.299527	0.520439	-0.00080912	11.3386	-0.444734	0.658089	0.770559
ILMN_1651259	FLJ36848	647115	-3.40166e-05	6.74311	-0.0548162	0.956435	0.868602	0.000259097	6.47962	0.390138	0.697865	0.683593	0.00034593	6.51696	0.720933	0.47371	0.718061
ILMN_1651262	HNRNPAB	3182	0.00330586	9.65155	1.91282	0.0596971	0.529251	0.00472564	9.58753	2.25544	0.0278974	0.198338	-0.00076016	9.93951	-0.4165	0.678509	0.775917
ILMN_1651268	LOH12CR1	118426	0.000178259	6.50048	0.447349	0.655949	0.819287						-0.00057787	6.4093	-1.38362	0.171528	0.562554
ILMN_1651278	SNIP1	79753	-0.00106665	7.44684	-0.865313	0.389704	0.746752	-0.00234237	7.12941	-1.67649	0.0990302	0.333794	0.000154138	7.67186	0.0842234	0.933155	0.826454
ILMN_1651282	COL17A1	1308	-0.000321972	6.58483	-0.546927	0.586098	0.802014	0.000372246	6.36278	0.720357	0.474201	0.604101	-0.00249279	6.61427	-1.98216	0.0519801	0.391566
ILMN_1651285	BCL6B	255877	-0.00397058	8.01472	-1.47268	0.145139	0.613653	0.00102183	6.6892	0.55785	0.579096	0.643799	-0.00379273	8.48172	-1.18917	0.238991	0.609952
ILMN_1651315	HMG20B	10362	0.000180128	9.17011	0.117983	0.906406	0.862348	0.00130501	8.88521	0.722484	0.472903	0.603575	0.00380029	9.37143	2.516	0.0145225	0.277179
ILMN_1651316	CD69	969	-0.0011105	6.82765	-0.614165	0.541017	0.790852	0.000142062	6.39304	0.296576	0.76785	0.703892	0.000278143	6.85187	0.15733	0.875505	0.817117
ILMN_1651329	LOC646360	646360	0.00168418	6.57852	2.54843	0.0129256	0.394883	0.00286369	6.46811	2.90098	0.00524992	0.0970391	0.000167633	6.39808	0.431612	0.667548	0.773073
ILMN_1651336	MLYCD	23417	-0.000824587	6.98242	-0.7949	0.42925	0.75928	-0.00260321	7.00941	-2.33666	0.0229357	0.182928	-2.75868e-05	6.7671	-0.034339	0.972719	0.832329
ILMN_1651339	UHRF1BP1L	23074	-0.000651509	6.53763	-1.27527	0.20626	0.659174	0.000252465	6.37338	0.438411	0.662719	0.672311	0.000333431	6.43567	0.800705	0.426416	0.701029
ILMN_1651341	LOC401010	401010	-0.000961053	6.62989	-1.63562	0.106227	0.580863	0.000532091	6.47214	0.819344	0.415947	0.579954	0.000294981	6.51717	0.644307	0.521796	0.733244
ILMN_1651343	ITGA11	22801	-0.00811193	7.55049	-2.07279	0.0417261	0.496377	-0.00078795	6.77692	-0.468002	0.641538	0.665126	-0.00758134	7.55567	-2.19382	0.0320757	0.34157
ILMN_1651346	TICAM2	353376	-0.000382247	7.612	-0.24736	0.805324	0.847701	-0.000288801	7.30389	-0.20082	0.841543	0.72263	0.000314195	7.57417	0.176442	0.860532	0.814525
ILMN_1651347	SERTAD2	9792	-0.0034061	8.69043	-1.93073	0.0574034	0.526019	-0.00146589	8.28604	-0.6926	0.491327	0.610859	0.000228645	9.03368	0.130345	0.896723	0.820668
ILMN_1651354	SPP1	6696	0.00927206	7.98529	1.27682	0.205715	0.658827	0.00684249	6.74865	1.66889	0.100533	0.335919	0.0161877	8.93642	1.93563	0.0575611	0.403739
ILMN_1651358	HBE1	3046	-0.000914376	6.63478	-0.57127	0.569573	0.798048						0.00230624	7.22297	0.392455	0.696093	0.780334
ILMN_1651369	LOC652300	652300	-3.44164e-05	6.57845	-0.075857	0.939741	0.866579	0.000268177	6.47572	0.534946	0.594734	0.64936	2.48283e-05	6.49499	0.058563	0.953492	0.829525
ILMN_1651378	AUP1	550	-0.0021556	7.83222	-1.3967	0.166739	0.631953	0.00164943	7.5443	0.995765	0.323504	0.534189	-0.00145007	7.92576	-0.740758	0.461687	0.713967
ILMN_1651385	MFN2	9927	0.0013034	7.96191	1.17113	0.245359	0.685107	0.00325425	8.08012	2.69401	0.00921966	0.122634	-0.00120021	7.91492	-1.11424	0.269555	0.62786
ILMN_1651396	LOC643038	643038	0.000230884	6.53342	0.52104	0.603917	0.806726						-0.000239434	6.42003	-0.442835	0.659455	0.770926
ILMN_1651403	LOC642161	642161	-0.000317092	6.5528	-0.702516	0.484593	0.77463	-0.000310529	6.36739	-0.539759	0.591431	0.648202	0.000147466	6.43727	0.315278	0.753628	0.793644
ILMN_1651404	LILRA6	79168											-0.0002214	6.36187	-0.512762	0.609974	0.757617
ILMN_1651405	BRD9	65980	-0.00222968	9.35644	-1.69493	0.0943551	0.568056	0.00370685	9.10272	2.19217	0.0323976	0.211173	0.000721257	9.48044	0.699192	0.487095	0.722522
ILMN_1651415	DERL3	91319	-0.000129618	6.52877	-0.280316	0.780028	0.843535						-9.65155e-05	6.42782	-0.234763	0.81518	0.806206
ILMN_1651428	SYTL2	54843	-1.23658e-05	6.50855	-0.031311	0.975107	0.870793						-3.29322e-05	6.44689	-0.0699227	0.944484	0.828178
ILMN_1651429	SELM	140606	-0.00471165	8.41835	-1.87156	0.0652772	0.5363	0.00344634	8.04044	1.32831	0.189284	0.436372	-0.003209	8.62088	-1.88	0.0648946	0.419228
ILMN_1651433	DCK	1633	0.00230036	7.82408	1.23645	0.220259	0.669144	-0.00193021	7.2917	-0.930421	0.356013	0.55114	-0.000856761	8.00807	-0.394778	0.694386	0.779913
ILMN_1651437	FOXI1	2299						-0.000181773	6.35048	-0.445558	0.657576	0.670593
ILMN_1651438	ZFPM1	161882	-0.00182644	7.28534	-1.56537	0.121825	0.594538	-0.00149388	7.03039	-1.10876	0.272112	0.503092	0.00095743	7.10043	0.860168	0.393071	0.687201
ILMN_1651453	LOC652663	652663	0.000335426	6.5053	0.721483	0.472919	0.771051
ILMN_1651457	GPR32	2854											0.000326697	6.38285	0.662597	0.51009	0.729756
ILMN_1651464	KDM2B	84678	-2.19595e-05	6.76036	-0.0380231	0.969773	0.870175	-0.000421366	6.74715	-0.389452	0.69837	0.683749	0.00104974	6.67538	1.43124	0.157475	0.549374
ILMN_1651492	WNT2B	7482	-0.00031473	6.53485	-0.705198	0.482933	0.774106	0.000147594	6.35076	0.274989	0.784303	0.708292	7.7941e-06	6.41075	0.0190507	0.984863	0.834054
ILMN_1651496	HIST1H2BD	3017	0.00215493	6.7127	1.15675	0.25115	0.68843	-0.000673524	6.6484	-0.310604	0.757216	0.700977	-0.00132253	6.87665	-0.69293	0.490989	0.723784
ILMN_1651498	GADD45G	10912	-0.00466292	7.54937	-1.16337	0.248472	0.686909	-0.00551649	8.18533	-0.790311	0.432569	0.586958	-0.00402294	8.1505	-1.08918	0.280365	0.633664
ILMN_1651501	ABCD4	5826	-0.000125119	6.53006	-0.313127	0.755078	0.839196						-0.000447253	6.50591	-0.993611	0.324345	0.654108
ILMN_1651504	FAM193A	8603	-0.000363583	7.68039	-0.466788	0.642043	0.816093	-0.000900558	7.29519	-0.920458	0.36115	0.553856	-0.000240899	7.9024	-0.294488	0.769387	0.797012
ILMN_1651507	LOC642732	642732	9.17982e-05	6.56948	0.217389	0.828512	0.85133	-0.000180548	6.40493	-0.313931	0.754701	0.700279	-0.00015188	6.47356	-0.304359	0.761893	0.795424
ILMN_1651513	SKIV2L2	23517	-0.00236983	8.10448	-1.72585	0.0886088	0.560987	-0.00669457	7.80408	-4.33224	5.93873e-05	0.0165219	-0.00158732	7.87031	-1.21149	0.23039	0.604856
ILMN_1651535	TMEM217	221468	-6.36918e-05	6.51448	-0.154454	0.877679	0.85848
ILMN_1651538	NUMBL	9253	-0.000604235	6.94169	-0.579917	0.563758	0.796631	0.0013227	6.6958	1.03555	0.304716	0.523535	0.00144993	6.83318	2.01195	0.0486565	0.383421
ILMN_1651544	HDAC8	55869	0.000177618	6.68289	0.286708	0.775149	0.842705	0.000568369	6.49152	0.855218	0.395953	0.571	-0.00045578	6.62865	-0.651697	0.517049	0.731845
ILMN_1651547	SEMA3E	9723	-0.00170819	6.53983	-2.58643	0.0116917	0.387507						-0.00107714	6.42298	-1.90783	0.0611329	0.411441
ILMN_1651554	RGS5	8490	0.00801348	9.52377	2.24895	0.0275354	0.450611	0.00755847	7.5888	1.35803	0.179717	0.427421	0.0011921	10.4502	0.383487	0.702695	0.781948
ILMN_1651557	KDELC2	143888	-0.00333709	8.81635	-1.69911	0.0935608	0.56712	-0.00263828	7.96403	-1.27749	0.206522	0.451578	-0.00536241	9.03794	-2.91155	0.00501951	0.197465
ILMN_1651574	AQP3	360	-0.00103709	6.50651	-1.70221	0.0929743	0.566421						0.000580825	6.43969	1.19533	0.236594	0.60849
ILMN_1651599	ENTPD2	954	0.000936119	6.52153	2.25687	0.0270118	0.448479	0.000173087	6.36182	0.406924	0.685563	0.679733
ILMN_1651604	MARK4	57787	-0.000238519	6.58567	-0.370776	0.711879	0.831087	0.00094635	6.41587	1.40124	0.166475	0.414762	0.00065116	6.45744	1.30368	0.19725	0.583064
ILMN_1651606	LOC653210	653210	-0.000515037	6.61153	-0.868094	0.38819	0.746231	-0.000242066	6.46491	-0.324347	0.746843	0.698078	0.000510869	6.53073	0.840108	0.404135	0.69198
ILMN_1651609	SPRED3	399473	-0.000282479	6.54642	-0.527974	0.59912	0.80548	-0.000492966	6.39619	-0.856429	0.395288	0.570691	0.000508451	6.41565	1.05213	0.296899	0.641903
ILMN_1651610	LOC730525	730525	-0.00174698	7.99981	-0.625846	0.533369	0.788817	-0.00589604	7.21026	-2.89611	0.0053215	0.0975121	0.00823265	8.40646	2.55926	0.0129904	0.268658
ILMN_1651617	CTNNB1	1499	0.00105679	6.71371	1.31325	0.193215	0.650441	-0.00016147	6.71305	-0.14288	0.886881	0.733023	0.000141178	6.75058	0.116936	0.907296	0.822386
ILMN_1651628	EXOC6	54536	0.00175337	7.4156	1.48856	0.140913	0.609628	0.00151777	6.85818	1.62464	0.109667	0.34808	0.000950614	7.77526	0.531678	0.596884	0.754038
ILMN_1651636	CYP2A13	1553	0.000673434	6.54597	1.40645	0.163837	0.629703	0.000701684	6.38732	1.31206	0.194672	0.4413	-0.00016229	6.44209	-0.375633	0.708495	0.783346
ILMN_1651642	GPC2	221914	-0.000122811	6.77265	-0.183932	0.854577	0.855208	3.57771e-05	6.46872	0.0678001	0.946178	0.745497	0.000725471	6.68523	1.27367	0.20762	0.590232
ILMN_1651643	ASB11	140456	0.000255304	6.53688	0.55402	0.58126	0.800823	-0.000141033	6.3747	-0.273828	0.78519	0.708525	0.000583616	6.44261	1.20212	0.233974	0.606973
ILMN_1651652	RTN3	10313	2.93833e-05	6.46963	0.0579318	0.953961	0.868306
ILMN_1651657	ADAM33	80332	0.000173613	6.51412	0.417325	0.677667	0.824059						-0.000599903	6.41352	-1.57165	0.121215	0.508475
ILMN_1651660	TMEM191B	728229	7.88413e-05	6.5149	0.147203	0.883378	0.859264						0.000740971	6.40451	1.60829	0.112946	0.498739
ILMN_1651664	SDHALP1	255812	-0.000219639	6.52298	-0.506983	0.613696	0.809218	0.000124023	6.34454	0.262792	0.793643	0.710731
ILMN_1651680	LOC649150	649150	-4.15432e-05	12.6892	-0.0202044	0.983935	0.871804	-0.000800889	12.2102	-0.226866	0.821326	0.717729	-0.00290545	12.7081	-1.19596	0.23635	0.60835
ILMN_1651681	WDFY3	23001	-0.000473048	6.52324	-1.13747	0.259063	0.692778						-3.81374e-06	6.41671	-0.00785986	0.993755	0.835294
ILMN_1651684	KIAA0586	9786	0.00027294	7.0017	0.430012	0.668455	0.822066	0.000198967	6.76421	0.283665	0.777678	0.706536	0.000522446	7.01056	0.730316	0.467998	0.716122
ILMN_1651692	STK10	6793	-0.000204769	7.02138	-0.282873	0.778076	0.843204	0.000185248	6.48019	0.291868	0.77143	0.70486	0.0012461	7.40713	0.931322	0.355365	0.669288
ILMN_1651693	GSG1	83445	0.000594259	6.56448	1.37291	0.173987	0.637309	9.37718e-05	6.4076	0.195824	0.845433	0.723553	0.000439361	6.47595	1.09719	0.276881	0.631831
ILMN_1651699	EPS8	2059	0.00163978	8.21146	1.00612	0.317683	0.720056	-0.00339642	8.02348	-1.55087	0.126378	0.369339	-0.00067967	8.36812	-0.269758	0.788258	0.800905
ILMN_1651705	CAT	847	0.00522843	11.1125	1.74379	0.0854088	0.556725	-0.00187488	11.4288	-0.771031	0.443821	0.591491	-0.00260262	10.0654	-0.860359	0.392967	0.687155
ILMN_1651711	LOC728005	728005	-0.000171814	6.52704	-0.406839	0.685318	0.825681	0.000682438	6.37084	1.55564	0.125238	0.367973
ILMN_1651712	RBM11	54033	0.000131309	6.54529	0.2876	0.774469	0.842589	-0.00039942	6.36787	-0.970562	0.3358	0.540723	0.000380513	6.43052	0.803089	0.425047	0.700494
ILMN_1651719	MBTPS1	8720	0.000299047	9.62425	0.266475	0.790625	0.845308	0.00284715	9.45187	1.75486	0.0845697	0.311874	3.99083e-05	9.65976	0.0344057	0.972666	0.832322
ILMN_1651735	TGOLN2	10618	0.00459355	9.38795	2.92891	0.00453648	0.310437	0.0027109	9.45202	1.16718	0.247917	0.485958	0.00314711	9.33254	1.85444	0.0685207	0.426164
ILMN_1651741	ARMCX3	51566	-0.001193	6.58529	-2.36592	0.0206441	0.424138	-0.000254008	6.42907	-0.462044	0.64578	0.666581	0.000227612	6.46291	0.600727	0.550252	0.741228
ILMN_1651752	CXORF21	80231	0.000217539	6.6693	0.394623	0.694272	0.827542	0.000757745	6.56503	0.803639	0.42489	0.58377	0.000145917	6.55239	0.26631	0.7909	0.801438
ILMN_1651767	MKL1	57591	-0.000133646	6.75775	-0.176209	0.860618	0.856078	0.00178957	6.41204	2.32913	0.0233603	0.184392	0.000990026	6.77278	0.947635	0.347062	0.664968
ILMN_1651769	ZFYVE16	9765	0.000269184	6.96388	0.34054	0.734429	0.835419	-0.000899768	6.58415	-1.01893	0.312473	0.528036	0.000953132	6.92105	0.894693	0.374475	0.678699
ILMN_1651776	FHOD1	29109	-0.00112705	8.18588	-0.532302	0.596135	0.804696	0.00226966	7.959	1.12716	0.264319	0.497789	0.000662509	8.39584	0.292128	0.771182	0.797389
ILMN_1651788	MAP3K11	4296	-0.00387992	7.87716	-2.74661	0.0075802	0.350328	0.00227148	7.03787	2.06595	0.0433137	0.236831	-0.000754472	8.46765	-0.373467	0.710098	0.78373
ILMN_1651792	RORC	6097	-0.000357035	6.557	-0.684897	0.49558	0.778022						-0.0011135	6.54293	-1.42355	0.159681	0.551538
ILMN_1651799	SLC38A2	54407	0.00467857	9.43348	1.47853	0.143573	0.612182	0.000776572	9.62173	0.179719	0.858	0.726495	0.00410091	9.90055	1.10061	0.275398	0.631041
ILMN_1651811	LOC729269	729269	-0.000244795	6.54108	-0.576176	0.56627	0.797246						0.000123048	6.42298	0.28023	0.780251	0.799271
ILMN_1651819	GALNT11	63917	-0.000547546	9.16824	-0.491522	0.624533	0.811906	0.000289585	8.77241	0.185673	0.853349	0.725413	-0.00126899	9.28127	-1.26601	0.210334	0.592018
ILMN_1651826	BASP1	10409	-0.00405715	9.69635	-0.755877	0.452157	0.765693	-9.21733e-06	7.71498	-0.00208312	0.998345	0.755544	-0.00362261	10.2584	-0.920387	0.361003	0.67214
ILMN_1651828	CCT3	7203	0.000506017	8.02114	0.411664	0.681793	0.824938	0.00104909	7.93989	0.794087	0.430384	0.586059	0.000985017	7.94424	0.866158	0.389804	0.685751
ILMN_1651832	EHD1	10938	0.000852867	9.28118	0.461996	0.645459	0.816888	0.00281831	9.53922	1.31721	0.192952	0.439744	0.000112626	9.17621	0.0504629	0.959919	0.830473
ILMN_1651838	RND1	27289	-0.00173301	6.49876	-1.35473	0.179684	0.641274	-0.000814053	6.38311	-0.924929	0.358839	0.55264	-0.000479655	6.69689	-0.20867	0.835402	0.810005
ILMN_1651850	RPS16	6217	-0.00227694	12.8997	-2.36339	0.0207753	0.424487	-0.00354466	12.623	-2.67231	0.00976617	0.126093	-0.00017743	12.9182	-0.312359	0.755835	0.794122
ILMN_1651872	UBIAD1	29914	-0.00176811	7.36055	-1.55727	0.123736	0.596013	-0.00323993	7.16789	-2.76891	0.00754166	0.11101	0.000520301	7.32945	0.472215	0.638462	0.765162
ILMN_1651878	EVC	2121	4.35722e-05	6.53305	0.104624	0.916961	0.863716	-2.11994e-05	6.43196	-0.0362962	0.971171	0.750412	-0.000313298	6.42181	-0.832051	0.408632	0.693866
ILMN_1651886	CWF19L1	55280	-0.000736756	9.13846	-0.497798	0.620124	0.810822	0.000176703	8.53353	0.0791775	0.937164	0.743676	0.00240086	9.25324	2.075	0.0422202	0.36873
ILMN_1651899	LOC653314	653314	-0.00355822	11.7388	-1.95015	0.0550021	0.522394	-0.00211805	11.1376	-0.83942	0.404683	0.574984	-0.00109299	11.6915	-0.502158	0.617367	0.759586
ILMN_1651900	KCNA4	3739	-0.000312167	6.54485	-0.484397	0.629555	0.813126	-0.000880229	6.38734	-1.37947	0.17305	0.421194
ILMN_1651902	RASL11A	387496	-0.000150021	6.62562	-0.254226	0.800037	0.846849	0.000533474	6.45881	0.818998	0.416143	0.580039	0.00044333	6.5182	0.885777	0.379223	0.680929
ILMN_1651916	OCLN	4950	0.000913506	6.54544	2.34693	0.0216468	0.426712	-0.000536504	6.36907	-1.21706	0.228516	0.470654	-0.000184732	6.43103	-0.437377	0.663386	0.771974
ILMN_1651936	SETD8	387893	-0.000938727	7.40858	-1.00194	0.319683	0.720855	0.000220513	7.36792	0.174864	0.861796	0.727371	-0.00106503	7.39981	-0.941554	0.350142	0.666585
ILMN_1651943	ANK3	288	0.000897706	6.56572	1.54521	0.126623	0.598172	-0.000556687	6.41306	-0.991062	0.325776	0.535421	0.000569608	6.48646	1.08227	0.283399	0.635232
ILMN_1651949	SCYL3	57147	-0.000505874	6.80388	-0.854586	0.395578	0.748744	-0.000811466	6.7533	-0.994841	0.323949	0.534431	-0.000405043	6.72708	-0.587125	0.559291	0.743628
ILMN_1651950	TPST1	8460	-0.00391017	8.17237	-1.49642	0.138858	0.607602	0.000986585	6.63169	0.645858	0.520921	0.621802	-0.00410202	8.81775	-2.274	0.0265041	0.327971
ILMN_1651958	MGP	4256	0.00151629	9.84068	0.341745	0.733526	0.83525	0.00552988	8.0365	1.197	0.23618	0.476882	0.00304523	10.0496	0.727582	0.469659	0.716681
ILMN_1651964	ABCC5	10057	0.00274558	7.71049	1.5827	0.117817	0.591312	0.00235166	6.82081	1.60835	0.113194	0.352626	0.0038659	7.93336	2.08088	0.0416595	0.367477
ILMN_1651966	FGFR3	2261	-0.000296627	6.6013	-0.615023	0.540454	0.790703	0.000229262	6.44171	0.374855	0.709137	0.687048	-0.000147812	6.49954	-0.314688	0.754074	0.793741
ILMN_1651967	TP53I3	9540	0.000697966	6.52908	2.15574	0.0344029	0.475492	0.000163252	6.39129	0.326805	0.744993	0.697555	-0.000206759	6.45155	-0.507955	0.61332	0.758513
ILMN_1651987	C6ORF129	154467	-1.5983e-06	6.9163	-0.00195508	0.998445	0.873431	0.00176537	6.71421	2.19098	0.0324878	0.211425	0.00135493	6.86628	1.41145	0.163202	0.554917
ILMN_1652000	FAM156A	29057	0.000150599	6.67791	0.22009	0.826416	0.851009	0.000724669	6.46637	0.846648	0.400674	0.573169	-0.000722385	6.50433	-1.12739	0.264003	0.624739
ILMN_1652003	GNG10	2790	0.000428114	7.47282	0.359647	0.72015	0.832702	-0.00239315	7.48895	-1.25956	0.212878	0.45714	-0.000927625	7.18865	-0.748882	0.456812	0.712271
ILMN_1652006	SMC1A	8243	0.000326423	6.59491	0.69621	0.48851	0.775853	0.000623286	6.39699	1.11942	0.267578	0.500031	-0.000287771	6.52891	-0.696118	0.489004	0.723143
ILMN_1652008	C15ORF23	90417	-3.17764e-05	6.6796	-0.0587144	0.95334	0.868232	0.000731615	6.50358	0.899032	0.372356	0.559609	-0.000313958	6.52147	-0.628891	0.531773	0.736121
ILMN_1652023	AGFG2	3268	0.000919944	6.55571	1.94791	0.0552737	0.522817	-0.000314717	6.37632	-0.50071	0.618472	0.657431	-0.000336874	6.44346	-0.667909	0.506716	0.728727
ILMN_1652024	CSNK1G3	1456	0.00154319	7.757	0.748268	0.456704	0.766902	0.00125649	7.31808	0.514841	0.608623	0.654135	-0.00413964	7.84571	-1.80392	0.0761906	0.441516
ILMN_1652065	KCNMB1	3779	-0.000806541	6.92361	-0.367392	0.71439	0.83158	0.00090136	6.3418	2.08612	0.0413796	0.232905	-0.00101199	7.01955	-0.565173	0.574033	0.747488
ILMN_1652066	SNED1	25992						0.000285203	6.33575	0.667208	0.507287	0.616871
ILMN_1652072	MGC42105	167359	-0.000606646	6.59179	-1.03819	0.302609	0.71376	0.000191378	6.35401	0.283465	0.777831	0.706577	-0.00042194	6.48349	-0.601956	0.549439	0.74101
ILMN_1652073	LOC653658	653658	-0.00250395	11.2215	-1.81466	0.073687	0.545167	-0.00745888	10.8009	-3.93151	0.000227867	0.0279957	-0.000960658	11.1305	-0.738858	0.462832	0.714362
ILMN_1652082	ELF4	2000	-0.00127636	7.79157	-0.768874	0.444451	0.763598	0.000978649	6.58921	0.781127	0.437907	0.589129	0.00142739	8.43922	0.850357	0.398459	0.689553
ILMN_1652085	MPHOSPH10	10199	-0.00195429	8.38602	-1.47732	0.143894	0.612486	-0.00161173	7.81209	-1.44702	0.153279	0.400889	-0.00287157	8.36638	-2.05146	0.0445311	0.373641
ILMN_1652123	HMGN1	3150	-0.000249749	8.92485	-0.144897	0.885192	0.859512	9.71628e-05	8.34032	0.0588878	0.953244	0.746906	-0.00311273	9.05116	-1.81439	0.0745455	0.438323
ILMN_1652128	LMBRD1	55788	0.00118029	9.99718	0.749441	0.456002	0.766716	-0.00365386	9.78032	-1.82153	0.0736896	0.294995	-0.000724533	10.0012	-0.41802	0.677403	0.775633
ILMN_1652144	LOC653751	653751	-0.000871359	6.56495	-2.07878	0.0411553	0.49496	0.000921711	6.38336	1.62621	0.109331	0.347654	-0.000721946	6.46107	-1.80551	0.0759395	0.441035
ILMN_1652151	LOC644829	644829	6.97784e-05	6.54702	0.157596	0.87521	0.858137	-0.000234906	6.44844	-0.444978	0.657993	0.670733	-0.00104916	6.45952	-2.54647	0.0134272	0.271087
ILMN_1652161	PNKD	25953						-0.000507621	6.36281	-1.16639	0.248233	0.486196	7.1838e-05	6.41281	0.176048	0.86084	0.814579
ILMN_1652163	DVL2	1856	-0.00103041	6.99347	-1.35864	0.178448	0.640431	-0.000714983	6.77824	-0.983436	0.329481	0.537406	-0.00199471	7.06208	-2.26014	0.0274007	0.33043
ILMN_1652164	LOC729196	729196	0.000184619	6.52267	0.442449	0.659473	0.820079						0.000689488	6.4133	1.69938	0.0943519	0.472688
ILMN_1652166	GUCY1B2	2974	0.000712768	6.51067	1.49504	0.139217	0.607959						0.000292054	6.40951	0.538953	0.591885	0.752639
ILMN_1652185	IL4R	3566	-0.00382633	7.54843	-1.59214	0.115679	0.589516	0.000952221	6.48988	1.10224	0.274912	0.50495	0.00328446	8.16462	1.32596	0.189806	0.577557
ILMN_1652188	KIAA1632	57724	-0.00072489	6.51052	-1.58609	0.117045	0.59067
ILMN_1652199	LOC642113	642113	0.00198949	6.71042	1.1526	0.252838	0.689376	-0.00055145	6.41853	-1.00429	0.319413	0.53194	0.00265101	6.62146	1.51873	0.134006	0.523481
ILMN_1652207	COX4I1	1327	0.00186145	12.2442	1.24413	0.217434	0.66717	4.50391e-05	12.3882	0.0344412	0.972644	0.750695	0.00203038	11.9152	2.16221	0.0345412	0.349071
ILMN_1652209	LOC731432	731432	-0.000336934	6.54367	-0.766087	0.446097	0.76405	-0.000136008	6.36428	-0.28963	0.773133	0.705319	-0.000570184	6.4217	-1.24031	0.219619	0.598176
ILMN_1652219	C20ORF112	140688	-0.000206842	6.51787	-0.387479	0.69953	0.828616	0.000721933	6.36821	1.49926	0.139235	0.384648	0.000446164	6.42237	1.058	0.294237	0.640626
ILMN_1652223	WDR91	29062	-0.000654475	7.20458	-0.757204	0.451367	0.765481	0.000260548	6.73575	0.317511	0.751997	0.699525	0.00126766	7.31905	1.23607	0.221181	0.599175
ILMN_1652237	CBR3	874	-0.00648136	7.83123	-2.89096	0.005057	0.314472	-0.000848243	7.39264	-0.336249	0.737898	0.695532	-0.0034373	7.85763	-2.23799	0.0288903	0.334249
ILMN_1652244	POPDC3	64208	0.000522143	6.46472	0.758646	0.450509	0.76525						-0.00070829	6.40785	-1.43101	0.157542	0.549441
ILMN_1652246	KIAA0363	23148	-0.00483125	7.31903	-2.63448	0.0102849	0.377406	-0.00355441	6.82897	-1.68135	0.0980767	0.332426	-0.00431748	7.3424	-2.65347	0.0101484	0.24942
ILMN_1652276	MAGEA3	4102	-0.00129466	6.54495	-2.68943	0.00886536	0.364754	-0.000228008	6.3822	-0.412745	0.681317	0.678379	-0.000250259	6.43443	-0.510835	0.611314	0.757977
ILMN_1652277	SECTM1	6398	0.000363758	6.57946	0.780908	0.437384	0.761622	-8.67179e-05	6.39392	-0.163873	0.870402	0.729337	0.000156946	6.48014	0.320902	0.749384	0.792717
ILMN_1652280	FBXO32	114907	-7.02014e-05	6.85445	-0.0674458	0.946411	0.867395	-0.00100533	6.75511	-0.732206	0.466994	0.601156	0.000578498	6.5397	0.939948	0.350959	0.667012
ILMN_1652300	ZNF507	22847	-0.000755695	6.69964	-1.47964	0.143275	0.6119	-0.00141845	6.4935	-2.3873	0.0202555	0.172932	-0.000665779	6.57836	-1.19776	0.235653	0.607948
ILMN_1652306	MEGF10	84466	0.000462223	6.6218	0.902058	0.369995	0.739696	-0.000305572	6.46318	-0.485878	0.628886	0.660839	-0.000174615	6.4935	-0.373129	0.710348	0.783789
ILMN_1652313	RNF215	200312	-0.00110313	6.56968	-1.7234	0.0890526	0.561559	0.00108054	6.35181	1.84482	0.0701768	0.288911	0.000285109	6.42221	0.471653	0.63886	0.765274
ILMN_1652314	SPAG1	6674	-0.000229211	6.50014	-0.564312	0.574273	0.799175
ILMN_1652331	KCTD5	54442	-0.000687717	6.73026	-1.10804	0.271486	0.699193	-2.31537e-05	6.41681	-0.0392246	0.968846	0.749962	-0.00104606	6.65168	-1.36663	0.176766	0.567087
ILMN_1652333	FN3KRP	79672	0.000207548	9.11917	0.114973	0.908782	0.862658	-0.00232846	9.15014	-0.952869	0.344614	0.545211	0.000127457	9.00634	0.0692101	0.945049	0.828263
ILMN_1652348	C4ORF50	389197	-6.16679e-05	6.53765	-0.162655	0.87124	0.857583	-6.80685e-05	6.37126	-0.139196	0.889778	0.733661	-0.000594027	6.42261	-1.57586	0.12024	0.507378
ILMN_1652357	PDHX	8050	0.0024076	8.26502	1.13163	0.261498	0.694074	-0.00530307	8.43575	-2.32866	0.0233867	0.184483	0.000310694	7.39294	0.243689	0.808291	0.804876
ILMN_1652366	NLRP7	199713											0.000569267	6.39657	1.32389	0.19049	0.578076
ILMN_1652369	ERCC1	2067											0.000455666	6.38335	1.15656	0.251972	0.617623
ILMN_1652371	KIAA1324L	222223	0.00359057	7.91993	2.57401	0.012083	0.389978	0.00398129	7.59938	1.65316	0.103706	0.340286	-0.00276311	8.40004	-1.51753	0.134309	0.523833
ILMN_1652378	IPO7	10527	-3.04165e-05	6.69575	-0.0472879	0.962413	0.869311	0.000636374	6.5322	0.777669	0.439928	0.589941	-0.000805476	6.63406	-1.17389	0.245011	0.613528
ILMN_1652379	SUCLG2	8801	0.000392842	9.27027	0.203708	0.839149	0.852937	-0.00698741	9.37351	-3.10466	0.00294577	0.0780375	0.0027497	8.95687	1.48845	0.141793	0.532645
ILMN_1652381	SIGLEC5	8778	-0.000291663	6.57118	-0.677757	0.50007	0.779374	-0.000485427	6.43262	-0.8632	0.391586	0.568962	-1.22695e-06	6.44554	-0.00288508	0.997707	0.835839
ILMN_1652394	RAB2A	5862	0.00495152	7.92272	2.87659	0.00526804	0.31601	0.00285574	8.21972	1.65887	0.102545	0.338706	-0.000724148	7.69585	-0.681054	0.49842	0.72615
ILMN_1652407	ZMYND8	23613	0.00297082	7.43271	2.63345	0.0103133	0.377632	0.00430355	7.09756	2.80223	0.00688961	0.107004	0.000866541	7.4927	0.710961	0.479823	0.720123
ILMN_1652409	SPATA7	55812	-0.00337787	8.13637	-2.05417	0.0435438	0.500689	-0.00724438	7.89683	-3.01594	0.00379953	0.0856924	0.00100367	8.12078	0.510925	0.611252	0.75796
ILMN_1652412	PHKB	5257	0.00115379	6.84286	1.22764	0.223529	0.671381	0.00102988	6.70955	0.705174	0.483527	0.607822	-0.00185729	6.66483	-1.69349	0.0954735	0.474407
ILMN_1652417	DC36	389760	-0.000248702	6.59206	-0.558663	0.578103	0.800083	0.000446102	6.3656	0.891291	0.376459	0.561658	0.000101217	6.45018	0.197758	0.843893	0.811557
ILMN_1652431	CA1	759											0.000973326	6.38305	0.944864	0.348463	0.665704
ILMN_1652434	MTHFD2L	441024	-0.000359265	7.30284	-0.264755	0.791945	0.845526	-0.00429832	7.16947	-2.42524	0.0184349	0.165338	-0.000667343	7.01234	-0.549635	0.584581	0.750561
ILMN_1652439	KRTAP3-1	83896						-0.000886603	6.39548	-1.90498	0.0617489	0.273606	-2.13271e-05	6.38251	-0.0552013	0.956159	0.829919
ILMN_1652445	RAC1	5879	-0.0013526	6.72485	-1.98261	0.0511777	0.516041	0.000214852	6.42133	0.397534	0.692435	0.6819	-0.000629449	6.7673	-0.631593	0.530017	0.735621
ILMN_1652456	TMEM98	26022	-0.000613741	6.66445	-0.758778	0.45043	0.765229	0.000310488	6.37272	0.613819	0.541737	0.629657	-0.00188245	6.61924	-1.92535	0.0588601	0.406413
ILMN_1652459	LOC654161	654161	-0.000195587	6.91295	-0.282094	0.778671	0.843305	-0.00155902	6.73765	-2.05213	0.0446833	0.239478	0.000406704	6.81549	0.532992	0.595979	0.753787
ILMN_1652464	TUBA3E	112714	-0.00120061	6.55603	-2.27063	0.0261231	0.444713	0.000387647	6.36299	0.830157	0.409857	0.57729	-0.000720157	6.53735	-1.40479	0.165167	0.556769
ILMN_1652465	SLC26A4	5172	-0.000167637	6.47496	-0.383681	0.702331	0.829183	-0.00052607	6.31251	-1.0362	0.304412	0.523356	-0.000378683	6.37298	-0.871353	0.386984	0.684485
ILMN_1652472	BRAF	673	0.000157375	6.49087	0.358198	0.721229	0.832911	-0.00101582	6.34503	-2.21021	0.0310532	0.207315	-0.000296989	6.40582	-0.633371	0.528863	0.735291
ILMN_1652486	THAP7	80764	-0.000698428	6.76249	-1.10603	0.272349	0.699621	-4.18581e-05	6.53513	-0.0532273	0.957734	0.747793	0.000156199	6.6664	0.201256	0.841169	0.811062
ILMN_1652487	RIOK1	83732	0.000368649	6.71707	0.687563	0.493909	0.777514	4.45173e-05	6.46085	0.0751099	0.940386	0.74433	-0.000329016	6.5985	-0.452088	0.652812	0.769133
ILMN_1652490	MANSC1	54682	0.00020332	7.14475	0.187845	0.85152	0.854764	0.00238735	6.77039	2.013	0.0487677	0.248456	-0.00203653	7.37488	-1.24232	0.218883	0.597701
ILMN_1652505	APEX2	27301	0.00257463	7.3948	2.8524	0.00564167	0.320308	0.00235454	7.17318	1.95515	0.0553942	0.261869	0.00252705	7.44462	2.01092	0.0487685	0.383708
ILMN_1652512	C2CD2	25966	-0.000954374	10.3288	-0.289574	0.772964	0.842331	-0.0038989	10.8309	-1.28617	0.2035	0.449027	-0.00169293	9.53264	-0.736487	0.464263	0.714852
ILMN_1652521	MTMR9	66036	-0.00068859	7.93843	-0.553483	0.581625	0.800909	-0.00189884	7.39854	-1.45687	0.150549	0.397845	-0.000192318	8.15278	-0.143085	0.886696	0.819007
ILMN_1652525	FAM125B	89853	-0.000564453	7.60499	-0.471771	0.638499	0.81526	0.00160328	7.18219	1.34441	0.184055	0.431428	0.00274643	7.71065	2.3525	0.0218967	0.312994
ILMN_1652540	RELL2	285613											0.000851383	6.43102	2.03696	0.0460082	0.376584
ILMN_1652549	DTNA	1837	-0.00142259	6.87866	-1.16557	0.247585	0.686399	-0.00424504	6.79099	-2.19663	0.0320606	0.210223	-0.00018119	6.71511	-0.231328	0.817836	0.806713
ILMN_1652580	POLD1	5424	-0.000904206	6.63493	-1.42578	0.158196	0.625142	0.000369505	6.38902	0.690644	0.492546	0.611328	0.00117266	6.64443	1.39163	0.169097	0.560381
ILMN_1652594	ACTR5	79913	-0.00179362	6.97542	-2.40957	0.0184955	0.417816	-0.000489402	6.64816	-0.651719	0.517159	0.620459	-0.0027102	7.11941	-3.44583	0.00103719	0.135979
ILMN_1652609	RGNEF	64283	0.000503146	6.5081	1.17749	0.242829	0.683616	0.000248496	6.3532	0.463629	0.64465	0.666192
ILMN_1652631	GLIPR2	152007	-8.48673e-05	10.1318	-0.0227194	0.981936	0.871576	0.00751222	9.79313	1.36453	0.177676	0.425546	0.00293221	10.2516	1.00539	0.318687	0.651729
ILMN_1652638	LRRC58	116064	0.000599813	7.77255	0.376517	0.707625	0.830244	-0.00400325	7.53842	-1.72617	0.0896446	0.319632	0.000211873	7.67017	0.142881	0.886856	0.819034
ILMN_1652647	INPP4A	3631	0.0001449	6.65142	0.310404	0.757139	0.839564	0.000112433	6.51934	0.181484	0.856621	0.726175	0.00141745	6.6182	2.75256	0.00778139	0.227735
ILMN_1652650	SH3KBP1	30011	0.000328395	6.53208	0.706419	0.482178	0.773867	-0.000452839	6.37373	-0.939572	0.351337	0.548622	-3.31443e-05	6.41881	-0.0861893	0.931599	0.826215
ILMN_1652662	GRB10	2887	-0.000751775	6.57175	-1.79595	0.0766442	0.547879	-0.000923438	6.42223	-1.84707	0.069844	0.288317	-0.00024397	6.52101	-0.527696	0.599628	0.754799
ILMN_1652677	FAM89A	375061	0.000685839	9.08334	0.164989	0.869409	0.857326	-0.0107425	9.44763	-3.35741	0.0013946	0.0578458	0.000438412	8.06264	0.14508	0.885127	0.818744
ILMN_1652701	FLJ20972	80098	0.000140272	6.51345	0.309529	0.757802	0.839682
ILMN_1652715	C10ORF111	221060						0.00176326	6.38679	2.35446	0.0219596	0.179444
ILMN_1652716	THEX1	90459	-0.000306673	6.55732	-0.684478	0.495843	0.778102	0.00086735	6.48116	1.14429	0.257207	0.492776	0.000110084	6.44862	0.209456	0.834791	0.809893
ILMN_1652719	TMCO5A	145942	-0.000304442	6.52125	-0.616861	0.539247	0.790385	0.000476694	6.3663	0.963445	0.339328	0.542538	0.000220759	6.44032	0.449211	0.654874	0.769692
ILMN_1652721	LOC648758	648758	-0.000647162	6.73568	-0.832972	0.40758	0.752664	-0.000554273	6.49832	-0.766546	0.446463	0.592531	9.19972e-05	6.64963	0.140009	0.889115	0.81941
ILMN_1652722	C14ORF2	9556	0.000827661	7.75772	0.569561	0.570725	0.798326	-0.0030167	7.83636	-1.82466	0.0732084	0.294182	0.00202207	7.40688	2.29028	0.0254832	0.32501
ILMN_1652727	GLT8D1	55830											-0.000446743	6.39167	-1.08223	0.283418	0.635241
ILMN_1652736	RPS6KA3	6197	0.000564249	6.9011	0.562456	0.57553	0.799474	0.000745606	6.55749	0.823035	0.413862	0.579048	-0.000578273	6.91516	-0.584253	0.561209	0.744129
ILMN_1652749	ERF	2077	-0.00150821	6.8938	-1.20338	0.23272	0.677406	0.000608892	6.45666	0.707928	0.481827	0.607151	-0.00049192	6.99792	-0.280379	0.780137	0.799248
ILMN_1652753	PAAF1	80227	0.00206567	8.3445	1.48009	0.143155	0.611786	-4.35557e-05	8.50044	-0.0276155	0.978064	0.751734	0.000857357	8.0296	0.614895	0.540916	0.738683
ILMN_1652754	ZNF428	126299	-0.00224394	9.59299	-1.06465	0.290548	0.708341	0.00385325	9.33261	1.80321	0.0765541	0.299713	0.00149054	9.42792	0.858497	0.393986	0.687604
ILMN_1652762	HIC2	23119	-0.00219092	7.32786	-1.63246	0.106893	0.581514	-0.00316772	6.86452	-1.43594	0.156395	0.404288	0.00014221	7.43457	0.0886016	0.929689	0.82592
ILMN_1652763	LOC389203	389203	-0.000295755	6.81147	-0.4587	0.647814	0.817432	-0.000765568	6.69084	-0.956496	0.342795	0.544297	-0.000108743	6.60041	-0.189623	0.850235	0.812699
ILMN_1652768	LOC440589	440589	-0.00530391	11.2348	-1.75444	0.0835553	0.554138	-0.00342904	10.2615	-0.782974	0.436831	0.588694	0.000378594	11.5543	0.105006	0.916716	0.82389
ILMN_1652777	CDC42EP2	10435	-0.0024267	7.28563	-1.54574	0.126496	0.598078	0.000969948	7.12218	0.465605	0.643244	0.665709	-0.000196165	7.12647	-0.113838	0.909741	0.822779
ILMN_1652787	PIK3AP1	118788	0.000817067	6.95732	0.567955	0.57181	0.798586	0.000924585	6.40135	1.5046	0.137858	0.382981	0.00405984	6.96844	1.9715	0.0532164	0.394415
ILMN_1652790	CLK1	1195	-0.000407644	7.34037	-0.176908	0.860071	0.856	-0.000688992	7.02856	-0.31596	0.753168	0.699852	-0.00266218	7.55573	-1.11922	0.267442	0.626684
ILMN_1652797	FAM174B	400451	-0.000617455	6.71827	-0.667246	0.506721	0.78134	0.00184095	6.38603	2.92462	0.00491525	0.0947129	0.00179357	6.74868	1.70644	0.0930235	0.470615
ILMN_1652806	ATP5J	522	0.00181926	7.60162	1.32473	0.189395	0.647833	-0.00230577	7.68732	-1.57392	0.120949	0.362699	-0.000229538	7.15189	-0.279453	0.780844	0.799393
ILMN_1652819	OPA3	80207	0.000614391	6.61076	1.23564	0.220557	0.66935	0.000283038	6.42332	0.494845	0.62258	0.658785	-0.000318967	6.49242	-0.639044	0.525192	0.734233
ILMN_1652825	IL10RA	3587	0.0027615	7.1458	1.28336	0.203427	0.657353	0.000114028	6.38736	0.197093	0.844444	0.723319	0.00974354	7.3222	3.60408	0.000632048	0.117439
ILMN_1652826	LRRC17	10234	-0.00717102	8.26867	-1.59024	0.116107	0.58988	-0.00153171	6.5537	-1.16552	0.248585	0.486459	-0.00835032	8.36728	-1.93492	0.05765	0.40392
ILMN_1652846	PCYT2	5833	-0.000399128	7.30517	-0.188975	0.850637	0.854635	-1.08116e-06	7.44796	-0.000433783	0.999655	0.755787	0.000651789	6.85463	0.636538	0.526812	0.734701
ILMN_1652852	GAS2	2620	0.000116162	6.52862	0.284917	0.776515	0.842938	0.000229815	6.36602	0.416618	0.678497	0.677474	9.3384e-05	6.43338	0.214793	0.830647	0.809125
ILMN_1652854	LOC653569	653569	-0.000338102	6.55437	-0.53966	0.591075	0.803353	0.00114838	6.36813	1.34431	0.184087	0.431458	0.000159058	6.40711	0.337612	0.736817	0.789925
ILMN_1652872	UBOX5	22888	0.000603513	6.55124	1.40407	0.164542	0.630256	-0.000313055	6.37409	-0.647674	0.519754	0.621387	0.000189479	6.42262	0.426943	0.670927	0.773957
ILMN_1652890	LOC653349	653349	-0.000962741	6.53015	-2.08256	0.0407988	0.494059
ILMN_1652906	GBGT1	26301	-7.56027e-05	6.94609	-0.0847754	0.932672	0.865704	-0.00104299	6.47244	-1.74346	0.0865568	0.314674	0.00304065	7.00551	2.3051	0.0245848	0.32225
ILMN_1652907	CDC5L	988	-0.000410077	7.64976	-0.428319	0.669681	0.822334	-0.00223926	7.42484	-1.86415	0.0673688	0.283949	-0.00257531	7.65993	-2.59429	0.0118583	0.261775
ILMN_1652913	EZH2	2146	3.25035e-05	6.53537	0.062279	0.950511	0.867891						-2.04089e-05	6.4257	-0.0362839	0.971175	0.832108
ILMN_1652918	RHOF	54509	-0.000763613	6.55127	-1.66012	0.101184	0.575709						0.00070561	6.44486	1.68116	0.097856	0.478047
ILMN_1652928	ORAI2	80228	-0.000150715	6.52127	-0.299198	0.76564	0.841062						0.000587435	6.41803	1.19851	0.235363	0.60778
ILMN_1652929	POGZ	23126	0.000312634	7.00935	0.264825	0.791891	0.845517	-0.000255999	6.47769	-0.38622	0.700748	0.684484	0.00146553	6.94807	1.1502	0.25456	0.619196
ILMN_1652931	LOC644672	644672	0.000552822	6.56889	1.3723	0.174175	0.637444	0.0002508	6.40231	0.553583	0.581994	0.644845	-0.000267936	6.462	-0.63031	0.53085	0.735858
ILMN_1652938	PRRG3	79057	-0.00139794	6.66131	-1.34792	0.181856	0.642732	0.000526413	6.34485	1.15454	0.253016	0.489739	0.000116708	6.54295	0.171841	0.864133	0.815155
ILMN_1652940	MGC16703	113691	-0.000142997	6.5017	-0.301462	0.76392	0.840761
ILMN_1652959	ABCD2	225	0.00124443	6.62242	1.83382	0.0707596	0.542288	0.000557045	6.6185	0.464907	0.64374	0.665878
ILMN_1652969	ZNF479	90827	0.000148627	6.52988	0.330267	0.742145	0.836851
ILMN_1652975	DLK1	8788	0.00052841	6.48687	0.725132	0.470691	0.770495						0.000357632	6.36019	0.833243	0.407965	0.693588
ILMN_1652989	NUP160	23279	0.000298592	8.43437	0.176286	0.860557	0.856069	0.000112626	7.84079	0.0599155	0.952429	0.746744	-0.0029384	8.54465	-1.70153	0.0939451	0.472057
ILMN_1652996	SMG1	23049	5.84382e-05	6.55426	0.123323	0.90219	0.861793	0.000178948	6.41065	0.333821	0.73972	0.696054	0.000205412	6.5137	0.353826	0.724692	0.787158
ILMN_1653001	CABLES1	91768	-0.00443847	8.17457	-1.54619	0.126386	0.597998	-0.00246424	8.44773	-0.869263	0.38829	0.567403	0.000475224	7.31367	0.315633	0.753361	0.793586
ILMN_1653006	CSN1S1	1446	0.0103732	7.35692	1.84809	0.0686435	0.540074	0.0118226	7.86848	1.49953	0.139164	0.384562	0.000572741	6.43323	0.905574	0.368731	0.675946
ILMN_1653026	PLAC8	51316	0.000279327	6.61065	0.343189	0.732444	0.835047						0.00159312	6.52558	2.42225	0.018417	0.298194
ILMN_1653028	COL4A1	1282	0.00756853	11.9399	3.13902	0.00244689	0.281645	0.00479751	11.9937	2.33574	0.0229873	0.183108	0.00418995	12.0517	1.55178	0.125898	0.513638
ILMN_1653031	LOC653766	653766	0.000371468	6.54593	0.862186	0.391411	0.747336	-0.00041128	6.35161	-0.783932	0.436272	0.588468
ILMN_1653040	PCDHGA12	26025	0.000578291	6.52918	1.21604	0.227892	0.674289						0.000486757	6.40764	1.02967	0.307237	0.646702
ILMN_1653042	HSD3B7	80270	-0.00433767	7.08044	-2.36181	0.0208578	0.424705	0.00156136	6.75727	1.5289	0.131729	0.375753	-0.000918209	7.06757	-0.507842	0.613399	0.758534
ILMN_1653047	DHX40	79665	0.000587387	6.80247	0.959814	0.34032	0.728639	-0.00101317	6.52722	-1.54393	0.128048	0.371315	-0.000414127	6.69885	-0.565616	0.573733	0.7474
ILMN_1653115	ECH1	1891	0.00204426	10.0362	0.703182	0.484181	0.7745	0.000702549	10.5152	0.294864	0.769151	0.704245	-0.00114981	9.16903	-0.470568	0.639631	0.765491
ILMN_1653125	PER1	5187	-0.000313353	6.82117	-0.201029	0.841235	0.853249	0.0015046	6.5864	1.09344	0.278723	0.50744	0.00195023	6.84493	1.06108	0.292846	0.639951
ILMN_1653127	HERC2P2	400322	-0.000110602	6.62147	-0.213115	0.831832	0.851836	0.000384137	6.40771	0.630079	0.531119	0.62552	-0.00112493	6.5767	-1.45321	0.1513	0.54308
ILMN_1653129	CSTF2	1478	0.00178736	7.40853	1.81921	0.0729833	0.544493	0.00353859	7.16001	2.44068	0.0177369	0.162625	0.00062861	7.43119	0.641144	0.523835	0.733839
ILMN_1653133	SH3D19	152503	0.000719281	9.8032	0.32476	0.746293	0.837611	-0.00322306	9.82195	-1.04253	0.301495	0.521621	-0.00160913	9.2583	-0.765518	0.446921	0.708742
ILMN_1653134	TMEM188	255919	0.000947814	7.68019	0.809743	0.420722	0.756744	-0.000631981	7.37526	-0.457575	0.648969	0.667675	8.59876e-05	7.582	0.0730919	0.941973	0.827799
ILMN_1653143	ECD	11319	0.000536112	6.93067	0.648913	0.518433	0.784703	0.000830402	6.67481	0.685328	0.495869	0.612597	-0.000286211	6.80486	-0.247317	0.805495	0.804331
ILMN_1653146	MSH4	4438	-0.000222485	6.55543	-0.44972	0.654246	0.818902	-0.00122415	6.3452	-2.60125	0.0117693	0.137676
ILMN_1653158	DPRX	503834	0.00205971	6.60902	2.00101	0.0491127	0.512274	0.000523304	6.31123	0.840811	0.40391	0.574636	0.00337571	6.82942	1.45847	0.14985	0.541548
ILMN_1653161	SNCG	6623	0.00490294	7.50659	1.57137	0.120425	0.593431	0.00712784	7.92785	1.70222	0.094073	0.326513	0.000337015	6.81665	0.202487	0.840211	0.810887
ILMN_1653165	AAMP	14	-0.000929351	7.59282	-0.679138	0.4992	0.779113	0.00135546	7.46825	0.808879	0.421893	0.582504	-0.00037301	7.41637	-0.271166	0.787181	0.800686
ILMN_1653182	LOC732139	732139											-0.000478568	6.38451	-0.989215	0.326473	0.654987
ILMN_1653185	LOC731196	731196	-0.00025413	6.6278	-0.500556	0.618191	0.810343	0.000386298	6.46296	0.705273	0.483466	0.607798	0.000113883	6.52114	0.252346	0.801624	0.803572
ILMN_1653200	SLC22A17	51310	-0.00366023	7.61627	-2.26007	0.0268026	0.447609	-0.00370278	7.08145	-1.84518	0.070123	0.288815	-0.000893859	7.81363	-0.719197	0.474771	0.718422
ILMN_1653205	C8ORF59	401466	-0.00113656	9.23661	-0.850844	0.397641	0.749431	-0.00472526	9.13249	-2.60446	0.0116714	0.137157	0.000260752	9.05144	0.170794	0.864952	0.815297
ILMN_1653220	PITPNM1	9600	0.000115736	7.37316	0.0849743	0.932515	0.865684	0.00319834	6.78214	2.32678	0.0234938	0.184847	-7.40301e-05	7.58692	-0.0396756	0.968482	0.831719
ILMN_1653228	C3ORF22	152065	0.000133137	6.60261	0.287968	0.774188	0.842541	-0.000107687	6.4178	-0.192216	0.848245	0.724217	-0.00071943	6.4361	-2.13035	0.0371918	0.356519
ILMN_1653263	GPRIN1	114787											1.35873e-05	6.40178	0.0275688	0.978096	0.833097
ILMN_1653266	DNAJB14	79982	-0.000336879	7.85122	-0.195599	0.845468	0.853876	-0.00140567	7.42443	-0.724616	0.471603	0.603046	-0.000738663	7.84939	-0.301829	0.763811	0.795833
ILMN_1653278	MUC20	200958	-0.0023216	6.6674	-1.77673	0.0797822	0.550564	-0.000309522	6.38765	-0.306989	0.759953	0.701733	-8.34859e-05	6.67251	-0.0545886	0.956645	0.829991
ILMN_1653283	APP	351	-4.76112e-05	6.61362	-0.0744623	0.940846	0.866715						-0.000851976	6.498	-1.52081	0.133485	0.522874
ILMN_1653292	PFKFB4	5210	0.00310388	6.96674	1.79796	0.0763209	0.547592	0.00028624	6.34434	0.472039	0.638672	0.66414	0.00771424	7.2016	3.17263	0.00236787	0.162264
ILMN_1653310	ZNF580	51157	0.00032884	6.72807	0.54382	0.588224	0.802588	-0.000194741	6.61898	-0.262825	0.793618	0.710725	7.98327e-06	6.5029	0.0159402	0.987334	0.8344
ILMN_1653319	MC1R	4157	-0.00300463	7.06413	-2.40368	0.0187732	0.418703	-0.000605962	6.48012	-0.749818	0.456398	0.596713	0.00216427	7.25374	1.49623	0.139759	0.530284
ILMN_1653337	USP32	84669	0.000472718	6.4969	1.11628	0.267965	0.697423	2.29937e-05	6.3277	0.0487586	0.961279	0.748489	-0.000986348	6.39315	-2.42357	0.018356	0.2979
ILMN_1653342	DUS1L	64118	-0.000784648	6.91315	-0.981429	0.329625	0.724706	0.00197453	6.72339	1.94292	0.0568898	0.264648	0.000187058	6.72636	0.223035	0.824255	0.807929
ILMN_1653355	A26C3	23784	0.000440544	6.54139	1.01237	0.314706	0.718852	-0.000582632	6.37998	-0.991874	0.325382	0.535208	-9.16988e-05	6.40709	-0.179582	0.858077	0.814093
ILMN_1653367	TAF12	6883	-0.000930286	7.40018	-1.06515	0.290323	0.708237	-0.000303261	7.25433	-0.281512	0.779321	0.706973	-0.00241426	7.29697	-2.23989	0.0287602	0.333928
ILMN_1653372	ATP8B3	148229											-0.00095295	6.35307	-2.01284	0.0485596	0.383172
ILMN_1653376	FAM171B	165215											-0.000708265	6.39514	-1.83748	0.0710203	0.431215
ILMN_1653386	SULT6B1	391365	-0.000125557	6.55947	-0.318211	0.751234	0.838507	-0.000362158	6.40631	-0.709645	0.48077	0.606732	9.56606e-05	6.45285	0.236857	0.813563	0.805895
ILMN_1653404	NKIRAS2	28511	0.000660135	7.60298	0.53624	0.593424	0.803979	0.00208191	7.46106	1.52535	0.132611	0.376795	0.000990999	7.64805	0.773269	0.442355	0.707073
ILMN_1653415	SPANXA2	728712	0.000116729	6.51811	0.241445	0.809887	0.848429						0.000339223	6.39724	0.856438	0.395114	0.688098
ILMN_1653428	SPINK9	643394						-0.000804028	6.34054	-1.44068	0.155057	0.402838
ILMN_1653429	SLC35A3	23443	0.0023504	7.51871	1.70482	0.0924844	0.565832	-0.000864846	7.41158	-0.528547	0.599138	0.650891	0.00153191	7.24683	1.20173	0.23412	0.607059
ILMN_1653432	HNRPDL	9987	-0.00275554	8.60912	-1.32456	0.189452	0.647871	-0.0021881	7.98966	-0.970266	0.335946	0.540799	-0.00553376	9.161	-2.41924	0.018556	0.29886
ILMN_1653434	DMD	1756	-0.00103106	6.55442	-1.80064	0.0758931	0.547208	-7.12589e-05	6.41244	-0.11193	0.911265	0.738298
ILMN_1653438	PHF14	9678	0.00176279	7.42973	1.45417	0.150189	0.618229	-0.0013029	7.08255	-1.02634	0.308997	0.526038	0.00161186	7.43919	1.21372	0.229543	0.604349
ILMN_1653443	CDK2	1017	-0.000374147	6.64477	-0.593818	0.554471	0.794318	-0.000461692	6.3657	-0.997562	0.322639	0.533716	-0.000470004	6.58485	-0.651078	0.517446	0.731962
ILMN_1653447	PSORS1C2	170680	0.000150451	6.52875	0.356147	0.722759	0.833205
ILMN_1653461	MGC48628	401145	-0.000522238	6.52085	-1.07243	0.287064	0.706707						0.000617448	6.40115	1.42957	0.157951	0.549845
ILMN_1653466	HES4	57801	-0.00076599	9.06038	-0.331753	0.741027	0.836645	0.00639047	7.69917	1.71548	0.0915991	0.322715	-0.00111224	9.48216	-0.443322	0.659104	0.770832
ILMN_1653469	RPL12	6136	-0.00236381	10.513	-1.11719	0.267581	0.697228	-0.00413585	10.1973	-1.58277	0.118918	0.360124	0.00108832	10.7502	0.582243	0.562553	0.744479
ILMN_1653470	KLC2	64837	0.000538392	6.51752	1.36465	0.176558	0.639124	-0.00057523	6.35566	-1.40305	0.165936	0.414221	-0.000293839	6.39992	-0.656137	0.514208	0.730997
ILMN_1653480	KENAE	202243	0.000285515	6.54636	0.753888	0.453343	0.76601	-0.00024957	6.3904	-0.460723	0.646721	0.666905	-0.000600563	6.41944	-1.389	0.169894	0.561098
ILMN_1653496	GLUL	2752	-0.00264213	6.91682	-1.27536	0.206228	0.659153	-0.00740637	6.85752	-2.83215	0.00634879	0.104065	-0.000141706	6.51113	-0.205532	0.837842	0.810454
ILMN_1653498	IGSF6	10261	0.00234682	6.68941	1.84892	0.0685211	0.539943	4.49639e-05	6.33504	0.0832503	0.933939	0.743019	0.0030992	6.72827	1.77935	0.0801737	0.44888
ILMN_1653501	SEMA3B	7869	0.000313847	7.37032	0.120964	0.904052	0.862039	0.00569328	7.63429	1.47389	0.145923	0.39254	-0.00464856	6.81985	-2.538	0.0137241	0.272673
ILMN_1653504	EDG1	1901	0.00224829	8.44544	0.886126	0.378462	0.742801	0.00490551	6.82708	2.45422	0.0171448	0.160544	-0.00301775	8.85108	-1.1479	0.2555	0.619761
ILMN_1653514	RBBP4	5928	3.62546e-05	6.89919	0.0438793	0.965121	0.86963	-0.000105018	6.78397	-0.0934312	0.925883	0.741361	0.00116737	6.80162	1.51233	0.135624	0.525346
ILMN_1653524	SIKE	80143	0.000417963	6.59439	0.898116	0.372079	0.740471	0.000436629	6.42763	0.821517	0.414719	0.579421	-0.00094532	6.45369	-1.96867	0.0535479	0.395164
ILMN_1653529	TEX10	54881	-0.0013294	6.99794	-1.55084	0.125268	0.597169	-0.000258049	6.6678	-0.326901	0.744921	0.697534	-0.000818536	7.13519	-0.807661	0.42243	0.699464
ILMN_1653553	C14ORF80	283643	-0.00307764	6.9024	-2.01229	0.0478828	0.509904	0.00143255	6.45016	2.42768	0.0183231	0.164884	0.000371325	7.01365	0.237952	0.812717	0.805732
ILMN_1653575	IL18BP	10068	0.000188549	6.63479	0.319056	0.750596	0.838391	5.03329e-05	6.39475	0.0909998	0.927807	0.741759	0.000603476	6.55767	1.08001	0.284397	0.635742
ILMN_1653599	ATP5D	513	-0.000436709	9.27322	-0.186863	0.852287	0.854875	0.000861822	9.2439	0.354204	0.724472	0.69163	0.00164409	8.792	0.738152	0.463258	0.714508
ILMN_1653601	LOC646144	646144	-9.42645e-05	6.71568	-0.167699	0.867284	0.857026	0.000108283	6.41511	0.241681	0.809881	0.714878	-4.193e-05	6.54475	-0.0773467	0.938601	0.827287
ILMN_1653612	KCTD9	54793	-0.000511155	7.95736	-0.391378	0.696659	0.828031	-0.00187072	7.74414	-1.01663	0.313557	0.528654	-0.000323383	7.65911	-0.202033	0.840565	0.810952
ILMN_1653613	PIGO	84720	-0.000670211	6.91052	-1.01898	0.31158	0.717567	-9.36498e-05	6.7624	-0.12637	0.899877	0.735861	0.000699625	6.87308	0.987776	0.327172	0.655273
ILMN_1653618	ZZZ3	26009	0.000255748	8.01018	0.214137	0.831037	0.851715	-0.00153641	7.79968	-0.950082	0.346016	0.54591	-0.00112076	8.09233	-0.630681	0.53061	0.73579
ILMN_1653622	LOC648716	648716	-2.1748e-05	6.64274	-0.051375	0.959167	0.868927	-6.24174e-06	6.46378	-0.0104687	0.991683	0.754306	0.000822672	6.51715	1.68396	0.0973097	0.477215
ILMN_1653652	PTPRC	5788	0.00054389	6.47156	0.782664	0.436358	0.76133						0.000801782	6.39753	1.43532	0.156313	0.548217
ILMN_1653670	CUL3	8452	-0.000951251	6.59964	-1.56484	0.121948	0.594634	-0.000248721	6.36782	-0.457791	0.648815	0.667623	-0.00111752	6.50109	-1.78919	0.0785583	0.445954
ILMN_1653687	GALNT9	50614	-3.75922e-05	6.57285	-0.0557748	0.955674	0.868511	0.000644033	6.39618	1.04694	0.299474	0.520407	0.000281574	6.47731	0.432631	0.666811	0.772879
ILMN_1653704	IL9	3578	-0.000601463	6.52882	-1.18824	0.238595	0.681065	-0.000183036	6.38569	-0.3058	0.760853	0.70198	-0.000875006	6.41422	-1.99857	0.0501253	0.387111
ILMN_1653708	CORO1B	57175	-0.000256255	7.68221	-0.180793	0.857031	0.855563	0.0004227	7.27714	0.31757	0.751953	0.699513	0.00306862	7.92349	1.86674	0.066756	0.422854
ILMN_1653709	TIMM9	26520	-0.00153983	7.96545	-1.52304	0.132073	0.602027	-0.00208912	7.68092	-1.91342	0.0606383	0.271435	-0.0010341	7.78861	-1.01057	0.316223	0.650671
ILMN_1653711	FZD2	2535	-0.000107051	6.63164	-0.109841	0.912837	0.863185	-0.000358416	6.32701	-0.594907	0.554222	0.634524	0.00208677	6.64403	2.08536	0.0412358	0.366513
ILMN_1653712	UAP1L1	91373	-0.00106517	7.11576	-0.941981	0.349312	0.73179	-0.000427122	6.72063	-0.373332	0.710264	0.687389	0.000322721	7.07802	0.235077	0.814938	0.806159
ILMN_1653718	ZFAND2B	130617	-0.000821883	7.9127	-0.630558	0.5303	0.787987	0.00307099	7.85869	1.73333	0.0883554	0.317558	0.000380231	7.94795	0.267242	0.790186	0.801294
ILMN_1653719	ITGBL1	9358	-0.00212551	6.87136	-1.03897	0.302251	0.713604	-0.000775668	6.3977	-1.5054	0.137653	0.382733	-0.00327687	6.89276	-1.73539	0.087731	0.461935
ILMN_1653730	OXCT2	64064	0.000598989	6.57351	1.31334	0.193185	0.65042	0.000450366	6.40697	0.648989	0.518909	0.621086	0.000499106	6.56194	0.652797	0.516345	0.731635
ILMN_1653738	INTS4	92105	0.000657425	6.58811	1.62146	0.109234	0.58375	0.00131668	6.39371	2.6043	0.0116762	0.137182	-0.000643075	6.46912	-1.24384	0.218325	0.59734
ILMN_1653750	SOX10	6663	0.000395711	6.6339	0.260223	0.795425	0.846098	0.000436491	6.33621	1.01611	0.3138	0.528792	-0.00125872	6.52154	-1.28639	0.203177	0.587229
ILMN_1653761	MYCN	4613	-0.000207811	6.51706	-0.481239	0.631787	0.813664						-0.000399822	6.42155	-0.861132	0.392544	0.686968
ILMN_1653771	WDR63	126820	-0.000607183	6.53979	-1.16903	0.246197	0.685596	0.00059581	6.37056	1.11578	0.269124	0.501082	0.000220398	6.46084	0.44323	0.659171	0.77085
ILMN_1653788	RNF208	727800						-9.68722e-06	6.35147	-0.0179958	0.985704	0.753183
ILMN_1653793	PDPK1	5170	0.000448969	6.6715	0.691185	0.491643	0.776821	0.00115609	6.45484	1.68876	0.0966409	0.330338	-0.00151484	6.59636	-1.58044	0.119188	0.506179
ILMN_1653797	C6ORF62	81688	0.00117174	9.4443	0.660881	0.510771	0.782518	-0.00308314	9.18384	-1.3986	0.167261	0.415547	0.00246663	9.49813	1.27918	0.205688	0.588938
ILMN_1653799	LOC727735	727735	-0.00103592	6.51706	-2.37486	0.020187	0.422891
ILMN_1653801	LOC388282	388282	-0.000551337	6.63305	-0.909873	0.365886	0.738147	-9.62995e-05	6.51279	-0.138142	0.890607	0.733843	-1.67929e-05	6.53589	-0.0277615	0.977943	0.833076
ILMN_1653814	HBBP1	3044	0.000252998	6.53782	0.541033	0.590134	0.803101	-2.17828e-05	6.36047	-0.0450998	0.964183	0.749057
ILMN_1653821	ADRA1A	148						0.000460161	6.32728	0.783426	0.436567	0.588588
ILMN_1653822	NEK2	4751											0.00086002	6.40008	2.05231	0.0444453	0.373466
ILMN_1653824	LAMC2	3918	8.29799e-05	6.51947	0.157548	0.875248	0.858143						-0.000556251	6.51801	-0.554738	0.581106	0.749559
ILMN_1653828	CHFR	55743	-0.000355677	8.5009	-0.319475	0.75028	0.838334	0.000569909	8.04175	0.573865	0.56828	0.639833	0.00537342	8.79874	4.57386	2.40392e-05	0.045058
ILMN_1653836	C11ORF41	25758	0.000473535	6.74055	0.501048	0.617846	0.810257	0.000355398	6.39285	0.493446	0.623562	0.659107	0.00348495	6.79352	2.332	0.023025	0.317076
ILMN_1653856	STS-1	84959	0.000827527	6.69858	0.734849	0.464787	0.769001	0.0017137	6.33324	2.33943	0.0227813	0.182388	0.00488398	6.76522	3.25632	0.00184645	0.154764
ILMN_1653861	SCMH1	22955	-0.00298975	8.45862	-2.09156	0.0399603	0.491892	-0.00557313	8.54657	-2.91794	0.00500774	0.0953753	0.000518577	8.09701	0.463881	0.644387	0.766818
ILMN_1653865	LOC642451	642451	0.000334799	6.56878	0.855362	0.395152	0.748601	0.000238596	6.37591	0.503932	0.61622	0.656684	-0.000609529	6.4491	-1.29941	0.198703	0.584103
ILMN_1653867	ZNF483	158399	7.83415e-05	6.51288	0.194031	0.846691	0.854056
ILMN_1653871	NAMPT	10135	-0.00248725	7.86186	-0.495916	0.621445	0.811148	-0.0103841	7.7761	-1.94287	0.0568948	0.264657	-0.0013399	8.26116	-0.2157	0.829942	0.808994
ILMN_1653876	SPG21	51324	-8.10263e-05	6.71883	-0.140386	0.888742	0.859995	-4.74504e-06	6.54605	-0.00612955	0.99513	0.754948	-0.000566562	6.59413	-1.02223	0.310717	0.64826
ILMN_1653878	CACNB2	783	0.00101133	6.44863	1.88956	0.0627915	0.533292						-0.000501229	6.36982	-0.990511	0.325845	0.654728
ILMN_1653896	ATRIP	84126	-0.00142039	6.99163	-1.48323	0.142322	0.61099	7.37663e-05	6.78305	0.0791247	0.937206	0.743685	-0.000305591	6.9741	-0.341636	0.733802	0.789243
ILMN_1653904	TXNRD2	10587						-0.00151511	6.38504	-3.26314	0.00185024	0.0648941	0.00048114	6.41633	1.14307	0.257485	0.620945
ILMN_1653910	LOC650496	650496	0.000287414	6.5368	0.589162	0.557573	0.795098	-0.000536193	6.46172	-0.669114	0.506079	0.616425	0.000351745	6.45508	0.649314	0.518578	0.732297
ILMN_1653940	USP2	9099	0.00019411	6.59164	0.431229	0.667574	0.821873	0.000340232	6.45569	0.588935	0.558194	0.636042	0.00048113	6.50048	1.06266	0.292131	0.639602
ILMN_1653956	LOC644624	644624	-0.000853436	6.56535	-1.95853	0.0539913	0.520788						0.000156094	6.47356	0.281882	0.77899	0.799012
ILMN_1654001	SMC6	79677	0.00112632	7.01415	0.720265	0.473664	0.77124	0.00109932	6.54842	0.905342	0.369033	0.557927	-0.000255959	7.15617	-0.127351	0.899082	0.821054
ILMN_1654010	AGPAT3	56894	-4.54541e-05	6.52161	-0.115136	0.908654	0.862641	0.00108071	6.39303	2.05603	0.0442931	0.238735	-4.42952e-05	6.40474	-0.110449	0.912417	0.823207
ILMN_1654013	C17ORF28	283987	-2.44883e-06	7.08619	-0.00216781	0.998276	0.873412	0.000731572	6.4847	0.931798	0.355307	0.550762	0.00136801	7.45542	0.703359	0.484513	0.721677
ILMN_1654016	MRLC2	103910	0.00276991	11.426	2.25907	0.0268682	0.447883	0.00239756	11.1757	1.44357	0.154244	0.40195	0.000346369	11.6427	0.29608	0.768176	0.796758
ILMN_1654032	ZER1	10444	-0.000498514	6.95975	-0.55072	0.583509	0.801347	0.000739955	6.81002	0.67571	0.501912	0.614876	0.000888611	6.85655	1.00206	0.320279	0.652405
ILMN_1654043	LOC653539	653539	-9.77584e-06	6.49412	-0.0228613	0.981823	0.871563
ILMN_1654060	MKNK2	2872	-0.00424946	7.37833	-2.43475	0.0173487	0.413915	-0.00312162	7.16656	-1.63814	0.106811	0.34441	-0.00109723	7.23663	-0.597851	0.552157	0.74174
ILMN_1654063	HYDIN	54768	-0.00047914	6.54134	-1.28697	0.202174	0.656535						9.11636e-05	6.41428	0.225252	0.822538	0.807606
ILMN_1654064	LOC644334	644334	0.000149926	6.52625	0.358568	0.720954	0.832857	-0.000313278	6.35264	-0.754879	0.453379	0.595421	-0.0003242	6.40453	-0.728518	0.46909	0.71649
ILMN_1654065	ATOH8	84913	0.000470204	7.8064	0.176375	0.860488	0.85606	0.00456016	6.93929	2.54587	0.0135822	0.146498	0.000526224	8.51153	0.12922	0.897609	0.820813
ILMN_1654068	NUDT1	4521	5.17597e-05	6.72359	0.0901438	0.92842	0.865172	0.000360998	6.55591	0.575733	0.567025	0.639366	0.000959219	6.62699	1.50594	0.137254	0.527312
ILMN_1654072	CX3CL1	6376	-0.00170031	8.33578	-0.439629	0.661505	0.820532	0.00303205	6.79519	1.03573	0.304631	0.523485	-0.00255435	9.24248	-0.532524	0.596301	0.753876
ILMN_1654099	LRIG2	9860	-0.00198527	7.21197	-1.95749	0.0541161	0.520989	-0.0016355	6.92509	-1.2921	0.20145	0.447269	-0.00116019	7.35479	-0.898273	0.372579	0.677797
ILMN_1654109	EGFLAM	133584	-0.000682557	9.3622	-0.195156	0.845814	0.853927	-0.00328838	9.20598	-0.764577	0.447626	0.592987	-0.00618459	9.38729	-2.32108	0.0236475	0.319202
ILMN_1654112	PARD6A	50855	0.000519116	6.77157	0.729423	0.468079	0.769838	0.00170618	6.69717	1.46835	0.147417	0.394273	0.000539832	6.69561	0.739818	0.462254	0.714163
ILMN_1654118	BCL2L1	598	0.000478549	8.71773	0.278091	0.78173	0.843823	0.00616202	7.93169	2.76689	0.00758296	0.111263	0.0014123	9.08006	0.574979	0.567425	0.745735
ILMN_1654129	MIA3	375056	0.000157523	6.54353	0.373951	0.709526	0.830621	-0.00130282	6.38168	-3.02313	0.0037225	0.0850394	-0.000274717	6.45303	-0.744089	0.459685	0.713274
ILMN_1654141	ZDHHC20	253832	9.66552e-06	6.5572	0.0236617	0.981187	0.871491	7.94709e-05	6.37243	0.184053	0.854614	0.725708	0.000518625	6.45741	1.0974	0.276788	0.631782
ILMN_1654151	COX6C	1345	0.000520245	10.8062	0.30962	0.757733	0.83967	-0.00375617	10.8963	-2.24838	0.0283706	0.199635	-6.77149e-05	10.2521	-0.0510512	0.959452	0.830404
ILMN_1654165	SLC45A2	51151	-0.000703702	6.54382	-1.66319	0.100566	0.575048	0.00105307	6.3969	1.99834	0.0503791	0.251902	-0.000143373	6.43205	-0.344825	0.731415	0.788701
ILMN_1654170	HERC2P2	400322	0.000959822	6.67513	1.45315	0.150471	0.618479	7.42543e-05	6.36388	0.171388	0.864516	0.727995	0.000699762	6.49984	1.14544	0.256509	0.620365
ILMN_1654195	GCC2	9648	0.000979962	6.61661	1.88556	0.0633368	0.533969	-0.000281976	6.40791	-0.590836	0.556928	0.63556	-0.00045192	6.44985	-0.951208	0.34526	0.664111
ILMN_1654210	CD1C	911	0.00121965	6.92266	0.607851	0.545174	0.791938	0.000327686	6.35995	0.850975	0.398286	0.572076	0.00374415	6.94451	1.99786	0.0502048	0.387307
ILMN_1654217	MPP2	4355	-0.000648662	6.57354	-1.4331	0.156101	0.623382						-0.000996197	6.5394	-1.87441	0.0656743	0.420764
ILMN_1654246	SIRT6	51548	-0.000343225	6.5651	-0.602592	0.548649	0.792835	5.4173e-05	6.36022	0.0966948	0.923302	0.740825	-0.000183951	6.45073	-0.30883	0.758505	0.794698
ILMN_1654250	MRPL21	219927	-6.26617e-05	6.66077	-0.13064	0.89642	0.861027	0.000673417	6.4558	1.41821	0.161484	0.409672	-0.000713651	6.60403	-1.4503	0.152107	0.543922
ILMN_1654262	ZMAT3	64393	0.00188999	7.70147	0.861032	0.392042	0.747551	0.00316898	7.55749	1.02944	0.30755	0.525197	-0.00292057	7.61745	-1.45231	0.15155	0.543341
ILMN_1654287	ADCY9	115	-0.00141088	6.86492	-1.57401	0.119813	0.592941	5.94009e-05	6.41338	0.0911734	0.927669	0.74173	-0.00168717	7.10942	-1.54156	0.128362	0.51672
ILMN_1654289	ELK1	2002	-0.00286019	7.47361	-2.5903	0.0115724	0.386727	-0.00185997	7.29096	-1.22324	0.22619	0.468714	1.31611e-05	7.55449	0.0133563	0.989387	0.834687
ILMN_1654313	LOC730995	730995	-0.00216912	7.10274	-1.54698	0.126196	0.597858	-0.000901318	6.49709	-0.916658	0.363121	0.554885	-0.00421084	7.04312	-2.69384	0.00911425	0.240489
ILMN_1654318	PTPN23	25930	-0.000506416	6.92043	-0.778901	0.438558	0.761954	0.000805825	6.6864	0.815919	0.417888	0.580792	-0.00172555	6.91515	-2.17406	0.0335976	0.346221
ILMN_1654319	HAPLN3	145864	-3.77474e-05	6.65049	-0.0369822	0.9706	0.870271	0.000883451	6.33147	1.51554	0.135072	0.379662	0.00010934	6.88231	0.0587534	0.953341	0.829502
ILMN_1654322	ATP1B3	483	0.000950545	7.3868	0.615644	0.540046	0.790596	-0.00205319	7.24783	-1.13417	0.261394	0.495749	-0.00114597	7.31904	-0.637858	0.525958	0.734455
ILMN_1654324	HEYL	26508	0.00442017	7.7472	1.7353	0.0869113	0.558757	0.00579714	6.78192	3.15101	0.00257467	0.0741549	0.00727892	8.21965	2.52464	0.014204	0.275425
ILMN_1654331	HOXB4	3214	-0.000343285	6.85272	-0.520576	0.604239	0.806809	-0.000119433	6.56203	-0.143587	0.886324	0.732901	-0.000444443	6.87413	-0.499406	0.619294	0.760093
ILMN_1654340	UGP2	7360	0.00183244	6.84984	1.64628	0.104009	0.578646	0.000672855	6.69045	0.379924	0.705391	0.685908	0.000316052	6.48369	0.547289	0.586181	0.75102
ILMN_1654357	ZNF24	7572	-0.000427217	6.72791	-0.528158	0.598993	0.805447	-0.000956004	6.53549	-0.93834	0.351964	0.548962	-0.00177565	6.753	-1.68287	0.0975225	0.47754
ILMN_1654370	TESK2	10420	-0.000536496	6.81839	-0.71716	0.475566	0.771748	-0.000724382	6.48972	-1.12543	0.265048	0.498294	-0.00110181	6.89301	-1.31921	0.19204	0.579243
ILMN_1654385	ASB13	79754	-0.00100613	7.07601	-1.09952	0.275157	0.700998	0.000480464	6.78043	0.496072	0.62172	0.658503	-0.000907535	7.25355	-0.792708	0.431026	0.702812
ILMN_1654389	LOC728744	728744	0.000504648	6.50528	0.934122	0.353323	0.733231
ILMN_1654392	KHNYN	23351	-0.00306847	7.81214	-2.165	0.0336596	0.472988	-0.00188443	7.33701	-1.31213	0.194649	0.441279	-0.000384503	8.09065	-0.22498	0.822749	0.807645
ILMN_1654398	RGL1	23179	0.00190399	9.50605	0.838943	0.404242	0.751593	0.0079318	8.68573	2.48041	0.0160494	0.156507	0.00237953	9.55459	0.896996	0.373255	0.678119
ILMN_1654402	IL18BP	10068	0.000500838	6.55811	1.08924	0.279634	0.703148	-0.000806822	6.38741	-1.40472	0.165442	0.413723	-0.0007388	6.44644	-1.80218	0.0764681	0.442046
ILMN_1654411	CCL18	6362	-4.5465e-05	6.69811	-0.027276	0.978314	0.871162						0.00111996	6.62069	0.697105	0.48839	0.722944
ILMN_1654413	C10ORF108	414235	0.000996691	6.59684	1.73405	0.0871347	0.559054	0.000415454	6.36836	0.991939	0.325351	0.535191	0.0002372	6.55972	0.33893	0.735828	0.789702
ILMN_1654414	ACSL3	2181	-0.000549229	6.70156	-0.9462	0.347171	0.731052	4.76851e-05	6.48816	0.0684389	0.945672	0.745395	-0.000713703	6.56402	-1.18743	0.23967	0.610362
ILMN_1654421	MPHOSPH9	10198	0.000752564	6.80896	1.26864	0.208603	0.660752	-0.000358836	6.66015	-0.484262	0.630025	0.661207	-0.000384768	6.59688	-0.755792	0.452688	0.710815
ILMN_1654441	OAT	4942	0.00100742	8.28572	0.654094	0.515108	0.783761	0.00252149	8.06311	1.14519	0.256838	0.492511	-0.00472798	7.99245	-2.57872	0.01235	0.264876
ILMN_1654457	TXN2	25828	0.000610823	6.96315	0.659097	0.511909	0.782845	-0.00185503	6.93784	-1.35791	0.179757	0.427457	-0.000220374	6.75091	-0.269837	0.788198	0.800892
ILMN_1654466	PLAC4	191585											-0.00088873	6.40363	-1.86399	0.0671467	0.423598
ILMN_1654473	ZP1	22917	-0.000330293	6.49209	-0.542289	0.589272	0.80287						-0.000977462	6.44173	-1.60607	0.113434	0.499341
ILMN_1654488	UTX	7403	-0.00163455	7.48942	-1.74069	0.0859542	0.557469	-0.00271326	7.1617	-2.57269	0.0126749	0.142262	-0.00218644	7.81092	-1.47277	0.145964	0.53734
ILMN_1654493	LOC649169	649169	-0.00103016	6.65567	-2.0494	0.0440194	0.50177	-0.000774274	6.47367	-1.59561	0.116017	0.356357	0.000419514	6.56935	1.01016	0.316418	0.650755
ILMN_1654496	LOC646168	646168	-0.000497727	6.52333	-0.888036	0.37744	0.742432						-0.00048456	6.45641	-0.785065	0.43546	0.7045
ILMN_1654497	ATAD1	84896	0.000914262	8.28604	0.573877	0.567816	0.797622	-0.00346827	8.17089	-1.38067	0.172681	0.420842	-0.000768993	7.79869	-0.458277	0.648385	0.767922
ILMN_1654516	TMEM120A	83862	-0.00369685	8.52603	-1.2231	0.225227	0.672523	-0.00272296	8.81687	-0.970485	0.335838	0.540742	-0.000245354	7.84563	-0.130128	0.896894	0.820696
ILMN_1654518	LRCH4	4034	0.00222124	7.3012	1.3338	0.186418	0.64582	0.000166757	6.49384	0.193463	0.847273	0.723988	0.00430404	7.41451	2.46655	0.0164727	0.288442
ILMN_1654522	LOC255620	255620	-0.000841223	6.55227	-1.40032	0.165658	0.631122	0.000401496	6.45445	0.618466	0.538691	0.628451
ILMN_1654540	SEMA6D	80031											0.00107822	6.41012	2.47051	0.0163084	0.287561
ILMN_1654541	ATP6V1G2	534	0.000205304	6.66679	0.242	0.809459	0.848361	-0.000603071	6.41312	-0.837491	0.405757	0.575466	-0.000538365	6.77617	-0.394015	0.694946	0.780052
ILMN_1654542	C5ORF21	83989	0.0015261	8.97452	1.45171	0.150869	0.618828	0.000315572	9.07026	0.227084	0.821157	0.717688	0.00019894	8.89057	0.149794	0.881422	0.818121
ILMN_1654543	MED6	10001	-0.0024599	8.83848	-2.58558	0.0117181	0.387678	-0.00191153	8.51771	-1.20846	0.231777	0.473334	-0.00123696	9.13565	-1.17752	0.243569	0.612684
ILMN_1654545	CPSF1	29894	-0.00230741	8.68449	-1.02584	0.308357	0.71622	-0.000283678	8.17669	-0.116611	0.907572	0.737512	0.000584983	9.04176	0.271256	0.787112	0.800672
ILMN_1654552	MRPS31	10240	-0.00242735	8.43618	-1.99015	0.050323	0.514513	-0.00471744	8.23558	-2.96185	0.00442788	0.0909491	-0.000483654	8.27684	-0.34232	0.733289	0.789127
ILMN_1654560	TLR6	10333	0.000127395	6.70595	0.205945	0.837408	0.852677	-4.85576e-05	6.40578	-0.0694594	0.944863	0.745233	0.000486368	6.60219	0.712361	0.478963	0.719835
ILMN_1654563	EFNB1	1947	-0.00190445	7.54518	-1.01396	0.313952	0.718544	-0.000999913	7.39334	-0.465163	0.643558	0.665816	-0.00320486	7.6633	-1.26533	0.210576	0.592176
ILMN_1654566	HSPA1L	3305	0.000260405	6.81382	0.357028	0.722102	0.833079	-0.00179678	6.73881	-1.91893	0.0599232	0.270054	-0.00312795	7.15042	-1.55013	0.126293	0.514138
ILMN_1654570	TEKT1	83659	0.00034388	6.60718	0.73168	0.466708	0.76949	-0.000329852	6.4532	-0.564586	0.574534	0.642139	-0.000316379	6.51908	-0.777847	0.439672	0.706079
ILMN_1654571	FCHO1	23149	0.00101153	6.49806	1.63284	0.106812	0.581435	0.00105765	6.40745	1.24424	0.218421	0.46206	0.000400982	6.38077	0.774194	0.441812	0.706872
ILMN_1654583	CHD1	1105	-0.00267105	8.15431	-1.44932	0.151535	0.619414	-0.00669849	7.61673	-2.65032	0.0103501	0.129678	-0.000484549	8.39668	-0.190065	0.849891	0.812637
ILMN_1654586	RASA3	22821	0.00180828	7.17416	1.57531	0.119512	0.592698	0.00274025	7.40644	1.25998	0.212728	0.457004	-0.000794956	6.83484	-1.08851	0.280659	0.633817
ILMN_1654598	IQCA1	79781	0.000376717	6.53234	0.759876	0.449778	0.765053						0.000558194	6.42691	0.908831	0.367023	0.675115
ILMN_1654602	SDHALP1	255812	-9.31879e-05	6.55789	-0.214803	0.83052	0.851636	0.000208614	6.3589	0.483154	0.630807	0.661459
ILMN_1654606	ZDHHC22	283576						-0.000732385	6.35917	-1.76219	0.0833103	0.310058	-0.00043563	6.41416	-1.12692	0.264199	0.624851
ILMN_1654609	TIGA1	114915	-0.00669755	9.12195	-3.05358	0.00315536	0.294981	-0.00730299	8.57018	-2.81898	0.00658182	0.10537	-0.00217975	9.35273	-1.29129	0.201486	0.58606
ILMN_1654612	ZNF589	51385	-0.000960204	6.87761	-0.719956	0.473853	0.771289	0.0008521	6.57798	0.800747	0.426549	0.584466	-0.0018614	6.81355	-1.17566	0.24431	0.613118
ILMN_1654613	THRA	7067	0.000218042	6.5293	0.465125	0.643228	0.816369	-0.000705945	6.39039	-1.34733	0.183118	0.430523	0.000331404	6.46807	0.588973	0.558058	0.743305
ILMN_1654626	LOC644727	644727						-0.000553683	6.35437	-1.17316	0.245533	0.484158
ILMN_1654629	TMEM175	84286	0.000156923	8.51087	0.132017	0.895334	0.860882	0.00416161	8.52299	2.43793	0.0178598	0.163046	0.000630274	8.53791	0.499675	0.619105	0.760043
ILMN_1654630	FAM193B	54540	-0.000600523	7.0238	-0.630577	0.530288	0.787984	8.8785e-05	6.6929	0.100474	0.920314	0.740202	0.00111581	7.20336	0.833771	0.40767	0.693465
ILMN_1654632	RGS7BP	401190	-0.000655208	6.53061	-0.803383	0.424363	0.757837	-0.000176758	6.43474	-0.106337	0.915682	0.739231	-7.20197e-05	6.40239	-0.169663	0.865837	0.815451
ILMN_1654637	SETD5	55209	0.000196378	6.71082	0.406311	0.685704	0.825762	-0.000823348	6.56407	-1.46388	0.148631	0.395668	-0.00019368	6.61455	-0.431376	0.667719	0.773117
ILMN_1654653	KLC1	3831	0.00156824	7.29586	1.57495	0.119596	0.592766	0.00361282	7.12926	3.5358	0.000807082	0.0450645	0.000256491	7.44028	0.211899	0.832893	0.809542
ILMN_1654671	SLMO1	10650	-0.0001448	6.58332	-0.344552	0.731423	0.834855	0.00073746	6.47126	1.0225	0.310792	0.527074	-0.000721863	6.49201	-1.73899	0.0870911	0.460839
ILMN_1654677	RAD9B	144715											-0.000300013	6.39786	-0.687729	0.494235	0.724825
ILMN_1654685	MCTP1	79772	0.00164813	7.30335	0.795514	0.428896	0.759177	0.00136907	6.41042	1.35888	0.17945	0.427177	0.00137231	7.95613	0.551701	0.583173	0.750156
ILMN_1654689	ZNF197	10168	0.000392764	6.84629	0.74687	0.457543	0.767122	9.0321e-05	6.60764	0.157158	0.875667	0.730526	-1.97256e-05	6.83408	-0.0317576	0.974769	0.832623
ILMN_1654690	CECR5	27440	-0.00204111	8.38721	-1.95279	0.0546816	0.52189	-0.00236006	8.29185	-1.15821	0.251528	0.488646	0.00185689	8.57844	1.5354	0.129865	0.518562
ILMN_1654691	FKBP3	2287	-5.04946e-05	6.93903	-0.0779099	0.938113	0.866379	-0.000123203	6.75865	-0.130422	0.896684	0.735169	0.000255233	6.72891	0.470575	0.639626	0.76549
ILMN_1654735	SLCO3A1	28232	-0.000498907	7.52718	-0.313417	0.754859	0.839157	0.00362465	6.62763	2.61038	0.0114926	0.136197	-0.00402623	8.12071	-1.67161	0.099733	0.480857
ILMN_1654737	TRIM32	22954	0.00126443	7.05803	1.49458	0.139338	0.608079	0.000107779	6.84894	0.107088	0.915089	0.739106	2.52946e-05	7.00489	0.0255768	0.979679	0.833322
ILMN_1654766	NHEDC2	133308	-0.000196823	6.51594	-0.443536	0.658691	0.819904						2.12697e-05	6.40293	0.0498301	0.960421	0.830546
ILMN_1654773	CASK	8573	-3.48814e-05	7.25283	-0.0389568	0.969031	0.870088	-0.00194246	7.05022	-1.63675	0.107103	0.344791	-0.000332762	7.08165	-0.355031	0.723793	0.78695
ILMN_1654778	LSP1	4046	4.43278e-05	6.79754	0.0358871	0.97147	0.870372	-0.00059453	6.34428	-1.38227	0.172193	0.420373	-0.00100495	6.66697	-0.819674	0.415599	0.696728
ILMN_1654812	UNC93B1	81622	-0.000111469	6.54355	-0.213559	0.831487	0.851783	4.57982e-05	6.37811	0.102798	0.918478	0.739818
ILMN_1654819	ZNF589	51385	-0.000140406	6.67814	-0.209378	0.834737	0.852275	0.000804989	6.41742	1.70704	0.0931676	0.325136	-0.00040597	6.53419	-0.565264	0.573971	0.74747
ILMN_1654823	MGC70863	284942	-4.99088e-05	6.57012	-0.126962	0.899319	0.861413	0.000408157	6.42867	0.846777	0.400603	0.573137	-0.000369484	6.50567	-0.907531	0.367704	0.675447
ILMN_1654851	FAM134A	79137	1.30923e-05	7.26826	0.0141752	0.988729	0.872346	6.48458e-05	7.01279	0.0545762	0.956664	0.747582	-0.000254498	7.30037	-0.225681	0.822205	0.807543
ILMN_1654861	ACO2	50	0.00229226	8.18172	0.793175	0.430249	0.759572	0.0019518	8.37325	0.54042	0.590978	0.648043	0.000214166	7.48112	0.113638	0.909899	0.822805
ILMN_1654866	RANBP2	5903	-0.000667235	6.73931	-1.1298	0.262263	0.694477	-0.000334007	6.50823	-0.45787	0.648758	0.667603	-0.000729924	6.65475	-1.21223	0.230109	0.604688
ILMN_1654875	CLC	1178	0.000720529	6.57597	1.09849	0.275601	0.701214	0.000395163	6.38292	0.948136	0.346998	0.546397	-0.000519189	6.49509	-0.683009	0.497192	0.725763
ILMN_1654890	LENG8	114823	0.000112783	7.3595	0.124462	0.901291	0.861675	-0.00218953	7.13485	-1.68885	0.0966236	0.330312	0.000225224	6.88867	0.223859	0.823617	0.807809
ILMN_1654893	SCAMP2	10066	0.00101976	6.97505	1.15744	0.250868	0.688271	0.000171804	6.91705	0.138213	0.890552	0.733831	0.00234187	6.81766	2.53169	0.0139487	0.273978
ILMN_1654899	CT47A6	728062	0.000593932	6.53119	1.57756	0.118993	0.592278	0.000501666	6.36685	1.04424	0.300711	0.521152	5.12033e-05	6.41443	0.120179	0.904737	0.821974
ILMN_1654915	LOC646786	646786	-0.00277536	8.41642	-1.49991	0.137953	0.606694	-0.0039067	7.6034	-1.79663	0.0776073	0.301396	-0.00312712	8.69274	-1.22349	0.225859	0.602106
ILMN_1654916	KIF7	374654	-0.0024562	7.10123	-2.4244	0.0178121	0.415532	0.000650277	6.96588	0.316438	0.752807	0.699751	-0.000701057	7.1447	-0.696867	0.488538	0.722992
ILMN_1654920	HNRPH3	3189	-0.00190908	8.74208	-1.13155	0.26153	0.694091	-0.00686548	8.22819	-3.63403	0.000593425	0.0392748	-0.00284094	8.69241	-1.58301	0.118601	0.505504
ILMN_1654939	TMED2	10959	0.00265942	10.1068	1.31854	0.191449	0.649193	-0.00143972	10.1973	-0.701833	0.485592	0.608632	-0.00193836	10.0186	-1.05979	0.293428	0.640234
ILMN_1654945	DNMT3A	1788	-0.000193898	6.56121	-0.379889	0.705132	0.829746						0.000289413	6.42406	0.495717	0.621879	0.760769
ILMN_1654979	EPHA6	285220	0.000504708	6.52572	1.07202	0.287244	0.706793
ILMN_1655011	SERF1B	728492	0.0007622	7.58161	0.594904	0.553749	0.794135	0.00199124	7.1124	1.45173	0.15197	0.399438	-0.000900012	7.70986	-0.585176	0.560592	0.743969
ILMN_1655026	LOC647979	647979	-0.000252393	6.5269	-0.527144	0.599693	0.80563	-0.00184103	6.37445	-3.52977	0.000822344	0.0454763
ILMN_1655039	SLC27A4	10999											0.000436992	6.42001	0.918431	0.362018	0.672646
ILMN_1655046	NUTF2	10204	0.000667468	7.52419	0.500623	0.618143	0.810331	0.00106631	7.41095	0.71396	0.478118	0.605676	0.00113574	7.53783	0.695426	0.489434	0.723282
ILMN_1655051	FAM86B1	85002	0.000459859	6.58392	0.945366	0.347593	0.731198	0.000391915	6.41666	0.676942	0.501136	0.614585	-0.000726239	6.46447	-1.52444	0.132578	0.521809
ILMN_1655052	TRNT1	51095	-2.42252e-06	6.5694	-0.00544508	0.99567	0.873123	-1.73799e-05	6.3976	-0.0333785	0.973487	0.750857	0.000278047	6.46486	0.614797	0.54098	0.738701
ILMN_1655068	TOM1L2	146691	0.00027522	7.02614	0.196379	0.84486	0.853786	-0.00217088	7.23757	-1.09745	0.276982	0.506308	0.000789543	6.55944	1.3102	0.195049	0.581469
ILMN_1655077	PRDM1	639	0.00513049	7.62324	1.46462	0.147321	0.61566	0.00139165	6.55662	0.711552	0.479597	0.606266	0.00850802	8.35725	2.1053	0.0393985	0.362159
ILMN_1655093	LOC727773	727773	-0.000705681	6.60563	-1.19065	0.237652	0.680487	-0.000773269	6.43346	-1.30329	0.197632	0.443937	-0.000421633	6.44565	-0.84824	0.399627	0.690056
ILMN_1655117	WDR19	57728	-0.00170928	8.74546	-1.15485	0.251922	0.688864	-0.00478759	8.65757	-2.8968	0.00531134	0.0974455	-0.000294535	8.52753	-0.20468	0.838505	0.810575
ILMN_1655126	PI4KAP2	375133	-0.00210225	7.70947	-1.11707	0.267629	0.697253	0.00013425	7.0883	0.0747774	0.940649	0.744383	0.00102579	7.79829	0.401759	0.689268	0.778641
ILMN_1655136	FLJ31813	326332	-0.000174986	6.52547	-0.340234	0.734658	0.835462
ILMN_1655137	ZCCHC11	23318	-0.00160351	7.98063	-1.18655	0.239256	0.681468	-0.00528986	7.40705	-3.51686	0.000855967	0.046364	-0.00215544	8.12295	-1.81496	0.0744573	0.438149
ILMN_1655151	LOC729639	729639	1.06693e-05	6.61002	0.0180986	0.98561	0.871993	0.000644452	6.39197	1.22875	0.224133	0.466979	-5.6937e-05	6.54884	-0.083162	0.933996	0.826583
ILMN_1655154	PTBP1	5725	-0.000356762	10.5129	-0.288015	0.774152	0.842535	0.00401809	10.06	2.83704	0.00626412	0.103575	0.00166796	10.7381	1.42903	0.158106	0.549998
ILMN_1655155	PRPS1L1	221823											0.000344296	6.38642	0.899109	0.372137	0.677586
ILMN_1655163	STK24	8428	-0.00237608	10.5452	-1.4949	0.139255	0.607997	-0.00826412	10.3144	-3.62504	0.000610479	0.0397511	-0.000981302	10.4638	-0.646536	0.520362	0.732823
ILMN_1655165	RNF138	51444	-0.000753363	6.92736	-0.741428	0.460815	0.767977	-0.00116512	6.61169	-0.999245	0.32183	0.533273	-0.000728254	6.94875	-0.478292	0.634156	0.763944
ILMN_1655167	ZNF502	91392	-0.00125326	6.87241	-2.02991	0.0460141	0.506108	-0.000857617	6.58235	-1.03394	0.305459	0.523973	-0.000639817	6.78272	-0.778074	0.439539	0.706029
ILMN_1655177	PIK4CA	5297	-0.00107144	9.39711	-0.776602	0.439905	0.762333	2.50815e-06	8.82329	0.0017484	0.998611	0.755594	0.00189715	9.47964	1.42541	0.159145	0.551016
ILMN_1655190	LOC649044	649044	0.000338996	6.73401	0.550061	0.583958	0.801451	-9.77403e-05	6.60399	-0.106954	0.915195	0.739128	-0.000299421	6.62851	-0.494111	0.623006	0.761063
ILMN_1655191	CASZ1	54897	-0.00174746	6.95359	-1.32881	0.188051	0.646931	-0.0017798	6.62189	-1.24612	0.217735	0.461458	0.00181913	7.03812	1.04182	0.301617	0.644125
ILMN_1655194	PHF17	79960	-0.00063716	7.13533	-0.665714	0.507694	0.781624	0.000130544	7.09039	0.11526	0.908637	0.737739	-0.000510209	7.04587	-0.630116	0.530977	0.735894
ILMN_1655195	SMA4	11039	0.000847175	7.43935	0.479488	0.633026	0.81396	-0.000163406	6.76858	-0.138348	0.890445	0.733808	-0.00244823	7.51049	-1.1456	0.256444	0.620326
ILMN_1655206	ZBTB34	403341	2.89254e-05	7.8247	0.0254761	0.979745	0.871326	-0.00216379	7.49357	-1.72411	0.0900186	0.320228	0.000260037	8.03892	0.188828	0.850855	0.81281
ILMN_1655225	C19ORF25	148223	6.77498e-05	6.90911	0.0794601	0.936884	0.866227	0.000208934	6.63075	0.318282	0.751415	0.699362	-0.000245406	6.91484	-0.299667	0.765452	0.796182
ILMN_1655229	SLC7A11	23657											0.000653867	6.33283	1.59989	0.114801	0.501011
ILMN_1655245	MDM1	56890	0.000980037	6.66787	2.33101	0.0225202	0.428791	0.000153107	6.46581	0.314035	0.754622	0.700257	1.35697e-05	6.58909	0.0292563	0.976756	0.832907
ILMN_1655261	ERP27	121506	0.00205903	6.77364	2.03823	0.0451535	0.504274	0.00138705	6.34288	2.58722	0.0122068	0.139939	0.00312255	7.07385	2.43739	0.0177305	0.294798
ILMN_1655296	UTRN	7402	0.000988138	7.05794	1.17208	0.244981	0.684886	0.000328176	6.73657	0.341485	0.733974	0.694402	-0.00235842	7.05246	-2.29115	0.0254296	0.324849
ILMN_1655307	FAM136A	84908	0.000238208	7.76416	0.225145	0.822496	0.850405	0.00101754	7.73013	0.627806	0.532597	0.626096	0.00277286	7.6069	2.19769	0.0317847	0.340849
ILMN_1655311	LOC145853	145853	-0.0033659	7.97323	-2.17033	0.0332385	0.471532	-0.00376987	7.66539	-2.50527	0.0150685	0.152767	-0.00107672	7.93573	-0.669291	0.50584	0.728458
ILMN_1655316	PSMC6	5706	0.00243471	9.17908	1.61775	0.110033	0.584495	-0.00174488	9.05165	-0.713819	0.478204	0.60571	-1.71956e-05	9.00969	-0.0108691	0.991363	0.834962
ILMN_1655329	RIOK2	55781	0.000301617	7.66832	0.268358	0.789181	0.845069	-0.00319227	7.47032	-2.46546	0.0166668	0.158797	4.67695e-05	7.54168	0.0379219	0.969874	0.83192
ILMN_1655340	RNF181	51255	-0.00144663	9.0536	-0.952569	0.343954	0.729929	-0.00139544	9.12395	-1.13706	0.260194	0.494903	0.00124622	8.87407	0.792684	0.43104	0.702818
ILMN_1655341	PLAC8L1	153770											-0.000278398	6.4018	-0.677528	0.500638	0.726845
ILMN_1655347	SCGB1A1	7356	0.000486157	6.5422	1.19057	0.237682	0.680506	-0.000869094	6.36875	-1.7002	0.0944553	0.32709	0.000212105	6.41492	0.439774	0.661658	0.771514
ILMN_1655348	GPR1	2825	1.48013e-05	6.59866	0.0163674	0.986986	0.872149						-0.000689599	6.50713	-0.787812	0.433863	0.703895
ILMN_1655365	C2ORF77	129881	0.000641179	6.57156	1.30944	0.194495	0.651339	0.000502909	6.38515	0.965735	0.33819	0.541955	-1.18775e-05	6.48443	-0.0196009	0.984426	0.833992
ILMN_1655374	SELV	348303											-0.000559714	6.37779	-1.06474	0.2912	0.639146
ILMN_1655377	MRPS22	56945	-0.00107475	8.93968	-0.823109	0.413129	0.754413	-0.00178049	8.8805	-1.0983	0.276616	0.506068	-0.0010057	8.80055	-1.07329	0.287377	0.637248
ILMN_1655403	LOC730083	730083	-0.000381647	6.51643	-0.776806	0.439785	0.762299	9.19822e-05	6.34776	0.199347	0.842689	0.722902	-0.000114733	6.38152	-0.280502	0.780044	0.799229
ILMN_1655405	SCARF2	91179	-0.000442726	6.85469	-0.456393	0.649463	0.817811	0.000244666	6.45705	0.383858	0.702489	0.685019	0.000748422	6.97931	0.702193	0.485235	0.721914
ILMN_1655414	TNFSF14	8740	0.000973681	6.52465	1.3423	0.183663	0.643924						0.000364273	6.47944	0.409307	0.683751	0.777252
ILMN_1655418	CAPNS1	826	0.00205538	9.72727	0.966396	0.33704	0.727455	0.00335053	9.73024	1.14935	0.255132	0.49128	0.000440377	9.77421	0.176987	0.860106	0.81445
ILMN_1655422	RPL17	6139	-0.00132463	7.61926	-0.73611	0.464024	0.768805	-0.00168407	7.06553	-1.02519	0.309534	0.526349	0.000567995	7.67989	0.281667	0.779154	0.799046
ILMN_1655426	KLK3	354	0.000683191	6.55149	1.35936	0.178222	0.640276	-0.000822913	6.40665	-1.43792	0.155834	0.403682	0.000504376	6.42764	1.12529	0.264885	0.625241
ILMN_1655429	TNFAIP1	7126	0.00020027	8.88642	0.125354	0.900588	0.861582	0.000651646	7.85208	0.481462	0.632001	0.661843	-0.00223991	9.4493	-0.974805	0.333515	0.65836
ILMN_1655433	BCKDHB	594	-0.000433736	7.36154	-0.29186	0.771222	0.842031	-0.00324902	7.42182	-1.79185	0.0783775	0.302609	-0.00202708	7.00424	-2.08945	0.0408532	0.36563
ILMN_1655444	LOC728492	728492	0.00207054	8.66674	1.40953	0.162927	0.628984	0.000967482	8.13382	0.533577	0.595675	0.649688	-0.00113988	8.92262	-0.656643	0.513885	0.7309
ILMN_1655469	TSPAN3	10099	0.00590762	9.19663	1.68426	0.0964056	0.570424	-0.00348655	9.47422	-0.821186	0.414906	0.579502	-0.000664052	7.87488	-0.335503	0.738399	0.79028
ILMN_1655479	LOC642660	642660	0.000910731	6.51356	1.84673	0.0688422	0.540287
ILMN_1655482	TRIM27	5987	0.000588208	6.69305	1.09194	0.278455	0.702588	0.000764328	6.50471	1.29187	0.20153	0.447338	-0.000346811	6.67696	-0.553354	0.582047	0.749831
ILMN_1655485	C1ORF124	83932	0.000562184	7.23308	0.49827	0.619793	0.81074	2.99949e-05	6.89281	0.027358	0.978268	0.751773	-0.00226696	7.29963	-1.53616	0.12968	0.518336
ILMN_1655497	EIF4B	1975	-0.00358162	10.9595	-2.51774	0.0140067	0.400457	-0.00815645	10.7099	-3.69243	0.000493246	0.0361296	-0.00134105	10.903	-0.970886	0.335447	0.659327
ILMN_1655498	FLJ25404	146378	-0.000111609	6.54129	-0.273687	0.785099	0.844388	-0.000595903	6.39625	-1.13599	0.260637	0.495215	0.000382347	6.45776	0.878414	0.383173	0.682752
ILMN_1655504	IFT81	28981	-9.77667e-05	6.57762	-0.200846	0.841378	0.85327	-0.000787805	6.39679	-1.57992	0.119568	0.360953	-0.000105487	6.48713	-0.220097	0.826532	0.808357
ILMN_1655509	ASAH1	427	0.000262024	6.57439	0.574858	0.567156	0.797462	-0.000569605	6.39855	-1.30969	0.195469	0.442014	-0.000454335	6.43842	-1.25371	0.214741	0.594983
ILMN_1655519	LOC645651	645651	-0.000409689	6.51696	-0.818465	0.415758	0.755228
ILMN_1655521	DMRTA1	63951	-0.00102909	6.67784	-0.938373	0.35115	0.732417	-0.00189876	6.68778	-1.00236	0.320339	0.532452
ILMN_1655525	FLCN	201163	0.000343938	6.65388	0.62793	0.532011	0.788451	-0.000237719	6.52471	-0.317947	0.751668	0.699433	-0.000709579	6.55339	-1.22445	0.225501	0.601885
ILMN_1655537	ING1	3621	-6.40784e-05	6.5441	-0.162721	0.871188	0.857576	-0.000618307	6.41223	-1.26594	0.210599	0.455073	-0.000544911	6.47861	-1.34495	0.183631	0.572737
ILMN_1655545	ZMYND12	84217	0.0013821	6.87848	1.68492	0.096278	0.570277	-0.00125178	6.90903	-1.12879	0.263638	0.497317	0.000300903	6.53175	0.571414	0.569822	0.746347
ILMN_1655557	INTS6	26512	-0.00284081	8.20439	-1.33484	0.186079	0.645587	-0.00914734	7.99199	-2.78788	0.0071637	0.10861	-0.00014518	8.33134	-0.0529456	0.957949	0.830183
ILMN_1655561	ARPC3	10094	0.00173641	9.20446	0.876725	0.383515	0.7446	-0.000253752	8.56666	-0.0890289	0.929366	0.74208	0.0028861	9.10283	1.14637	0.256127	0.620137
ILMN_1655563	KIAA0427	9811	0.00335091	8.26344	1.27516	0.206301	0.659199	0.0052186	8.8035	1.8224	0.0735546	0.294768	0.00170399	7.31183	1.45712	0.150222	0.541943
ILMN_1655572	C6ORF59	79992	-0.000659306	6.76033	-0.745155	0.458573	0.767392						0.00161089	6.83913	1.40843	0.164091	0.555759
ILMN_1655577	TIAM1	7074	0.000655058	6.60491	1.12126	0.265856	0.696346						0.00129459	6.61775	1.51429	0.135126	0.524776
ILMN_1655595	SERPINE2	5270	-0.00140917	9.01991	-0.356719	0.722332	0.833123	0.00836058	7.07453	2.13717	0.0368161	0.22266	0.00245675	9.54929	0.820255	0.415271	0.696594
ILMN_1655608	KLHL18	23276	0.000131421	6.84223	0.215499	0.82998	0.851554	0.00211645	6.67972	2.71294	0.00876598	0.119701	-0.000647743	6.93749	-0.606159	0.546663	0.740258
ILMN_1655610	RET	5979	-0.000563454	6.89131	-0.399271	0.69086	0.826837	-0.00175054	6.79069	-0.735685	0.464889	0.600284	-0.00334628	6.6904	-2.23243	0.0292754	0.335187
ILMN_1655611	TSHZ2	128553	-0.00164948	9.00649	-0.723509	0.471681	0.770743	0.00647268	8.56399	1.96577	0.054123	0.259436	-0.00446935	9.46185	-1.85595	0.0683028	0.425762
ILMN_1655613	GSTA2	2939	-0.00015492	6.51982	-0.292121	0.771024	0.841997	-0.000504446	6.34266	-0.922983	0.359843	0.55317	-0.000154055	6.40644	-0.339318	0.735538	0.789636
ILMN_1655614	DSP	1832	-0.00148606	6.78904	-1.52161	0.13243	0.60227	-0.000145243	6.39551	-0.307366	0.759667	0.701654	-0.00464867	6.8927	-2.36233	0.0213728	0.310992
ILMN_1655622	PRKRIR	5612	0.000404085	9.55838	0.259828	0.795728	0.846147	-0.0018347	9.22665	-0.79179	0.431712	0.586607	-0.00325694	9.68889	-1.93192	0.0580262	0.404679
ILMN_1655625	GPATCH1	55094	0.000353209	6.58909	0.742491	0.460174	0.76781	-8.70832e-05	6.42929	-0.159696	0.873676	0.730077	-0.00018533	6.49177	-0.363561	0.717445	0.785469
ILMN_1655626	FAM193B	54540	0.000706663	6.54429	1.91137	0.0598866	0.529508	0.000714677	6.38197	1.35172	0.181716	0.429233	0.00053604	6.43234	1.35196	0.18139	0.570927
ILMN_1655635	METTL3	56339	-0.000629227	7.79851	-0.453936	0.651223	0.818214	0.00247458	7.3101	1.92	0.0597847	0.269806	-0.000124104	7.67477	-0.0725411	0.942409	0.827865
ILMN_1655642	FANCI	55215	0.000168499	6.573	0.275785	0.783493	0.844119	0.000285993	6.37924	0.512363	0.610344	0.654716	0.000914425	6.55771	1.29029	0.201828	0.586297
ILMN_1655644	ZNF804A	91752	-6.74948e-05	6.54835	-0.15	0.881178	0.858963	3.57153e-06	6.36758	0.0074725	0.994064	0.75475	0.000741374	6.42951	1.72384	0.089811	0.46543
ILMN_1655654	MPDU1	9526	0.000152325	6.9806	0.13854	0.890195	0.860191	0.00134312	6.92735	0.85026	0.39868	0.572257	0.000749124	6.86011	0.707018	0.482253	0.720931
ILMN_1655663	SC65	10609	-0.00160249	7.00265	-1.05977	0.292747	0.709356	0.000720411	6.55327	1.12752	0.264171	0.497687	-0.00123836	7.07985	-0.998004	0.322228	0.653225
ILMN_1655684	SARS2	54938	3.80151e-05	7.77944	0.0294684	0.976572	0.870962	0.00267396	7.77495	1.80883	0.0756651	0.298271	0.00173196	7.67605	1.4729	0.145928	0.537301
ILMN_1655694	LOC642031	642031	-0.00185913	7.36275	-1.55468	0.124351	0.59648	-0.00234893	6.90622	-2.22437	0.0300335	0.204261	0.0019962	7.43125	1.66245	0.101563	0.483528
ILMN_1655702	ABHD5	51099	0.000840098	8.3336	0.20139	0.840954	0.853207	-0.00945251	8.53475	-3.36111	0.00137908	0.0575822	-0.000979514	7.45084	-0.453492	0.651807	0.768859
ILMN_1655710	LOC642989	642989	-0.00675069	9.08214	-3.35463	0.00126367	0.258308	-0.00864346	8.77706	-3.22578	0.00206707	0.0680428	-0.00180152	9.06699	-0.842562	0.402771	0.691401
ILMN_1655720	CNNM4	26504	-6.45659e-05	6.55803	-0.135585	0.892523	0.860505						-7.62349e-05	6.61013	-0.15517	0.8772	0.817405
ILMN_1655733	RFC2	5982	0.000110381	6.61553	0.22558	0.822159	0.850353	0.000250106	6.39447	0.428368	0.669971	0.674704	-0.000107202	6.52868	-0.179016	0.858519	0.814171
ILMN_1655734	RPF1	80135	0.000409185	7.44844	0.536394	0.593319	0.803951	-0.00131164	7.18884	-1.44605	0.153551	0.40119	0.000313991	7.49113	0.333351	0.740015	0.790642
ILMN_1655740	SNAI2	6591	-0.000472776	7.33654	-0.217468	0.828451	0.851321	0.000254019	6.52826	0.226615	0.82152	0.717777	-0.00306337	7.53722	-1.32068	0.191552	0.578878
ILMN_1655748	ZNF323	64288	0.00203405	7.24874	1.30646	0.1955	0.652038	0.000344166	6.99561	0.186041	0.853062	0.725346	0.00231124	7.11099	1.01229	0.315404	0.650316
ILMN_1655765	MRPS21	54460	-0.00191675	9.03685	-1.17553	0.243606	0.684076	-0.00217542	8.90531	-1.33411	0.187388	0.434598	-0.000236181	8.79209	-0.132301	0.895182	0.820415
ILMN_1655780	METTL10	399818	-0.000205023	6.86856	-0.364713	0.716381	0.83197	-0.00114496	6.63054	-1.82475	0.0731942	0.294158	0.000768935	6.76197	1.01279	0.315169	0.650215
ILMN_1655796	MARCH3	115123	-0.0032751	7.44796	-1.33696	0.18539	0.645112	-0.00597642	7.51625	-1.85035	0.0693629	0.287452	0.000186288	7.03264	0.0876312	0.930457	0.826039
ILMN_1655821	CAPG	822	-0.000415251	7.05584	-0.239504	0.811386	0.848667	0.00250354	6.95896	1.28996	0.202188	0.447905	-0.000160706	7.09645	-0.0667102	0.947031	0.828561
ILMN_1655827	COPS2	9318	-0.000589736	7.44512	-0.51227	0.61001	0.808287	-0.00526815	7.4835	-2.63299	0.0108325	0.132506	-0.00107692	7.28629	-0.849347	0.399016	0.689793
ILMN_1655849	GSC	145258	-0.00091436	6.63369	-1.64839	0.103573	0.578202	-0.000123563	6.42341	-0.193953	0.846891	0.723898	-0.000259705	6.55611	-0.515157	0.608309	0.757169
ILMN_1655867	HRASLS	57110	0.00189758	6.72251	1.77314	0.0803799	0.551055	0.00386378	6.73265	1.86145	0.0677544	0.284622	0.000904975	6.4198	2.06989	0.0427122	0.369809
ILMN_1655868	ANP32C	23520	9.92769e-05	6.64943	0.204412	0.8386	0.852855						0.000525744	6.49406	1.18136	0.242056	0.61179
ILMN_1655876	TMEM159	57146	0.0021245	7.62198	1.19159	0.237284	0.680261	0.00549669	7.31453	2.61592	0.0113276	0.135296	-0.00261825	7.61259	-1.40883	0.163973	0.555648
ILMN_1655880	CHST11	50515	0.000399908	6.54017	0.804303	0.423836	0.75768	-0.000260805	6.36192	-0.552631	0.582642	0.645078	9.30821e-05	6.43245	0.231737	0.81752	0.806653
ILMN_1655884	ATP2A2	488	0.0011559	7.79443	0.573484	0.568081	0.797687	0.00182259	7.52016	0.754174	0.453798	0.595601	-0.0012087	7.9182	-0.569616	0.571034	0.746654
ILMN_1655904	ROR1	4919	-0.00237453	7.45944	-1.35994	0.178036	0.640149	0.00772154	7.04048	4.11962	0.000122112	0.0215475	-0.00684068	7.60166	-3.85564	0.000280797	0.0905267
ILMN_1655905	DEFB131	644414	0.000268448	6.5501	0.584661	0.56058	0.795847	-0.000257639	6.39078	-0.476316	0.63564	0.663092	0.000521423	6.39468	1.21186	0.230249	0.604772
ILMN_1655906	FBXW7	55294	0.000181957	6.65822	0.380773	0.704479	0.829615	-0.000195893	6.50561	-0.280665	0.779967	0.707145	-0.00041384	6.51477	-0.853313	0.396831	0.688847
ILMN_1655913	NUCB2	4925	-0.000751463	8.38455	-0.418853	0.676555	0.823821	0.00395649	7.93732	2.16317	0.0346655	0.217284	-0.00217493	8.47125	-1.3873	0.170409	0.561559
ILMN_1655915	MMP11	4320	-0.00154277	6.77098	-1.55901	0.123323	0.595698	0.00211469	6.44793	3.07426	0.00321574	0.0805997	-0.00124367	6.86183	-1.03918	0.302831	0.644688
ILMN_1655921	GTF2E1	2960	0.00173169	7.3867	1.43032	0.156894	0.624053	2.67607e-05	7.12232	0.0179514	0.985739	0.75319	0.000625165	7.51856	0.388372	0.699096	0.781071
ILMN_1655922	SAPS2	9701	0.00113931	7.78804	0.563518	0.574811	0.799303	0.00111991	7.30443	0.402303	0.688941	0.680802	0.00247671	7.2458	1.28197	0.204715	0.58828
ILMN_1655924	TRNT1	51095	0.000438945	7.27962	0.322162	0.748251	0.837967	-0.00278127	7.15138	-2.2817	0.0261982	0.193453	0.00027333	7.0544	0.260348	0.795474	0.802354
ILMN_1655930	ELL2	22936	0.00235231	7.95685	0.740467	0.461394	0.768127	-0.00396989	8.43857	-1.08173	0.283853	0.510724	0.00352754	7.27246	0.951198	0.345265	0.664114
ILMN_1655935	ADCY7	113	0.000128223	7.40717	0.0640968	0.949069	0.867717	0.0039216	7.04254	2.63279	0.0108381	0.132538	-0.000112114	7.41187	-0.0613177	0.951307	0.8292
ILMN_1655950	ZHX1	11244	-0.000146672	6.59991	-0.314669	0.753911	0.838988	-4.45639e-05	6.46321	-0.0738356	0.941396	0.744534	-0.000836988	6.52195	-1.88891	0.0636695	0.416762
ILMN_1655952	FAM39E	375690	-0.00406625	10.3075	-2.21212	0.0300903	0.460197	-0.00228122	9.82133	-1.05358	0.296447	0.518568	0.0013087	10.4032	0.829772	0.409909	0.694396
ILMN_1655961	C7ORF54	27099	-0.0014341	6.97585	-1.59521	0.114988	0.588924	0.00124354	6.57786	1.48113	0.143988	0.390295	-0.000131325	7.04879	-0.117326	0.906988	0.822337
ILMN_1655974	PDE6B	5158	0.00102409	6.52991	2.45333	0.0165439	0.411098						0.00107688	6.41673	2.28813	0.0256158	0.325405
ILMN_1655980	LOC401280	401280	-0.000149799	6.58667	-0.251543	0.802102	0.847183	-0.000600721	6.41794	-1.06386	0.291805	0.5157	0.000692233	6.45798	1.55172	0.125912	0.513657
ILMN_1655983	CDC14A	8556	-0.000930899	6.55235	-1.84269	0.0694379	0.540919						-0.000411499	6.57073	-0.623164	0.535504	0.737175
ILMN_1655987	STAB1	23166	-0.000203588	7.61454	-0.0790757	0.937189	0.866264	0.000958511	6.39589	1.32745	0.189567	0.436635	0.00435491	7.7758	1.45918	0.149657	0.541343
ILMN_1655990	CDK5RAP2	55755	-3.29906e-06	8.57604	-0.00148369	0.99882	0.873472	0.000646834	8.64961	0.218972	0.827442	0.71923	-0.000125721	8.46179	-0.0553075	0.956075	0.829907
ILMN_1656011	RGS1	5996	0.00397844	7.71092	0.79707	0.427997	0.758913	0.00328251	6.59666	1.70824	0.0929437	0.324793	0.0101296	8.5498	1.6041	0.113868	0.499875
ILMN_1656016	DHX9	1660	0.000839486	6.98706	0.919009	0.36112	0.736314	0.000852905	6.66916	0.745137	0.4592	0.597901	-0.00206791	6.91314	-1.59402	0.116111	0.502584
ILMN_1656017	NRF1	4899											0.000409705	6.41603	1.025	0.309421	0.647683
ILMN_1656024	LOC653581	653581	-3.22301e-05	6.50347	-0.0702788	0.944164	0.867121
ILMN_1656033	PCDHA2	56146	0.000214858	6.51364	0.417193	0.677763	0.82408						-0.000264617	6.41936	-0.553195	0.582156	0.749862
ILMN_1656040	NTN3	4917	0.00027296	6.49497	0.565436	0.573513	0.798994	-0.000482808	6.34774	-0.792274	0.431432	0.586491	0.00103792	6.41172	2.15881	0.0348159	0.349881
ILMN_1656042	KIAA0319L	79932	0.000456393	6.56397	0.709063	0.480545	0.773349	0.000911026	6.37214	1.61889	0.110901	0.349676	-0.000255606	6.48962	-0.33644	0.737696	0.790123
ILMN_1656045	BRUNOL6	60677	-0.000582654	6.77866	-0.833238	0.407431	0.752617	-0.000267357	6.46831	-0.428116	0.670154	0.674764	0.000759181	6.7793	0.953079	0.344319	0.663661
ILMN_1656057	PLAU	5328	-0.0052781	7.81073	-2.0524	0.0437199	0.501092	0.00198916	6.57515	1.36411	0.177807	0.425667	-0.00218051	8.54766	-0.937575	0.352167	0.66764
ILMN_1656066	TNPO2	30000	-0.000956394	9.39999	-0.829548	0.409501	0.753274	0.00076777	9.35538	0.642677	0.522968	0.622526	0.00119813	9.28426	1.02001	0.311758	0.648721
ILMN_1656069	C17ORF55	284185	0.000323955	6.50916	0.725006	0.470768	0.770514	0.00126771	6.35632	2.49912	0.0153059	0.153699
ILMN_1656073	LOC442204	442204						-0.000308557	6.36321	-0.671554	0.504536	0.615854	-7.23846e-05	6.43104	-0.166685	0.86817	0.815856
ILMN_1656082	H3F3A	3020	0.00208023	11.799	1.51269	0.134678	0.603776	-0.00118394	11.3358	-0.659666	0.512082	0.618626	0.000376161	11.8707	0.294931	0.76905	0.796942
ILMN_1656088	C1ORF110	339512											-0.000520251	6.38029	-0.693717	0.490498	0.723626
ILMN_1656111	MYLIP	29116	-0.00118297	9.71971	-0.419053	0.676409	0.82379	-0.00812324	9.98872	-2.12989	0.0374383	0.224146	-0.00522832	10.1191	-2.15119	0.0354384	0.351681
ILMN_1656118	ZBTB7A	51341	-0.000559719	6.8444	-0.761211	0.448985	0.764838	-0.00116357	6.77507	-1.37212	0.175314	0.423341	-0.00010061	6.7687	-0.159147	0.87408	0.816873
ILMN_1656129	SLC39A10	57181	0.00285134	7.24148	1.91543	0.0593586	0.528787	0.00251075	6.94866	1.48787	0.142207	0.388204	-7.792e-05	7.2513	-0.0403036	0.967983	0.831647
ILMN_1656131	LOC401237	401237	0.000289938	6.5814	0.629556	0.530952	0.788164	-0.0010456	6.43286	-2.04716	0.0451856	0.240423	-0.000168728	6.49138	-0.461598	0.646015	0.767269
ILMN_1656134	CNOT7	29883	0.000351347	8.05612	0.336201	0.737684	0.836027	-0.0020046	7.84827	-1.37378	0.1748	0.422857	-0.000980337	7.96317	-0.831238	0.409088	0.694055
ILMN_1656136	STAU1	6780	0.000615582	8.73875	0.475049	0.636171	0.81471	-0.00318693	8.45302	-1.99719	0.0505074	0.252171	-0.00150823	8.5584	-1.19995	0.234808	0.607459
ILMN_1656139	LOC730417	730417	-0.00014596	6.53247	-0.301073	0.764215	0.840813	-0.000708261	6.38307	-1.13348	0.261679	0.495948	0.000558808	6.44409	1.26973	0.209013	0.591153
ILMN_1656145	GOT1	2805	0.000408622	7.96535	0.26428	0.79231	0.845586	-0.000906613	7.68458	-0.545015	0.587835	0.646931	-0.000388361	7.99966	-0.395213	0.694067	0.779834
ILMN_1656159	ATP10D	57205	0.000322177	6.49967	0.668311	0.506045	0.781142						0.00046342	6.49001	0.737576	0.463605	0.714627
ILMN_1656165	USP9X	8239	-0.000491076	8.28409	-0.480592	0.632245	0.813773	-0.00135763	8.16908	-1.08967	0.280367	0.508501	-7.83873e-05	8.21149	-0.070319	0.94417	0.828131
ILMN_1656184	PI4KAP1	728233	-0.000267795	6.69934	-0.413472	0.680474	0.824658	0.000380983	6.43209	0.64307	0.522715	0.622437	0.000631777	6.63077	0.639626	0.524815	0.734124
ILMN_1656186	SLC41A1	254428	-0.00068787	7.18429	-0.437684	0.662908	0.820844	-0.00239324	7.21851	-1.45232	0.151806	0.399255	-0.000254183	7.09257	-0.141565	0.887891	0.819207
ILMN_1656192	ZNF704	619279	-0.000243246	6.51625	-0.557543	0.578864	0.800262	-0.000430722	6.43615	-0.791034	0.43215	0.586786
ILMN_1656194	TSPAN10	83882	0.00232197	6.73742	3.05058	0.00318341	0.295407	0.00155011	6.85633	1.13547	0.260853	0.495368	0.000821252	6.61495	0.89461	0.374519	0.67872
ILMN_1656199	LOC650759	650759	-0.000707839	6.64336	-1.49176	0.140074	0.608805	-0.000273004	6.46139	-0.447411	0.656246	0.670145	-0.000525045	6.54828	-0.887045	0.378546	0.680613
ILMN_1656200	KATNAL2	83473	0.00122456	6.61818	1.89684	0.061808	0.532045	0.000423593	6.42835	0.657871	0.513226	0.619041	0.000468073	6.42181	1.10177	0.274899	0.630773
ILMN_1656208	LOC645304	645304	0.000587373	6.54211	1.47694	0.143998	0.612584	0.000599926	6.41341	1.13948	0.259193	0.494193	-0.000218093	6.41381	-0.512611	0.610078	0.757645
ILMN_1656218	LOC388022	388022	-0.00021137	6.53844	-0.519652	0.60488	0.806975	0.000786105	6.3889	1.77665	0.0808743	0.306448	0.000156307	6.41213	0.395612	0.693774	0.779762
ILMN_1656248	ASAM	79827	0.00221513	7.92571	0.958172	0.341141	0.728933	0.00370008	7.76791	1.40634	0.164963	0.413239	-0.000585631	6.82252	-0.546587	0.586661	0.751157
ILMN_1656250	FLJ25169	157848	-0.000355708	6.52184	-0.87874	0.382428	0.744216						1.82857e-05	6.40543	0.050408	0.959962	0.830479
ILMN_1656254	NOTCH2NL	388677	0.000805187	6.92585	0.849413	0.398431	0.749693	0.000254097	6.82294	0.177584	0.859669	0.726881	-0.000248814	6.81923	-0.234615	0.815295	0.806228
ILMN_1656274	PRPF38A	84950	-0.000880888	7.26392	-0.969147	0.335674	0.726956	0.000825285	6.70236	1.36655	0.177045	0.42496	-0.000176652	7.3468	-0.197844	0.843826	0.811545
ILMN_1656285	METTL7A	25840	0.00451489	9.43811	1.64692	0.103876	0.578511	-0.000281112	9.86346	-0.115498	0.908449	0.737699	0.000728782	9.0252	0.24485	0.807396	0.804702
ILMN_1656287	SPOCK2	9806	0.00412165	7.42023	1.69893	0.0935935	0.567159	0.000670404	6.55146	0.576067	0.566801	0.639283	0.00462109	7.89264	1.34755	0.182798	0.572068
ILMN_1656293	GOSR2	9570	0.000193263	6.95339	0.193918	0.846779	0.854069	0.000637769	6.96582	0.463788	0.644537	0.666153	-0.000592418	6.77896	-0.721684	0.473251	0.717905
ILMN_1656297	C21ORF57	54059	-0.00254699	6.86743	-2.09827	0.0393449	0.490254	-0.00119722	6.67796	-0.796257	0.429133	0.585541	6.70687e-05	6.81842	0.062394	0.950453	0.829073
ILMN_1656300	GFRA2	2675	-0.000784071	7.73153	-0.304625	0.761519	0.840339	0.00126523	6.59134	1.38825	0.170376	0.418614	0.00452272	7.84089	1.56714	0.122264	0.509641
ILMN_1656310	INDO	3620	0.0022351	6.52374	2.18882	0.0318117	0.466385						0.00296361	6.57482	1.74759	0.0855763	0.458222
ILMN_1656315	DMD	1756	7.56565e-05	6.63992	0.141111	0.888171	0.859917	-0.000688319	6.50031	-0.875795	0.384757	0.565713	2.24058e-05	6.50276	0.0479836	0.961886	0.830761
ILMN_1656316	ZMYM3	9203	-0.00117241	7.31678	-1.12311	0.265072	0.695941	-0.00243528	7.07885	-1.76866	0.0822141	0.308449	-0.000623186	7.40379	-0.476176	0.635653	0.764369
ILMN_1656327	GLT1D1	144423	0.00068815	6.48849	1.30543	0.195849	0.652278	-0.000352993	6.36225	-0.63491	0.527986	0.62431	1.07059e-05	6.41828	0.0202541	0.983907	0.833919
ILMN_1656335	RIT1	6016	0.000168217	6.92719	0.214588	0.830687	0.851662	-0.000750651	6.55179	-1.04726	0.299329	0.52032	0.00105025	7.09917	1.03798	0.303383	0.644943
ILMN_1656338	PTPRS	5802	-0.000256624	6.54969	-0.498663	0.619518	0.810672	-0.000634768	6.41606	-1.10382	0.274232	0.504501	0.00021148	6.45272	0.415248	0.67942	0.77615
ILMN_1656368	ALDH4A1	8659	0.00901464	7.80751	2.90579	0.0048473	0.312838	0.00722619	8.38719	1.90116	0.0622569	0.274584	0.00172652	6.8978	1.45361	0.151191	0.542965
ILMN_1656369	C8ORF4	56892	0.000134642	7.22759	0.0497772	0.960436	0.869078	0.00019176	6.3433	0.205237	0.838106	0.721809	-0.00359066	7.47003	-1.45734	0.150161	0.541878
ILMN_1656372	PES1	23481	-0.000839479	7.04593	-1.05258	0.296007	0.710838	9.56091e-05	6.81738	0.0845922	0.932877	0.742801	0.00283372	6.94199	3.9581	0.000200177	0.0809777
ILMN_1656373	BNC2	54796	-0.00167225	7.47148	-0.998072	0.321544	0.721591	-0.00338699	7.22785	-2.28058	0.0262685	0.193662	0.000150346	7.16724	0.0949636	0.924656	0.825138
ILMN_1656378	NMT2	9397	0.00797874	9.13666	2.54574	0.0130172	0.395384	0.0105021	9.72034	2.54171	0.0137285	0.14715	0.000115352	8.29408	0.0389222	0.96908	0.831806
ILMN_1656380	LOC124216	124216	0.00023284	6.52131	0.566165	0.573019	0.798876						-0.000335149	6.42293	-0.773159	0.44242	0.707096
ILMN_1656382	BOLA2	552900	0.000374311	6.55819	0.856831	0.394345	0.74833	0.000190803	6.37173	0.362932	0.717976	0.689705	-0.000713322	6.44675	-1.88303	0.0644759	0.418392
ILMN_1656386	SEC24D	9871	-0.000954088	7.63387	-0.420087	0.675657	0.823628	0.000952119	6.94224	0.592345	0.555924	0.635176	-0.00586066	7.88191	-2.7734	0.00735306	0.223733
ILMN_1656395	MYOT	9499	0.00104649	6.62255	1.09003	0.27929	0.702985	0.000170649	6.37268	0.174154	0.862351	0.727499	-9.22191e-05	6.47305	-0.0897282	0.928798	0.825782
ILMN_1656399	TCEAL8	90843	-0.00159008	8.23621	-1.22823	0.223308	0.671232	-0.00123341	7.75729	-0.993744	0.324479	0.534719	-0.00275855	8.23516	-1.94965	0.0558274	0.400141
ILMN_1656404	ZNF251	90987	-0.00109681	6.82253	-1.45879	0.148917	0.6171	8.70247e-06	6.51234	0.0146595	0.988354	0.753682	6.418e-05	6.83944	0.0652481	0.94819	0.828735
ILMN_1656409	STON1-GTF2A1L	286749	0.000232414	6.47964	0.542674	0.589009	0.802799	-0.000456884	6.32743	-0.880704	0.382116	0.564435
ILMN_1656410	TRPC6	7225	0.00150968	6.8716	1.30469	0.196102	0.652453	0.000841953	6.31594	1.23066	0.223422	0.466375	0.000533782	7.25292	0.249486	0.803824	0.804004
ILMN_1656413	ZMPSTE24	10269	0.00205115	9.75949	1.16484	0.24788	0.686569	0.00478082	9.57566	2.03152	0.0467966	0.24406	-0.00107559	9.78164	-0.674286	0.502682	0.727482
ILMN_1656415	CDKN2C	1031	-0.00109497	7.10703	-0.394626	0.69427	0.827541	-0.00332871	7.22052	-1.01905	0.312416	0.528004	0.000119472	6.47926	0.203095	0.839738	0.810801
ILMN_1656420	MGC3020	79014	-0.00103603	6.58241	-2.2201	0.0295195	0.458166						0.000657007	6.46522	1.01502	0.314114	0.649755
ILMN_1656424	SNRPE	6635	-0.000776467	6.66091	-1.39128	0.16837	0.63319	-0.000678033	6.58489	-0.991556	0.325537	0.535291	0.000350529	6.59092	0.625053	0.534272	0.736828
ILMN_1656427	C17ORF39	79018	0.00121694	7.71839	1.10544	0.272603	0.699746	0.000280102	7.84929	0.180589	0.85732	0.726337	-0.00353331	7.45338	-3.64107	0.000561991	0.114008
ILMN_1656434	IP6K1	9807	0.000256927	6.51075	0.585533	0.559996	0.795702	0.000249161	6.37315	0.531775	0.596915	0.65012	-0.000172581	6.4297	-0.515853	0.607825	0.757038
ILMN_1656452	C16ORF59	80178											0.000357554	6.3619	0.72113	0.47359	0.71802
ILMN_1656463	C11ORF73	51501	0.000140093	7.07878	0.173888	0.862435	0.856338	-0.00124054	7.16638	-0.95113	0.345488	0.545647	-0.00148324	6.8555	-2.31952	0.0237376	0.319503
ILMN_1656472	GRAP	10750	-0.000508198	6.50649	-1.43147	0.156567	0.623777						-0.000255179	6.41851	-0.620735	0.537091	0.737619
ILMN_1656477	ARSA	410	-5.84278e-05	6.67718	-0.100654	0.920102	0.864118	0.000867735	6.49063	1.14	0.258976	0.494039	-0.00017155	6.56176	-0.285378	0.776323	0.798461
ILMN_1656482	OSBPL2	9885	0.00128594	8.59709	1.17474	0.24392	0.684262	0.000697818	8.57217	0.518872	0.605826	0.653185	-0.00138894	8.67058	-0.887404	0.378353	0.680523
ILMN_1656486	DNAJC10	54431	0.000983943	6.96774	1.04696	0.298575	0.711987	-0.000864263	6.5966	-1.13888	0.259438	0.494367	-0.00231469	7.04106	-2.0684	0.0428571	0.370123
ILMN_1656495	NOTO	344022	0.000186441	6.55613	0.44926	0.654576	0.818976	0.000456606	6.40519	0.84902	0.399364	0.57257	0.000602703	6.43846	1.44596	0.153317	0.545176
ILMN_1656496	EPC2	26122	-0.000460415	6.55848	-1.33256	0.186825	0.646098	-0.00126795	6.39849	-2.34439	0.0225071	0.181419	-0.000498322	6.48976	-1.04387	0.300675	0.643686
ILMN_1656501	DUSP5	1847	-0.00561022	8.17207	-1.21175	0.229521	0.675351	-0.00206053	7.32842	-0.669226	0.506009	0.616399	-0.00774962	9.53675	-1.49389	0.14037	0.530998
ILMN_1656521	CGI-96	27341	0.000473506	6.60035	0.927051	0.356958	0.734682	-0.00099001	6.46052	-1.71225	0.0921972	0.323643	-0.000508943	6.46313	-0.993202	0.324543	0.65419
ILMN_1656530	LOC642788	642788	0.00016581	6.5427	0.309446	0.757864	0.839693
ILMN_1656537	SNRPN	6638	-3.36561e-05	7.2257	-0.0293322	0.97668	0.870974	0.000133728	6.87643	0.152803	0.879085	0.731292	8.86301e-05	7.15523	0.0670251	0.946781	0.828524
ILMN_1656540	RUVBL1	8607	0.000164064	6.69683	0.280293	0.780046	0.843538	0.000675681	6.58798	1.04675	0.299563	0.520461	-0.000406022	6.68436	-0.610868	0.543561	0.739411
ILMN_1656553	LOC653160	653160	-0.000114328	6.54582	-0.249588	0.803607	0.847426	-0.00110356	6.38243	-1.99502	0.0507506	0.252678	-0.000300317	6.44178	-0.631284	0.530218	0.735678
ILMN_1656554	OR4M2	390538	-0.00031667	6.5382	-0.694339	0.489675	0.776214	0.00074203	6.35837	1.60103	0.114809	0.354758	0.000712019	6.40048	1.79777	0.0771723	0.443379
ILMN_1656560	PARM1	25849	-0.00107884	9.78744	-0.339677	0.735076	0.83554	0.00296554	7.58469	0.591439	0.556526	0.635407	-0.0039907	10.5804	-1.11473	0.269345	0.627744
ILMN_1656563	PAX8	7849						-0.000458408	6.35011	-0.978442	0.331923	0.538698	-0.000320749	6.44837	-0.79363	0.430493	0.702608
ILMN_1656574	PCGF6	84108	0.000329871	8.05231	0.261155	0.794709	0.84598	-0.00193265	8.04416	-1.0716	0.288344	0.513536	-0.00469963	7.94072	-3.30872	0.00157716	0.149408
ILMN_1656579	LOC642077	642077	-0.000473845	6.54257	-1.12848	0.262817	0.694768	0.000280088	6.39	0.515038	0.608486	0.654089	0.000170262	6.44199	0.441939	0.660099	0.771098
ILMN_1656589	LOC652537	652537	0.000313101	6.59883	0.591167	0.556236	0.794763	0.000322912	6.37827	0.638558	0.525626	0.623461	-0.000479249	6.45779	-1.15691	0.251829	0.617535
ILMN_1656593	AK5	26289											7.58493e-05	6.39857	0.161725	0.872058	0.816526
ILMN_1656595	STAC3	246329						0.000488365	6.34996	0.966558	0.337781	0.541746	-3.11129e-05	6.4248	-0.0819334	0.934968	0.826733
ILMN_1656621	CHMP2A	27243	4.99431e-05	7.02404	0.0560741	0.955436	0.868483	0.00149021	6.85727	1.09775	0.276856	0.506225	-0.000723526	6.831	-0.713976	0.47797	0.719502
ILMN_1656624	LOC653481	653481	-6.74373e-05	6.52593	-0.1439	0.885977	0.859619						-0.00023197	6.41746	-0.439768	0.661662	0.771515
ILMN_1656625	RPS24	6229	-0.00103419	12.1946	-1.04951	0.297408	0.711467	-0.00301668	11.7589	-2.65037	0.0103486	0.129669	0.00181533	12.0644	2.11412	0.0386086	0.360194
ILMN_1656638	BHMT	635	0.00147699	6.66184	2.04172	0.0447964	0.503497	0.00279849	6.56577	2.3517	0.0221085	0.179986
ILMN_1656662	LOC731365	731365	-0.00355165	11.7486	-2.59226	0.0115124	0.38633	-0.00490297	11.2156	-3.02141	0.00374084	0.0851964	7.62488e-06	11.8028	0.00861439	0.993155	0.835211
ILMN_1656670	HLA-G	3135	-0.000620019	7.54014	-0.401183	0.689458	0.826546	0.00122818	7.03348	0.560601	0.577231	0.643122	-0.00333059	8.26579	-1.62602	0.109112	0.493868
ILMN_1656676	ZYG11B	79699	0.000601801	9.81672	0.346554	0.729924	0.834572	-0.000220651	9.75636	-0.0855674	0.932105	0.742643	0.000413489	9.60078	0.201215	0.841201	0.811068
ILMN_1656678	SUZ12P	440423	3.1991e-05	6.5577	0.0690634	0.945128	0.867239	0.000302721	6.38611	0.602529	0.549173	0.632573	-0.000107212	6.43314	-0.269404	0.788529	0.800959
ILMN_1656682	AZIN1	51582	-0.0017838	9.9468	-1.06434	0.290685	0.708405	-0.00786957	9.69072	-3.62648	0.000607717	0.0396751	-0.00035753	9.83731	-0.187454	0.851928	0.813002
ILMN_1656691	FBXO4	26272	-0.000281258	7.60179	-0.248847	0.804178	0.847517	-0.00278642	7.61372	-1.93214	0.0582362	0.267075	-0.00154044	7.51148	-1.15598	0.252206	0.617766
ILMN_1656715	THSD7A	221981	-0.000678975	6.53785	-1.59714	0.114557	0.588551						0.000119433	6.43129	0.301124	0.764346	0.795947
ILMN_1656718	DEF8	54849	0.00126153	7.11916	1.13201	0.26134	0.693991	0.00251158	7.07645	1.99705	0.0505229	0.252203	-0.000585244	6.99447	-0.679986	0.499091	0.726361
ILMN_1656720	LOC391771	391771	0.00124422	6.55836	2.36462	0.0207118	0.424318	0.00119858	6.5071	1.45061	0.152279	0.399782
ILMN_1656761	TGIF1	7050	-0.000256396	6.57997	-0.539322	0.591307	0.803415	-0.000307046	6.44851	-0.472574	0.638292	0.664009	-0.000829717	6.49854	-1.6846	0.0971854	0.477025
ILMN_1656791	RPS6	6194	-0.00289205	11.7187	-1.76428	0.0818713	0.552251	-0.00428197	11.0834	-1.38467	0.171462	0.419668	-0.000878389	11.6213	-0.414678	0.679835	0.776256
ILMN_1656798	TIMM17A	10440	0.000427061	6.6035	1.1438	0.256448	0.691365	0.00103941	6.45239	2.1573	0.0351411	0.218506	0.000827221	6.48771	1.85363	0.068639	0.426382
ILMN_1656801	LOC651272	651272	-0.000499987	6.50841	-1.19993	0.234051	0.678247
ILMN_1656807	RPL27	6155	-0.00139797	11.873	-1.04885	0.297712	0.711603	-0.00439631	11.5185	-3.27204	0.00180187	0.0641347	0.000253357	11.9294	0.249301	0.803967	0.804032
ILMN_1656822	DNM2	1785	-0.000430047	7.12022	-0.406861	0.685301	0.825678	0.00149076	6.77769	1.32119	0.191631	0.438539	0.0015115	7.12713	1.15962	0.250732	0.616861
ILMN_1656826	SH3RF1	57630	0.000841744	7.20284	0.674661	0.502024	0.779956	-0.000321943	6.92664	-0.244402	0.807783	0.714349	0.00124865	7.36627	0.842713	0.402688	0.691366
ILMN_1656837	RBP1	5947	-0.00196579	7.25418	-0.698826	0.486883	0.775347	-0.00542751	7.16292	-1.81768	0.0742829	0.29599	-0.00084291	6.69611	-0.526594	0.600389	0.755009
ILMN_1656840	VPS13D	55187	-0.000197561	6.9018	-0.251622	0.802041	0.847173	0.00196444	6.60558	2.4006	0.0195999	0.170269	-0.00208513	6.85248	-2.44508	0.0173906	0.293144
ILMN_1656842	LOC643365	643365						-0.000219858	6.37022	-0.468938	0.640873	0.664898
ILMN_1656846	GBA2	57704	-0.000348408	6.54267	-0.875325	0.38427	0.744866	-0.000114622	6.38105	-0.209572	0.834736	0.720999	0.000644386	6.4189	1.47865	0.144389	0.535589
ILMN_1656868	LOC23117	23117	-0.00353143	10.7295	-1.24526	0.217021	0.666878	0.00117849	9.41924	0.309997	0.757675	0.701104	-0.00334139	11.1048	-1.15428	0.252896	0.618187
ILMN_1656869	LGALS9B	284194	-0.000110894	7.35521	-0.104555	0.917016	0.863723	-0.00209027	7.08081	-1.64413	0.105565	0.342773	0.000650995	7.28947	0.578706	0.564923	0.745092
ILMN_1656886	LIN37	55957	-0.00111314	6.79294	-1.71573	0.0904567	0.563338	-0.000453694	6.58227	-0.677594	0.500725	0.614431	-0.000269387	6.78574	-0.333769	0.739701	0.790572
ILMN_1656898	LOC653324	653324	0.000424745	6.56593	0.898617	0.371814	0.740372	0.000651058	6.4739	1.06849	0.289731	0.514399	0.000136764	6.45147	0.261203	0.794817	0.802223
ILMN_1656900	SULT1A1	6817	0.00939064	8.50132	3.13433	0.00248154	0.282439	0.015555	8.35808	3.33932	0.00147286	0.0591243	9.90446e-05	8.49176	0.0326349	0.974072	0.832523
ILMN_1656902	HECTD3	79654	-0.00327228	7.87028	-2.12368	0.0370889	0.483893	-0.00542276	8.01769	-2.42097	0.0186322	0.166162	0.000794411	7.67089	0.5501	0.584264	0.75047
ILMN_1656904	SLC1A4	6509	0.000757308	6.6792	1.00237	0.319477	0.720773	0.00242457	6.61669	1.92641	0.0589622	0.268355	0.00109322	6.63482	1.02787	0.308076	0.64708
ILMN_1656913	MDH1	4190	0.00746744	11.4094	2.21753	0.0297023	0.458823	0.00147449	11.9411	0.508347	0.61314	0.655656	0.00446719	9.66415	2.6596	0.00998478	0.24809
ILMN_1656915	PSD3	23362	-0.000495928	6.56703	-1.16155	0.249205	0.687327	2.13691e-05	6.36181	0.0377996	0.969977	0.750181	-3.06123e-05	6.47562	-0.058307	0.953695	0.829555
ILMN_1656920	CRIP1	1396	-0.00978674	10.7324	-2.33975	0.0220365	0.427658	0.00386001	8.93888	0.554769	0.581187	0.644555	-0.00342081	11.0769	-1.23634	0.22108	0.599111
ILMN_1656934	REPS2	9185	0.00166092	6.88623	1.42153	0.159423	0.626156	-1.17299e-05	6.42054	-0.0192322	0.984722	0.752998	0.000190421	7.15443	0.0791517	0.937172	0.827069
ILMN_1656938	LOC731486	731486	0.0013513	7.00492	0.777373	0.439453	0.762206	0.00123861	6.42271	1.62152	0.110335	0.348937	0.00719543	7.16129	2.59486	0.011841	0.261662
ILMN_1656939	LOC400099	400099	-0.000576792	6.50602	-1.2846	0.202996	0.657073	0.000291463	6.34808	0.606731	0.546399	0.631492	0.000192777	6.42086	0.475437	0.636177	0.764517
ILMN_1656940	ABLIM3	22885	0.00285678	8.63352	1.03953	0.301991	0.71349	0.00386316	7.04831	1.27114	0.208756	0.453436	0.00233121	9.31844	0.756531	0.452249	0.710658
ILMN_1656942	PRICKLE3	4007	-0.000509483	6.56084	-1.14679	0.255217	0.690692	0.000373584	6.40421	0.68167	0.498163	0.613467	-0.000746762	6.48751	-1.43337	0.156868	0.548771
ILMN_1656949	LOC651723	651723											0.0010952	6.38781	2.79138	0.00700116	0.220199
ILMN_1656951	APCDD1	147495	-0.00201371	8.46902	-0.587026	0.558999	0.795454	-0.00525524	9.00684	-1.3768	0.173872	0.421977	-0.00400359	7.11747	-1.87399	0.0657328	0.420879
ILMN_1656981	LOC388160	388160	-0.000350678	6.52028	-0.60928	0.544232	0.791693	-6.71456e-05	6.35424	-0.119982	0.904912	0.736944	-0.000181959	6.41518	-0.431024	0.667973	0.773184
ILMN_1657002	OR51B5	282763	0.000399303	6.52222	0.933969	0.353401	0.733262	7.58017e-07	6.37696	0.00138076	0.998903	0.755648	-3.42766e-05	6.41904	-0.0948361	0.924756	0.825154
ILMN_1657009	NFASC	23114	0.000360715	6.54307	0.950365	0.345065	0.730319	8.31685e-05	6.37472	0.188402	0.85122	0.724915	0.00052172	6.44332	1.28164	0.204828	0.588357
ILMN_1657010	LOC645879	645879	9.49104e-05	6.52669	0.20999	0.834261	0.852203						0.000559292	6.38603	1.21803	0.22791	0.603361
ILMN_1657022	LOC654174	654174	6.95237e-05	6.59069	0.139	0.889833	0.860143	0.000127296	6.39551	0.273168	0.785695	0.708658	-6.82515e-05	6.48506	-0.126704	0.899592	0.821138
ILMN_1657050	ARSK	153642	0.000240033	6.65999	0.493383	0.623224	0.811586	0.000629146	6.42796	1.22359	0.226058	0.468604	-0.00131903	6.62183	-2.07245	0.0424654	0.36927
ILMN_1657058	PPIL6	285755	-0.000472552	6.6015	-0.972905	0.333816	0.726272	0.000123254	6.40018	0.185791	0.853257	0.725392	-0.000257434	6.54593	-0.408662	0.684222	0.777371
ILMN_1657064	C6ORF70	55780	-0.000667342	7.57321	-0.706663	0.482027	0.77382	-0.00135172	7.31065	-1.25306	0.215215	0.459232	0.00080319	7.59729	0.69842	0.487574	0.722678
ILMN_1657077	SOCS6	9306	-0.000487319	6.7767	-0.530222	0.597568	0.805073	-0.00103901	6.62046	-0.922389	0.36015	0.553332	0.000505453	6.72587	0.697955	0.487862	0.722772
ILMN_1657086	LOC440508	440508	-0.000758747	6.58575	-1.29046	0.200967	0.65574	0.000234026	6.41484	0.4634	0.644814	0.666249	0.000650777	6.45493	1.39841	0.167064	0.558528
ILMN_1657087	ZNF533	151126	-0.00321398	6.64822	-2.29588	0.0245587	0.437731						-0.00126897	6.51405	-1.2275	0.22436	0.601177
ILMN_1657095	STARD3	10948	-9.53084e-05	7.07723	-0.0964167	0.923454	0.864545	0.00124383	6.55845	1.91745	0.0601146	0.270396	0.00269557	7.25295	2.26864	0.0268477	0.328928
ILMN_1657111	C14ORF78	113146	-0.0113928	8.37915	-2.21197	0.0301009	0.460235	0.0013193	6.68543	0.530575	0.597741	0.650407	-0.00797493	8.60679	-1.89516	0.0628217	0.415016
ILMN_1657128	PTPRU	10076	0.000915742	6.55826	1.18649	0.239278	0.681481	0.000471478	6.3894	0.610483	0.543929	0.630522	7.67151e-05	6.44446	0.111229	0.911801	0.823109
ILMN_1657129	SKAP2	8935	0.00341622	7.83327	1.55803	0.123556	0.595876	0.00311548	6.96626	0.972316	0.334934	0.540273	-0.000855279	8.19765	-0.546293	0.586861	0.751214
ILMN_1657144	C1ORF69	200205	0.00146726	6.80585	2.56479	0.0123809	0.391774	0.000663902	6.58326	0.96157	0.340261	0.543014	0.000591802	6.71833	0.935503	0.353225	0.668187
ILMN_1657145	MEOX1	4222	-0.00392136	8.51019	-1.23874	0.219413	0.668557	0.00122972	6.86409	0.370501	0.71236	0.688022	-0.00596947	9.33203	-1.70044	0.0941517	0.472378
ILMN_1657148	C19ORF23	148046	-0.000611188	6.50377	-1.70899	0.0917043	0.564883	-0.000125967	6.3777	-0.311679	0.756403	0.700752	0.000718052	6.44692	1.7193	0.09064	0.466792
ILMN_1657149	C8ORF46	254778	-0.000268613	6.50275	-0.442619	0.659351	0.820051	-0.000919425	6.42418	-1.1106	0.271326	0.502566
ILMN_1657153	ACTR3	10096	0.000603695	8.37057	0.335023	0.73857	0.836191	-0.00103469	8.03688	-0.608895	0.544974	0.630933	0.00174625	8.48624	0.871702	0.386796	0.6844
ILMN_1657158	RNF168	165918	-0.000231388	6.59889	-0.38221	0.703417	0.829401	-0.000427948	6.3841	-0.847381	0.400269	0.572984	8.29024e-05	6.48505	0.207631	0.83621	0.810154
ILMN_1657191	KRTAP10-5	386680	0.000372733	6.51931	0.792819	0.430455	0.759632						4.46991e-05	6.40527	0.0987932	0.921627	0.824664
ILMN_1657194	TSNAXIP1	55815	0.000164285	6.5085	0.437879	0.662768	0.820813						8.48491e-05	6.4116	0.182826	0.855542	0.813644
ILMN_1657199	NFASC	23114	0.000797218	6.54134	1.51054	0.135225	0.604136						0.000150298	6.54453	0.234167	0.815641	0.806294
ILMN_1657204	SAE1	10055	0.000386998	10.195	0.420333	0.675478	0.82359	0.00106025	10.1517	0.957538	0.342274	0.544034	0.000897618	10.3403	0.901274	0.370994	0.677038
ILMN_1657234	CCL20	6364	-0.000600691	6.52582	-0.611649	0.542672	0.791286	0.000575379	6.40533	0.319273	0.750667	0.699153	0.00402526	6.87568	1.02973	0.307208	0.646689
ILMN_1657237	NUBP2	10101	-2.12996e-05	6.6063	-0.0369343	0.970638	0.870275	0.000937215	6.48292	1.10058	0.275629	0.505421	-1.3764e-05	6.49357	-0.0186026	0.985219	0.834104
ILMN_1657254	SGCD	6444	0.000611952	6.50061	1.52073	0.132652	0.60242	0.000960458	6.44093	1.71438	0.0918031	0.323032	0.000703914	6.36983	1.73756	0.0873442	0.461273
ILMN_1657278	DVL1	1855	0.000606604	6.64308	1.26881	0.208542	0.660708	-0.00067657	6.45908	-1.2247	0.225642	0.468254	-0.000409216	6.5383	-0.96792	0.336914	0.660055
ILMN_1657283	ALKBH5	54890	0.000280178	10.9084	0.32043	0.749558	0.838204	0.00185985	10.8541	1.88999	0.0637635	0.277433	-0.00120641	11.0325	-1.3412	0.184839	0.573698
ILMN_1657288	GUSBL2	375513	0.00061048	6.60625	1.53829	0.128304	0.59939	0.000642345	6.38696	1.38069	0.172675	0.420836	0.000133159	6.50122	0.387577	0.699681	0.781214
ILMN_1657302	SULT1A1	6817	0.000462294	6.49426	0.954151	0.343159	0.729649	0.000941123	6.3643	1.84579	0.0700327	0.288654
ILMN_1657317	POLR2J	5439	-0.000404675	6.69548	-0.581431	0.562743	0.796381	-0.000359521	6.49703	-0.42193	0.674637	0.676226	-0.000410624	6.58985	-0.599942	0.550771	0.741368
ILMN_1657344	PLAG1	5324	0.000483509	6.50302	1.06998	0.288157	0.707223
ILMN_1657347	PODXL2	50512	-0.000241824	6.64385	-0.41615	0.678522	0.824242	0.00132235	6.55048	1.54553	0.127661	0.37086	0.000516568	6.51655	0.969293	0.336234	0.659718
ILMN_1657361	CBX7	23492	-0.00232763	8.72334	-1.27158	0.207562	0.659997	-0.00408975	8.07515	-2.11104	0.0390941	0.227958	-0.000517988	8.87546	-0.365264	0.71618	0.785172
ILMN_1657373	LEPREL1	55214	-0.0064223	7.84688	-2.36136	0.0208812	0.424766	-0.00928621	6.94788	-2.70285	0.0090053	0.121267	-0.00540343	8.3451	-2.0914	0.0406721	0.365208
ILMN_1657405	SPPL3	121665	-0.00157075	6.84741	-2.0556	0.0434013	0.500361	9.76442e-05	6.58927	0.133357	0.894373	0.734666	-0.000645984	6.87181	-0.798904	0.427452	0.701432
ILMN_1657409	SERHL	94009	-0.000277142	6.54414	-0.52523	0.601016	0.805974	0.000275537	6.35592	0.578289	0.56531	0.638726	-0.000958116	6.44062	-2.08839	0.0409519	0.365859
ILMN_1657421	LOC440917	440917	-0.000172473	6.53731	-0.356045	0.722835	0.83322	0.000484362	6.3757	1.12834	0.263825	0.497447	-0.00025279	6.41125	-0.59485	0.554148	0.742271
ILMN_1657423	SPG21	51324	0.00286242	7.62603	1.62949	0.107521	0.582122	0.000800228	7.50908	0.308886	0.758516	0.701336	-0.00144125	7.32647	-0.845009	0.401414	0.690823
ILMN_1657435	MT1M	4499	-0.00312476	7.96198	-0.44941	0.654469	0.818952	-0.00182515	7.59258	-0.195079	0.846013	0.72369	0.0076946	8.54428	0.930267	0.355907	0.669564
ILMN_1657436	FGFR1OP2	26127	-0.000603011	7.44458	-0.513194	0.609367	0.808123	-0.00215343	7.06376	-2.22039	0.0303172	0.205122	-0.000554125	7.46448	-0.383703	0.702535	0.781909
ILMN_1657443	LOC730347	730347	-0.000247568	6.51567	-0.581882	0.56244	0.796307
ILMN_1657446	C1ORF57	84284	0.000984366	7.92005	0.672093	0.503648	0.780437	0.00119596	8.05604	0.756878	0.452189	0.594909	-0.000519699	7.61569	-0.386781	0.700267	0.781357
ILMN_1657451	SRPK2	6733	-0.000260958	6.65534	-0.558762	0.578036	0.800067	0.000438923	6.41339	0.823016	0.413873	0.579053	4.64514e-05	6.55869	0.0764586	0.939305	0.827394
ILMN_1657455	CEACAM4	1089	0.000287535	6.53035	0.693621	0.490123	0.776352	-0.000855491	6.37343	-1.95085	0.0559153	0.262848	0.000204744	6.43081	0.581475	0.563067	0.744613
ILMN_1657470	YTHDF3	253943	-0.000941712	7.74773	-0.94569	0.347429	0.731142	-0.000701668	7.55118	-0.543008	0.589207	0.647417	-0.00289398	7.83494	-2.05973	0.0437072	0.371935
ILMN_1657475	GALT	2592	-0.000389037	7.79155	-0.280908	0.779577	0.843459	-0.000252406	7.69906	-0.171804	0.86419	0.727921	-0.000399347	7.72809	-0.26453	0.792265	0.801712
ILMN_1657478	MAGEL2	54551	0.000507494	7.0794	0.593345	0.554786	0.794398	-0.00126603	6.99223	-0.954407	0.343842	0.544824	0.00106047	7.02401	1.09657	0.27715	0.631974
ILMN_1657483	SEC23B	10483	0.00235791	7.98818	1.97503	0.0520496	0.517557	0.00196716	7.77034	1.50217	0.138483	0.383734	0.00074957	7.96754	0.620352	0.537341	0.737689
ILMN_1657495	MLEC	9761	0.00156532	9.34739	0.86092	0.392103	0.747572	0.00046452	9.69811	0.215616	0.830044	0.719864	-0.000328093	8.72058	-0.128147	0.898455	0.820952
ILMN_1657505	HR	55806	-0.000371135	6.5546	-1.01652	0.312742	0.718047	-0.000358159	6.47206	-0.636276	0.527102	0.623983	0.000178343	6.5088	0.418152	0.677307	0.775609
ILMN_1657509	TSEN54	283989	-0.0013866	6.76442	-2.13839	0.0358345	0.48009	-0.000417318	6.50689	-0.612836	0.542383	0.629912	-0.00174734	6.86903	-1.56312	0.123207	0.510677
ILMN_1657515	RPS6KA5	9252	-0.00129617	7.26257	-0.868083	0.388196	0.746233	-0.00200173	6.58052	-2.18153	0.0332138	0.213427	-0.00132542	7.39063	-0.697494	0.488149	0.722865
ILMN_1657547	CCDC34	91057	-0.000547941	7.49757	-0.392561	0.695788	0.827853	-0.00169463	7.31222	-0.864686	0.390777	0.568581	-0.00172806	7.27053	-1.19807	0.235533	0.607879
ILMN_1657550	MVD	4597	0.000113856	6.78924	0.0873501	0.930633	0.865449	0.00257899	6.62156	1.28503	0.203893	0.449361	0.000632399	6.64173	0.623142	0.535519	0.737179
ILMN_1657554	TSPYL2	64061	-0.00231935	7.01881	-1.5125	0.134729	0.603809	-0.00386718	6.75001	-2.1275	0.0376449	0.224633	-0.00065707	7.1804	-0.386261	0.70065	0.781451
ILMN_1657571	ASNA1	439	0.00098113	6.63476	1.43182	0.156467	0.623692	-8.25766e-05	6.48147	-0.13358	0.894197	0.734628	0.000152069	6.51486	0.272072	0.786487	0.800546
ILMN_1657572	HSFX1	51402	0.000637582	6.78504	0.629005	0.531311	0.788262	-0.000317854	6.74754	-0.141634	0.887861	0.733239	-0.000126275	6.77898	-0.0872064	0.930794	0.826091
ILMN_1657606	ZFHX4	79776	-0.00121795	6.97949	-0.935916	0.352405	0.732861	-0.00334498	6.85377	-1.99408	0.0508559	0.252897	-0.00273063	6.91944	-1.78394	0.0794162	0.447518
ILMN_1657612	LOC285900	285900	-0.00312913	10.5403	-1.88721	0.0631114	0.53369	-0.00354886	10.0194	-1.5732	0.121118	0.362911	-0.00150309	10.5981	-0.909908	0.366459	0.674839
ILMN_1657619	DNAJB14	79982	0.000537565	6.74203	0.783115	0.436095	0.761255	-0.000486084	6.51962	-0.573229	0.568707	0.639992	-0.00142443	6.6342	-2.06707	0.0429865	0.370402
ILMN_1657624	NSFL1C	55968	-0.000252276	8.07829	-0.163572	0.87052	0.857482	0.000641104	8.19327	0.435116	0.665095	0.673099	-0.000538126	8.08939	-0.387621	0.699648	0.781206
ILMN_1657627	CBFA2T3	863	0.000267027	6.76352	0.350612	0.72689	0.833996	-0.001741	6.55241	-2.01423	0.0486355	0.248168	-0.0017238	6.77959	-1.43177	0.157323	0.549224
ILMN_1657631	STAP2	55620	-0.000255038	6.55	-0.592064	0.555639	0.794612						0.00025258	6.5048	0.465445	0.643273	0.766509
ILMN_1657632	ZMYM6	9204	-0.000800047	9.02804	-0.56979	0.570571	0.798288	-0.00354333	8.51917	-1.92874	0.0586659	0.267835	0.000382934	9.18663	0.245238	0.807097	0.804644
ILMN_1657643	KCNIP2	30819	0.0014633	6.73782	1.32337	0.189847	0.648135	-0.00164281	6.5925	-1.27379	0.207824	0.452663
ILMN_1657679	VAV3	10451	0.000660057	6.7427	0.956535	0.341962	0.729225	5.9858e-05	6.43017	0.107646	0.914649	0.739013	0.00165672	6.74109	1.67494	0.0990751	0.479881
ILMN_1657680	CCDC69	26112	0.00289059	7.21734	1.69961	0.0934649	0.567006	0.00272123	7.3967	1.47575	0.145425	0.391961	8.88796e-05	6.7662	0.0888776	0.929471	0.825886
ILMN_1657682	GFM1	85476	-0.000622603	9.1169	-0.320524	0.749487	0.838191	-0.00398529	9.06511	-1.49253	0.140986	0.386753	-0.000769966	9.00314	-0.379301	0.705784	0.782695
ILMN_1657683	C1ORF198	84886	0.0080575	8.58887	2.9184	0.00467543	0.311545	0.0137586	8.95893	2.6951	0.00919299	0.122466	-0.00374304	8.45004	-1.89859	0.06236	0.414052
ILMN_1657697	SAR1A	56681	0.00281086	9.486	1.43219	0.156363	0.623604	0.00325575	9.87248	1.39655	0.167877	0.416158	0.000414902	8.73178	0.291904	0.771353	0.797425
ILMN_1657708	MGLL	11343	0.00450754	9.1745	1.42222	0.159225	0.625993	0.00281133	9.64845	0.827167	0.411536	0.57803	-0.00209526	8.80894	-0.805912	0.42343	0.699859
ILMN_1657722	RPS3A	6189	-0.00246674	12.0633	-2.02193	0.0468517	0.50784	-0.00630052	11.4795	-3.86466	0.000283471	0.0300507	0.00114165	11.9585	1.0164	0.31346	0.64947
ILMN_1657729	ZNF254	9534	-0.000794163	6.70013	-1.3954	0.167128	0.63225	-5.79767e-05	6.39794	-0.103935	0.91758	0.73963	0.000157683	6.53812	0.235718	0.814443	0.806064
ILMN_1657744	C15ORF17	57184	0.000140576	8.38658	0.0742763	0.940994	0.866733	-0.00166401	8.47548	-1.11631	0.268896	0.500928	-0.00123115	7.77545	-0.787921	0.4338	0.703871
ILMN_1657746	BPHL	670	0.000258518	8.55834	0.0900386	0.928503	0.865182	-0.00283432	8.79559	-1.02454	0.309839	0.526525	-0.00113309	7.64429	-0.917985	0.362249	0.672762
ILMN_1657754	RPAP2	79871	-2.10039e-05	7.14052	-0.0226687	0.981976	0.871581	-0.000438175	6.91888	-0.593849	0.554924	0.634794	-0.00107815	7.06163	-1.0287	0.30769	0.646906
ILMN_1657760	SYT17	51760	-0.00096964	6.51269	-1.31937	0.191174	0.649012	-0.00144978	6.35751	-1.67247	0.0998224	0.334918
ILMN_1657769	EIF5	1983	-0.000454722	6.56532	-0.82705	0.410906	0.753717	2.9778e-05	6.35822	0.0516497	0.958985	0.748039	-0.00127032	6.52178	-1.79197	0.0781073	0.445123
ILMN_1657771	CRTC2	200186	-0.000744075	7.35202	-0.617473	0.538846	0.790279	-0.00013623	6.94911	-0.100143	0.920576	0.740257	0.000924795	7.48571	0.691607	0.491813	0.72405
ILMN_1657790	SFRS11	9295	-0.00217674	7.73201	-1.9002	0.0613591	0.531464	-0.00487746	7.73427	-2.69179	0.00927427	0.122978	-0.000926057	7.71833	-0.591723	0.556227	0.742822
ILMN_1657796	STMN1	3925	0.0021949	7.30568	1.66143	0.100919	0.575427	0.000326534	6.61182	0.265111	0.791865	0.71027	0.00189403	7.8753	1.06253	0.29219	0.639631
ILMN_1657797	FIBP	9158	0.000772097	9.04265	0.491186	0.62477	0.811964	0.00437139	8.94351	2.11359	0.0388666	0.227446	0.00294908	9.34236	2.26185	0.0272886	0.330129
ILMN_1657810	PPM1M	132160	-0.00165066	8.80816	-1.07913	0.284086	0.705285	-0.0037835	8.39498	-1.55613	0.125122	0.367834	0.00430368	9.08224	3.18195	0.00230362	0.161491
ILMN_1657818	IQCB1	9657	-0.000181966	6.55052	-0.429886	0.668546	0.822086	-2.62257e-05	6.35756	-0.0577061	0.954181	0.747091	0.000444933	6.43114	1.13179	0.262163	0.623682
ILMN_1657836	PLEKHG2	64857	-0.00126526	7.00841	-1.24909	0.215625	0.665885	-0.00230493	6.76846	-2.18373	0.0330435	0.212962	-1.55808e-05	7.36834	-0.009984	0.992067	0.83506
ILMN_1657838	JMJD5	79831	8.21702e-06	6.5732	0.0195214	0.984478	0.871865	0.000269093	6.3617	0.588823	0.558268	0.63607	0.000726005	6.48561	1.5369	0.1295	0.518117
ILMN_1657855	ACTL6B	51412	0.000767134	6.52127	2.04307	0.0446593	0.503196	-0.000377864	6.36946	-0.925956	0.358309	0.55236
ILMN_1657857	TMEM14C	51522	-4.27741e-05	9.93754	-0.0294135	0.976615	0.870967	-0.00170953	9.97727	-0.839925	0.404402	0.574858	-0.000848241	9.62874	-0.70948	0.480735	0.720427
ILMN_1657860	C1ORF151	440574	-0.00137951	6.74577	-2.16651	0.0335398	0.472577	-0.000609366	6.48506	-1.17255	0.245772	0.48434	-0.00100342	6.71706	-1.75048	0.0850728	0.457339
ILMN_1657862	AHCY	191	0.00125114	8.30632	0.802486	0.424879	0.757991	0.00309136	8.26211	1.96547	0.0541582	0.259504	0.00056361	8.16986	0.326584	0.745103	0.791774
ILMN_1657864	TMUB2	79089	-0.00101121	7.5676	-1.09074	0.278976	0.702836	0.00184122	7.23791	1.64438	0.105513	0.342703	-0.000691803	7.55716	-0.471302	0.63911	0.765345
ILMN_1657868	SIRT4	23409	0.000463239	6.75913	0.492816	0.623623	0.811683	-0.00141201	6.67592	-1.18055	0.242603	0.481916	-0.000697299	6.62005	-0.583081	0.561993	0.744334
ILMN_1657870	ABL2	27	-0.00169196	6.56902	-2.14521	0.0352658	0.478298						0.000428155	6.51099	0.487957	0.627333	0.762182
ILMN_1657871	RSAD2	91543	-0.000206947	6.86658	-0.152306	0.879366	0.858713	-0.000216456	6.40653	-0.344376	0.73181	0.693775	-0.00404327	7.0777	-2.00673	0.049225	0.384867
ILMN_1657873	XPO4	64328	-0.000528783	8.08079	-0.498605	0.619558	0.810682	-0.00165578	7.62058	-1.66437	0.101438	0.33718	0.000437257	8.14404	0.432256	0.667083	0.77295
ILMN_1657884	NME2	4831	0.000649839	7.21947	0.639532	0.524481	0.786392	0.000302768	7.00307	0.235486	0.814662	0.716076	-0.000297584	7.35037	-0.194879	0.846136	0.811962
ILMN_1657891	TNKS	8658	-0.000648534	6.54961	-1.65801	0.101611	0.576162						-0.000463269	6.44333	-0.979609	0.331156	0.657168
ILMN_1657892	TLR8	51311	0.00359232	6.92697	2.16475	0.0336796	0.473057	0.00113709	6.35384	2.31108	0.0244059	0.187872	0.00798213	6.96242	3.71165	0.000448337	0.106869
ILMN_1657893	TXNRD2	10587	-0.00171724	7.79312	-1.31092	0.193996	0.65099	0.00143616	7.71694	0.782992	0.43682	0.58869	0.000427196	7.54448	0.339973	0.735047	0.789525
ILMN_1657913	C1ORF84	149469	-9.42212e-05	6.51952	-0.221588	0.825254	0.850831
ILMN_1657932	MUC6	4588	-0.000662716	6.74925	-0.943892	0.348341	0.731456	-0.00132535	6.52298	-2.24827	0.0283779	0.199655	0.00145704	6.96474	0.391508	0.696788	0.780505
ILMN_1657949	RHEB	6009	0.00218002	9.73922	1.46971	0.14594	0.614395	-0.00124872	9.52746	-0.662669	0.51017	0.617929	-0.00367868	9.87642	-2.33726	0.0227305	0.316039
ILMN_1657955	FMNL3	91010	0.000395916	6.59949	0.631563	0.529647	0.78781						-0.00117938	6.79469	-1.15167	0.253961	0.618833
ILMN_1657959	LOC643686	643686	0.000160032	6.52296	0.402923	0.688183	0.826281	0.000483501	6.37131	0.933402	0.354485	0.550322	0.00014305	6.40633	0.321636	0.74883	0.792596
ILMN_1657962	LOC728946	728946	0.000473218	6.54441	1.07592	0.285511	0.705969						0.00118631	6.47532	1.86665	0.0667677	0.422877
ILMN_1657968	MAP2K2	5605	-8.8218e-05	7.53659	-0.0616709	0.950994	0.867949	0.00213117	7.34273	1.83321	0.0719092	0.291954	0.000674564	7.33541	0.493424	0.623488	0.761188
ILMN_1657977	MSRB2	22921	0.00192795	10.047	1.06046	0.292434	0.709212	0.00148504	10.6405	0.962208	0.339943	0.542852	0.000760031	9.13868	0.577237	0.565908	0.745346
ILMN_1657983	TERF2IP	54386	-0.00261688	9.41797	-1.71485	0.0906188	0.563541	-0.00472243	9.31517	-2.65254	0.0102897	0.129317	-0.00328649	9.80341	-2.38417	0.0202498	0.306447
ILMN_1657993	ADNP	23394	-0.00102978	8.21884	-0.630925	0.530062	0.787923	-0.00497473	7.81884	-2.7006	0.00905944	0.121616	-0.00224762	8.22823	-1.31485	0.193492	0.580324
ILMN_1658010	CENPI	2491											-0.000468113	6.40283	-1.08906	0.280419	0.633692
ILMN_1658015	MBNL2	10150	0.00279885	8.81914	1.47472	0.14459	0.61314	-0.00211135	8.96651	-0.814236	0.418843	0.581202	-0.00183784	8.74651	-0.837857	0.405388	0.692509
ILMN_1658027	RAD54L	8438	0.000742132	6.56162	1.44739	0.152072	0.619891	-4.48181e-05	6.38634	-0.0878277	0.930316	0.742276	0.000666023	6.5079	1.26149	0.211945	0.593102
ILMN_1658034	LOC654000	654000	0.000449526	6.49229	0.871265	0.386468	0.745634	-0.000197557	6.35086	-0.392673	0.696002	0.683014
ILMN_1658053	DYNLRB1	83658	0.0013861	8.52873	0.822621	0.413405	0.754499	-2.21482e-05	8.3672	-0.00814381	0.99353	0.75465	-0.00101138	8.36989	-0.424814	0.67247	0.774359
ILMN_1658067	LOC647474	647474	-0.0003652	6.51473	-0.887082	0.37795	0.742616	0.000578309	6.36424	1.16553	0.248579	0.486455	-0.000307509	6.41466	-0.674055	0.502828	0.727527
ILMN_1658071	ATP1B1	481	0.00261573	7.28335	0.978064	0.331275	0.725326	-0.000533514	6.47472	-0.482533	0.631245	0.6616	0.00491686	7.65709	1.41816	0.161244	0.553045
ILMN_1658080	ZNF573	126231	0.00284259	7.41446	1.56697	0.121451	0.594244	0.00264647	7.0584	1.2721	0.208417	0.453155	-0.000552888	7.06375	-0.25979	0.795902	0.802439
ILMN_1658083	ABT1	29777	-0.000650778	7.0487	-0.745787	0.458193	0.767293	0.000682723	6.52134	0.949707	0.346205	0.546004	6.61129e-05	7.30912	0.0598119	0.952501	0.829378
ILMN_1658094	ZNF365	22891	0.000665047	6.48297	0.977123	0.331738	0.725499	0.00180576	6.35597	1.77535	0.0810909	0.306774	-0.000447574	6.3611	-0.781539	0.437515	0.705273
ILMN_1658104	KBTBD6	89890	-0.000361555	6.78739	-0.55652	0.579559	0.800425	-0.000370089	6.54535	-0.504317	0.615951	0.656594	-0.00150262	6.67832	-1.92258	0.0592149	0.407215
ILMN_1658110	C18ORF19	125228	0.000574154	6.70228	0.808097	0.421662	0.757028	0.000996542	6.52915	1.28377	0.204331	0.449733	-0.000567651	6.62331	-0.68127	0.498284	0.726107
ILMN_1658121	CFP	5199	-0.000118719	6.65118	-0.158763	0.874295	0.85801						0.00125402	6.56857	1.5693	0.12176	0.509083
ILMN_1658143	RFC3	5983	0.00018205	6.5757	0.348461	0.728498	0.834302	0.000335226	6.34929	0.625337	0.534205	0.626721	-0.000149554	6.50747	-0.238478	0.812311	0.805654
ILMN_1658144	TRIP11	9321	0.000506444	7.86821	0.444653	0.657887	0.819723	-0.000689262	7.76034	-0.542183	0.589771	0.647617	0.000374506	7.94693	0.287902	0.7744	0.798061
ILMN_1658145	GRLF1	2909	0.000658014	6.55362	1.18301	0.240648	0.682311	-0.00053533	6.38115	-0.834284	0.407547	0.576265	-7.44835e-07	6.38929	-0.00155232	0.998767	0.835985
ILMN_1658152	MAP3K10	4294	0.000957915	6.75049	1.65361	0.102504	0.577098	0.000148943	6.59672	0.192913	0.847701	0.724089	-0.000807449	6.68968	-1.30078	0.198235	0.58377
ILMN_1658158	ZNF501	115560	0.000218389	6.49921	0.515217	0.607959	0.807764						-0.000136787	6.42915	-0.315606	0.753381	0.79359
ILMN_1658160	FAM156A	29057	-0.00163244	8.84694	-1.2124	0.229272	0.67519	-0.00246881	8.67526	-1.22479	0.225609	0.468226	-0.000668643	8.54617	-0.410139	0.683144	0.777099
ILMN_1658182	MEX3C	51320	-0.000394192	7.91061	-0.236856	0.813432	0.84899	-0.00227446	7.38652	-1.38038	0.17277	0.420927	-0.00253715	8.18615	-0.970937	0.335422	0.659314
ILMN_1658206	C1ORF102	127700	0.000116453	6.59533	0.212907	0.831993	0.85186	0.000146628	6.54015	0.20323	0.839667	0.722182	0.000650895	6.414	1.31466	0.193555	0.58037
ILMN_1658207	MSLNL	401827											0.000116048	6.40647	0.339103	0.735699	0.789673
ILMN_1658231	NACC1	112939	0.000186909	6.5763	0.440344	0.66099	0.820418	0.000311576	6.46883	0.565842	0.573686	0.641828	-9.0946e-05	6.50492	-0.231623	0.817608	0.80667
ILMN_1658232	FBXL10	84678	0.000778048	6.58124	1.64664	0.103934	0.57857	-0.000388389	6.39285	-0.762529	0.448837	0.593459	-0.000114599	6.46742	-0.309922	0.757678	0.79452
ILMN_1658243	PSD3	23362	-0.000244983	6.53506	-0.606889	0.545809	0.792102	0.000107546	6.39627	0.203417	0.839521	0.722147	-0.00101328	6.45116	-2.35993	0.0214998	0.311483
ILMN_1658247	OAS1	4938	0.00123651	7.11464	0.772572	0.442272	0.762994	-0.00193114	7.0878	-0.965707	0.338204	0.541963	0.00288156	7.10398	1.68156	0.0977778	0.477929
ILMN_1658259	DRG1	4733	-0.000827763	8.41214	-0.526013	0.600475	0.805834	-0.00190753	8.43724	-1.00431	0.319403	0.531935	-0.000773182	8.01149	-0.607969	0.545469	0.739933
ILMN_1658261	MAPKBP1	23005	-0.00081677	6.56694	-1.68942	0.0954097	0.569279	-8.73854e-05	6.36116	-0.181952	0.856255	0.72609	-3.89694e-05	6.50317	-0.0795117	0.936886	0.827026
ILMN_1658271	LSS	4047	-0.000131587	6.69169	-0.17842	0.858888	0.85583	0.000785422	6.54579	0.868036	0.388955	0.567719	0.000470751	6.49738	0.994728	0.323806	0.653884
ILMN_1658283	RPL17	6139	-0.00543123	10.8517	-2.92269	0.00461821	0.311096	-0.00572561	9.98817	-2.19588	0.0321174	0.210384	0.000223802	10.9061	0.112564	0.910746	0.82294
ILMN_1658289	WDR54	84058	-0.000677592	7.8304	-0.366768	0.714854	0.831671	0.00232234	6.54028	1.76129	0.0834652	0.310283	0.00234981	8.56829	1.41121	0.163273	0.554985
ILMN_1658290	C16ORF68	79091	-0.00100575	7.67784	-0.714432	0.47724	0.772289	-0.000412239	7.71639	-0.282816	0.778325	0.706708	0.000579227	7.43532	0.643222	0.522495	0.733448
ILMN_1658302	PIAS2	9063	-9.91158e-05	7.14522	-0.0890893	0.929255	0.865276	-0.000359553	7.04284	-0.211422	0.833299	0.720652	0.000723869	6.97298	0.60326	0.548577	0.740777
ILMN_1658310	PCYT1A	5130	9.83761e-05	6.53673	0.271448	0.786813	0.844675	0.00054669	6.40403	1.09706	0.277153	0.506419	0.000616191	6.45734	1.67367	0.0993267	0.480255
ILMN_1658318	LOC120376	120376	0.000524535	6.49888	0.993934	0.323541	0.722372						-0.000219152	6.38824	-0.443446	0.659015	0.770808
ILMN_1658327	BAZ1A	11177	-0.00063457	6.87662	-0.682078	0.49735	0.778557	-0.000180523	6.56158	-0.180958	0.857032	0.72627	0.00124071	6.99035	0.765207	0.447105	0.708809
ILMN_1658333	ECM1	1893	-0.00460959	7.12582	-1.95827	0.0540231	0.520839	0.000607855	6.42875	0.935023	0.353657	0.549877	-0.00446865	7.27454	-1.6755	0.0989646	0.479716
ILMN_1658337	AKIRIN1	79647	0.000282804	6.79069	0.326059	0.745313	0.837432	0.00158849	6.59303	1.47157	0.146548	0.393267	-0.000716478	6.65586	-0.91101	0.365883	0.674557
ILMN_1658351	FIS1	51024	0.000201528	8.95171	0.135391	0.892675	0.860526	0.000545196	9.04406	0.393705	0.695244	0.682778	-0.00212178	8.86872	-1.48372	0.143043	0.534071
ILMN_1658356	PAMR1	25891	-0.0117522	8.53953	-2.17729	0.0326946	0.46961	0.000516676	6.5599	0.251725	0.802144	0.712917	-0.0141418	8.89265	-3.21854	0.0020668	0.158306
ILMN_1658363	LOC339742	339742						-0.000828172	6.34701	-1.68312	0.0977317	0.331927
ILMN_1658369	TACR3	6870	0.00060574	6.60472	1.21224	0.229334	0.67523	0.000142991	6.41037	0.289507	0.773226	0.705344	-0.0010994	6.48661	-3.3545	0.00137264	0.144752
ILMN_1658373	PAN2	9924	-0.000209342	7.95174	-0.189726	0.850051	0.854549	-0.0015304	7.48043	-1.10828	0.272321	0.503231	-3.178e-05	8.13157	-0.028351	0.977475	0.833009
ILMN_1658383	HSPA6	3310	-0.000611339	6.6245	-0.526336	0.600252	0.805775	-0.000630264	6.40749	-0.603614	0.548456	0.632294	-0.00356426	6.61763	-2.29918	0.0249403	0.32336
ILMN_1658398	C3ORF41	26172	-0.000518269	6.70048	-0.649831	0.517843	0.784537	-0.000866415	6.42204	-1.16762	0.247744	0.485828	-0.00104678	6.56336	-1.55647	0.12478	0.512378
ILMN_1658399	KLRG1	10219	0.00475406	7.12883	2.56193	0.0124744	0.392324	0.00195374	6.5588	2.00872	0.0492344	0.249467	0.00550885	7.36937	1.8989	0.0623195	0.413967
ILMN_1658405	LOC100101266	100101266	0.00042999	6.50448	1.10659	0.272109	0.699502
ILMN_1658411	CHD4	1108	-0.0014062	8.42736	-1.07529	0.28579	0.706102	0.000320567	8.17017	0.202973	0.839867	0.72223	0.00125116	8.76279	0.722545	0.472726	0.717725
ILMN_1658416	MRPS18C	51023	-0.00113699	8.60121	-1.04216	0.300778	0.71296	-0.0040775	8.31735	-2.5747	0.0126092	0.141942	0.000901369	8.50618	0.748356	0.457127	0.712382
ILMN_1658420	DSCAM	1826	0.000324704	6.67011	0.654421	0.514899	0.783702	-0.000886873	6.56634	-1.03112	0.306771	0.524742	-0.000176282	6.57924	-0.273947	0.785053	0.800254
ILMN_1658425	DAG1	1605	0.0024047	8.18374	1.53116	0.130056	0.600632	0.0082987	8.12955	3.75337	0.000406048	0.0341042	-0.00117926	8.28291	-0.758883	0.45085	0.710159
ILMN_1658427	FLJ20297	55627	-0.000278037	6.50865	-0.591988	0.555689	0.794625						0.000135511	6.38808	0.338828	0.735905	0.789719
ILMN_1658437	SFXN4	119559	-0.0014398	8.22086	-0.686075	0.494841	0.777798	-0.000702675	8.32979	-0.346858	0.729954	0.693235	0.00191158	7.73877	1.10488	0.273561	0.630051
ILMN_1658439	C5ORF44	80006	-1.08954e-05	6.57188	-0.0225566	0.982066	0.871591	0.000161768	6.37529	0.27533	0.784042	0.708223	-0.000341449	6.45872	-0.66791	0.506715	0.728726
ILMN_1658448	KRTAP2-1	81872	9.57676e-05	6.48983	0.177266	0.859791	0.85596	-0.00014433	6.3465	-0.334061	0.73954	0.696002	0.00039665	6.39448	0.796715	0.428712	0.701921
ILMN_1658452	FAM53A	152877	-0.000318422	6.73912	-0.584974	0.56037	0.795795	0.0019915	6.62274	2.17722	0.0335503	0.214338	-0.000333198	6.58671	-0.560565	0.577151	0.748406
ILMN_1658460	LOC653884	653884	-0.00096998	7.83746	-0.750226	0.455532	0.766592	-0.00102719	7.20656	-0.700008	0.486723	0.609074	0.000490799	7.76012	0.290088	0.772735	0.797714
ILMN_1658464	GTF3A	2971	0.0022107	10.0695	1.33154	0.187157	0.646324	0.00054985	10.3034	0.340371	0.734808	0.694643	0.0030811	9.5266	2.12289	0.0378374	0.358219
ILMN_1658469	TP53AP1	11257	-0.000560196	6.96227	-0.656078	0.513838	0.783399	0.000593057	6.8264	0.652555	0.516623	0.620267	0.000679851	6.87316	0.906564	0.368212	0.675694
ILMN_1658472	APH1A	51107	-0.00368088	8.61124	-1.81773	0.0732119	0.544713	-0.0023502	8.02481	-1.17986	0.242876	0.482126	-0.00033316	8.96522	-0.148694	0.882287	0.818267
ILMN_1658477	C12ORF64	283310	0.000268396	6.555	0.580143	0.563606	0.796594	0.000803393	6.37929	1.7628	0.0832074	0.309908	0.00065885	6.44078	1.30787	0.195833	0.582041
ILMN_1658483	IL1A	3552											0.002025	6.76575	0.645274	0.521174	0.733062
ILMN_1658486	MRPL54	116541	0.000574817	8.37264	0.233782	0.815809	0.849364	0.00291781	8.45559	1.01368	0.314948	0.529442	0.00133122	7.84421	0.63329	0.528916	0.735306
ILMN_1658494	C13ORF15	28984	0.00183424	11.2754	0.469275	0.640273	0.815678	-0.00409385	11.5977	-1.13844	0.259621	0.494497	0.00222569	11.462	0.700748	0.48613	0.722207
ILMN_1658495	LOC642895	642895						-0.000118986	6.35586	-0.264423	0.792392	0.710407
ILMN_1658498	SLC44A3	126969	0.000500146	6.6293	0.967992	0.336247	0.727166	-0.000657742	6.55249	-0.839822	0.40446	0.574883	-8.00804e-05	6.50858	-0.132088	0.89535	0.820442
ILMN_1658504	CHKA	1119	-0.00163177	8.22664	-0.775845	0.440349	0.762457	-0.00694081	8.16464	-2.64957	0.0103706	0.1298	0.00405303	8.12552	2.04522	0.0451619	0.374916
ILMN_1658526	RYK	6259	-7.67704e-05	7.97289	-0.0634257	0.949601	0.867781	-0.00316195	7.75917	-1.52101	0.133695	0.378065	-0.00514948	8.02475	-3.54801	0.000754345	0.124412
ILMN_1658531	LOC653702	653702	-0.00301665	7.73649	-2.95029	0.00426555	0.308094	-0.0047611	7.744	-2.88224	0.00553017	0.0989396	5.61361e-05	7.72766	0.0474427	0.962316	0.830823
ILMN_1658560	LOC653210	653210	-0.00110545	6.55014	-1.80545	0.0751311	0.546515						-0.000780746	6.43	-1.44912	0.152436	0.544264
ILMN_1658569	LOC728910	728910	6.6449e-05	6.52623	0.152933	0.878873	0.858645	-0.000339613	6.36009	-0.722974	0.472604	0.603453	0.000179304	6.42846	0.502978	0.616794	0.759435
ILMN_1658575	GALNT5	11227	-0.000970438	6.52325	-1.44426	0.152948	0.620662						-0.000560302	6.48129	-1.06492	0.291117	0.639105
ILMN_1658576	PTPRN	5798	-0.000380383	6.52706	-0.797591	0.427697	0.758825	-0.000177285	6.35309	-0.347902	0.729174	0.693008
ILMN_1658579	CDK5RAP3	80279	0.000423504	6.6001	0.5745	0.567397	0.797521	-0.000712599	6.31167	-1.48416	0.143185	0.389355	-0.000860331	6.53385	-1.10089	0.275278	0.630976
ILMN_1658586	LOC730012	730012	-0.000961746	6.58033	-2.37285	0.020289	0.423173						0.000315964	6.56216	0.584309	0.561172	0.74412
ILMN_1658607	DLEU2	8847	0.00064882	6.72797	0.887439	0.37776	0.742547	-6.59793e-05	6.53141	-0.0814826	0.935339	0.743304	-0.000496758	6.58179	-0.785185	0.43539	0.704473
ILMN_1658619	WWC1	23286	0.00195693	6.50463	2.4537	0.0165281	0.411041	0.00477598	6.47073	4.27534	7.21366e-05	0.0176133	-0.000436059	6.36591	-0.727491	0.469714	0.7167
ILMN_1658624	UBXN6	80700	-0.000358056	8.04133	-0.218437	0.827698	0.851206	0.00228393	8.2141	1.27437	0.20762	0.452494	0.000559779	7.76222	0.310363	0.757345	0.794448
ILMN_1658628	C14ORF72	145200	-0.000785443	6.51583	-1.77267	0.0804595	0.551119						0.00111934	6.41864	2.992	0.00399846	0.185176
ILMN_1658636	MRE11A	4361	0.000995104	6.85355	1.38927	0.168978	0.633647	0.000205357	6.51136	0.299288	0.765791	0.703332	-5.43361e-05	6.72967	-0.0723153	0.942588	0.827892
ILMN_1658660	ACTC1	70	-0.000520312	6.50908	-0.491289	0.624697	0.811946						-0.00107862	6.58934	-0.975856	0.332998	0.6581
ILMN_1658675	CDH23	64072	0.000434126	6.5918	0.875818	0.384004	0.744772	0.000532312	6.51193	0.520488	0.604707	0.652804	0.000807565	6.45637	1.26888	0.209315	0.591351
ILMN_1658677	DTX3	196403	-0.00131958	7.1049	-0.771761	0.442749	0.763127	0.000292531	6.31959	0.505499	0.615126	0.65632	-0.0028195	7.42425	-1.94289	0.0566582	0.401885
ILMN_1658678	SAAL1	113174	-0.000371377	7.35391	-0.463897	0.644103	0.816573	-0.00111897	7.06791	-1.20527	0.232999	0.474327	-2.7133e-05	7.44775	-0.025985	0.979354	0.833276
ILMN_1658684	ATP9B	374868	6.00735e-05	6.94272	0.0918277	0.927087	0.865004	0.00152473	6.74908	2.37323	0.0209706	0.175734	0.00108015	6.8765	1.70712	0.0928962	0.470414
ILMN_1658689	LOC652736	652736	-0.000509436	6.56883	-1.31877	0.191373	0.649143	-0.00106256	6.39866	-2.39468	0.0198894	0.171456	-0.000652768	6.47886	-1.61133	0.112281	0.497911
ILMN_1658695	NUF2	83540	0.000173357	6.5494	0.293774	0.769765	0.841779						0.000520719	6.47511	1.01599	0.313657	0.649556
ILMN_1658697	LOC730953	730953	4.19715e-05	6.53077	0.0855387	0.932067	0.865628
ILMN_1658706	ST6GALNAC2	10610	-0.0011551	7.1201	-0.85076	0.397687	0.749447	-0.00037467	6.96125	-0.241815	0.809778	0.714852	0.00255225	6.97107	2.39821	0.0195556	0.303451
ILMN_1658709	LAMB1	3912	0.0027865	9.22132	1.07924	0.284036	0.705261	-0.000682473	8.22949	-0.207946	0.836	0.721303	0.000129938	9.6229	0.0470988	0.962589	0.830863
ILMN_1658710	FAM19A4	151647	-0.000273818	6.60866	-0.571618	0.569338	0.797991	0.00027305	6.44121	0.545985	0.587172	0.646696	0.000244104	6.49047	0.42851	0.669792	0.773661
ILMN_1658717	DEPDC5	9681	-0.000132153	6.85541	-0.198178	0.843457	0.853579	0.000437793	6.6456	0.626237	0.533618	0.626493	0.000466553	6.83075	0.82847	0.410641	0.694699
ILMN_1658728	ZBTB25	7597	-0.000803522	6.79785	-1.30133	0.19724	0.653233	-0.000586208	6.60882	-0.822435	0.414201	0.579196	1.22524e-05	6.72475	0.0221288	0.982418	0.833709
ILMN_1658743	CCNDBP1	23582	0.000297572	6.74795	0.408671	0.683978	0.825399	0.000615398	6.59945	0.546946	0.586516	0.646463	-0.00172644	6.65167	-1.94442	0.0564691	0.401491
ILMN_1658746	PTPLAD1	51495	2.92381e-05	6.61914	0.0762741	0.93941	0.866538	0.000335131	6.42738	0.715608	0.477107	0.605271	-0.000790121	6.50928	-1.58606	0.117907	0.5047
ILMN_1658798	MEGF9	1955	0.00121293	6.52136	2.10237	0.0389729	0.489245
ILMN_1658800	BRPF3	27154	0.00113951	8.00952	0.852975	0.396465	0.74904	-0.00122977	7.7716	-0.960594	0.340747	0.543261	-0.00235628	7.96907	-1.97787	0.0524748	0.392717
ILMN_1658802	KRTCAP2	200185	-0.00321857	10.2912	-1.79614	0.0766125	0.547851	-0.00356504	10.12	-1.55923	0.124387	0.366944	-0.00107042	10.5225	-0.690342	0.492602	0.724303
ILMN_1658805	BRE	9577	-3.20106e-05	6.56802	-0.0718791	0.942895	0.866966	4.96748e-05	6.36038	0.109534	0.913158	0.738698	0.000514265	6.49928	1.02163	0.311001	0.648386
ILMN_1658806	SLC5A10	125206	0.000330872	6.52401	0.832914	0.407612	0.752675	-0.000418633	6.35784	-0.953021	0.344538	0.545172	0.000582796	6.41113	1.64818	0.104467	0.48763
ILMN_1658807	HMOX2	3163	-0.000586842	6.57245	-1.19197	0.237137	0.68017	0.000220064	6.37167	0.454956	0.650841	0.668314	0.000249385	6.4808	0.554242	0.581443	0.749656
ILMN_1658809	SEZ6	124925						0.000395407	6.33987	0.682588	0.497587	0.613249
ILMN_1658818	CAMK2D	817	-0.000132256	6.51338	-0.3518	0.726003	0.833827	0.00085106	6.34965	1.72612	0.0896547	0.319648	-0.000609415	6.40715	-1.32289	0.190821	0.578327
ILMN_1658821	SAMD1	90378	-0.000438236	6.68925	-0.880884	0.381274	0.743807	-0.000303205	6.43392	-0.489359	0.626435	0.660044	-0.000692673	6.58027	-1.15356	0.253191	0.618366
ILMN_1658830	C10ORF26	54838	0.00284081	7.21742	2.02043	0.0470116	0.508165	0.00473932	7.14405	2.24946	0.0282972	0.199436	0.000585173	6.98221	0.476052	0.635741	0.764394
ILMN_1658834	ZC3H18	124245	-0.000769861	7.10084	-0.987194	0.326811	0.723635	-0.00033267	7.05568	-0.258669	0.796807	0.711549	4.71628e-05	7.24655	0.0421415	0.966524	0.831436
ILMN_1658847	MGC61598	441478	-0.00205205	7.69108	-0.785595	0.43465	0.760843	-0.000365261	6.76521	-0.295367	0.768769	0.704141	-0.00170667	8.41696	-0.526351	0.600557	0.755055
ILMN_1658861	FAM86B1	85002	-0.000615699	6.59156	-1.30993	0.194331	0.651224	0.000625424	6.40231	1.15556	0.252602	0.489436	-0.00105776	6.45647	-2.24416	0.0284686	0.3332
ILMN_1658883	ARAF	369	9.82058e-05	8.61121	0.0966342	0.923282	0.864523	-0.000797158	8.76634	-0.511783	0.610748	0.654852	0.00170497	8.65964	1.63794	0.106592	0.490531
ILMN_1658884	ATP11B	23200	-0.000951907	7.04694	-1.40673	0.163755	0.629638	-0.00158807	6.87676	-1.66491	0.101328	0.337028	-0.0019224	6.92386	-2.57763	0.0123852	0.26509
ILMN_1658885	DAGLB	221955	-0.00131779	7.77083	-1.10055	0.274711	0.700781	0.00217059	7.25612	1.58383	0.118674	0.359812	0.00143409	8.04584	0.948049	0.346852	0.664868
ILMN_1658899	DNCL2A	83658	6.76008e-05	6.49939	0.131746	0.895548	0.860911
ILMN_1658902	DEAF1	10522	-0.00148753	6.98493	-1.31137	0.193846	0.650885	0.000861336	6.65943	0.745769	0.458822	0.597741	-0.00121459	6.99541	-1.00146	0.32057	0.652528
ILMN_1658909	OSGEPL1	64172	0.00145197	6.70159	2.74495	0.00761497	0.350765	-0.000233828	6.58006	-0.333217	0.740173	0.696184	-0.000900207	6.53759	-1.4208	0.160475	0.552307
ILMN_1658911	LOC647349	647349	0.000921151	8.55122	0.451414	0.653031	0.818626	0.0012323	8.11536	0.450658	0.653918	0.669359	-0.00597687	8.4225	-2.76047	0.00761618	0.226228
ILMN_1658917	SLC1A1	6505	0.00130157	6.63275	1.47762	0.143815	0.612412	0.00227822	6.39293	2.8126	0.00669741	0.105995	0.000935382	6.70344	1.017	0.313179	0.649346
ILMN_1658920	MCTP1	79772	0.000213092	6.50562	0.377479	0.706914	0.830102						7.53343e-06	6.48215	0.00952897	0.992428	0.83511
ILMN_1658926	NOTCH3	4854	0.00207305	9.34636	0.924357	0.358348	0.735231	0.0199457	7.93141	3.35152	0.00141963	0.0582638	-0.00240447	10.252	-0.976251	0.332803	0.658002
ILMN_1658928	GNB2	2783	-0.000965917	7.03342	-0.967718	0.336383	0.727215	0.000892037	6.79115	0.861468	0.392531	0.569405	-0.000258248	7.09709	-0.214152	0.831144	0.809218
ILMN_1658940	DDX25	29118	0.00088524	6.53894	1.98494	0.050912	0.51557	0.000841352	6.36005	1.83384	0.0718136	0.291789
ILMN_1658951	PPP2R4	5524											-0.00023761	6.39028	-0.64161	0.523535	0.733752
ILMN_1658957	LOC653635	653635	-0.000483161	6.76655	-0.639856	0.524271	0.786334	-0.000770499	6.63459	-0.817002	0.417273	0.580527	0.000447808	6.61573	0.798421	0.42773	0.70154
ILMN_1658962	LCP2	3937	0.000761576	6.76713	1.04132	0.301166	0.71313	-0.00256713	6.73165	-2.11528	0.0387156	0.227105	0.000336689	6.62831	0.484506	0.629765	0.762805
ILMN_1658965	GABBR1	2550											-0.000211707	6.3998	-0.485259	0.629234	0.76267
ILMN_1658978	LOC650155	650155	5.53886e-05	6.68197	0.127577	0.898835	0.861349	0.000322649	6.41711	0.686536	0.495113	0.61231	-0.000299257	6.56279	-0.6308	0.530532	0.735768
ILMN_1658989	MEX3B	84206	0.00209421	7.42646	1.34396	0.183128	0.643573	0.00311856	7.3668	1.3326	0.187878	0.435059	-0.00495142	7.64646	-1.83356	0.0716086	0.432411
ILMN_1658992	DPM1	8813	0.000407496	8.59228	0.293777	0.769763	0.841779	-0.00176057	8.44534	-0.979918	0.3312	0.538317	-0.00129639	8.46539	-0.92271	0.359801	0.671537
ILMN_1658995	ACOT9	23597	0.00109941	7.39363	0.720405	0.473578	0.771217	0.0024454	7.07624	1.38499	0.171365	0.419575	8.26658e-05	7.45288	0.0618347	0.950897	0.829139
ILMN_1659006	CBWD6	644019						-6.39747e-05	6.35742	-0.126698	0.899618	0.735805
ILMN_1659017	C11ORF74	119710	0.000151874	7.76563	0.1436	0.886212	0.859651	-0.00167899	7.74594	-1.98324	0.0520861	0.255415	-5.9886e-05	7.58507	-0.0578386	0.954067	0.82961
ILMN_1659027	SLC2A1	6513	0.000457857	7.02633	0.275466	0.783737	0.84416	-0.00361435	6.90143	-2.07414	0.0425188	0.235245	-0.00054624	6.89	-0.405085	0.686835	0.778031
ILMN_1659029	FAM116B	414918	-0.000773434	7.46636	-0.608412	0.544804	0.791842	0.00246774	6.81661	2.436	0.0179461	0.16334	0.0015185	7.80216	1.0616	0.292609	0.639835
ILMN_1659047	HIST2H2AA3	8337	0.000920953	6.62879	1.70031	0.0933329	0.56685	0.00130383	6.57422	1.79999	0.0770679	0.300537	-0.000193437	6.65263	-0.204064	0.838984	0.810663
ILMN_1659054	CHKB	1120	-0.00210452	7.37786	-1.70971	0.0915716	0.56472	-0.00155675	6.88869	-1.05614	0.295287	0.517857	-0.00157887	7.39257	-0.76681	0.446158	0.708465
ILMN_1659058	PPP1R10	5514	-0.000115554	7.50736	-0.0627097	0.950169	0.86785	-0.00254604	7.99529	-0.519757	0.605213	0.652976	-0.00293713	8.50967	-0.651422	0.517225	0.731897
ILMN_1659075	HLA-DOA	3111	0.00310254	7.12792	1.80709	0.0748714	0.546275	0.00106546	6.44593	1.31367	0.194135	0.440816	0.00315066	7.54847	1.10602	0.27307	0.629786
ILMN_1659086	NEFL	4747	0.000352924	6.5619	0.855499	0.395077	0.748575	0.000152761	6.38973	0.341965	0.733614	0.694298	0.000198803	6.45637	0.418293	0.677205	0.775582
ILMN_1659095	LOC644029	644029	-0.00135822	12.0835	-0.850619	0.397765	0.749472	-0.00108622	11.6649	-0.583	0.562155	0.637542	-0.00160612	12.2539	-0.866163	0.389801	0.68575
ILMN_1659099	ROCK2	9475	0.00285068	7.83449	1.69431	0.0944731	0.568194	0.00219622	7.70338	0.906037	0.368668	0.557741	-0.00168225	7.85448	-0.892654	0.375557	0.679211
ILMN_1659106	PHLDA3	23612	-0.002571	8.40553	-1.07783	0.284663	0.705563	-0.00339649	8.81757	-1.5152	0.135157	0.37976	9.22792e-06	7.50315	0.00561916	0.995535	0.83554
ILMN_1659148	ARL8A	127829	-0.00013229	6.4913	-0.345233	0.730913	0.834758						-0.000411929	6.41527	-1.02935	0.307389	0.64677
ILMN_1659156	ANKRD16	54522	-0.000655345	6.92493	-1.0985	0.275599	0.701213	-0.000365279	6.77821	-0.488925	0.62674	0.660143	0.000242994	6.8168	0.408973	0.683995	0.777314
ILMN_1659158	SAMD3	154075	0.00031555	6.64018	0.430189	0.668327	0.822038						0.00217611	6.61353	2.57069	0.0126106	0.266448
ILMN_1659189	C9ORF89	84270	-0.000570099	7.05116	-0.432296	0.666801	0.821704	0.00107663	6.73553	1.01219	0.315655	0.52984	-0.000485869	7.20681	-0.334221	0.739362	0.790496
ILMN_1659202	B3GALT1	8708						0.000930104	6.3489	1.81325	0.0749724	0.297134	-0.000257589	6.39654	-0.651355	0.517268	0.73191
ILMN_1659206	RARA	5914	-0.00446394	8.68209	-1.73036	0.0877951	0.559926	0.00670955	7.64738	2.89998	0.0052646	0.0971368	0.000854246	9.22119	0.30017	0.76507	0.796101
ILMN_1659209	LOC728012	728012	0.000225491	6.5525	0.519357	0.605084	0.807027	-0.000496469	6.39428	-1.06048	0.293325	0.516646	0.000493317	6.43712	1.21415	0.229379	0.60425
ILMN_1659215	CYP4B1	1580	0.00183392	6.91938	0.781443	0.437071	0.761533	0.000407004	6.74965	0.15572	0.876795	0.730779	-0.00234196	6.74124	-1.01099	0.316021	0.650584
ILMN_1659240	MTMR14	64419	-0.00145507	8.59531	-1.22846	0.223224	0.671175	-0.00258121	8.0502	-1.60751	0.113379	0.35286	0.006189	8.78884	5.07196	3.95404e-06	0.0225689
ILMN_1659257	TNFRSF8	943	0.000536784	6.88975	0.561652	0.576075	0.799603	0.00124492	6.42738	1.7511	0.0852196	0.312799	0.00285171	7.1314	1.63605	0.106989	0.491064
ILMN_1659259	PRPF6	24148	2.5237e-05	6.62036	0.0461073	0.963351	0.869422	0.00018254	6.41356	0.313262	0.755207	0.70042	-0.000743019	6.53292	-1.64854	0.104392	0.487527
ILMN_1659270	OTP	23440	9.60367e-05	6.62952	0.219617	0.826783	0.851065	-0.000952855	6.43157	-2.03883	0.046037	0.242309	-0.000727504	6.51127	-1.66253	0.101547	0.483505
ILMN_1659285	PSMG1	8624	0.000739516	8.2023	0.487104	0.627645	0.812664	-0.00284488	8.15887	-1.67771	0.0987908	0.333452	-0.000700258	8.06943	-0.522366	0.603311	0.755811
ILMN_1659297	FZD6	8323	-0.0014463	7.5206	-0.938196	0.35124	0.732448	-0.00163882	6.85029	-1.30108	0.198382	0.444598	-0.00362298	7.76642	-1.42822	0.15834	0.550228
ILMN_1659312	PMP22	5376	0.000110179	6.95505	0.066982	0.946779	0.867439	0.000682573	6.79176	0.371011	0.711982	0.687908	-0.00293071	6.66192	-1.98263	0.0519258	0.391438
ILMN_1659316	HEPACAM	220296	0.00461448	8.38975	1.54865	0.125795	0.597561	0.00231255	8.94253	0.862878	0.391762	0.569044	0.00149467	6.44068	2.6186	0.0111265	0.25681
ILMN_1659339	ELP4	26610	0.000876694	6.8066	1.5192	0.133035	0.602679	-0.000678157	6.64484	-0.864732	0.390752	0.568569	0.000247569	6.80305	0.314228	0.754422	0.793816
ILMN_1659343	BOLA2	552900	0.00214842	9.41087	1.44051	0.154003	0.621582	0.00311509	9.4214	1.79113	0.0784947	0.302793	0.0013285	9.26296	0.825186	0.412488	0.695459
ILMN_1659350	CASP6	839	-4.20268e-05	6.55108	-0.0906321	0.928033	0.865123	0.00053898	6.38088	0.985449	0.3285	0.536883	-0.000438358	6.46033	-1.04574	0.299816	0.643284
ILMN_1659352	KCNK13	56659	0.00106679	6.63214	1.49786	0.138486	0.60723	0.000258678	6.38505	0.55361	0.581976	0.644838	0.00257693	6.60704	2.52732	0.0141066	0.274877
ILMN_1659359	SCUBE3	222663											0.000524962	6.46207	1.00002	0.321258	0.652818
ILMN_1659364	RFC5	5985	-0.000796589	7.36669	-0.863783	0.390539	0.747038	-0.000306376	7.079	-0.368447	0.713883	0.68848	-0.000631505	7.42819	-0.495709	0.621885	0.760771
ILMN_1659365	LOC653071	653071	0.000662195	7.62056	0.206473	0.836997	0.852615	0.000725988	7.76509	0.176197	0.860753	0.727131	0.00433329	7.21778	1.25746	0.213389	0.594078
ILMN_1659371	ADRA2A	150	0.00319297	8.54172	1.07882	0.284225	0.705352	0.000102907	9.30788	0.0385175	0.969407	0.750071	-0.00408529	8.01351	-1.42098	0.160423	0.552256
ILMN_1659411	POLR2C	5432	0.00106983	7.63353	0.543814	0.588228	0.802589	0.00183161	7.49416	0.776859	0.440401	0.59013	8.94362e-05	7.57341	0.0472302	0.962484	0.830848
ILMN_1659415	MAP2K1IP1	8649	0.00137606	8.86202	0.897161	0.372585	0.740658	-0.00448579	8.56212	-2.38825	0.020208	0.172742	0.000836566	8.76269	0.460512	0.646789	0.767483
ILMN_1659426	LOC646503	646503	0.000206456	6.54314	0.438679	0.662191	0.820685	0.00014309	6.3721	0.243981	0.808107	0.71443	-0.000291248	6.41802	-0.775758	0.440895	0.706533
ILMN_1659430	PDE4DIP	9659	0.000442882	6.51738	1.10562	0.272524	0.699707
ILMN_1659437	TXNDC17	84817	0.00339805	9.62186	1.99696	0.0495609	0.513113	0.00148539	9.71477	0.860014	0.393325	0.569777	0.00162704	9.28456	1.18751	0.239641	0.610345
ILMN_1659444	KIF1B	23095	-5.6084e-05	6.91927	-0.0529342	0.957929	0.86878	0.0010684	6.56886	1.12067	0.267051	0.499671	0.000510044	6.71829	0.512084	0.610445	0.757744
ILMN_1659462	DUSP23	54935	0.000256401	9.18405	0.194138	0.846608	0.854044	0.00109349	8.93726	0.918078	0.362383	0.554501	0.00362115	9.28676	2.15889	0.0348089	0.34986
ILMN_1659463	APAF1	317	-0.000448975	7.48353	-0.306422	0.760157	0.840099	-0.000946247	6.75946	-0.968003	0.337066	0.541377	0.00196939	7.5266	1.27275	0.207947	0.590449
ILMN_1659464	FAM71F1	84691						-0.000423357	6.3344	-0.880819	0.382054	0.564405
ILMN_1659470	PBRM1	55193	0.000924584	6.92162	1.2589	0.212082	0.663319	0.000531955	6.92815	0.634496	0.528254	0.624408	-0.000428859	6.88865	-0.568169	0.57201	0.746902
ILMN_1659488	PLXNB2	23654	6.32078e-07	6.55039	0.00135928	0.998919	0.873483	0.000304054	6.37937	0.725532	0.471046	0.602819	7.21998e-05	6.43357	0.157668	0.87524	0.817071
ILMN_1659511	LOC645652	645652	0.00098369	6.51615	2.13435	0.0361749	0.481142
ILMN_1659523	USP39	10713	0.00010165	8.07446	0.113321	0.910088	0.862828	0.000279422	7.91896	0.303961	0.762247	0.702363	0.00156006	8.2417	1.84036	0.070591	0.430334
ILMN_1659524	C6ORF66	29078	0.00198026	7.27677	1.52475	0.131647	0.601735	-0.000918167	7.31578	-0.601022	0.550169	0.63296	-0.000238693	6.91976	-0.2482	0.804815	0.804198
ILMN_1659536	FAM24B	196792	-0.000283184	6.57354	-0.625557	0.533558	0.788868	-0.000322302	6.36946	-0.738713	0.463063	0.599524	-0.000365132	6.50056	-0.759788	0.450313	0.709966
ILMN_1659537	MED8	112950	9.9162e-05	6.86292	0.110079	0.912649	0.86316	0.000584871	6.7816	0.402981	0.688445	0.680646	-0.000632075	6.69998	-0.744791	0.459264	0.713128
ILMN_1659541	CRELD1	78987											0.000556981	6.39839	1.33771	0.185968	0.574589
ILMN_1659544	STX3	6809	0.000267222	7.398	0.146712	0.883764	0.859317	0.00194251	6.7593	1.73069	0.0888283	0.318323	0.00330534	7.93027	2.11834	0.038236	0.359247
ILMN_1659553	ANAPC1	64682	-0.000403041	7.39157	-0.35662	0.722406	0.833137	-0.00444026	7.20836	-2.97881	0.00422118	0.0892563	-0.00152293	7.401	-1.32934	0.188694	0.576707
ILMN_1659564	SEC61A1	29927	0.000595369	9.93967	0.319793	0.75004	0.838291	0.00739957	9.66343	3.89323	0.000258273	0.029194	0.00209007	9.9874	1.18157	0.24197	0.611739
ILMN_1659572	AR	367	0.000554688	6.47288	1.19484	0.23602	0.679479	0.000421235	6.38559	0.557772	0.579149	0.643818
ILMN_1659583	LOC644617	644617	0.000421874	6.72457	0.708585	0.480841	0.773443	-0.000387224	6.56208	-0.599786	0.550987	0.633277	0.00029054	6.7112	0.387434	0.699786	0.78124
ILMN_1659599	ADC	113451	-0.00165622	6.68292	-2.18381	0.0321929	0.467793	0.000204196	6.44213	0.32135	0.749101	0.698714	-0.00115985	6.61949	-1.60419	0.113847	0.499849
ILMN_1659601	CCL26	10344	-0.00018591	6.6261	-0.202632	0.839987	0.853063	0.00184395	6.40477	3.3961	0.00124022	0.0550571	-0.00130272	6.51933	-1.68792	0.0965444	0.476039
ILMN_1659620	MYCBP	26292	0.000529589	6.49836	1.25925	0.211954	0.663225	0.000837316	6.38696	1.5289	0.131729	0.375752	-0.000759452	6.40808	-1.66816	0.10042	0.481868
ILMN_1659631	LOC730024	730024	0.001018	6.8958	0.76812	0.444896	0.76372	4.94206e-05	6.42869	0.0761392	0.939571	0.744165	0.00192342	6.99931	1.06407	0.291498	0.639292
ILMN_1659649	SGCG	6445	-0.00252975	7.43201	-1.17648	0.243227	0.683852	-0.00690329	8.03016	-2.82764	0.00642758	0.104513	-0.00306078	6.59416	-2.48711	0.015635	0.283821
ILMN_1659659	MAGEH1	28986	-0.0022583	7.65158	-1.72022	0.0896326	0.562299	-0.00019794	7.14785	-0.248906	0.804313	0.713469	-0.00458983	7.73541	-3.48947	0.000905881	0.131261
ILMN_1659678	GABRA2	2555	4.90853e-05	6.44439	0.102845	0.918368	0.863897						-0.000888254	6.40701	-1.15599	0.2522	0.617762
ILMN_1659682	GALK2	2585	-0.000349111	6.55073	-0.705464	0.482769	0.774054	0.000346613	6.35202	0.678552	0.500123	0.614205	-0.000578733	6.42792	-1.28724	0.202884	0.587028
ILMN_1659688	LGALS3BP	3959	0.000301332	8.60572	0.102322	0.918782	0.86395	0.00448486	8.8424	1.01116	0.316144	0.530116	-0.00481326	8.28261	-1.35694	0.17981	0.569632
ILMN_1659725	EXOSC5	56915	0.00024211	6.74002	0.400906	0.689662	0.826589	-0.000445068	6.64919	-0.593284	0.5553	0.634937	-6.09087e-06	6.61274	-0.00779809	0.993804	0.835301
ILMN_1659727	CDAN1	146059	-0.00168627	7.04298	-1.87986	0.0641207	0.534925	-0.00145723	6.87903	-1.75231	0.0850095	0.312501	1.29924e-05	6.95744	0.0140419	0.988842	0.834611
ILMN_1659749	DSP	1832	-0.000751933	6.58277	-1.49945	0.138074	0.606817	0.000167137	6.37271	0.368163	0.714093	0.688544	-0.00081521	6.49232	-1.45946	0.149578	0.541259
ILMN_1659752	LOC730996	730996	0.00229515	7.22735	1.7959	0.0766522	0.547886	-1.27013e-05	6.82574	-0.00866619	0.993115	0.754573	-0.000592247	6.82191	-0.514821	0.608542	0.757232
ILMN_1659753	LAMP2	3920	0.00377955	7.95747	1.93613	0.0567267	0.525023	0.00268563	7.701	1.12475	0.265333	0.498491	-0.000329325	7.84829	-0.227529	0.820775	0.807272
ILMN_1659761	SNX29	92017	0.000333241	7.55832	0.236645	0.813595	0.849016	-0.00113465	7.26888	-0.656174	0.514309	0.619433	0.00332849	7.55125	2.14961	0.0355686	0.352052
ILMN_1659762	BTF3	689	-0.00338416	10.9534	-3.01998	0.00348294	0.299589	-0.00510105	10.6697	-2.9777	0.00423438	0.0893608	-0.00267149	10.9804	-2.39307	0.0198074	0.304555
ILMN_1659766	BAG3	9531	0.00155003	8.81927	0.477241	0.634617	0.81434	0.00063626	9.23042	0.191629	0.848703	0.724324	-0.00594561	9.09885	-1.46982	0.146761	0.538216
ILMN_1659769	MRAP	56246	0.00668527	7.60584	2.50362	0.0145307	0.40291	0.00457661	8.25031	1.5442	0.127984	0.37124	0.000570224	6.37412	0.925903	0.358152	0.670706
ILMN_1659771	LOC645683	645683	-0.00220468	12.1306	-1.26695	0.209203	0.661188	-0.000895889	11.4527	-0.427922	0.670294	0.67481	-0.00106884	12.1346	-0.690346	0.4926	0.724302
ILMN_1659773	PCDHAC2	56134	-0.000260437	6.57901	-0.51657	0.607019	0.807524	0.000858061	6.41778	1.70335	0.0938598	0.32619	0.000416835	6.46632	0.895279	0.374164	0.678552
ILMN_1659777	RUFY1	80230	0.000458658	7.31924	0.585323	0.560137	0.795737	0.000455003	7.07948	0.509944	0.612027	0.655283	0.000745289	7.33842	0.96614	0.337797	0.660491
ILMN_1659782	STK19	8859	-0.00277806	7.91918	-1.67374	0.0984648	0.572752	0.00188381	7.40957	1.08567	0.282122	0.509624	0.000702594	8.12454	0.356091	0.723004	0.786767
ILMN_1659792	HOXD9	3235	-0.000260878	6.51905	-0.490223	0.625447	0.81213						-0.000485674	6.45828	-0.75554	0.452839	0.710868
ILMN_1659801	ATP6V1C1	528	-0.000197214	7.43709	-0.183134	0.855201	0.855298	-0.00134038	7.20991	-1.02567	0.309311	0.52622	0.00124739	7.42889	0.900368	0.371472	0.677268
ILMN_1659820	OLA1	29789	-0.0005153	6.58619	-1.07692	0.285065	0.705755	9.23789e-05	6.40048	0.167389	0.867646	0.72871	9.96165e-05	6.50871	0.175936	0.860928	0.814594
ILMN_1659823	PCDH1	5097											-0.000169259	6.3799	-0.458778	0.648027	0.767824
ILMN_1659843	DNAJC3	5611	0.00131824	6.63349	2.96557	0.00408124	0.306346	5.23355e-05	6.43897	0.093577	0.925768	0.741337	0.000226928	6.56454	0.51876	0.605809	0.756492
ILMN_1659845	KIAA0355	9710	-0.00134695	8.79302	-0.743371	0.459645	0.767672	-0.00193381	7.58017	-1.07857	0.28525	0.511604	-0.00159429	9.52375	-0.788865	0.433252	0.703663
ILMN_1659856	FAM167B	84734	-0.0002187	6.50756	-0.53402	0.594951	0.804383						0.000441131	6.48969	0.83734	0.405676	0.69263
ILMN_1659857	SNAP29	9342	0.00136518	7.42232	1.33185	0.187056	0.646255	-0.00111607	7.26397	-0.91712	0.362881	0.55476	-0.000659385	7.37838	-0.660654	0.511326	0.73013
ILMN_1659862	FAM7A3	89837	0.000566533	6.61579	1.22056	0.226184	0.673161	2.14169e-05	6.41545	0.0367636	0.9708	0.75034	8.0364e-05	6.46486	0.207999	0.835924	0.810101
ILMN_1659874	SFRS15	57466	-0.00233642	7.59746	-2.05859	0.0431053	0.499675	-0.00156033	7.25904	-1.17091	0.246425	0.484835	-0.00056576	7.64693	-0.410684	0.682746	0.776998
ILMN_1659885	ACSS3	79611	-0.00136454	6.92669	-0.955496	0.342483	0.72941	-0.00115705	6.89338	-0.89811	0.372843	0.559854	-0.000692741	6.5517	-1.76654	0.0823186	0.452643
ILMN_1659888	PPP1R14B	26472	-0.00280857	8.31214	-1.44165	0.153682	0.621303	0.00558089	7.98348	2.6926	0.00925439	0.122853	-0.00195171	8.46324	-1.03547	0.304547	0.645478
ILMN_1659894	SLC25A26	115286	-0.000327536	6.72161	-0.593988	0.554358	0.79429	-0.000882587	6.48508	-1.97519	0.0530162	0.257273	-0.000139109	6.67037	-0.259386	0.796212	0.802501
ILMN_1659895	MSN	4478	0.00241164	10.3996	1.31031	0.194201	0.651134	0.0101555	9.94824	4.17116	0.000102686	0.0199325	0.0025249	10.8333	1.7432	0.0863467	0.459561
ILMN_1659905	FKBP10	60681	-0.00139758	6.5716	-1.73037	0.0877939	0.559925						-0.00172649	6.57664	-2.54825	0.0133656	0.270751
ILMN_1659913	ISG20	3669	-0.00081378	7.65914	-0.299576	0.765353	0.841012	0.000367554	6.54923	0.297513	0.767139	0.703699	0.000562566	8.26373	0.154267	0.877909	0.817526
ILMN_1659914	C9ORF98	158067	0.000537486	6.56519	1.1044	0.273048	0.699966	-0.000103578	6.41549	-0.191992	0.848419	0.724258	-0.000701117	6.4488	-1.7322	0.0883025	0.462906
ILMN_1659923	GNAQ	2776	0.000719791	7.19603	0.449384	0.654487	0.818956	-0.0025368	7.03981	-1.23444	0.222021	0.465178	-0.00436184	7.45983	-2.19067	0.0323146	0.34221
ILMN_1659926	ST7L	54879	4.9516e-05	6.65763	0.0658542	0.947674	0.867548	0.000404875	6.56417	0.383904	0.702455	0.685009	-0.00088792	6.61941	-1.23803	0.220457	0.598713
ILMN_1659929	TCF1	6927						-0.000632578	6.34454	-1.20195	0.234272	0.475355
ILMN_1659936	PPP1R15A	23645	-0.00539474	10.2446	-0.962541	0.338958	0.72815	-0.00321382	10.0359	-0.580932	0.563539	0.638062	-0.00269666	11.2183	-0.611172	0.543361	0.739356
ILMN_1659937	ZBTB24	9841	-0.000572898	7.27301	-0.62752	0.532278	0.788523	-0.000606345	6.92498	-0.725381	0.471138	0.602857	0.000573379	7.28117	0.591684	0.556253	0.742829
ILMN_1659943	BACH2	60468	-0.00111733	6.50437	-3.13611	0.00246833	0.282139
ILMN_1659947	FGA	2243	-8.84891e-05	6.58074	-0.23022	0.818565	0.849795	-0.000650955	6.43212	-1.01577	0.313961	0.528883	7.52221e-05	6.47375	0.180675	0.857223	0.813942
ILMN_1659953	SEPT3	55964	0.0004105	6.52862	0.886509	0.378257	0.742727						0.000179884	6.41175	0.454396	0.65116	0.768683
ILMN_1659959	LOC283440	283440	0.000195948	6.51686	0.45635	0.649494	0.817818	0.000242154	6.36406	0.526712	0.600404	0.651328	-0.000144409	6.41454	-0.347038	0.72976	0.788323
ILMN_1659960	IL4I1	259307	-7.99326e-05	6.54528	-0.126603	0.899603	0.861451						0.00160194	6.48464	2.03811	0.0458898	0.376353
ILMN_1659976	CLP1	10978	-0.000252808	7.14468	-0.363941	0.716955	0.832082	-0.00105937	6.86896	-1.42376	0.159879	0.407996	0.00064732	7.13092	0.787465	0.434065	0.703972
ILMN_1659985	RSPH9	221421	0.000609467	6.55058	1.43276	0.156199	0.623465	0.000743415	6.36634	1.55508	0.125373	0.368135	0.000108043	6.44121	0.211579	0.833142	0.809588
ILMN_1659990	C7ORF68	29923	0.00276324	8.44257	0.794843	0.429283	0.75929	8.66876e-05	8.95858	0.0260814	0.979282	0.751966	0.00274741	7.08677	1.46747	0.147394	0.538907
ILMN_1659991	SLC34A1	6569											-8.06979e-05	6.42908	-0.198695	0.843163	0.811424
ILMN_1660000	SNURF	8926	0.000470834	6.85777	0.696405	0.488389	0.775816	0.00072576	6.57208	1.06975	0.289168	0.514045	-0.00127454	6.76911	-1.77747	0.0804853	0.449435
ILMN_1660007	FLJ32658	147872	-0.000414342	6.54236	-0.967768	0.336358	0.727206						0.000171079	6.42291	0.443153	0.659226	0.770864
ILMN_1660017	PRR5	55615	0.000239636	6.59923	0.564743	0.573981	0.799106	0.000188522	6.47076	0.385127	0.701553	0.684732	-0.000315172	6.43531	-0.783228	0.43653	0.704903
ILMN_1660021	M6PRBP1	10226	-0.000518812	8.71406	-0.224016	0.823371	0.850541	0.00639153	8.45139	2.39406	0.0199198	0.17158	0.00114823	8.92618	0.532518	0.596306	0.753877
ILMN_1660027	FCGR2B	2213	0.00119141	7.63506	0.396228	0.693093	0.827299	0.000796018	6.61905	1.02518	0.30954	0.526352	0.00651494	7.75853	1.86706	0.0667101	0.422767
ILMN_1660031	P2RY6	5031	-0.000254222	6.6204	-0.373741	0.709681	0.830652	-0.000252573	6.3413	-0.498024	0.620352	0.658052	0.000755588	6.49691	1.1957	0.236452	0.608408
ILMN_1660043	UBXN11	91544	0.000962952	6.56927	2.48358	0.0153051	0.406275	-0.000697625	6.38677	-1.62952	0.108627	0.346756	0.00100056	6.47539	2.03594	0.0461144	0.37679
ILMN_1660063	POLE4	56655	0.00182446	10.3585	1.51638	0.133745	0.603156	0.00148502	10.2732	1.1255	0.265015	0.498271	0.00214005	10.6474	1.56579	0.122581	0.50999
ILMN_1660067	LOC728285	728285	-0.000195441	6.53456	-0.387371	0.69961	0.828632						0.000367641	6.44854	0.584758	0.560872	0.744042
ILMN_1660085	PRTG	283659	2.97678e-05	6.51921	0.0575462	0.954267	0.868343	-3.49497e-05	6.39067	-0.0665549	0.947165	0.745694	0.000725114	6.43013	1.63288	0.107656	0.491954
ILMN_1660086	MYH11	4629	-0.008993	9.35979	-1.30904	0.19463	0.651433	0.00100874	6.54729	0.427853	0.670344	0.674826	-0.00985073	9.87544	-1.7298	0.0887335	0.463633
ILMN_1660104	LOC650188	650188	-2.23204e-05	6.59381	-0.0453461	0.963955	0.869493	0.000332671	6.39297	0.725379	0.471139	0.602857	-0.000420803	6.46419	-0.907403	0.367771	0.67548
ILMN_1660111	UCHL3	7347	0.00436779	7.86321	3.09683	0.00277575	0.288528	0.00329081	8.12006	2.00501	0.0496403	0.250338	0.00172447	7.42469	1.48366	0.143057	0.534087
ILMN_1660125	SFMBT2	57713	-3.63662e-05	6.69245	-0.044191	0.964873	0.869601	6.10583e-05	6.3419	0.139136	0.889825	0.733672	0.000856619	6.76773	0.612736	0.542333	0.739074
ILMN_1660133	LOC645566	645566	-0.00050961	6.54115	-0.849358	0.398461	0.749703						0.000466549	6.39388	0.856058	0.395322	0.68819
ILMN_1660144	TCF20	6942	0.00022558	6.55134	0.619421	0.537569	0.78994	0.000534409	6.39251	1.29248	0.201321	0.447158	-1.0344e-05	6.46579	-0.024768	0.980321	0.833413
ILMN_1660176	ZNF582	147948	-0.00080576	6.52899	-2.17923	0.0325449	0.469072	0.000354604	6.36065	0.748601	0.457125	0.597022	-0.000907581	6.4704	-2.55915	0.0129939	0.268678
ILMN_1660186	SYF2	25949	-0.00187338	8.72383	-1.48085	0.142952	0.611593	-0.00302803	8.50168	-1.81892	0.0740912	0.295669	0.000683974	8.93425	0.459013	0.647859	0.767778
ILMN_1660193	ZNF529	57711	-0.000890839	8.05646	-0.612499	0.542112	0.791139	-0.0016532	7.26125	-1.15746	0.251832	0.48887	-0.000238665	7.94605	-0.143643	0.886257	0.818933
ILMN_1660199	ACAA2	10449	0.00443583	9.57221	1.79455	0.0768693	0.548078	-0.00199448	10.0406	-1.04195	0.301763	0.521782	0.00392745	8.29188	2.25294	0.0278778	0.331688
ILMN_1660204	IGSF9B	22997	-0.000958898	6.62138	-1.39779	0.166411	0.631702						-0.00110149	6.45712	-2.13685	0.0366366	0.355023
ILMN_1660217	HCRTR1	3061	0.000247317	6.50846	0.544934	0.587461	0.802382
ILMN_1660222	MTBP	27085	0.000169847	6.58198	0.324748	0.746301	0.837612	-0.000275756	6.37893	-0.542706	0.589414	0.647491	0.000266091	6.52267	0.446736	0.656651	0.770172
ILMN_1660232	PEX5	5830	0.0010395	9.92479	0.580786	0.563175	0.796488	-0.00123478	10.1415	-0.56502	0.574241	0.642031	0.0011323	9.69166	0.933546	0.354226	0.668703
ILMN_1660260	LOC645927	645927	0.0019637	7.59859	0.92449	0.35828	0.735204	-0.0012037	7.87143	-0.598766	0.551662	0.633538	0.000618253	6.51001	0.955637	0.343035	0.663044
ILMN_1660261	TDRD6	221400	-0.000766779	6.81611	-0.963114	0.338672	0.728046	-0.00125104	6.57164	-1.4971	0.139794	0.385323	0.00129688	6.67622	1.58876	0.117294	0.503983
ILMN_1660270	C7ORF28A	51622											-0.00135447	7.77181	-1.11593	0.268836	0.627461
ILMN_1660275	C2ORF43	60526	0.00163877	7.08794	1.68019	0.0971997	0.571331	-0.000209207	7.07512	-0.165359	0.869237	0.729072	-0.000397211	6.80439	-0.482086	0.631474	0.763241
ILMN_1660277	LOC731999	731999	0.000834836	6.80232	1.0323	0.305345	0.71494	0.000770727	6.63672	0.589122	0.558069	0.635995	0.000287854	6.62803	0.348949	0.728331	0.787996
ILMN_1660282	POPDC2	64091	-9.68794e-05	6.67671	-0.184298	0.854291	0.855167	0.000668559	6.38095	1.22013	0.227359	0.469692	0.00086677	6.73794	1.03116	0.306545	0.646389
ILMN_1660288	C10ORF41	283065	-0.000175881	6.53684	-0.372574	0.710546	0.830823	0.00043437	6.39957	0.820189	0.41547	0.579747	0.000385299	6.40962	0.920274	0.361062	0.672169
ILMN_1660292	MRPS21	54460	-0.0022487	7.22156	-2.17449	0.0329124	0.470385	0.000697166	6.84171	0.638671	0.525553	0.623436	0.00120716	7.23346	1.06904	0.289274	0.638194
ILMN_1660305	PDE12	201626	0.00173203	7.37581	1.21229	0.229315	0.675218	0.00033993	7.29947	0.180183	0.857637	0.726411	0.000381042	7.24053	0.233322	0.816294	0.806419
ILMN_1660306	ITGA8	8516	-0.00159052	6.6796	-1.71677	0.0902649	0.563098	-0.000729805	6.34454	-1.5263	0.132375	0.376517	-0.00125966	6.61794	-1.15166	0.253965	0.618836
ILMN_1660307	LOC649580	649580	-0.000196104	6.58838	-0.373416	0.709922	0.8307	0.000188573	6.44421	0.250375	0.803183	0.713182	0.000825136	6.49518	1.56247	0.123362	0.510845
ILMN_1660317	LEFTY1	10637	2.13171e-05	6.52851	0.0520678	0.958617	0.868862						0.000240246	6.41261	0.599143	0.551301	0.74151
ILMN_1660321	CDH24	64403	-6.69422e-05	6.61331	-0.140453	0.88869	0.859988	4.66801e-05	6.44922	0.0791862	0.937157	0.743675	0.000323717	6.51636	0.582255	0.562545	0.744477
ILMN_1660323	LOC731999	731999	6.70215e-06	6.54123	0.0136163	0.989173	0.872396	-0.00103374	6.34878	-1.93406	0.0579939	0.266643	0.000378955	6.40429	0.726493	0.470321	0.716904
ILMN_1660337	PPT2	9374	-0.000170559	6.60372	-0.38011	0.704968	0.829713	-0.00128911	6.5169	-1.90467	0.0617905	0.273686	-0.000378117	6.52219	-0.771342	0.443488	0.707489
ILMN_1660341	LRPAP1	4043	0.00102275	8.31773	0.720058	0.473791	0.771273	0.00167353	8.51475	1.08393	0.282884	0.510109	-0.000328334	8.0981	-0.231796	0.817474	0.806644
ILMN_1660343	LOC653080	653080	0.000616066	6.86988	0.736182	0.463981	0.768794	0.000632581	6.41947	1.1419	0.258194	0.493482	0.000364106	6.78381	0.332095	0.740958	0.790853
ILMN_1660345	NGRN	51335	0.00158763	7.36846	0.888489	0.377198	0.742345	0.00183385	7.27237	0.603692	0.548404	0.632274	-0.00440892	7.18353	-2.06198	0.0434846	0.371466
ILMN_1660357	LOC641825	641825	-0.00185841	7.21379	-1.05962	0.292815	0.709387	-0.00039856	6.6387	-0.373532	0.710116	0.687345	8.55521e-05	7.09575	0.048099	0.961795	0.830747
ILMN_1660358	LOC388210	388210											-0.000293324	6.40293	-0.566999	0.572799	0.747123
ILMN_1660359	LOC654126	654126	-0.000268203	6.7292	-0.473689	0.637136	0.814938	-0.000524397	6.48577	-0.878486	0.383308	0.565013	0.00070301	6.73185	0.88496	0.37966	0.681132
ILMN_1660368	TRRAP	8295	-0.000446938	8.93597	-0.417885	0.677259	0.823972	-0.00155453	8.52121	-1.53743	0.12963	0.373237	0.000412142	9.28348	0.471502	0.638968	0.765305
ILMN_1660376	LOC387841	387841	-0.00234344	12.7377	-1.97354	0.0522227	0.517853	-0.00198597	12.119	-1.51744	0.134593	0.379109	-0.00111118	12.7021	-1.23913	0.220054	0.598455
ILMN_1660379	C22ORF40	150383	-0.000274184	6.60589	-0.538231	0.592056	0.803615	0.000200217	6.42662	0.367984	0.714226	0.688583	0.000345403	6.50966	0.582316	0.562504	0.744466
ILMN_1660412	MGC27345	157247	4.94744e-05	7.08359	0.0623079	0.950488	0.867888	0.00204405	6.89183	2.38396	0.0204231	0.173598	-0.00168838	6.97421	-2.22361	0.0298953	0.336655
ILMN_1660426	CPSF4	10898	-0.00211749	9.62753	-1.79565	0.0766914	0.547921	-0.0025996	9.48908	-1.69172	0.0960714	0.329499	0.00307275	9.60481	2.41092	0.0189459	0.300691
ILMN_1660433	ARID1B	57492	0.00077687	6.50448	1.58311	0.117722	0.591234
ILMN_1660436	HSPA1B	3304	-0.00589505	10.473	-0.858693	0.393323	0.747985	-0.0161068	10.9107	-2.74829	0.00797326	0.114183	-0.00525311	11.6094	-1.27038	0.208782	0.591001
ILMN_1660440	FAM108B1	51104	-5.74928e-05	6.5902	-0.108422	0.913959	0.86333	-0.000473645	6.37751	-0.956001	0.343043	0.544422	-0.00104014	6.54397	-1.62067	0.110258	0.495349
ILMN_1660451	STARD13	90627	0.00121488	7.96253	0.567201	0.572319	0.798708	1.3542e-05	7.25393	0.00458224	0.99636	0.755177	0.00195761	7.88759	0.859957	0.393186	0.687252
ILMN_1660462	MCOLN2	255231	0.000252478	6.68109	0.215969	0.829615	0.851498						0.00275442	6.74736	1.80749	0.0756275	0.440433
ILMN_1660498	RPS27	6232	-0.00312684	12.2004	-2.47291	0.0157323	0.408011	-0.00716533	11.3626	-3.26817	0.00182276	0.0644654	-0.000957247	12.2824	-0.728332	0.469203	0.716528
ILMN_1660501	LY6H	4062	0.00214057	6.69859	2.28555	0.0251885	0.440572	0.0010908	6.39968	1.54416	0.127993	0.37125	0.00467031	6.85998	2.09933	0.0399414	0.363477
ILMN_1660519	C3ORF70	285382	-0.000531787	7.02473	-0.423211	0.673386	0.823139	-0.00104767	6.49691	-0.997516	0.322661	0.533728	-0.00155671	7.27239	-1.18126	0.242093	0.611812
ILMN_1660533	RPN1	6184	0.00308467	10.129	2.00986	0.0481451	0.510418	0.00580527	9.83789	3.20383	0.00220537	0.0698565	0.00362762	10.4645	2.74926	0.00785131	0.22836
ILMN_1660544	ARRDC4	91947	0.00156883	7.26313	0.906776	0.367511	0.738763	0.00154049	6.75092	0.680189	0.499093	0.613818	0.000809882	7.19851	0.516435	0.607422	0.756929
ILMN_1660547	ERC1	23085	-0.000439436	6.49985	-0.852673	0.396632	0.749096	-0.000616467	6.34743	-1.03237	0.306189	0.524401	0.000139138	6.4201	0.344427	0.731712	0.788769
ILMN_1660551	CRAMP1L	57585	-0.00142942	7.27446	-1.5513	0.125157	0.597086	0.000379031	6.81624	0.349059	0.72831	0.692755	6.75768e-05	7.37384	0.0657385	0.947801	0.828677
ILMN_1660552	BMP5	653	0.00091207	6.70315	1.1366	0.259427	0.692973	-0.000106129	6.36363	-0.232557	0.816925	0.716639	-0.0025238	6.77494	-2.07101	0.0426044	0.369574
ILMN_1660554	VWA1	64856	0.000972841	7.18529	0.830573	0.408926	0.753092	0.00231052	6.93488	1.83926	0.0710014	0.29037	0.00171443	7.2726	0.757519	0.451661	0.710448
ILMN_1660577	ATP5G2	517	-0.00581148	9.84278	-2.95908	0.00415861	0.307096	-0.00490016	9.53587	-2.21179	0.0309382	0.206976	-8.17963e-06	9.88407	-0.004036	0.996793	0.835714
ILMN_1660579	CRLF3	51379	0.00158316	6.90875	1.79298	0.0771224	0.548301	0.000646678	6.57374	0.901115	0.371257	0.559055	0.00029353	6.89437	0.314594	0.754145	0.793756
ILMN_1660582	LIG3	3980	-9.25409e-05	6.90212	-0.116596	0.907501	0.862491	0.000214487	6.71209	0.237032	0.813468	0.715778	-0.000822042	7.00498	-0.950082	0.345827	0.664381
ILMN_1660590	LOC645955	645955						-5.66475e-05	6.34424	-0.109665	0.913054	0.738676	-0.000588025	6.42753	-1.12448	0.265222	0.625432
ILMN_1660602	C1ORF43	25912	0.000578717	7.14549	0.51917	0.605214	0.807061	-0.000802774	7.01142	-0.429015	0.669503	0.674551	-0.000615263	6.87993	-0.59245	0.555744	0.742694
ILMN_1660608	GABRB3	2562	-0.000778985	6.5684	-1.69946	0.0934939	0.567041	-0.000711983	6.39542	-1.57869	0.119851	0.361314	0.000301478	6.49913	0.753331	0.454154	0.711335
ILMN_1660624	LIMK2	3985	1.43841e-05	6.5907	0.0221379	0.982398	0.871629	0.000197747	6.3998	0.285273	0.776452	0.706209	-0.0003345	6.75935	-0.252561	0.801458	0.803539
ILMN_1660629	NBEAL2	23218	0.000138917	7.36633	0.120241	0.904623	0.862114	-0.000701409	6.81594	-0.674538	0.502651	0.615152	0.00275905	7.72161	1.79281	0.0779713	0.444871
ILMN_1660635	LACTB2	51110	0.000420524	7.90109	0.162914	0.871037	0.857554	-0.00852724	8.02243	-2.82239	0.00652059	0.105033	0.000471633	7.25644	0.265716	0.791356	0.801529
ILMN_1660636	WWOX	51741	0.000253177	6.50321	0.632984	0.528724	0.787558	-0.000356402	6.37929	-0.776598	0.440554	0.590192	-0.00036228	6.4167	-0.913923	0.364363	0.673809
ILMN_1660639	TSHR	7253	-0.00172259	6.52362	-2.45942	0.0162877	0.410152	-0.00117771	6.31396	-1.74202	0.0868112	0.315045
ILMN_1660654	CDCA2	157313											8.61716e-05	6.37016	0.183791	0.854788	0.813511
ILMN_1660661	TCP1	6950	0.00255373	7.63349	1.33747	0.185225	0.644998	-0.000560067	7.36387	-0.224029	0.823523	0.71827	-0.00192854	7.39166	-0.907567	0.367686	0.675438
ILMN_1660663	DYRK1A	1859	0.000920564	6.98275	0.925574	0.35772	0.734983	-0.000498571	6.58916	-0.54124	0.590417	0.647845	-0.00262056	6.92338	-2.07076	0.0426286	0.369627
ILMN_1660669	LOC653073	653073	-0.00135174	6.78674	-1.25078	0.215012	0.665446	-0.000187947	6.4522	-0.22083	0.826001	0.718878	-0.000993448	6.48165	-1.77599	0.0807322	0.449873
ILMN_1660674	LOC642181	642181	0.000103437	6.51681	0.284189	0.777071	0.843033						-0.000350168	6.41309	-0.896267	0.37364	0.678303
ILMN_1660691	RAB31	11031	0.00336633	9.53329	1.05913	0.293036	0.709489	0.00717386	8.88389	1.7358	0.0879132	0.316839	0.00282999	10.083	1.18672	0.239947	0.610529
ILMN_1660698	GTPBP8	29083	0.000125745	6.96741	0.166976	0.867851	0.857106	-0.000150957	6.88514	-0.125662	0.900435	0.735981	0.00109812	6.84895	1.3583	0.179381	0.569276
ILMN_1660718	GABBR2	9568											0.000595804	6.39125	0.943887	0.348958	0.665965
ILMN_1660723	RDH13	112724	-0.000555104	6.95064	-0.526175	0.600363	0.805804	0.00127147	6.66551	1.27881	0.206061	0.451192	0.000356721	6.93779	0.291112	0.771955	0.797551
ILMN_1660727	ENPP5	59084	0.000141653	6.56462	0.262093	0.793989	0.845862	0.000650311	6.47787	0.598458	0.551866	0.633617	-0.00131391	6.46742	-2.20469	0.0312643	0.339734
ILMN_1660729	ATP6V1C2	245973											0.00113746	6.44687	1.86812	0.0665593	0.422478
ILMN_1660730	SLC7A3	84889	-0.000983638	6.9968	-1.33243	0.186866	0.646126	-0.0039695	7.10133	-2.84231	0.00617422	0.103045	0.00091851	7.04367	1.13083	0.262561	0.623912
ILMN_1660732	PPP2R2B	5521	-0.00213853	6.80577	-1.21262	0.229188	0.675135	-0.000189258	6.35072	-0.267502	0.790032	0.709793	-0.00124448	6.92795	-0.714903	0.477402	0.719311
ILMN_1660741	ATP2B3	492	-0.000745434	6.5058	-1.64789	0.103676	0.578307	-0.00081691	6.35861	-1.82285	0.0734853	0.29465	1.34287e-05	6.44743	0.03419	0.972838	0.832346
ILMN_1660754	C13ORF25	407975	-0.000202783	6.67062	-0.221357	0.825433	0.850858	-0.000601738	6.43246	-1.06179	0.292738	0.516281	0.000331986	6.62319	0.288816	0.773703	0.797916
ILMN_1660775	LOC650152	650152	0.00209516	11.0645	1.22341	0.225112	0.672446	0.00490155	10.2557	2.02279	0.0477167	0.246138	0.00298216	11.4731	2.02867	0.0468719	0.378753
ILMN_1660778	ANKH	56172	0.000788447	6.50581	1.82687	0.0718106	0.543345						0.000376266	6.39251	0.797006	0.428545	0.701856
ILMN_1660786	HIPK1	204851						0.000633625	6.33268	1.13023	0.263034	0.496896	0.000704743	6.44669	1.29331	0.20079	0.585574
ILMN_1660787	SUCLA2	8803	0.0044812	8.61657	1.83706	0.070274	0.54179	-0.00242481	8.83861	-0.715504	0.47717	0.605296	-0.0030274	7.59486	-2.13539	0.0367604	0.35536
ILMN_1660793	PAQR4	124222	0.000403767	7.09092	0.38234	0.703321	0.829382	0.000821057	6.52229	1.05981	0.293628	0.516834	0.00255732	7.30971	1.79049	0.0783471	0.445566
ILMN_1660794	LBH	81606	0.000495115	6.54882	0.889328	0.376751	0.742182						-6.1609e-05	6.47115	-0.0947179	0.92485	0.825168
ILMN_1660797	FAM90A2P	389630	-4.74372e-05	6.52746	-0.110269	0.912499	0.863141	-0.00041665	6.37799	-0.883914	0.380395	0.563596	-0.000343655	6.47015	-0.838135	0.405234	0.692443
ILMN_1660806	CSRP2	1466	-0.00291866	8.67445	-0.881466	0.380961	0.743696	-0.00867642	8.645	-1.48875	0.141976	0.387931	-1.51079e-05	8.46789	-0.00614461	0.995117	0.835483
ILMN_1660810	TTC17	55761	-0.00178266	7.78065	-1.39006	0.168737	0.633467	-1.71528e-06	7.25066	-0.00107721	0.999144	0.755692	-0.00262796	7.88797	-1.53447	0.130094	0.518839
ILMN_1660812	C14ORF11	55837	0.000293853	6.69395	0.480796	0.632101	0.813739	-9.35164e-05	6.62632	-0.0916374	0.927302	0.741654	-0.000910092	6.64524	-1.22575	0.225011	0.601582
ILMN_1660815	CAB39L	81617	-0.00057651	6.56686	-1.03927	0.302113	0.713544	0.000261297	6.3319	0.523193	0.602835	0.652163	-0.000445404	6.46393	-0.729674	0.468387	0.716253
ILMN_1660816	P2RX2	22953						0.000795518	6.36994	1.45875	0.150033	0.397262	0.000189793	6.41256	0.4459	0.657251	0.770334
ILMN_1660817	DDB2	1643	-0.000738704	6.72385	-0.811527	0.419703	0.756436	0.00108993	6.5354	1.02228	0.310897	0.527134	-0.00123204	6.72769	-1.39395	0.1684	0.559749
ILMN_1660832	LOC285053	285053	-0.00607172	9.25334	-2.61167	0.0109325	0.382312	-0.00308202	8.67706	-0.918773	0.362023	0.554313	-0.00430442	9.46214	-1.31227	0.194354	0.58096
ILMN_1660837	CLCN3	1182	0.00057041	7.62745	0.490866	0.624995	0.812019	0.000247273	7.50033	0.176295	0.860677	0.727113	-0.000325648	7.53112	-0.229042	0.819604	0.80705
ILMN_1660839	LOC644242	644242	0.00069776	6.64585	1.04426	0.299812	0.712535	-3.85761e-05	6.33185	-0.0884516	0.929823	0.742174	-0.000486868	6.59613	-0.491432	0.624888	0.761551
ILMN_1660840	PPPDE1	51029	-0.000106337	8.8862	-0.0747941	0.940583	0.866683	-0.00172816	8.6688	-0.759954	0.450363	0.594119	-0.00200293	8.88446	-1.76546	0.0825014	0.452957
ILMN_1660844	INTS4	92105	-0.00138084	7.89254	-1.65448	0.102328	0.576914	-0.000270365	7.55358	-0.3017	0.76396	0.702832	0.000256007	7.98519	0.250097	0.803354	0.803912
ILMN_1660847	PFKFB3	5209	-0.00448247	8.89643	-0.99983	0.320698	0.721257	-0.010077	9.22648	-2.12427	0.0379254	0.225289	-0.00215291	7.57795	-0.660285	0.511561	0.730201
ILMN_1660852	ZC3H6	376940	-0.000520344	6.62174	-0.932737	0.354033	0.733516	-0.00196542	6.4707	-3.13383	0.00270672	0.0755351	-0.000671862	6.50923	-1.47958	0.144143	0.535313
ILMN_1660854	AMPD3	272	-0.000647593	6.6259	-0.891804	0.37543	0.741702	-0.00119818	6.49984	-1.27297	0.208112	0.452902	0.000515635	6.50518	1.00443	0.319145	0.651924
ILMN_1660856	ALG11	440138	-7.60941e-05	6.83283	-0.142736	0.886892	0.859744	0.000262151	6.6036	0.361859	0.718773	0.689943	0.000356513	6.73151	0.549324	0.584793	0.750622
ILMN_1660858	RIN1	9610	-0.00116615	6.82519	-1.58638	0.116978	0.590615	0.000454814	6.46712	0.967025	0.33755	0.541627	-0.00036045	6.84087	-0.439079	0.662159	0.771648
ILMN_1660864	RHBDL1	9028	-0.000156299	6.61227	-0.315896	0.752984	0.838821	0.00105573	6.46101	1.94693	0.0563958	0.26374	0.000203601	6.45725	0.489404	0.626315	0.761919
ILMN_1660868	ZBTB8OS	339487	-0.00018491	6.50665	-0.49024	0.625435	0.812127	0.00024323	6.35496	0.493287	0.623674	0.659143	-4.08173e-06	6.39609	-0.00983151	0.992188	0.835077
ILMN_1660869	LOC643438	643438	-5.09703e-05	6.71458	-0.0974352	0.922648	0.864442	-0.000689697	6.58771	-0.908738	0.367252	0.557018	0.0001979	6.61941	0.355244	0.723635	0.786913
ILMN_1660871	NEK6	10783	0.00325657	7.30415	2.29045	0.024888	0.43923	0.00537999	7.38664	2.90534	0.0051867	0.0966142	0.00462858	7.36382	2.94252	0.00460082	0.191564
ILMN_1660880	RNH1	6050	-0.00158223	8.11969	-1.04824	0.29799	0.711727	0.00461037	7.93387	2.89251	0.00537497	0.0978603	0.000102205	8.16818	0.0566741	0.95499	0.829747
ILMN_1660882	CHRM4	1132											-0.00016687	6.38563	-0.340057	0.734984	0.789511
ILMN_1660886	ELK4	2005	-8.8202e-05	6.51807	-0.188955	0.850653	0.854637	0.000201935	6.36244	0.496805	0.621206	0.658334	1.51113e-05	6.43704	0.0326614	0.974051	0.83252
ILMN_1660900	SNORA7B	677797	-0.00139314	6.85071	-2.32637	0.0227803	0.429383	-0.000169586	6.49546	-0.243641	0.808369	0.714497	-0.000823235	6.84309	-0.794501	0.42999	0.702414
ILMN_1660913	LOC284296	284296	0.000430046	6.56471	0.934632	0.353062	0.733126	0.000190657	6.40341	0.306985	0.759955	0.701733	-0.000206952	6.44886	-0.428892	0.669516	0.773589
ILMN_1660927	MGC35361	222234	0.000677788	6.52069	1.81409	0.0737757	0.545251
ILMN_1660935	MGC5139	84747	-0.000814394	6.68224	-1.56873	0.12104	0.59392	-0.000207887	6.48629	-0.34638	0.730311	0.693339	-0.000299393	6.57849	-0.469237	0.640577	0.765756
ILMN_1660938	TOE1	114034	-0.000311406	6.57705	-0.691129	0.491678	0.776831	-0.000179867	6.37762	-0.344009	0.732084	0.693854	1.50237e-05	6.51368	0.0305552	0.975724	0.832759
ILMN_1660963	CCIN	881	-0.000196495	6.54391	-0.42625	0.671181	0.822661						6.11638e-05	6.44543	0.174854	0.861775	0.814743
ILMN_1660965	PRR22	163154	-0.000220893	6.51527	-0.579288	0.56418	0.796735						0.000360215	6.40862	0.939124	0.351378	0.66723
ILMN_1660976	LOC653204	653204	-0.000440967	6.53915	-0.994094	0.323464	0.722342	0.000200996	6.34925	0.410427	0.683007	0.678919	-0.000418633	6.39273	-0.95742	0.342142	0.662613
ILMN_1660978	OR11G2	390439	-0.000584474	6.51381	-1.32463	0.189429	0.647856	0.000172702	6.36171	0.379083	0.706012	0.686098	-0.000404324	6.40661	-1.02219	0.310738	0.64827
ILMN_1660982	FLJ00312	399761	1.03904e-05	6.52895	0.0238661	0.981025	0.871472
ILMN_1660986	PER3	8863	-0.00649694	8.06584	-2.9139	0.0047361	0.312011	-0.013034	7.70587	-5.12126	3.62175e-06	0.00516479	-0.00110976	7.97975	-0.362951	0.717899	0.785576
ILMN_1660999	WBP11P1	441818	-0.000572539	6.53003	-1.5384	0.128278	0.599371	-0.000371068	6.37629	-0.801122	0.426333	0.584375	-0.000553329	6.42555	-1.37745	0.173416	0.564211
ILMN_1661000	RPS6KC1	26750	-0.00069388	7.24476	-0.978236	0.331191	0.725295	-2.4957e-07	7.00987	-0.000242827	0.999807	0.755815	-0.00188815	7.18942	-2.15638	0.0350136	0.350457
ILMN_1661002	RFWD2	64326	-0.00027146	9.07165	-0.30139	0.763975	0.840771	-0.00108737	8.83268	-1.07136	0.288451	0.513602	-0.000280275	9.08869	-0.324221	0.746882	0.792167
ILMN_1661010	ZMAT1	84460	-0.000582298	6.4871	-1.35468	0.179702	0.641287
ILMN_1661051	WBP11	51729	-0.000147212	6.60788	-0.311866	0.756032	0.839367	-0.00048766	6.47592	-0.648117	0.519469	0.621285	0.00027238	6.49745	0.576831	0.56618	0.745416
ILMN_1661052	LOC90586	90586	9.69629e-05	6.52704	0.208742	0.835231	0.85235	-5.65621e-05	6.37691	-0.0977457	0.922472	0.740652	-0.000237797	6.4463	-0.504376	0.615818	0.759176
ILMN_1661055	LOC440080	440080	-0.000165326	6.50784	-0.345079	0.731028	0.83478						-0.000679069	6.3802	-1.40153	0.166133	0.557669
ILMN_1661066	LOC644596	644596	-0.000380896	6.60028	-0.761286	0.448941	0.764826	0.000227168	6.4368	0.426676	0.671196	0.675105	0.000212136	6.46792	0.576137	0.566646	0.745536
ILMN_1661076	WFDC10B	280664	-0.000191252	6.53196	-0.459865	0.646981	0.81724						0.00014795	6.41802	0.353495	0.724938	0.787215
ILMN_1661078	LOC644844	644844	5.75651e-05	6.58993	0.122401	0.902918	0.861889	-0.000118562	6.4986	-0.19526	0.845872	0.723657	0.000516305	6.46635	1.38419	0.171354	0.5624
ILMN_1661113	GH2	2689	0.000509095	6.54264	1.00863	0.316488	0.719575	-0.000202783	6.38916	-0.409953	0.683352	0.67903	-0.000155273	6.43857	-0.376438	0.7079	0.783204
ILMN_1661128	LOC646154	646154	0.000329713	6.51384	0.928992	0.355957	0.734285						-0.000845286	6.42543	-1.77895	0.0802395	0.448998
ILMN_1661137	SH3RF2	153769	0.00138202	6.8874	1.50817	0.13583	0.604531	0.00200702	6.82026	1.18219	0.241959	0.481418	-0.00210927	6.81761	-1.95016	0.0557652	0.400009
ILMN_1661138	GON4L	54856	-0.000206046	7.90674	-0.18076	0.857057	0.855567	0.00163129	7.31125	1.09131	0.279652	0.50804	0.00278307	8.08271	2.55401	0.013168	0.26966
ILMN_1661142	TMF1	7110	-0.000151375	6.96006	-0.18982	0.849978	0.854539	0.000641051	6.71989	0.600873	0.550268	0.632998	-0.00220535	6.92326	-2.28328	0.025918	0.326293
ILMN_1661143	TSHR	7253	-0.000324359	6.48624	-0.563846	0.574589	0.79925
ILMN_1661156	USP31	57478	0.00019404	6.52497	0.432422	0.66671	0.821684	-0.000237362	6.34008	-0.58595	0.560185	0.636798	-0.000184012	6.56158	-0.248329	0.804716	0.804179
ILMN_1661160	C3ORF55	152078	0.000982958	6.76118	1.25901	0.21204	0.663289	-0.000792606	6.79081	-0.660717	0.511412	0.618382	-1.14031e-05	6.39972	-0.0190218	0.984886	0.834057
ILMN_1661169	LOC653891	653891	0.000315302	6.52216	0.720941	0.47325	0.771133
ILMN_1661170	NDUFB8	4714	-0.000676086	11.1006	-0.459108	0.647522	0.817365	-0.00220238	11.2217	-1.7823	0.0799392	0.305027	0.000263868	10.7807	0.257081	0.797983	0.802853
ILMN_1661173	TRIP4	9325	-0.000302035	7.73743	-0.36496	0.716197	0.831934	-0.00181904	7.56239	-1.80227	0.076705	0.299956	0.000872173	7.76294	1.04328	0.300944	0.643812
ILMN_1661178	NR4A1	3164	-0.000339109	6.55649	-0.729117	0.468265	0.769885	-0.000464109	6.38944	-0.928839	0.356825	0.551573	0.000460209	6.45392	1.04563	0.299864	0.643306
ILMN_1661189	ZBTB41	360023	0.00046381	6.66689	0.818989	0.41546	0.755137	-0.000783267	6.55906	-0.920989	0.360875	0.553712	-0.000692611	6.56863	-1.03342	0.305496	0.645912
ILMN_1661196	CSF2RA	1438	0.00383644	6.98079	1.70716	0.0920464	0.565301	0.00469916	6.9353	1.29812	0.19939	0.445481	0.00242563	6.56065	3.19326	0.00222781	0.160532
ILMN_1661197	CLCF1	23529	-0.00184132	6.8412	-1.47607	0.144231	0.612803	0.00159716	6.48929	1.20202	0.234245	0.475332	0.00188745	7.07941	0.809352	0.421464	0.699081
ILMN_1661220	TRIM16	10626	0.000443103	6.50982	0.957682	0.341387	0.72902
ILMN_1661264	SHMT2	6472	-0.000564257	8.21753	-0.329006	0.743094	0.837026	0.00325627	7.7927	2.25292	0.0280654	0.198802	0.000822579	8.42427	0.494186	0.622954	0.761049
ILMN_1661266	HLA-DQB1	3119	0.00686179	7.06112	2.23494	0.0284839	0.454323	0.000893101	6.41228	1.07209	0.288126	0.5134	0.0117809	7.38359	2.26583	0.0270297	0.329428
ILMN_1661288	LOC399829	399829						2.61066e-06	6.36182	0.00433186	0.996559	0.755213	5.36405e-06	6.41998	0.013654	0.989151	0.834654
ILMN_1661293	ZNF224	7767	-0.000297458	6.93741	-0.28104	0.779476	0.843442	0.000954006	6.55456	1.03063	0.306999	0.524876	-0.00233113	6.97334	-2.05973	0.0437073	0.371935
ILMN_1661299	TLE6	79816	0.000725311	6.49335	1.57388	0.119842	0.592965						-0.000399015	6.43908	-0.73506	0.465125	0.715147
ILMN_1661301	LOC647624	647624	-0.000179597	6.5982	-0.384599	0.701653	0.829046	-0.00035191	6.4172	-0.740899	0.461746	0.598973	0.000504668	6.48335	0.979706	0.331108	0.657144
ILMN_1661303	FLJ46309	649598	-0.000421023	6.66452	-0.704094	0.483616	0.774322						0.000303049	6.52224	0.557248	0.579401	0.749063
ILMN_1661306	LOC643433	643433	-0.0054199	10.7631	-2.90847	0.00481036	0.312567	-0.00611111	10.3997	-2.12467	0.0378906	0.225208	0.000134927	10.7899	0.0981491	0.922136	0.824744
ILMN_1661309	XKR4	114786	0.00048702	6.57386	0.609601	0.54402	0.791638						-0.000250811	6.44106	-0.354858	0.723922	0.78698
ILMN_1661325	PKP4	8502	0.000593505	6.79788	0.833193	0.407456	0.752625	0.000966708	6.482	1.46973	0.147043	0.393842	-0.00234085	6.84293	-1.98022	0.0522037	0.392088
ILMN_1661335	SPTBN1	6711	0.0052034	10.834	1.51535	0.134005	0.603329	0.00742331	10.7612	1.83724	0.0713029	0.290899	0.00195344	10.4071	0.668739	0.50619	0.728565
ILMN_1661337	SRM	6723	-0.00103844	8.0404	-0.669996	0.504976	0.780828	0.00175259	8.13767	0.693482	0.490778	0.610647	-0.00111219	8.03392	-0.640923	0.523978	0.733881
ILMN_1661342	SEPT6	23157	0.000306303	6.54484	0.40658	0.685507	0.825721						0.000724854	6.50828	1.28873	0.202369	0.586672
ILMN_1661346	LOC648210	648210	-0.00330416	9.41704	-2.07754	0.0412722	0.495253	-0.010499	8.82335	-3.7246	0.00044519	0.0350823	-0.00338145	9.70575	-2.21338	0.0306292	0.338333
ILMN_1661363	CDC14B	8555	0.000132671	6.64544	0.264474	0.792161	0.845561	0.0012378	6.532	1.55812	0.12465	0.367262	-0.0011123	6.4932	-2.50464	0.014951	0.279788
ILMN_1661366	PGAM1	5223	-0.000215095	6.77581	-0.364621	0.716449	0.831983	0.00085533	6.58262	1.10645	0.273105	0.503754	0.000333987	6.71872	0.578547	0.565029	0.74512
ILMN_1661373	AGPAT3	56894	0.000365903	6.53498	0.674801	0.501935	0.77993	0.000192872	6.39157	0.336879	0.737425	0.695396	-0.000124798	6.40806	-0.258992	0.796515	0.802561
ILMN_1661376	GRIK2	2898	0.000515006	6.50062	1.00395	0.318723	0.720473						0.000581813	6.40043	1.11362	0.269819	0.628006
ILMN_1661399	LOC649604	649604	0.000508302	6.63928	0.931456	0.354691	0.73378	0.00022543	6.44996	0.37566	0.708541	0.686867	0.000529437	6.51735	1.17891	0.243022	0.612361
ILMN_1661409	C3ORF63	23272	0.000109306	6.98366	0.139209	0.889669	0.86012	0.000126263	6.75579	0.134635	0.893367	0.734447	-0.00117203	6.94417	-1.30442	0.197002	0.582886
ILMN_1661416	LOC400958	400958	0.000150676	6.623	0.352758	0.725287	0.83369	9.91931e-06	6.48261	0.0152805	0.987861	0.753589	0.000729561	6.52914	1.35659	0.179922	0.569724
ILMN_1661417	MAGED2	10916	-0.00123681	6.75629	-1.59323	0.115433	0.589306	-0.00222146	6.57397	-2.54291	0.0136861	0.146962	-0.000945876	6.66446	-1.08428	0.282517	0.634779
ILMN_1661424	THAP6	152815	0.000579249	6.97696	0.740985	0.461081	0.768046	-0.00141515	6.84086	-1.74627	0.0860634	0.313986	0.000439575	6.73699	0.610757	0.543634	0.739431
ILMN_1661427	RFNG	5986	0.000280637	6.5915	0.589275	0.557497	0.795079	0.000114458	6.42514	0.190861	0.849301	0.724465	-0.000272923	6.49218	-0.639068	0.525176	0.734228
ILMN_1661428	ATP11C	286410	-0.000172829	6.71652	-0.257861	0.797241	0.846394	0.000259539	6.50962	0.449062	0.655062	0.669746	0.000236178	6.62656	0.330974	0.7418	0.791041
ILMN_1661432	NUP43	348995	0.000144031	8.51376	0.075948	0.939668	0.86657	0.00148304	8.12106	0.601845	0.549625	0.632749	0.0037957	8.21187	1.93269	0.0579296	0.404485
ILMN_1661439	FLOT1	10211	0.00157988	9.10341	1.14316	0.25671	0.691507	0.00211057	8.95078	1.59375	0.116433	0.356905	-0.000597709	9.55687	-0.386899	0.70018	0.781336
ILMN_1661440	MGC15634	84841	-0.000388473	6.61789	-0.875909	0.383955	0.744755	-0.000336696	6.39141	-0.745965	0.458704	0.597691	-2.62928e-05	6.52291	-0.0540055	0.957108	0.830059
ILMN_1661451	LOC645520	645520	0.00034388	6.58463	0.614499	0.540798	0.790794	7.66043e-05	6.42827	0.107292	0.914928	0.739072	0.000682571	6.4866	1.22582	0.224987	0.601567
ILMN_1661458	ARF1	375	-0.000544863	6.54985	-1.03443	0.304355	0.714515	0.000121586	6.38688	0.227107	0.82114	0.717683	-0.00037341	6.45065	-0.843106	0.402469	0.691273
ILMN_1661461	LOC283547	283547	0.00122421	6.56801	2.27452	0.0258764	0.443634						0.00139322	6.55795	1.96485	0.0539997	0.396174
ILMN_1661484	ZBTB45	84878	-0.000191754	7.13003	-0.248122	0.804737	0.847607	-0.000432111	7.00002	-0.44491	0.658042	0.670749	0.00106607	6.9956	1.33554	0.186672	0.57514
ILMN_1661485	RBM34	23029	0.000348167	8.19929	0.367636	0.714209	0.831545	-0.00205951	8.15592	-1.40734	0.164668	0.41294	-0.000963038	8.00052	-0.955489	0.343109	0.66308
ILMN_1661488	LOC729905	729905	9.86356e-05	6.57859	0.233689	0.815881	0.849375	0.00113977	6.42648	1.66033	0.102251	0.338302	-0.000263842	6.44823	-0.498471	0.619948	0.760264
ILMN_1661490	PFDN6	10471	-6.79866e-05	7.0125	-0.0820205	0.934855	0.865975	0.000750904	6.85303	0.858578	0.394111	0.570144	-0.000425889	6.86159	-0.639384	0.524972	0.734169
ILMN_1661491	SH3GL2	6456	-0.000851321	6.51068	-1.44509	0.152715	0.620457	-0.000235115	6.37199	-0.31072	0.757128	0.700953	-0.00195391	6.40087	-2.29702	0.0250712	0.323763
ILMN_1661500	B4GALT4	8702	-0.000324071	7.52891	-0.209209	0.834868	0.852295	0.00254668	7.45753	1.2885	0.202691	0.448336	-0.00307318	7.56382	-2.06038	0.0436426	0.371799
ILMN_1661544	DGKA	1606	0.000171627	6.52423	0.383928	0.702149	0.829146	-0.000129941	6.3612	-0.25225	0.801741	0.712814	0.000434257	6.41965	1.05913	0.293726	0.640378
ILMN_1661554	DIAPH1	1729	-0.00257095	7.21078	-1.6008	0.113743	0.587841	0.000877352	6.50574	0.977373	0.332447	0.538973	-0.00309163	7.64242	-1.76735	0.0821815	0.452406
ILMN_1661566	FSTL4	23105	0.000437595	6.7201	0.793666	0.429964	0.759489	0.000572641	6.65869	0.696836	0.488692	0.60984	0.000287126	6.57149	0.541998	0.589798	0.75205
ILMN_1661580	LOC645177	645177	0.000540424	6.52257	1.12396	0.264717	0.695758						0.00010156	6.40974	0.227898	0.820489	0.807218
ILMN_1661588	GSTTP2	653399	-6.54675e-05	6.5227	-0.154565	0.877591	0.858468	0.00124565	6.35012	2.35885	0.0217247	0.17858	-0.000285652	6.41269	-0.660342	0.511525	0.73019
ILMN_1661589	CD151	977	0.000896212	6.7919	0.802644	0.424788	0.757964	0.00233601	6.7636	1.14355	0.257512	0.492994	-0.00112666	6.56389	-1.67671	0.0987281	0.479362
ILMN_1661593	FAM18B	51030	0.00200749	8.39246	1.113	0.269364	0.698131	-0.00189699	8.18602	-0.695915	0.489264	0.610062	-0.00325107	8.20636	-1.72258	0.0900408	0.465809
ILMN_1661594	C2ORF42	54980	1.039e-05	7.81639	0.0100925	0.991975	0.87271	0.00108376	7.50708	0.789789	0.432871	0.587082	-1.55333e-05	8.0262	-0.0144739	0.988499	0.834563
ILMN_1661595	C1ORF53	388722	0.00169022	7.12101	1.06587	0.289999	0.708086	-0.00159053	7.39357	-0.917087	0.362898	0.554769	0.000280214	6.54132	0.524521	0.601821	0.755402
ILMN_1661596	FLVCR1	28982	-0.000473135	6.61935	-0.73568	0.464285	0.768872	-0.00083204	6.43422	-1.33553	0.186926	0.434163	0.000760251	6.54078	1.13945	0.258981	0.621829
ILMN_1661599	DDIT4	54541	0.00184438	9.25277	0.381906	0.703642	0.829447	0.0124297	9.33713	2.06546	0.0433615	0.236925	0.00344702	9.59351	0.812785	0.419508	0.698302
ILMN_1661618	C20ORF85	128602	0.000402793	6.51992	0.934219	0.353273	0.733211	-0.000733252	6.35631	-1.44567	0.153657	0.401305
ILMN_1661622	TBC1D7	51256	0.00248927	7.43187	2.19513	0.0313368	0.464595	0.00138915	7.3948	1.10677	0.272967	0.503662	0.00184767	7.32694	1.5073	0.136906	0.526894
ILMN_1661631	LILRA3	11026	0.0023857	6.63619	1.40325	0.164784	0.630444						0.0049642	6.69699	2.55625	0.0130919	0.269233
ILMN_1661636	ZMYM2	7750	-0.000129672	8.08446	-0.100246	0.920424	0.864159	-0.00249878	7.89264	-1.37256	0.175178	0.423213	-0.000388895	8.01228	-0.263788	0.792834	0.801826
ILMN_1661646	BANK1	55024	0.00124606	6.78541	1.47012	0.14583	0.614294	-0.000551824	6.87283	-0.485999	0.6288	0.660812	-0.000300156	6.45529	-0.757783	0.451504	0.710392
ILMN_1661647	LOC646144	646144	-6.76225e-05	6.65812	-0.132826	0.894697	0.860797	-0.000367386	6.4382	-0.659921	0.511919	0.618567	-6.59508e-05	6.58131	-0.104101	0.917431	0.824003
ILMN_1661653	DET1	55070	-0.000404715	7.16625	-0.475456	0.635883	0.814641	0.000546881	7.0031	0.464886	0.643755	0.665883	-0.00259933	7.0276	-2.87774	0.0055169	0.203728
ILMN_1661674	VCL	7414						0.000726515	6.3346	1.42038	0.160855	0.409018
ILMN_1661683	THRA	7067	-0.000624203	6.70225	-0.749192	0.456151	0.766756	0.00145522	6.52421	1.28844	0.202712	0.448354	-0.00153559	6.55417	-1.94836	0.0559853	0.400476
ILMN_1661695	IRAK3	11213	0.000656038	7.78574	0.262181	0.793921	0.845851	-0.00230479	7.21794	-0.894753	0.37462	0.560743	0.00276143	8.31216	0.850248	0.398519	0.689579
ILMN_1661708	LGALS7	3963											0.000138481	6.38287	0.272333	0.786287	0.800505
ILMN_1661717	TFDP1	7027	0.00196721	8.3105	1.22092	0.226049	0.673071	0.00215862	8.09981	1.23386	0.222234	0.46536	-0.00100756	8.32159	-0.80293	0.425139	0.70053
ILMN_1661755	FAM129B	64855	-0.00118178	9.30793	-0.446484	0.656571	0.819427	0.00637729	7.82016	2.2847	0.0260096	0.192887	0.00125838	10.1814	0.726002	0.47062	0.717004
ILMN_1661770	JMJD2C	23081	-0.000408439	6.6751	-0.863821	0.390518	0.747031	0.000327493	6.46365	0.585349	0.560586	0.636949	-0.000727141	6.58756	-1.32632	0.189688	0.577467
ILMN_1661776	CENPJ	55835	-0.00138443	7.17017	-1.31869	0.191399	0.649161	-0.00200799	6.76551	-2.23222	0.02948	0.202573	-0.00202594	7.29116	-2.09225	0.0405926	0.365022
ILMN_1661777	NR3C2	4306	-0.000453047	6.93004	-0.666544	0.507166	0.781471	-0.00130211	6.57086	-1.98908	0.0514197	0.25406	0.000317605	6.98838	0.312911	0.755418	0.794032
ILMN_1661799	HIGD1A	25994	0.00498926	8.82212	1.99578	0.0496924	0.513357	0.00107832	8.97709	0.338628	0.736114	0.695019	0.000423224	8.03818	0.290877	0.772134	0.797589
ILMN_1661802	RAPGEF4	11069	-1.09048e-05	6.87473	-0.0115786	0.990793	0.872578	-0.00199429	6.623	-1.45347	0.151489	0.3989	-0.00230098	6.94821	-1.51685	0.13448	0.524031
ILMN_1661804	CTF1	1489	-2.6288e-05	6.86575	-0.0298881	0.976238	0.870923	-0.00114498	6.9787	-0.951771	0.345166	0.545486	-0.000419294	6.55487	-0.913018	0.364834	0.674042
ILMN_1661833	ANKRD12	23253	-0.00111128	8.76111	-0.767356	0.445347	0.763844	-0.0052396	8.30874	-2.58415	0.0123041	0.14043	-0.000391876	8.74614	-0.208155	0.835803	0.810079
ILMN_1661860	ASPSCR1	79058	5.75068e-05	6.491	0.151001	0.880391	0.858854	0.00051151	6.33298	1.1014	0.275275	0.505189
ILMN_1661861	CSF2	1437	0.000180818	6.51206	0.358547	0.72097	0.832861						-6.74149e-05	6.40742	-0.152271	0.879477	0.817792
ILMN_1661875	ANK3	288	0.000567447	6.63321	1.10427	0.273106	0.699994	-0.000565509	6.43371	-1.12528	0.265108	0.498335	-0.00022262	6.47963	-0.484526	0.629751	0.762802
ILMN_1661886	APEX1	328	-0.000672049	9.72949	-0.485238	0.628962	0.812983	-0.000957399	9.64329	-0.769823	0.444532	0.591772	1.29916e-05	9.55587	0.00765641	0.993916	0.835316
ILMN_1661888	MEF2A	4205	0.000414855	7.13827	0.258884	0.796454	0.846266	0.000340198	6.62061	0.28358	0.777743	0.706553	-0.00518979	7.11303	-3.47044	0.00096107	0.13336
ILMN_1661895	PI15	51050	0.000153278	6.8707	0.0731875	0.941857	0.866839						-0.00194953	6.53843	-1.40896	0.163935	0.555612
ILMN_1661917	LOC644039	644039	-0.00269757	12.3978	-1.4901	0.140509	0.609232	-0.00332284	11.6937	-1.62584	0.109411	0.347755	5.05126e-05	12.5489	0.0316234	0.974876	0.832638
ILMN_1661940	CAMTA1	23261	0.000593053	6.76601	0.673517	0.502747	0.78017	9.51643e-05	6.46723	0.129936	0.897067	0.735252	-0.00137525	6.83197	-0.808842	0.421756	0.699197
ILMN_1661945	C14ORF156	81892	-7.47382e-06	10.131	-0.00470544	0.996258	0.873188	-0.00160457	10.2596	-0.914109	0.364447	0.555573	5.81532e-05	9.68321	0.0512439	0.959299	0.830382
ILMN_1661968	LOC644010	644010	-5.14657e-05	6.51704	-0.109659	0.912981	0.863203	9.74317e-05	6.35902	0.186778	0.852487	0.725212	-0.000377641	6.41435	-0.678638	0.499939	0.726627
ILMN_1661971	ARHGAP25	9938	-0.000251223	6.54798	-0.60815	0.544977	0.791887	0.000174781	6.39922	0.370558	0.712318	0.68801	0.000162935	6.45072	0.393914	0.695021	0.78007
ILMN_1661994	ESRRG	2104	-0.000521769	6.60845	-0.558955	0.577905	0.800036	-0.000310139	6.47985	-0.215216	0.830354	0.719939	0.000108638	6.38773	0.207618	0.83622	0.810156
ILMN_1661998	METTL6	131965	-0.000135992	6.57062	-0.316626	0.752432	0.838722	-3.12398e-05	6.44556	-0.0427758	0.966027	0.749416	-0.000636331	6.45997	-1.62535	0.109253	0.494052
ILMN_1662008	CDAN1	146059	-0.000225583	6.5244	-0.524348	0.601626	0.806133
ILMN_1662010	DLK2	65989	0.00051265	6.68183	1.06302	0.29128	0.70868	-0.00100151	6.57649	-1.18249	0.241841	0.481327	-0.000106592	6.57182	-0.181778	0.856361	0.813789
ILMN_1662016	SCRN2	90507	-0.00150487	6.91082	-1.05255	0.296022	0.710845	-0.000653369	6.9872	-0.37024	0.712554	0.688081	-0.000656608	6.5526	-0.992824	0.324725	0.654266
ILMN_1662021	ZNF326	284695	-0.000189034	6.73251	-0.33456	0.738917	0.836255	0.000151788	6.47686	0.225925	0.822055	0.717909	-0.000778278	6.56654	-1.43714	0.155797	0.547699
ILMN_1662023	KLF7	8609	-0.00023837	6.60696	-0.467836	0.641297	0.815918	0.000601627	6.42789	1.03208	0.306321	0.524479	-0.000191719	6.48455	-0.378839	0.706125	0.782777
ILMN_1662026	BTK	695	0.00015722	6.94063	0.0918633	0.927058	0.865	-0.000119174	6.40468	-0.237585	0.813041	0.715671	0.00535949	7.02888	2.72125	0.00846811	0.234209
ILMN_1662038	LARGE	9215	-0.00523371	7.94104	-3.2188	0.00192218	0.267579	-0.00940367	7.49649	-3.34434	0.00145071	0.0587708	0.00020575	8.20535	0.100814	0.920029	0.824413
ILMN_1662049	AGPAT5	55326	-0.000140676	6.69052	-0.186393	0.852654	0.854929	0.000311447	6.3341	0.647931	0.519588	0.621328	-0.00231833	6.7887	-2.66509	0.0098403	0.24689
ILMN_1662065	WDR92	116143	-0.000265445	7.18176	-0.307072	0.759664	0.840012	-0.000379638	7.16032	-0.32805	0.744056	0.697289	-0.000715886	7.07404	-0.709642	0.480635	0.720394
ILMN_1662081	KRTAP3-2	83897	0.000220934	6.61598	0.351605	0.726148	0.833854	-0.00219643	6.87713	-1.05556	0.295549	0.518018	-0.00120658	6.55283	-1.72645	0.0893372	0.464643
ILMN_1662086	GUCA1A	2978	0.000495232	6.58608	1.00712	0.317205	0.719864	-0.000366274	6.45876	-0.558866	0.578406	0.643549	-0.000223924	6.50359	-0.497102	0.620908	0.760516
ILMN_1662117	TCP11	6954	-0.000474429	6.53084	-1.11597	0.268099	0.697491
ILMN_1662128	ISY1	57461	0.000432895	6.71602	0.724836	0.470872	0.77054	0.00144499	6.47364	2.25285	0.0280699	0.198814	-0.00129611	6.57113	-2.1048	0.0394441	0.362271
ILMN_1662129	RCN2	5955	0.00265962	8.80416	1.343	0.183437	0.643776	-0.000521898	8.69318	-0.185923	0.853154	0.725368	-0.00284765	8.6586	-1.44421	0.153807	0.545679
ILMN_1662130	LOC730316	730316	-0.00100733	9.33588	-0.57346	0.568097	0.79769	-0.00348086	9.33721	-1.89825	0.062647	0.275329	0.000206836	9.30438	0.129956	0.897029	0.820718
ILMN_1662151	CDY1B	253175	3.76302e-05	6.53452	0.069935	0.944437	0.867154	0.000678167	6.3672	1.39495	0.168354	0.416631	-0.000253452	6.41435	-0.483857	0.630223	0.762922
ILMN_1662158	LOC653147	653147	0.000260027	7.20268	0.34786	0.728947	0.834387	-0.000533726	7.11082	-0.639185	0.525221	0.623319	0.00069191	7.16617	0.920866	0.360755	0.672016
ILMN_1662161	TBC1D13	54662	0.000939845	7.59403	0.847953	0.399238	0.74996	0.000518591	7.65543	0.398292	0.691879	0.681726	0.00194829	7.45597	1.78088	0.0799207	0.448427
ILMN_1662166	PTK7	5754	-0.000200085	6.63948	-0.197909	0.843667	0.85361						-0.000749458	6.68397	-0.717103	0.476053	0.718856
ILMN_1662168	SP3	6670	-0.000133018	6.56051	-0.294445	0.769254	0.841691	-0.000617454	6.36919	-0.920218	0.361274	0.553921	-0.000312397	6.41972	-0.808615	0.421885	0.699248
ILMN_1662174	ORMDL3	94103	-0.00341124	8.42866	-0.867174	0.38869	0.746404	-0.00838128	9.01818	-2.60119	0.0117711	0.137686	0.000872989	6.9981	0.694228	0.49018	0.723523
ILMN_1662184	C5ORF34	375444	-1.75321e-05	6.67868	-0.0330487	0.973726	0.870633	-0.000125819	6.4071	-0.255878	0.798951	0.7121	0.000255389	6.62205	0.479326	0.633424	0.763742
ILMN_1662188	WNT11	7481	-0.00537605	7.22553	-3.18733	0.00211512	0.273023	-0.00573999	6.84849	-2.9528	0.0045421	0.0918746	-0.0039047	7.2306	-2.16341	0.0344446	0.348785
ILMN_1662192	ZNF248	57209	-0.000777757	7.09909	-0.564944	0.573846	0.799073	0.000772462	6.64593	0.755587	0.452957	0.59524	-0.000532929	7.0625	-0.377622	0.707025	0.782994
ILMN_1662198	RANGAP1	5905	0.000656797	8.24422	0.551469	0.582997	0.801228	0.00403693	8.14979	2.73036	0.00836675	0.116987	0.00247742	8.31108	1.72286	0.0899908	0.465726
ILMN_1662232	DCTN2	10540	-0.000632899	9.92533	-0.586063	0.559642	0.795614	0.00116163	9.71487	0.787851	0.433995	0.587542	0.000824522	10.0338	0.636427	0.526884	0.734722
ILMN_1662243	ING1	3621	-0.00220401	7.54168	-1.46308	0.147743	0.616043	-0.00642653	7.56071	-3.54688	0.000779753	0.0443995	-0.00441484	7.85253	-1.65924	0.102212	0.484458
ILMN_1662256	PARP6	56965	7.41076e-05	6.51981	0.187344	0.851911	0.854821						6.83956e-05	6.39944	0.169634	0.86586	0.815455
ILMN_1662263	MDP1	145553	-0.0017374	7.26993	-2.24131	0.0280491	0.452645	-0.00247276	7.01956	-2.44158	0.0176971	0.162488	0.000312207	7.22713	0.443803	0.658758	0.770739
ILMN_1662306	RABL3	285282	0.00135815	7.14345	1.54263	0.127249	0.598629	-2.09712e-05	7.1052	-0.0172104	0.986328	0.753301	-0.000170376	6.87407	-0.246038	0.80648	0.804524
ILMN_1662316	VPS33A	65082	-0.000340925	7.04755	-0.471998	0.638337	0.815222	-0.00100902	6.91544	-1.31041	0.195228	0.441799	0.00123778	6.92097	1.71492	0.0914468	0.468101
ILMN_1662318	CCDC59	29080	-0.00365326	9.10033	-1.95772	0.0540882	0.520944	-0.00920896	8.83464	-4.49978	3.32895e-05	0.0131975	-0.00074581	9.03559	-0.331377	0.741498	0.790974
ILMN_1662328	CNNM3	26505	-0.00339866	7.70735	-1.92221	0.058485	0.527569	-0.00411949	7.16663	-2.56466	0.0129407	0.143538	-0.000449664	7.76733	-0.330508	0.742151	0.791119
ILMN_1662331	PDSS2	57107	0.0027383	7.66262	1.8713	0.0653146	0.536344	0.00206506	7.77415	1.10945	0.271817	0.502895	0.0011556	7.45683	1.01887	0.312299	0.64896
ILMN_1662334	DNAJA3	9093	-0.000477802	9.04687	-0.296419	0.767752	0.84143	-0.00349957	9.01779	-2.53496	0.0139681	0.148202	0.00047258	8.6424	0.378983	0.706019	0.782752
ILMN_1662340	ZNF358	140467	-0.000295363	9.07222	-0.178964	0.858462	0.855769	0.000537814	9.25649	0.274125	0.784963	0.708465	7.18937e-05	8.76153	0.0529715	0.957928	0.83018
ILMN_1662358	MX1	4599	0.000543014	10.0058	0.143295	0.886452	0.859684	0.000515753	8.30284	0.101969	0.919134	0.739956	-0.000332296	10.8375	-0.107381	0.91484	0.823593
ILMN_1662359	HIST1H4K	8362	-0.00100716	6.65159	-1.44605	0.152447	0.620222	-0.00128451	6.43716	-1.87053	0.0664634	0.282351	-0.00120674	6.58602	-1.68885	0.0963643	0.47576
ILMN_1662362	LGR6	59352											0.000202961	6.33567	0.385872	0.700937	0.781521
ILMN_1662364	AARS	16	0.00165361	10.2872	1.27252	0.207231	0.659788	0.00331111	10.3261	2.19875	0.0319012	0.20977	-0.000606203	10.0825	-0.392535	0.696034	0.78032
ILMN_1662370	LOC646906	646906	-0.000501532	6.52705	-1.02611	0.308229	0.716166	-0.000262914	6.36679	-0.536317	0.593792	0.649031	0.000223806	6.42677	0.502487	0.617138	0.759525
ILMN_1662371	LOC648748	648748	1.61339e-05	6.52811	0.0331646	0.973634	0.870623	-0.000104998	6.369	-0.213946	0.83134	0.720178	-0.000373141	6.42709	-0.922758	0.359776	0.671525
ILMN_1662390	ASPHD1	253982											0.000910237	6.40413	1.05001	0.297864	0.642362
ILMN_1662409	LOC440525	440525	0.000467412	6.65278	1.07497	0.285931	0.706169	-5.03536e-05	6.47464	-0.08286	0.934248	0.743082	0.000457776	6.53556	0.81538	0.418033	0.69771
ILMN_1662413	HGSNAT	138050	0.00059297	6.68467	1.12809	0.262981	0.694854	-0.000339178	6.48821	-0.621469	0.536728	0.627697	0.00025561	6.59147	0.499972	0.618897	0.759989
ILMN_1662417	LRPPRC	10128	-0.00231047	8.07534	-1.51038	0.135266	0.604163	-0.004243	8.11056	-2.29671	0.0252684	0.190616	-0.000535912	7.94043	-0.536251	0.593739	0.75316
ILMN_1662419	COX7A1	1346	0.00437098	10.0308	1.46524	0.147153	0.615507	0.00468471	10.5424	1.75966	0.0837427	0.310685	-0.000396871	9.10564	-0.187919	0.851565	0.812937
ILMN_1662426	AP2S1	1175	0.00293856	8.08394	1.31867	0.191405	0.649164	0.00419992	7.92246	1.25077	0.216046	0.459969	0.00372334	7.96152	1.34624	0.183215	0.572404
ILMN_1662427	PTP4A3	11156	-0.000239043	6.55603	-0.501031	0.617858	0.81026						-0.000478504	6.48548	-0.665427	0.508291	0.729208
ILMN_1662438	SOD1	6647	0.00288017	11.4128	1.84898	0.0685134	0.539935	-0.000608397	11.6361	-0.403679	0.687935	0.680485	-0.000673171	10.8157	-0.617332	0.539318	0.73824
ILMN_1662451	FCER2	2208	9.46743e-05	6.50791	0.101041	0.919795	0.864079						-0.000389247	6.44999	-0.536535	0.593544	0.753105
ILMN_1662453	PRDM6	93166	-0.000366072	6.56033	-0.902078	0.369984	0.739692	0.00020216	6.38032	0.376173	0.708162	0.686752	-6.92485e-06	6.43469	-0.0154535	0.987721	0.834454
ILMN_1662482	LPPR4	9890	0.000176665	6.82671	0.14494	0.885158	0.859508	0.000100604	6.47489	0.107236	0.914972	0.739081	-0.00173951	6.97685	-0.824412	0.412924	0.695637
ILMN_1662483	SMA5	11042	0.000491991	6.58975	0.732727	0.466073	0.769329	4.00587e-05	6.35565	0.073228	0.941877	0.744631	-0.000592873	6.60091	-0.722763	0.472593	0.71768
ILMN_1662488	MED23	9439	0.000362892	6.55344	0.848487	0.398943	0.749862						-0.000532139	6.5544	-0.957146	0.342279	0.66268
ILMN_1662507	AKR1C1	1645	0.00504504	6.93997	3.80176	0.000295687	0.204596	0.00147192	7.67939	0.741117	0.461615	0.598918	0.000916046	6.50028	1.15948	0.250789	0.616897
ILMN_1662523	C3	718	0.00102513	6.54633	1.97338	0.0522415	0.517885	-0.000400027	6.33258	-0.66714	0.507331	0.616887	0.000780943	6.41831	1.92917	0.0583739	0.405374
ILMN_1662524	CXCR1	3577	2.90583e-05	6.74291	0.0256055	0.979642	0.871314	0.000217768	6.37257	0.492509	0.62422	0.659322	-0.000405891	6.6672	-0.329353	0.74302	0.791312
ILMN_1662556	GALNT10	55568	-0.000135474	6.51756	-0.289814	0.772781	0.842299	-0.000442323	6.34614	-0.992877	0.324898	0.534946	-0.000293965	6.40871	-0.747463	0.457661	0.712569
ILMN_1662557	MAP7D3	79649	-0.00270891	7.24262	-2.70217	0.00856299	0.361653	-0.00340853	7.25122	-2.43698	0.017902	0.16319	-0.0025318	6.96268	-2.79463	0.0069392	0.219552
ILMN_1662578	C1GALT1	56913	0.00228018	7.11135	1.76713	0.0813899	0.551869	0.00421434	7.14415	2.08555	0.0414326	0.233016	0.000806569	6.84856	0.681779	0.497964	0.726007
ILMN_1662587	PNPLA7	375775	-0.00493039	9.13444	-1.67501	0.0982146	0.572474	-0.00480187	8.98499	-1.52443	0.132841	0.377066	0.00308517	8.71595	1.0902	0.279921	0.633432
ILMN_1662603	LOC389111	389111	-0.000326094	6.53028	-0.797026	0.428023	0.75892	-0.0001886	6.35752	-0.395891	0.69364	0.682278	0.000410531	6.4201	0.979247	0.331333	0.657259
ILMN_1662617	PPP2R3C	55012	0.00143228	8.16811	1.18402	0.240248	0.68207	-0.00243809	7.94531	-1.64663	0.105048	0.342086	3.31082e-05	8.16154	0.0282796	0.977532	0.833017
ILMN_1662618	SQSTM1	8878	0.0047007	11.5975	2.49757	0.0147605	0.403939	0.00486306	11.8268	2.18888	0.0326486	0.211873	-0.000919145	11.3517	-0.470658	0.639567	0.765473
ILMN_1662619	TFPI	7035	-0.00174902	8.47068	-0.794405	0.429537	0.759364	0.00127957	7.06617	0.54322	0.589062	0.647366	0.00239504	9.03316	1.09475	0.277937	0.63239
ILMN_1662640	C20ORF127	140851	-0.0004395	8.18109	-0.0707001	0.94383	0.86708	-0.0016899	7.80368	-0.200962	0.841432	0.722603	0.00880059	8.59175	1.18189	0.241846	0.611665
ILMN_1662651	LOC646943	646943	-0.000814926	6.58583	-1.97029	0.0526011	0.518495	-0.00066474	6.41982	-1.07302	0.287709	0.513141	0.000103555	6.48425	0.199065	0.842876	0.811372
ILMN_1662658	PUS1	80324	0.000645052	8.13679	0.435768	0.664292	0.821151	0.00377832	7.91826	2.74534	0.00803667	0.114644	0.00127077	8.36823	0.768736	0.445022	0.708051
ILMN_1662668	APC	324	0.000106764	6.54818	0.246528	0.805966	0.847804	-0.000668639	6.391	-1.51154	0.136086	0.380826	-0.000492836	6.44145	-1.18133	0.242065	0.611795
ILMN_1662675	ADAM2	2515	0.000135322	6.6221	0.288938	0.773449	0.842414	-0.000281928	6.45172	-0.471302	0.639195	0.664321	0.00129496	6.49271	3.07077	0.00318885	0.174279
ILMN_1662681	AMBRA1	55626	-0.000513406	6.64869	-1.00504	0.3182	0.720263	-0.000440285	6.47119	-0.628084	0.532416	0.626026	-0.0010898	6.5701	-2.24519	0.0283989	0.333024
ILMN_1662686	USPL1	10208	-0.00201147	8.04122	-1.76625	0.0815373	0.551986	-0.00614161	7.82119	-2.99093	0.00407897	0.088104	-0.00253219	8.26225	-1.71651	0.0911526	0.467625
ILMN_1662687	PKN1	5585	0.000127139	6.51854	0.250326	0.803039	0.847334	-0.000590248	6.36936	-1.38195	0.172293	0.420469	0.000922057	6.40675	2.09008	0.0407949	0.365495
ILMN_1662719	GPBP1L1	60313	-0.00077794	8.11903	-0.954524	0.342971	0.729582	-0.00376654	7.93179	-3.40114	0.00122134	0.054689	-0.000820019	8.28847	-0.819066	0.415943	0.696867
ILMN_1662741	EDG4	9170	0.00188143	6.95	1.42808	0.157535	0.624591	0.0014132	6.54778	2.0674	0.0431723	0.236552	0.00471703	7.05602	2.43176	0.017983	0.296068
ILMN_1662743	POLR2J4	84820	0.000460337	6.53798	0.798644	0.42709	0.758646	-0.000434214	6.35616	-0.729504	0.468632	0.60183	-0.000214071	6.42063	-0.441005	0.660771	0.771278
ILMN_1662751	LOC645722	645722	-0.000411523	6.63806	-0.869075	0.387657	0.746047	-0.000957038	6.48328	-1.70459	0.0936269	0.325836	-0.000569049	6.51613	-1.34116	0.184851	0.573709
ILMN_1662768	NHEDC2	133308	3.88562e-05	6.61134	0.0639852	0.949157	0.867728	0.000662683	6.34665	1.27761	0.206482	0.451545	-0.00144381	6.60808	-2.05447	0.0442299	0.373023
ILMN_1662791	C10ORF68	79741	0.000669099	6.55458	1.31496	0.192643	0.650037	-0.000365619	6.37575	-0.718499	0.475337	0.604559	0.000451324	6.42269	1.1927	0.237616	0.609116
ILMN_1662795	CA2	760	-0.00151241	7.35702	-0.459012	0.64759	0.81738	-0.0146804	7.27838	-3.63618	0.000589405	0.0391603	0.00261463	7.12266	0.852244	0.397419	0.689103
ILMN_1662799	GPSM3	63940	0.00260398	6.9879	1.42777	0.157625	0.624666	0.000460346	6.36374	0.821804	0.414557	0.579351	0.00630634	7.05741	3.37697	0.00128171	0.142732
ILMN_1662839	PLEKHA1	59338	0.00267157	9.02463	1.20457	0.232265	0.677116	0.00310441	8.67366	1.05603	0.295339	0.517889	0.000750995	9.06683	0.390098	0.697825	0.78076
ILMN_1662843	CD53	963	0.0036221	6.98113	1.78749	0.0780126	0.549073	0.00205068	6.37822	3.58552	0.00069114	0.0420499	0.0101051	7.27721	3.96328	0.000196762	0.0806534
ILMN_1662845	NBPF11	200030	-0.000728449	6.51849	-1.79961	0.0760584	0.547357						0.000209804	6.40586	0.503972	0.6161	0.759251
ILMN_1662848	TXNDC15	79770	0.000491332	7.04911	0.551165	0.583205	0.801276	-0.000152754	6.65988	-0.194613	0.846377	0.723776	-1.05031e-05	6.99759	-0.0133759	0.989372	0.834685
ILMN_1662852	IQCK	124152	0.000450956	7.51189	0.307953	0.758996	0.839894	0.000467903	6.74731	0.381501	0.704227	0.685552	-0.0043346	7.90291	-2.54498	0.0134791	0.271368
ILMN_1662865	CPPED1	55313	0.000127097	6.65277	0.275305	0.783861	0.844181	0.00118556	6.47763	2.0668	0.0432308	0.236667	0.000129724	6.49451	0.228913	0.819704	0.807069
ILMN_1662878	PACAP	51237	0.000266762	6.55015	0.573671	0.567955	0.797656	-2.49021e-05	6.38568	-0.0433725	0.965554	0.749323	-0.000759433	6.7309	-0.498151	0.620172	0.760323
ILMN_1662879	UBE2MP1	606551	-0.000835957	6.51816	-1.31565	0.192412	0.649873	0.00043296	6.36525	0.77572	0.441069	0.590397	-0.000286775	6.40991	-0.5425	0.589455	0.751952
ILMN_1662880	FIS	202299	0.00211329	6.88513	0.675666	0.50139	0.779767	0.000321224	7.05793	0.071944	0.942894	0.744836	0.000362109	6.47021	0.693804	0.490444	0.723609
ILMN_1662896	BRWD2	55717	0.00169073	8.19132	1.41385	0.16166	0.627973	-0.000614855	7.85843	-0.405958	0.686268	0.679957	0.00151	8.12934	1.10337	0.27421	0.630402
ILMN_1662905	NME1-NME2	654364	-0.000364506	9.90399	-0.17428	0.862128	0.856294	0.000335133	9.65366	0.149597	0.881602	0.731853	-0.00157386	9.88266	-0.619425	0.537947	0.737859
ILMN_1662910	SFXN3	81855	-0.0005715	6.83132	-0.961963	0.339247	0.728254	0.000104514	6.50873	0.17633	0.860649	0.727107	0.0004817	6.78976	0.642665	0.522855	0.733553
ILMN_1662917	LMO1	4004											0.0012962	6.39884	2.85891	0.00581318	0.207106
ILMN_1662932	LCP1	3936	0.0112916	9.38677	2.02141	0.0469069	0.507952	0.00709401	7.0867	1.64007	0.106408	0.343883	0.0182489	10.1164	3.41914	0.00112619	0.138698
ILMN_1662934	UBE2I	7329	-0.000591815	6.59122	-0.979018	0.330807	0.725151	-0.000434628	6.42605	-0.767851	0.445693	0.592229	0.000727731	6.46145	1.64686	0.10474	0.488007
ILMN_1662935	C1QTNF7	114905	0.000269127	7.17106	0.148702	0.882199	0.859103	0.00357231	6.91713	1.37483	0.174476	0.422551	0.000561036	6.78394	0.429076	0.669382	0.773554
ILMN_1662949	FAM132A	388581											-0.000243274	6.38785	-0.42955	0.66904	0.773464
ILMN_1662952	ZNF687	57592	-0.0012929	6.71398	-2.07756	0.0412707	0.495249	0.000104013	6.51795	0.166264	0.868528	0.728911	0.000374095	6.64998	0.727445	0.469742	0.716709
ILMN_1662954	CCT7	10574	0.000782269	7.15212	0.51426	0.608625	0.807934	0.00176504	6.92158	0.860163	0.393244	0.569739	-0.00305784	7.03952	-1.60114	0.114523	0.500674
ILMN_1662963	PSD2	84249	0.000341347	6.51233	0.807731	0.421872	0.757091	-0.000317869	6.35462	-0.8021	0.425772	0.58414	-2.86389e-05	6.44137	-0.0652558	0.948184	0.828734
ILMN_1662964	PRMT3	10196	0.00148186	7.89285	1.03847	0.302482	0.713705	-0.000790008	7.59132	-0.429122	0.669426	0.674526	0.00112123	7.87357	0.646498	0.520386	0.732831
ILMN_1662970	ZP3	7784	0.0017081	7.04388	0.748336	0.456664	0.766891	-0.000880979	6.95427	-0.249609	0.803773	0.713332	0.000120848	6.82162	0.0715089	0.943227	0.827989
ILMN_1662973	CD82	3732	-0.000301211	6.75108	-0.562305	0.575633	0.799499	-0.000968987	6.6017	-1.30484	0.197106	0.443472	-0.000546069	6.6538	-1.09552	0.277603	0.632214
ILMN_1663002	STOML2	30968	-0.00111627	9.49824	-0.757964	0.450914	0.765359	-0.00144408	9.60232	-1.16695	0.24801	0.486029	0.000551538	9.22331	0.527322	0.599887	0.75487
ILMN_1663005	LOC115648	115648	0.000668279	6.52912	1.42642	0.158014	0.62499	1.22797e-06	6.38116	0.00280359	0.997773	0.755438	-0.000322895	6.43939	-0.833489	0.407827	0.693531
ILMN_1663015	HIF3A	64344	0.00013959	6.75137	0.159356	0.873829	0.857945	-9.96334e-05	6.39431	-0.176812	0.860273	0.72702	0.00306751	6.87339	2.28894	0.0255659	0.325256
ILMN_1663032	FNDC4	64838	-0.00206077	7.58576	-0.993981	0.323518	0.722363	0.00013962	7.66803	0.0575244	0.954325	0.74712	-0.00134853	7.0948	-0.657038	0.513632	0.730825
ILMN_1663033	TMEM129	92305	0.00121916	6.872	1.63297	0.106784	0.581408	0.00253082	6.76802	2.53049	0.0141291	0.148896	1.67804e-05	6.74085	0.0197599	0.9843	0.833975
ILMN_1663035	SREBF1	6720	-0.00421947	8.20204	-1.29968	0.197802	0.653616	-0.00498629	8.75329	-1.30126	0.19832	0.444544	0.00128861	7.21635	0.6379	0.525931	0.734447
ILMN_1663037	LRRC4C	57689	0.000127923	6.57038	0.224615	0.822906	0.850469						-0.000775512	6.49205	-1.15149	0.254033	0.618877
ILMN_1663042	SDC4	6385	-0.00275666	6.84944	-2.05506	0.0434551	0.500485	0.000784294	6.6096	0.538059	0.592597	0.648612	0.00121374	6.90413	0.617004	0.539533	0.7383
ILMN_1663054	LOC653199	653199	0.000115322	6.65676	0.233787	0.815805	0.849363	-0.000467601	6.49478	-0.756681	0.452307	0.59496	0.000183931	6.58333	0.372889	0.710526	0.783832
ILMN_1663068	MGC33556	339541	0.000481875	6.69709	0.550663	0.583547	0.801356	-0.000130334	6.46677	-0.208831	0.835312	0.721138	0.000975744	6.55995	1.17373	0.245075	0.613565
ILMN_1663080	LFNG	3955	-0.00470133	8.86657	-1.55471	0.124344	0.596475	7.31195e-05	8.04474	0.0198626	0.984221	0.752903	-0.00161446	9.40236	-0.510133	0.611803	0.758108
ILMN_1663090	SON	6651	-0.00120404	8.16505	-0.598224	0.551543	0.793576	-0.00574063	8.00173	-2.92834	0.00486434	0.0943416	-0.00274698	8.34604	-1.25543	0.214118	0.594567
ILMN_1663092	CITED2	10370	-0.00306974	9.0421	-1.2237	0.225006	0.672375	-0.0114163	8.96223	-3.64323	0.000576453	0.038785	0.000498859	8.61549	0.188511	0.851103	0.812854
ILMN_1663099	UBE2B	7320	-3.82472e-05	6.76994	-0.0726439	0.942288	0.866892	-0.00119928	6.52066	-1.99288	0.050991	0.253177	0.000281144	6.66053	0.421643	0.674771	0.774955
ILMN_1663113	TTLL12	23170	-0.000535892	7.01537	-0.541417	0.58987	0.80303	0.0015633	6.97972	1.35628	0.180271	0.427926	-0.000756702	6.95602	-0.644479	0.521686	0.733212
ILMN_1663128	LOC643406	643406											0.000155738	6.37519	0.280224	0.780255	0.799272
ILMN_1663129	LOC730818	730818	-3.32938e-05	6.52005	-0.0683073	0.945728	0.867312	0.000209598	6.34984	0.389392	0.698414	0.683763
ILMN_1663131	LYST	1130	-8.23446e-05	6.57942	-0.189587	0.850159	0.854565						-0.000580103	6.572	-0.812349	0.419756	0.698401
ILMN_1663132	ADCK2	90956	0.000386604	7.92989	0.301656	0.763772	0.840735	0.000186542	8.02356	0.103195	0.918164	0.739752	0.000626954	7.87336	0.461821	0.645855	0.767225
ILMN_1663145	NOMO3	408050	0.000687929	6.47566	0.993591	0.323707	0.722437	0.0011861	6.31584	1.76531	0.0827803	0.309283	-0.000598222	6.36344	-1.06114	0.292818	0.639937
ILMN_1663149	SRP54	6729	4.5287e-05	6.52237	0.11769	0.906637	0.862378	0.000108963	6.34904	0.230131	0.8188	0.717105	-3.87162e-05	6.41905	-0.0758651	0.939775	0.827466
ILMN_1663156	DDX31	64794	-0.00012718	6.50037	-0.293513	0.769963	0.841813
ILMN_1663158	ZNF174	7727	-6.82231e-07	6.68795	-0.00139307	0.998892	0.87348	-0.00044278	6.59958	-0.657982	0.513155	0.619016	0.000314849	6.58446	0.696488	0.488774	0.723069
ILMN_1663171	MATN3	4148	-0.000197742	6.5589	-0.37466	0.709001	0.830517	0.000358095	6.35814	0.683019	0.497317	0.613147	-0.00103761	6.52184	-1.91493	0.0602029	0.409415
ILMN_1663173	LOC442582	442582	0.00102995	6.72065	1.5986	0.114233	0.58827	9.32132e-05	6.55054	0.128698	0.898042	0.735464	0.000378153	6.60604	0.747283	0.45777	0.712607
ILMN_1663179	PROCA1	147011	0.000641109	6.65886	1.57074	0.120572	0.593549	0.000631652	6.45826	1.11257	0.270489	0.502004	0.00016861	6.52187	0.394902	0.694295	0.779891
ILMN_1663195	MCM7	4176	-0.00138092	8.72797	-0.811929	0.419474	0.756366	-0.000337024	8.52808	-0.182758	0.855626	0.725944	0.000137971	9.04165	0.0853387	0.932272	0.826318
ILMN_1663220	MRPL22	29093	-0.000107048	7.78702	-0.0849189	0.932558	0.86569	-0.000792057	7.72427	-0.481692	0.631839	0.661791	-0.000417412	7.50361	-0.319381	0.750531	0.792969
ILMN_1663234	KATNAL1	84056	0.000247753	6.55565	0.530868	0.597123	0.804956	0.000859245	6.42021	1.38797	0.170461	0.418697	-0.000288263	6.45394	-0.726452	0.470346	0.716912
ILMN_1663257	ATP6V1C1	528	0.000412481	6.51764	0.88676	0.378123	0.742678	-0.0011519	6.35778	-2.528	0.0142194	0.149281	-0.001161	6.39596	-2.25057	0.0280359	0.332097
ILMN_1663263	EPHA10	284656	-0.00095214	6.58288	-1.79647	0.0765599	0.547804	-6.12576e-05	6.43522	-0.104465	0.917161	0.739542	0.000572919	6.45349	1.51887	0.13397	0.52344
ILMN_1663313	AMY1C	278	-0.0018565	10.001	-0.763892	0.447395	0.764406	0.00299817	9.17783	1.0236	0.310279	0.526779	-0.00059468	10.1135	-0.29691	0.767546	0.796625
ILMN_1663327	SOX6	55553	0.00120094	6.54534	2.29984	0.0243211	0.436632	-0.00106704	6.38543	-2.2659	0.0272093	0.196404
ILMN_1663347	OTOF	9381	0.000111189	6.58249	0.156025	0.876444	0.858309	0.00105628	6.40722	2.00624	0.0495059	0.250051	0.00042587	6.48146	0.885787	0.379218	0.680926
ILMN_1663356	RPH3A	22895	0.000427868	6.56449	0.985134	0.327815	0.724019	0.000529259	6.39611	1.00495	0.319098	0.531765	-0.000257765	6.44813	-0.66412	0.509121	0.729461
ILMN_1663370	CCDC62	84660											-9.61309e-05	6.40084	-0.23192	0.817378	0.806626
ILMN_1663379	FBXL15	79176	-0.00170172	7.21241	-1.80897	0.0745766	0.546002	0.00145997	7.08585	1.48414	0.143191	0.389363	0.000435692	7.24594	0.434613	0.66538	0.772501
ILMN_1663381	TRAF3IP2	10758	-0.000624643	6.56265	-1.09847	0.275611	0.701219	0.000150084	6.33475	0.271492	0.786977	0.708994	-7.52597e-05	6.44418	-0.128855	0.897897	0.82086
ILMN_1663383	GEMIN5	25929	0.00048853	6.90366	0.888559	0.377161	0.742331	0.00200733	6.72415	2.36315	0.0214966	0.177731	-0.00125107	6.80752	-1.79815	0.0771113	0.443264
ILMN_1663390	CDC20	991	0.00485943	6.91867	2.16994	0.0332685	0.471637	0.0093246	7.04208	3.46383	0.0010082	0.0501203	0.00115941	7.30426	0.435128	0.665008	0.772403
ILMN_1663399	TIMP4	7079	0.00415458	9.41382	0.990175	0.325362	0.723078	-0.00160897	9.95217	-0.411422	0.682281	0.678688	-0.00124236	8.8336	-0.195247	0.84585	0.811911
ILMN_1663407	SURF1	6834	0.000818131	7.89261	0.446594	0.656492	0.819409	-4.39177e-05	7.92931	-0.0235648	0.981281	0.752346	0.00117168	7.57374	0.743396	0.460101	0.713419
ILMN_1663415	LOC641750	641750						-0.00519707	7.70164	-3.38037	0.00130092	0.0561992
ILMN_1663416	LOC642250	642250	-0.0026787	11.7285	-2.01342	0.0477607	0.509664	-0.003825	11.0036	-2.06074	0.0438258	0.237833	2.58609e-05	11.938	0.0215351	0.982889	0.833776
ILMN_1663417	C22ORF33	339669	-0.000376076	6.62793	-0.789967	0.432108	0.760111	0.000144438	6.45772	0.262402	0.793942	0.710809	-0.000261286	6.50576	-0.72059	0.47392	0.718133
ILMN_1663422	RGL4	266747	0.00059427	6.66779	1.11397	0.268951	0.697923	-0.000171248	6.45492	-0.400287	0.690417	0.681267	0.00102766	6.60324	1.37954	0.172774	0.56365
ILMN_1663430	LOC648982	648982	-0.000201582	6.61448	-0.44997	0.654066	0.818861	-0.000133216	6.43845	-0.242238	0.809451	0.714769	-0.000122733	6.46932	-0.254776	0.799755	0.803203
ILMN_1663437	NECAB2	54550											-2.27521e-05	6.38547	-0.0513049	0.959251	0.830375
ILMN_1663444	LIN7B	64130	-0.000374484	6.7668	-0.483127	0.630453	0.813343	-0.000898703	6.69674	-0.935776	0.353272	0.549669	-0.00161948	6.7348	-1.66866	0.10032	0.481722
ILMN_1663454	PKP1	5317	-0.000232082	6.95696	-0.110047	0.912675	0.863164	0.00118554	6.42847	1.26806	0.209848	0.454396	-0.000556604	7.47426	-0.159073	0.874138	0.816883
ILMN_1663484	C15ORF63	25764	-0.000775027	6.63435	-1.35364	0.180032	0.64151	0.00063257	6.39953	1.33361	0.18755	0.43475	-0.00131943	6.68173	-1.56956	0.121701	0.509017
ILMN_1663486	TLK2	11011	0.00141474	7.70515	1.7726	0.080471	0.551129	-0.000829785	7.52633	-0.813574	0.419219	0.581363	-0.00107322	7.77466	-1.2763	0.206696	0.589616
ILMN_1663489	UBR2	23304	-0.00144339	7.60117	-1.41438	0.161505	0.627848	-0.00377039	7.31821	-4.1481	0.000110979	0.0205701	4.6512e-05	7.6698	0.0608329	0.951692	0.829257
ILMN_1663490	ZNF541	84215	0.00538684	7.17012	3.23323	0.00183936	0.266595	0.00405046	7.56763	1.99462	0.0507948	0.25277	0.00100714	6.73785	1.58727	0.117632	0.504378
ILMN_1663493	C7ORF28B	221960	0.000730905	6.90802	0.893006	0.374791	0.741468	0.000638556	6.71599	0.629031	0.5318	0.625786	0.000165409	6.69945	0.176728	0.860309	0.814485
ILMN_1663497	MXI1	4601						-6.78937e-05	6.34174	-0.138536	0.890297	0.733775
ILMN_1663502	WHSC1	7468	-0.000321252	6.54381	-0.58191	0.562422	0.796302						-0.000375242	6.43055	-0.793756	0.43042	0.70258
ILMN_1663512	COX5B	1329	0.00118211	10.0336	0.490211	0.625456	0.812132	-0.00161261	10.2439	-0.656171	0.514311	0.619434	0.00128683	9.48056	0.675939	0.501639	0.727158
ILMN_1663518	FAM153A	285596	-0.000395308	6.49031	-0.85449	0.395631	0.748761
ILMN_1663519	SLC24A3	57419	0.00722268	8.34595	2.79608	0.00660812	0.336813	0.00622027	9.12565	2.30248	0.0249189	0.189517	0.00157693	7.13002	0.864436	0.390742	0.686169
ILMN_1663532	RIC8B	55188	0.00221722	7.67782	2.01069	0.0480549	0.510242	0.000828602	7.75294	0.590273	0.557303	0.635703	-0.000373565	7.43726	-0.340414	0.734717	0.789451
ILMN_1663538	CLYBL	171425	-0.00292891	7.8968	-1.26678	0.209263	0.661231	-0.0056036	7.98596	-2.13471	0.0370252	0.223163	0.000491607	7.59687	0.305304	0.761176	0.795271
ILMN_1663562	OR2A1	346528	-0.000275826	6.61446	-0.59127	0.556167	0.794745	-0.00111053	6.44089	-2.07213	0.0427132	0.235637	0.000413937	6.48447	0.98057	0.330685	0.656929
ILMN_1663569	FTCD	10841	-0.000433867	6.51279	-0.89552	0.373455	0.740978						0.000446558	6.39923	1.09937	0.275936	0.631328
ILMN_1663575	MGC87042	256227	0.00378344	8.82562	1.48743	0.141213	0.609919	0.00356388	9.48975	1.45816	0.150195	0.397446	-0.00136856	7.49899	-0.589189	0.557915	0.743267
ILMN_1663577	S100PBP	64766	-0.000530933	7.05434	-0.683318	0.496571	0.778322	-0.0013867	6.73413	-1.80084	0.0769318	0.300319	2.04749e-05	6.98235	0.0221632	0.98239	0.833706
ILMN_1663592	BBS5	129880	0.000180343	6.54635	0.395845	0.693375	0.827357	-0.000130539	6.36657	-0.291705	0.771554	0.704894	-0.000103083	6.41598	-0.27295	0.785815	0.800409
ILMN_1663605	RNF123	63891	0.000162834	7.54199	0.152118	0.879514	0.858733	0.000146755	7.56033	0.142314	0.887325	0.733121	0.000583707	7.37799	0.660923	0.511155	0.730078
ILMN_1663616	DNAJC7	7266	-0.00197015	7.63283	-1.59384	0.115296	0.589188	0.000929289	7.40971	0.603681	0.548412	0.632277	0.000663689	7.4964	0.546686	0.586593	0.751138
ILMN_1663618	STAT3	6774	-0.000323616	8.21611	-0.160116	0.873232	0.857862	0.00604943	8.00669	1.99898	0.0503079	0.251752	-0.00175626	8.29633	-0.644772	0.521497	0.733156
ILMN_1663620	GLYCAM1	644076	-0.000553359	6.51614	-1.39121	0.16839	0.633206
ILMN_1663627	ELMO1	9844	0.000719976	6.59776	1.46913	0.146098	0.614541	0.000591715	6.38827	1.13214	0.262237	0.49634	0.000580434	6.50501	1.0308	0.306713	0.646465
ILMN_1663631	BANP	54971	-0.000942701	9.15685	-0.537943	0.592254	0.803667	0.000214633	8.39313	0.117215	0.907095	0.73741	0.00116066	9.50272	0.716356	0.47651	0.719011
ILMN_1663640	MAOA	4128	0.00579821	11.3409	1.52263	0.132175	0.602097	-0.00216996	11.8737	-1.29827	0.199339	0.445436	0.00267537	9.84977	0.742316	0.46075	0.713644
ILMN_1663646	DMXL1	1657	3.81004e-05	7.00423	0.0379839	0.969804	0.870178	-0.0028689	6.97942	-2.07949	0.0420066	0.234203	0.000107721	6.66893	0.139178	0.889769	0.819519
ILMN_1663648	MTUS1	57509	0.00207984	7.12297	1.11926	0.266701	0.696779	0.000968571	6.37934	1.20196	0.234267	0.47535	0.00193074	7.50212	0.658262	0.512852	0.73059
ILMN_1663664	MRPS10	55173	-0.000737592	8.96386	-0.485527	0.628758	0.812934	-0.00292853	8.98039	-1.58305	0.118854	0.360042	0.000924283	8.72412	0.668185	0.506541	0.728673
ILMN_1663665	C9ORF171	389799	0.000395222	6.49669	0.816855	0.416671	0.755509
ILMN_1663667	FLAD1	80308	-0.000514563	7.84007	-0.336293	0.737615	0.836014	-0.000285631	8.09755	-0.174022	0.862455	0.727522	0.000865857	7.48125	0.679036	0.499688	0.726548
ILMN_1663681	SNORD54	26795	0.000471582	6.50223	1.0029	0.319225	0.720673	-0.000219905	6.35271	-0.492057	0.624538	0.659426	0.000197434	6.39718	0.434061	0.665779	0.772607
ILMN_1663684	ATP13A3	79572	0.000664667	6.68319	1.0608	0.292282	0.709143	0.000453553	6.47083	0.731749	0.46727	0.60127	-0.000269372	6.50573	-0.536101	0.593842	0.753189
ILMN_1663685	DGCR6	8214	-0.0015033	9.03277	-0.775674	0.440449	0.762485	-0.0030683	9.30599	-1.427	0.158947	0.407013	0.00146071	8.83913	0.950859	0.345435	0.664195
ILMN_1663699	SLCO3A1	28232	8.62401e-06	6.83553	0.00671743	0.994659	0.87301	0.000855559	6.37891	0.923157	0.359753	0.553123	0.00239263	6.88257	1.34737	0.182854	0.572113
ILMN_1663716	PCDH21	92211											0.000828781	6.38716	1.82412	0.0730416	0.435322
ILMN_1663722	DNAJB5	25822	0.00039227	6.61632	0.723249	0.47184	0.770782	-0.000121653	6.39028	-0.247498	0.805398	0.713745	0.00129756	6.60453	1.87163	0.0660644	0.421524
ILMN_1663724	LOC648205	648205	-0.000600713	6.50416	-1.39821	0.166287	0.631607						0.000378454	6.39999	0.810228	0.420965	0.698882
ILMN_1663749	BTNL3	10917	-0.000122986	6.54877	-0.256463	0.798315	0.846569	-0.000693304	6.35333	-1.41081	0.163647	0.4119	0.000887507	6.41883	1.95433	0.0552589	0.398927
ILMN_1663772	SIX2	10736	-0.000940596	6.56224	-1.86574	0.0660985	0.537252	0.000312462	6.3556	0.617241	0.539494	0.628767	-0.000173016	6.44062	-0.334831	0.738903	0.790394
ILMN_1663787	KLK3	354	-0.00060744	6.47738	-0.803009	0.424578	0.757901						-0.000634875	6.46264	-1.02895	0.307576	0.646855
ILMN_1663791	LOC126661	126661	0.000117339	6.51465	0.257086	0.797836	0.846491						0.000206666	6.40064	0.494209	0.622937	0.761045
ILMN_1663799	RPL32	6161	-0.00251342	12.7634	-2.53874	0.0132585	0.396679	-0.00243907	12.3882	-2.29556	0.0253384	0.190833	-0.000770047	12.7418	-0.925386	0.358419	0.670841
ILMN_1663815	UNQ1940	389558	-0.00144215	6.56297	-2.24606	0.027729	0.451385						-0.000513296	6.45867	-0.929544	0.356278	0.669754
ILMN_1663827	SMYD5	10322	-0.000124659	6.61837	-0.313636	0.754693	0.839128	-6.75619e-05	6.44518	-0.123923	0.901805	0.736276	0.000355813	6.49563	0.827127	0.411395	0.69501
ILMN_1663858	ZNF286A	57335	7.45101e-05	6.53042	0.164653	0.869672	0.857363	0.000514274	6.34305	1.05396	0.296274	0.518463	0.000285104	6.47083	0.602241	0.549251	0.740959
ILMN_1663866	TGFBI	7045	-0.00438386	10.6751	-1.09546	0.27692	0.701852	0.00326512	7.33005	0.845045	0.401561	0.573573	-0.00409231	11.1793	-1.4149	0.162192	0.553953
ILMN_1663884	LOC730347	730347	-0.00105578	6.55456	-2.1932	0.0314816	0.465145						0.000327024	6.3931	0.726058	0.470586	0.716992
ILMN_1663893	C21ORF128	150147	-0.00035257	6.64753	-0.773202	0.441901	0.762891	0.0006988	6.49795	1.20279	0.23395	0.475095	0.00010302	6.54521	0.216092	0.829639	0.808938
ILMN_1663913	OR1S2	219958	0.00075962	6.53856	1.73444	0.0870652	0.558962						-0.000116722	6.41203	-0.339612	0.735317	0.789586
ILMN_1663916	ARHGAP9	64333	0.00381867	7.33722	1.40462	0.164377	0.630127	-0.000670346	6.47705	-0.933964	0.354198	0.550168	0.0101974	7.40992	3.65859	0.000531456	0.112308
ILMN_1663919	TFF2	7032	-8.37046e-05	6.50635	-0.158517	0.874488	0.858037	0.000307226	6.38275	0.569577	0.571166	0.640901	0.000539783	6.40507	1.23316	0.222257	0.599858
ILMN_1663944	KNDC1	85442	-0.00130407	6.52186	-2.60537	0.0111175	0.383631						0.0010206	6.41496	1.75558	0.0841893	0.455816
ILMN_1663945	PTPN20B	26095	-0.000931691	6.54895	-2.64951	0.00987736	0.374063	-0.000299074	6.38136	-0.701033	0.486088	0.608826	2.84851e-05	6.43842	0.0786707	0.937553	0.827128
ILMN_1663954	TH1L	51497	-0.000779729	8.53764	-0.641118	0.523455	0.786108	-0.00135834	8.3782	-0.994216	0.324251	0.534595	-0.00124121	8.51933	-0.883079	0.380667	0.681599
ILMN_1663963	DAG1	1605	0.000410142	6.53857	1.12446	0.264507	0.695649
ILMN_1663975	CNNM2	54805	-3.50528e-05	6.55015	-0.0722768	0.942579	0.866927	-0.00121402	6.35081	-2.51912	0.0145456	0.150649	-0.000449971	6.51558	-0.81277	0.419517	0.698305
ILMN_1663976	PDLIM4	8572											-0.000586875	6.37616	-0.875456	0.384767	0.68348
ILMN_1663980	LOC652543	652543	0.000141871	6.5794	0.34078	0.734249	0.835386	-0.000871037	6.42536	-1.78046	0.080243	0.305491	0.000849191	6.48276	2.37696	0.0206145	0.307962
ILMN_1663986	MAGI3	260425	-0.000383065	6.59444	-0.839014	0.404203	0.751581	-0.00102119	6.56742	-1.1984	0.235641	0.476451	-0.00100903	6.46813	-1.90159	0.0619596	0.413208
ILMN_1663991	LOC387885	387885	5.91089e-05	6.5588	0.122618	0.902747	0.861867	-7.08414e-06	6.39397	-0.0140848	0.988811	0.753768	3.67728e-07	6.44402	0.000819486	0.999349	0.836065
ILMN_1664006	AGL	178	0.00197393	7.46223	1.32272	0.190061	0.648277	-0.0019872	7.60406	-0.922177	0.36026	0.553389	-0.00108627	7.00623	-0.971531	0.335128	0.659168
ILMN_1664008	LOC641744	641744	0.00038045	6.57944	0.699884	0.486226	0.775142	0.00112539	6.43316	2.12535	0.0378316	0.22507	0.000277443	6.44562	0.535013	0.59459	0.753398
ILMN_1664010	ELF1	1997	0.000852703	8.67155	0.382947	0.702873	0.829292	0.00226536	8.02723	0.806862	0.423045	0.582992	-9.47726e-05	9.02764	-0.0420608	0.966588	0.831445
ILMN_1664012	CANT1	124583	-0.000549165	7.65312	-0.632798	0.528845	0.787591	0.000607799	7.23161	0.540957	0.590611	0.647913	0.00198521	7.81364	2.19778	0.0317783	0.340835
ILMN_1664014	STOX1	219736	-0.0050525	7.53301	-1.32568	0.189084	0.647625	-0.0144217	7.72388	-3.47803	0.000965073	0.0491148	-0.000302615	6.56334	-0.348904	0.728365	0.788004
ILMN_1664016	ARHGEF18	23370	0.000184306	8.68813	0.141562	0.887816	0.859869	0.000392617	8.38663	0.359567	0.720478	0.690449	0.00306387	8.91218	2.35405	0.0218133	0.31268
ILMN_1664024	APOB	338	-0.00699202	6.98417	-1.86169	0.0666755	0.537908	-0.0104155	6.86092	-2.44476	0.0175566	0.162	-2.8002e-06	6.34399	-0.00558898	0.995559	0.835543
ILMN_1664025	PXMP4	11264	0.00041107	6.62934	0.967681	0.336401	0.727222	2.34402e-05	6.4956	0.0416992	0.966882	0.749582	-0.00048582	6.50741	-1.01078	0.316122	0.650627
ILMN_1664028	CENPB	1059	-0.00100859	9.51005	-0.6537	0.515361	0.783833	0.00127545	9.49694	0.707582	0.482041	0.607235	0.00269704	9.60622	2.23193	0.0293107	0.335271
ILMN_1664030	RAB1B	81876	0.000565966	6.94758	0.554721	0.580783	0.800712	0.00107036	6.80817	0.795602	0.42951	0.585698	-0.000632596	6.76953	-0.653637	0.515807	0.731475
ILMN_1664034	ZNF485	220992	-0.000401737	6.67766	-0.718491	0.47475	0.77152	-0.000373021	6.42884	-0.59681	0.552959	0.634038	-0.000151784	6.54947	-0.293207	0.770361	0.797217
ILMN_1664051	SEC22C	9117	0.000151867	7.52888	0.115058	0.908716	0.86265	4.48397e-05	7.2994	0.0269932	0.978558	0.751828	-0.00154284	7.61332	-1.07492	0.286652	0.636884
ILMN_1664063	FAM129C	199786	-0.000177599	6.53577	-0.284254	0.777021	0.843025						-0.000309684	6.42192	-0.861278	0.392465	0.686933
ILMN_1664068	ERGIC1	57222	-0.000338757	7.44172	-0.275744	0.783524	0.844124	-0.00116248	7.27268	-0.922724	0.359977	0.55324	-0.000210396	7.15428	-0.174471	0.862074	0.814795
ILMN_1664071	TNNT2	7139	0.000469288	6.56796	0.875686	0.384076	0.744798	0.000678328	6.40312	1.38838	0.170335	0.418574	3.09991e-05	6.47359	0.0630888	0.949902	0.828991
ILMN_1664074	LOC643236	643236						0.000699611	6.328	1.52252	0.133318	0.377625
ILMN_1664089	LOC286076	286076	3.89704e-05	6.51425	0.0822687	0.934658	0.865951
ILMN_1664096	ZNF491	126069	-0.000105261	6.85036	-0.132256	0.895146	0.860857	0.000147774	6.59417	0.153046	0.878893	0.731249	0.000617824	6.63344	0.774701	0.441515	0.706762
ILMN_1664098	FASTK	10922	-0.00113006	7.26429	-0.79781	0.42757	0.758787	0.00268426	7.17629	2.01789	0.0482404	0.2473	0.00124785	7.07065	1.03075	0.306734	0.646474
ILMN_1664099	GLIS3	169792	-0.000451529	6.51668	-0.943691	0.348443	0.731492						3.35964e-06	6.45281	0.00816753	0.99351	0.83526
ILMN_1664102	KIAA1160	57461											-4.83776e-05	6.40268	-0.105815	0.916077	0.823789
ILMN_1664118	LOC643665	643665	0.000363653	6.76828	0.577097	0.565651	0.797095	-0.000801752	6.73291	-0.76558	0.447033	0.592755	0.00099327	6.69355	1.1064	0.272905	0.629696
ILMN_1664124	FLJ13224	79857	4.32793e-06	6.51565	0.0099848	0.992061	0.87272	-0.000339689	6.3796	-0.663726	0.509498	0.617683
ILMN_1664139	HAUS6	54801	-0.000621942	6.52205	-1.31011	0.19427	0.651182	-0.000388233	6.4089	-0.523011	0.602961	0.652206	-0.000401414	6.41527	-0.874094	0.385502	0.683814
ILMN_1664153	SLC30A5	64924	0.0024791	7.85905	1.72089	0.0895101	0.562143	0.00115625	7.73337	0.638813	0.525461	0.623404	-0.00159074	7.55919	-1.25713	0.213506	0.594157
ILMN_1664167	RPF2	84154	-0.00300943	8.47884	-2.24863	0.027557	0.450698	-0.00370055	8.25232	-2.7245	0.00849915	0.117902	-0.00145395	8.3779	-0.908934	0.366969	0.675088
ILMN_1664168	SLC25A11	8402	0.00127908	7.23478	0.939648	0.3505	0.732196	0.000288492	7.34481	0.156112	0.876487	0.73071	9.91336e-05	7.00324	0.117328	0.906986	0.822337
ILMN_1664175	VAMP4	8674	-0.000872899	7.72023	-0.789393	0.432441	0.760207	0.000522907	7.42128	0.532216	0.596611	0.650014	-0.00196249	7.67051	-1.84355	0.0701175	0.429354
ILMN_1664176	FBLN5	10516	-0.000139368	8.50666	-0.0502447	0.960065	0.869034	0.00962154	7.52288	2.87259	0.00567986	0.0999456	-0.00273888	8.74031	-0.818724	0.416137	0.696946
ILMN_1664177	ATXN7L2	127002	-0.000680551	6.71684	-1.02337	0.309513	0.716706	-0.00111409	6.41234	-1.84752	0.0697785	0.2882	-0.000296725	6.73275	-0.455863	0.650111	0.768396
ILMN_1664216	NKIRAS1	28512	0.00101207	7.91678	0.691799	0.49126	0.776703	-0.0019939	8.15449	-1.59964	0.115116	0.355166	-0.00100567	7.38201	-0.862475	0.391811	0.686644
ILMN_1664231	TIMM23	10431	0.00226479	8.4321	1.28005	0.204585	0.658102	0.00106223	8.72579	0.571591	0.56981	0.6404	-0.000703157	8.06549	-0.600866	0.55016	0.741204
ILMN_1664233	LOC644590	644590	-0.000880555	6.71175	-1.18597	0.239483	0.681606	0.000260464	6.48026	0.33017	0.742462	0.696836	-0.00282809	6.689	-2.37731	0.0205965	0.307888
ILMN_1664235	BCL2L14	79370	0.000223999	6.53751	0.541094	0.590092	0.80309	-3.43483e-05	6.38228	-0.0794361	0.936959	0.743635	0.000611608	6.41387	1.38247	0.171879	0.562864
ILMN_1664242	C20ORF12	55184	0.000281905	6.62283	0.517611	0.606296	0.807339	0.000738345	6.58432	0.734253	0.465755	0.600643	-0.000181043	6.528	-0.429264	0.669246	0.773518
ILMN_1664243	USE1	55850	0.000203279	6.92374	0.198285	0.843373	0.853566	0.000223557	6.98946	0.164598	0.869833	0.729208	-0.000802138	6.67034	-0.970743	0.335517	0.659362
ILMN_1664253	LRRC30	339291	-1.97754e-05	6.52207	-0.0407799	0.967583	0.869919
ILMN_1664265	EPHA1	2041	0.00139571	6.54194	2.77265	0.00705329	0.343331	0.00101287	6.37169	1.81611	0.0745279	0.296398	0.0003292	6.41887	0.727029	0.469994	0.716794
ILMN_1664276	TBX22	50945	0.000176328	6.60953	0.380804	0.704456	0.82961	-0.000624775	6.46121	-0.965816	0.33815	0.541935	0.00103521	6.50422	2.24818	0.0281964	0.332509
ILMN_1664283	C9ORF75	286262	-0.000438416	6.80004	-0.668004	0.506239	0.781199	-0.000320442	6.66862	-0.404716	0.687177	0.680245	-0.000395587	6.71803	-0.553486	0.581958	0.749805
ILMN_1664292	ZNF415	55786	-0.00175098	7.57366	-0.932118	0.354351	0.733644	-0.00436737	7.22379	-1.60661	0.113575	0.353108	-0.00537915	7.58147	-2.90122	0.00516696	0.199405
ILMN_1664294	LEPRE1	64175	-0.00150519	7.44354	-0.869214	0.387581	0.746021	0.00218824	6.96827	2.0838	0.0415981	0.233361	-0.00031532	7.70755	-0.197511	0.844085	0.811592
ILMN_1664316	CCR9	10803	0.000290852	6.58054	0.747897	0.456927	0.76696	-0.00040734	6.41801	-0.760885	0.449811	0.593879	0.000868177	6.46825	1.93562	0.0575612	0.40374
ILMN_1664320	SLC14A2	8170						0.00152931	6.37895	1.86858	0.0667384	0.282839
ILMN_1664323	MBIP	51562	-0.00180686	7.8596	-1.67212	0.0987861	0.573109	-0.00480898	7.66821	-3.70209	0.000478324	0.0358206	-0.00322171	7.89526	-2.56856	0.0126804	0.266862
ILMN_1664330	CEACAM1	634	0.000895631	6.59711	1.35935	0.178225	0.640278	-0.000575822	6.33605	-1.16165	0.250139	0.487618	-0.00173994	6.59188	-1.6348	0.107251	0.491415
ILMN_1664348	PNPLA4	8228	0.000873187	6.9362	0.726926	0.469598	0.770221	-0.000429742	7.09442	-0.287344	0.774874	0.705786	-0.00113721	6.6296	-1.471	0.146441	0.537866
ILMN_1664362	SGIP1	84251	0.000570506	6.79983	0.398158	0.691677	0.827007	0.000358309	6.30058	0.693308	0.490886	0.610689	0.00135996	7.16043	0.597261	0.552548	0.741844
ILMN_1664364	FLJ40288	286023	-0.00043257	6.4925	-1.00974	0.315959	0.719361	-0.00126386	6.36278	-3.05831	0.00336639	0.0819129	-0.000168637	6.42761	-0.417467	0.677805	0.775737
ILMN_1664367	COQ6	51004	0.00124243	6.62122	1.78115	0.0790517	0.549956	0.00120171	6.47478	1.48508	0.142942	0.389071	0.000133207	6.44487	0.242663	0.809082	0.80503
ILMN_1664369	DHTKD1	55526	-2.08662e-05	7.0374	-0.0186086	0.985204	0.871948	-0.00166388	7.08024	-1.35478	0.180746	0.428357	-0.000669228	6.75442	-0.929434	0.356335	0.669783
ILMN_1664371	HIATL1	84641	0.00163911	7.02953	2.86218	0.00548774	0.317499	-0.00012665	6.83894	-0.171236	0.864634	0.728022	-0.000117554	6.89847	-0.192415	0.848057	0.812308
ILMN_1664398	LOC651621	651621	-4.49318e-05	6.57433	-0.0916504	0.927227	0.865021	-0.000653979	6.35894	-1.43555	0.156506	0.404408	-0.000203181	6.47589	-0.403342	0.68811	0.778351
ILMN_1664439	TAF1	6872	-0.0001608	6.6463	-0.304922	0.761294	0.8403	-0.000258971	6.41244	-0.4345	0.665539	0.673246	-0.000775696	6.51538	-1.18194	0.241827	0.611654
ILMN_1664440	TP53BP1	7158	0.000408956	7.45336	0.306291	0.760256	0.840116	-0.00132957	7.23762	-0.943849	0.349166	0.547467	-0.000660329	7.45448	-0.454705	0.650939	0.768622
ILMN_1664449	ALG5	29880	-2.68305e-06	8.59314	-0.00194654	0.998452	0.873432	-0.00249183	8.60408	-1.32158	0.191503	0.438421	-0.000531323	8.41546	-0.363748	0.717307	0.785437
ILMN_1664464	PTGDS	5730	0.00418889	7.8105	0.88656	0.37823	0.742717	0.0071523	7.13648	2.08668	0.0413272	0.232796	0.00195164	7.50425	0.38978	0.69806	0.780817
ILMN_1664466	KLHL9	55958	0.000124238	8.24832	0.0763842	0.939323	0.866528	-0.00324722	7.76709	-2.05353	0.0445432	0.239212	-0.000760513	8.22088	-0.34694	0.729832	0.78834
ILMN_1664488	C10ORF64	159491	0.000530176	6.55745	1.22219	0.225571	0.672753	-0.000335856	6.37117	-0.852108	0.397662	0.571789	0.000748291	6.45621	1.75497	0.0842961	0.455995
ILMN_1664499	PLEKHG7	440107	0.000134795	6.56633	0.276812	0.782708	0.843987	0.000229597	6.40926	0.366548	0.715291	0.688903	0.000235648	6.45978	0.527047	0.600076	0.754922
ILMN_1664511	NDC80	10403	0.000753991	6.6217	1.17333	0.24448	0.684591						0.00191135	6.57396	2.90909	0.00505426	0.197929
ILMN_1664516	CENPF	1063	0.000145353	6.63271	0.16746	0.867472	0.857053	0.000739487	6.35273	1.45807	0.150221	0.397475	0.00160077	6.61951	1.92904	0.0583903	0.405406
ILMN_1664537	USP11	8237	-0.00165479	7.2961	-1.83389	0.070749	0.542277	-0.000309246	7.10593	-0.320213	0.749959	0.698954	1.28506e-05	7.48558	0.0122318	0.990281	0.834812
ILMN_1664543	IFIT3	3437	0.00056366	6.62625	0.886058	0.378498	0.742814						-0.00175973	6.5601	-2.38654	0.020131	0.305945
ILMN_1664560	DYRK1A	1859	-3.27955e-07	8.38396	-0.000217109	0.999827	0.873584	-0.00282828	7.87139	-1.49865	0.139392	0.384837	-0.00180698	8.71067	-0.949268	0.346237	0.664577
ILMN_1664577	DLD	1738	0.0045093	9.15336	1.7402	0.086041	0.557586	-0.00381429	9.45814	-1.44865	0.152826	0.400388	0.000353808	8.10345	0.242277	0.80938	0.805087
ILMN_1664581	MICALL2	79778	0.000235722	6.48019	0.593316	0.554805	0.794402	3.6666e-05	6.37605	0.0837072	0.933578	0.742945	-0.000414244	6.42428	-1.11704	0.268367	0.627201
ILMN_1664583	TIMP2	7077	0.000549878	6.55173	1.15985	0.249894	0.687719	-0.000896473	6.3543	-1.59185	0.11686	0.357464
ILMN_1664592	C1ORF95	375057	-0.000731069	6.55246	-1.81029	0.0743696	0.545809	-0.000243605	6.38278	-0.475708	0.636071	0.663241	0.000238093	6.46191	0.558036	0.578866	0.748907
ILMN_1664607	NRIP2	83714	-0.00023304	6.62129	-0.370031	0.712432	0.831196	8.01655e-05	6.37028	0.169739	0.865806	0.728291	-0.000652075	6.65449	-0.699645	0.486814	0.722431
ILMN_1664608	INPP5A	3632	0.000273551	7.91424	0.217823	0.828175	0.851279	-0.00208643	7.66061	-1.97047	0.0535679	0.258357	-0.00158971	7.89933	-0.911763	0.36549	0.674364
ILMN_1664610	LOC402057	402057	-0.00273261	12.013	-2.2874	0.0250742	0.440064	-0.00382543	11.6398	-2.77179	0.00748304	0.110647	8.47573e-05	12.0404	0.0942975	0.925183	0.82522
ILMN_1664614	FAU	2197	-0.00297046	10.9531	-1.60114	0.113667	0.587775	-0.00427414	10.3632	-2.14511	0.0361471	0.221029	0.000494722	11.1817	0.338071	0.736472	0.789847
ILMN_1664622	KIAA0953	22979	0.000505582	6.85204	0.405314	0.686433	0.825915	-0.00250153	6.93528	-2.15474	0.0353508	0.219039	0.000660762	6.48313	0.985054	0.328496	0.655813
ILMN_1664630	CHEK1	1111	-9.33574e-05	6.58307	-0.167747	0.867247	0.857021	0.000693682	6.39671	1.43146	0.15767	0.405657	9.68014e-05	6.58127	0.165686	0.868953	0.815991
ILMN_1664631	ADAM28	10863	-9.91388e-05	6.49677	-0.219023	0.827244	0.851136						0.000831871	6.4092	2.04134	0.0455577	0.375702
ILMN_1664644	ATG16L2	89849	0.00208061	7.0391	1.79385	0.0769821	0.548178	0.000451934	6.4713	0.858763	0.39401	0.570097	0.00290927	7.13048	1.93309	0.0578789	0.404382
ILMN_1664646	NSUN6	221078	-0.00116525	7.02708	-1.87528	0.0647568	0.535687	-0.00076811	6.7883	-0.999004	0.321946	0.533337	-0.00122843	7.03436	-1.52659	0.132043	0.521176
ILMN_1664660	GAGE12G	645073	-0.000308235	6.51263	-0.496534	0.621011	0.811041
ILMN_1664675	ARMCX3	51566	0.000116702	6.49898	0.252751	0.801172	0.847033
ILMN_1664679	CADM2	253559	0.000849165	6.61601	0.694508	0.48957	0.776182	-0.0007453	6.35537	-0.989887	0.326345	0.535727	0.00120497	6.57147	0.743328	0.460142	0.713433
ILMN_1664682	DNA2	1763	-0.000224101	6.71813	-0.344107	0.731756	0.834917	-0.000605574	6.64511	-0.79811	0.428065	0.585098	0.000142789	6.62721	0.266727	0.790581	0.801373
ILMN_1664691	DAPP1	27071	0.000399899	6.51594	0.624806	0.534048	0.789						0.000236273	6.41239	0.435643	0.664637	0.772305
ILMN_1664698	UNC119	9094	0.00226689	7.31572	2.13242	0.0363391	0.481644	0.0027397	7.32109	1.97333	0.0532336	0.257702	0.00140519	7.1025	1.65369	0.103337	0.486053
ILMN_1664706	LOC653604	653604	0.000130001	6.54704	0.310401	0.757141	0.839564	0.00023734	6.41365	0.422286	0.674379	0.676142	-0.000564919	6.53482	-1.08587	0.281819	0.634418
ILMN_1664718	CYP51A1	1595	0.000307521	7.33965	0.271606	0.786693	0.844655	0.000215865	7.29942	0.111063	0.91195	0.738443	0.000902234	7.38151	0.654323	0.515368	0.731344
ILMN_1664736	LOC255411	255411	0.000465704	6.53083	0.960131	0.340161	0.728582
ILMN_1664738	C11ORF54	28970	0.000413645	6.99168	0.533026	0.595636	0.804564	-1.63857e-05	6.81734	-0.015566	0.987634	0.753547	-0.000365562	6.79584	-0.496147	0.621577	0.760691
ILMN_1664741	C10ORF72	196740	-0.000447838	6.49245	-1.03451	0.304314	0.714498	0.000138364	6.36109	0.250397	0.803166	0.713178	-0.000159537	6.40634	-0.388048	0.699334	0.781129
ILMN_1664750	TMBIM4	51643	0.000887746	10.4528	0.615368	0.540227	0.790644	-0.000164756	10.2999	-0.0923323	0.926752	0.741541	-0.00220686	10.4853	-1.96789	0.0536398	0.39537
ILMN_1664756	KPNA4	3840	0.00341962	9.54666	1.64817	0.103618	0.578248	-0.00195162	9.79064	-0.79727	0.428549	0.585299	0.000854844	9.11263	0.387072	0.700053	0.781305
ILMN_1664761	TMEM138	51524	0.00511902	7.6406	3.56499	0.000646594	0.239944	0.00723707	7.85933	2.89648	0.00531606	0.0974765	0.00197835	7.41928	2.06111	0.0435704	0.371647
ILMN_1664772	ATP2B4	493	0.000628309	7.17555	0.347019	0.729576	0.834506	0.00215252	7.18982	0.844392	0.401923	0.573737	-0.00234299	7.22612	-1.31527	0.193352	0.580221
ILMN_1664773	C11ORF49	79096											-2.2104e-05	6.39089	-0.0545113	0.956706	0.83
ILMN_1664776	EFR3A	23167	0.00328675	9.23921	2.49317	0.0149301	0.404682	0.0028476	9.13959	1.49323	0.140802	0.386533	0.00138492	9.35381	1.116	0.268806	0.627445
ILMN_1664798	GRHPR	9380	0.00039788	8.07791	0.238453	0.812198	0.848795	0.00203024	8.18994	1.48753	0.142296	0.388308	0.000469129	7.79924	0.357463	0.721982	0.786529
ILMN_1664802	WSB1	26118	-0.00254236	8.48437	-1.41485	0.161366	0.627736	0.00150206	7.82083	0.733468	0.46623	0.60084	0.00178768	8.70388	0.840041	0.404172	0.691995
ILMN_1664826	FBXO33	254170	-0.000656695	8.05191	-0.520706	0.604148	0.806786	-0.00231891	7.80224	-1.45995	0.149704	0.39689	0.0015612	8.06668	1.01146	0.315801	0.650488
ILMN_1664833	MRPL50	54534	0.00148205	8.22586	0.881782	0.380791	0.743635	-0.000710926	8.06425	-0.314409	0.75434	0.700179	0.000671023	8.07986	0.364201	0.71697	0.785358
ILMN_1664855	PPP1R14C	81706											-0.000193012	6.40041	-0.392826	0.69582	0.780267
ILMN_1664859	ST8SIA1	6489	-0.0015426	6.67966	-1.82141	0.0726454	0.544165						-0.00244384	6.63679	-2.40969	0.0190044	0.300962
ILMN_1664861	ID1	3397	-0.00687686	8.46367	-1.56779	0.121258	0.594092	-0.0020729	7.38446	-0.525778	0.601049	0.65155	-0.00927249	9.59498	-2.27197	0.0266333	0.328333
ILMN_1664863	CTRL	1506	-0.000375705	6.50517	-1.04394	0.299959	0.7126						0.000245507	6.47863	0.581318	0.563172	0.74464
ILMN_1664878	NLRP2	55655	-0.000240634	6.51272	-0.460205	0.646738	0.817184						0.000784789	6.42257	1.63597	0.107007	0.491088
ILMN_1664910	RPSA	3921	-0.00111785	6.58981	-2.10416	0.0388112	0.488802	0.000282806	6.41024	0.518507	0.606079	0.653271	0.000204096	6.51458	0.390587	0.697466	0.780672
ILMN_1664912	IL11RA	3590	-0.00285524	9.57055	-1.15412	0.252219	0.68903	0.00193355	8.7842	1.15564	0.25257	0.489412	0.0016675	9.68345	0.86909	0.388211	0.685038
ILMN_1664919	KCNK9	51305	-6.43144e-05	6.53691	-0.133487	0.894176	0.860727	0.000159371	6.38202	0.305054	0.761418	0.702136	0.000200362	6.45109	0.453865	0.651539	0.768786
ILMN_1664921	PPP6C	5537	0.00317751	10.1745	1.92591	0.0580131	0.526899	-0.000747174	10.5116	-0.401363	0.689629	0.681019	0.000571374	9.87659	0.388113	0.699286	0.781118
ILMN_1664922	FLNB	2317	-0.00241686	9.42101	-1.108	0.271501	0.6992	0.00546618	8.13493	1.33952	0.185633	0.432937	-0.00244314	10.1343	-0.928398	0.356867	0.670054
ILMN_1664928	ZNF599	148103	0.000158687	6.58529	0.330965	0.74162	0.836755	0.000369677	6.34667	0.681918	0.498008	0.613408	-0.000199724	6.55653	-0.344804	0.73143	0.788704
ILMN_1664931	GTF2E2	2961	0.000511081	9.65355	0.329608	0.742641	0.836943	-0.00208395	10.0005	-1.85796	0.0682569	0.285492	-0.000380164	9.33859	-0.377358	0.70722	0.78304
ILMN_1664956	SSU72	29101	-0.000724817	9.64598	-0.4504	0.653758	0.818791	-0.00212672	9.84457	-1.22222	0.226573	0.469036	0.000552482	9.33798	0.336756	0.737459	0.790069
ILMN_1664960	KIAA0284	283638	0.00108678	6.76396	1.38368	0.170675	0.634907	0.00312834	6.94769	2.23357	0.0293859	0.202329	-0.00138009	6.58887	-2.34567	0.0222671	0.314368
ILMN_1664978	TJP2	9414	0.00141643	8.76726	0.653765	0.515319	0.783821	-0.00381437	8.92845	-1.65734	0.102854	0.339129	-0.00238516	8.57481	-1.2643	0.210942	0.592419
ILMN_1664993	GIYD2	79008	0.000330061	6.4995	0.624712	0.534109	0.789016	-0.000990308	6.34515	-1.83187	0.0721116	0.292304	-0.000806132	6.41317	-1.81932	0.0737814	0.436808
ILMN_1664994	MINPP1	9562	0.00139218	6.99968	1.67469	0.098277	0.572543	2.93238e-05	6.83457	0.0292418	0.976772	0.751487	-0.000153388	7.00337	-0.153276	0.878687	0.817658
ILMN_1665004	CASC3	22794	0.000708259	8.28216	0.440162	0.661121	0.820447	0.00222984	7.96412	0.977909	0.332184	0.538835	-0.00199473	8.36719	-0.856091	0.395304	0.688182
ILMN_1665013	LOC651169	651169	0.000622767	6.57779	1.44328	0.153223	0.620903	-0.000546526	6.44496	-0.861104	0.39273	0.569498	-0.000245533	6.47113	-0.587175	0.559257	0.74362
ILMN_1665022	SMN1	6606	-0.000775529	6.54807	-1.63429	0.106508	0.581138	0.000777243	6.37057	1.44205	0.154672	0.402418	0.000840852	6.41816	1.93614	0.0574973	0.40361
ILMN_1665024	FRYL	285527	0.000174536	6.58902	0.408647	0.683996	0.825403	-0.000420031	6.40534	-0.94167	0.350271	0.548042	0.00061809	6.4684	1.70877	0.0925871	0.469925
ILMN_1665033	NPR3	4883	0.00521716	6.84517	2.5203	0.0139133	0.400004	0.00849598	6.87099	2.96563	0.00438108	0.0905622	0.000988871	6.4312	1.62354	0.10964	0.494553
ILMN_1665035	KRT14	3861	0.00176076	6.58961	1.53075	0.130158	0.600704	0.00296802	6.59081	1.61734	0.111235	0.350111	-0.00315518	6.47053	-1.43007	0.157808	0.549704
ILMN_1665040	RBMS3	27303	-0.000894058	6.99613	-1.10353	0.273422	0.70015	3.35693e-05	6.75801	0.0290817	0.976899	0.751511	-0.00216186	6.92766	-2.40531	0.0192132	0.301917
ILMN_1665049	SPG11	80208	8.25678e-05	8.86124	0.0604464	0.951965	0.868066	-0.00383017	8.50449	-2.98926	0.00409822	0.0882629	-0.00106141	8.81427	-0.771977	0.443114	0.707352
ILMN_1665058	TCHP	84260	0.00026117	6.80347	0.4713	0.638833	0.815339	0.00207795	6.5716	2.9115	0.00509848	0.0960104	-0.000843806	6.67909	-1.19426	0.237008	0.608744
ILMN_1665060	LOC643888	643888	0.000779212	6.87196	1.00368	0.31885	0.720523	-0.000932117	6.57045	-1.07237	0.287999	0.513321	-0.0011286	6.81986	-1.12804	0.263729	0.624582
ILMN_1665065	SERINC3	10955	0.000780852	6.90119	0.971597	0.334462	0.72651	0.000359043	6.81202	0.337111	0.737251	0.695346	-0.00109872	6.67048	-1.5457	0.127359	0.515476
ILMN_1665066	C4ORF14	84273	-0.00290112	8.33953	-2.23046	0.0287931	0.455492	-0.00453356	8.02552	-3.15115	0.00257361	0.0741434	0.000437893	8.43666	0.299602	0.765501	0.796192
ILMN_1665094	SPTLC1	10558	-0.000169655	6.6943	-0.278965	0.781061	0.84371	-0.000307864	6.51133	-0.489276	0.626493	0.660063	-0.000379967	6.5684	-0.702321	0.485155	0.721888
ILMN_1665095	NELF	26012	-0.00101568	7.73782	-0.871151	0.38653	0.745656	0.0039179	7.50824	2.20729	0.0312677	0.207943	0.0015829	7.77585	1.12069	0.26682	0.626335
ILMN_1665100	PTGS1	5742	0.000785143	6.57207	1.79921	0.0761212	0.547413	0.000290135	6.38589	0.479233	0.633576	0.662374	0.00021151	6.49939	0.435627	0.664648	0.772308
ILMN_1665107	ITGB1BP1	9270	0.00603947	8.69687	0.990074	0.325411	0.723097	0.00261892	9.34895	0.318597	0.751178	0.699296	0.00401925	7.25261	1.11409	0.269619	0.627895
ILMN_1665117	C6ORF89	221477	0.000494518	6.87441	0.670235	0.504825	0.780784	0.000730319	6.8307	0.687587	0.494456	0.612059	-0.000610179	6.79156	-0.806207	0.423261	0.699792
ILMN_1665123	NMNAT3	349565	-0.000419354	6.93279	-0.360592	0.719447	0.832566	-0.00365998	6.97	-3.27921	0.00176377	0.0635486	-0.00146804	6.61706	-2.23132	0.0293533	0.335374
ILMN_1665132	CD36	948	0.00439453	7.4571	1.13012	0.262129	0.694406	-0.00106583	6.58646	-0.421485	0.674961	0.676331	-0.00199984	7.58425	-0.427942	0.670203	0.773768
ILMN_1665135	RBBP6	5930	-0.000953496	6.91103	-0.94302	0.348784	0.731609	-0.00341113	6.69332	-2.48753	0.0157628	0.155444	-0.000484599	6.84173	-0.342785	0.732941	0.789048
ILMN_1665164	CTR9	9646	0.000920504	7.18789	1.04722	0.298457	0.711935	-0.00183801	7.0811	-1.8642	0.0673612	0.283936	-0.00250779	7.17893	-2.61728	0.0111651	0.257083
ILMN_1665192	NUDT6	11162	0.00148068	7.10293	1.4649	0.147246	0.615592	-0.00125094	7.18606	-1.0981	0.2767	0.506124	-0.000283199	6.7768	-0.376166	0.708101	0.783252
ILMN_1665203	SUMO4	387082	-0.000135951	6.6204	-0.306373	0.760193	0.840105	-0.000102212	6.43591	-0.182158	0.856094	0.726053	-0.00112195	6.54018	-2.56837	0.0126868	0.266899
ILMN_1665205	ZNF260	339324	0.000644268	7.22739	0.569981	0.570442	0.798257	-0.000925744	6.87443	-0.805705	0.423707	0.583271	-0.000669647	7.24274	-0.552582	0.582573	0.749983
ILMN_1665212	EDC4	23644	-0.00104837	8.23045	-0.847191	0.39966	0.750099	-0.00078171	7.71572	-0.637053	0.526599	0.623802	0.0027254	8.51486	2.56776	0.012707	0.267018
ILMN_1665217	C3ORF34	84984	0.000433872	6.61655	0.78151	0.437032	0.761522	-9.20341e-05	6.41565	-0.148048	0.882819	0.732124	-0.000548898	6.48785	-1.11225	0.270403	0.628328
ILMN_1665219	LTBP4	8425	-0.0056835	9.2769	-1.48575	0.141655	0.610348	0.00321818	7.697	1.16011	0.25076	0.488078	-0.00561095	9.59202	-2.11548	0.0384884	0.35989
ILMN_1665235	CRTAP	10491	0.00264455	8.17683	0.951088	0.344701	0.730191	0.00165304	7.9667	0.420828	0.675437	0.676485	-0.0046805	7.91411	-1.4977	0.139379	0.529839
ILMN_1665243	FKBP14	55033	0.00224094	7.32358	1.6445	0.104376	0.579019	0.00209629	7.11386	1.25305	0.215219	0.459235	0.000532662	7.09629	0.41869	0.676916	0.775508
ILMN_1665257	RIMS2	9699	0.000489867	6.49799	0.820061	0.414853	0.754949	-0.00048192	6.3685	-0.65131	0.517421	0.620553
ILMN_1665280	SPCS1	28972	-0.000265667	10.0769	-0.253113	0.800893	0.846988	-0.00250593	10.0497	-1.86131	0.0677756	0.284658	-0.00150066	10.0311	-1.21988	0.227214	0.602937
ILMN_1665289	FLJ22222	79701	6.23821e-05	6.79299	0.106242	0.915682	0.863552	0.00176636	6.6141	2.38428	0.0204069	0.173534	-0.000304155	6.66377	-0.51598	0.607737	0.757014
ILMN_1665291	NUB1	51667	-0.00171279	8.80823	-1.15852	0.250429	0.688023	-0.00246545	8.64913	-1.48413	0.143193	0.389365	-0.000487006	8.7227	-0.330013	0.742523	0.791202
ILMN_1665300	C1ORF25	81627	0.00136371	7.06948	2.0705	0.0419452	0.496912	-0.00154224	6.84691	-1.67174	0.0999681	0.335124	-0.000446236	6.86262	-0.506222	0.614529	0.758835
ILMN_1665327	ZNF92	168374	-2.84602e-05	6.54198	-0.0749268	0.940478	0.86667	-0.000457311	6.38687	-0.842814	0.402798	0.574133	0.000207949	6.44062	0.485694	0.628927	0.762591
ILMN_1665331	AMT	275	-0.000813013	7.85396	-0.503854	0.615882	0.809767	-0.00428807	7.08908	-2.71222	0.00878296	0.119813	0.00193523	8.03567	1.06803	0.289725	0.638418
ILMN_1665332	LOC653157	653157	-0.000990259	6.61675	-1.45334	0.150419	0.618432	0.000632183	6.33903	1.13975	0.25908	0.494113	0.000204703	6.42469	0.358472	0.72123	0.786355
ILMN_1665335	DIABLO	56616	-0.000111741	6.61639	-0.241339	0.809969	0.848442	-0.000368212	6.39583	-0.729757	0.468478	0.601767	7.0374e-05	6.52118	0.166227	0.868529	0.815918
ILMN_1665357	EPS15	2060	-0.000324891	7.73952	-0.275198	0.783942	0.844195	-0.00229531	7.3966	-1.71236	0.0921771	0.323612	0.000114376	7.61191	0.088282	0.929942	0.825959
ILMN_1665384	SH3BP5L	80851	-0.000807013	7.16428	-0.569108	0.571031	0.798399	0.00314578	6.96787	2.31464	0.0241966	0.18719	-0.00104873	7.18045	-0.589426	0.557756	0.743225
ILMN_1665423	ZFP91	80829	6.69812e-05	10.0583	0.0535897	0.957409	0.868718	0.000364378	9.98842	0.202529	0.840213	0.722312	-0.000175275	9.89178	-0.12378	0.901897	0.821513
ILMN_1665425	RPRM	56475	-0.00146431	6.6144	-1.2397	0.219062	0.668313	-0.000152769	6.33226	-0.233883	0.8159	0.716385	-0.00167711	6.49851	-1.40363	0.16551	0.55709
ILMN_1665428	GSDMD	79792	-0.001142	7.89821	-0.66717	0.506769	0.781354	0.00522208	6.91383	3.37127	0.00133732	0.056855	0.00201085	8.40946	1.09857	0.276281	0.631512
ILMN_1665435	GPER	2852	5.45452e-05	6.67731	0.100152	0.920498	0.864169	0.000218396	6.44729	0.327003	0.744844	0.697512	-0.000145239	6.55645	-0.286773	0.77526	0.79824
ILMN_1665437	CYP2E1	1571	-0.00133651	6.78339	-1.96846	0.052816	0.518856	-0.00080667	6.4131	-1.4133	0.162917	0.411153	-0.00128057	6.84088	-1.2618	0.211833	0.593026
ILMN_1665442	NOL6	65083	0.000702228	6.56992	1.46209	0.148012	0.616287	0.000916716	6.44189	1.63486	0.107499	0.345305	-0.000441281	6.43242	-1.03576	0.304413	0.645416
ILMN_1665449	ROBO4	54538	-5.32267e-05	7.3147	-0.0313228	0.975098	0.870792	0.000461067	6.47966	0.47202	0.638685	0.664145	0.000324453	7.83878	0.123451	0.902156	0.821555
ILMN_1665455	DCUN1D3	123879	0.00533764	8.26973	1.91125	0.059902	0.529529	0.00778797	8.77459	2.28586	0.0259375	0.192669	0.00241779	7.91527	0.878898	0.382912	0.682633
ILMN_1665458	PDHA2	5161	-0.000498547	6.52442	-1.09923	0.275282	0.701059	-0.000160769	6.36275	-0.321238	0.749186	0.698737	-0.000341663	6.4164	-0.821277	0.414693	0.69636
ILMN_1665483	KIAA0020	9933	-0.0013498	8.09194	-1.29337	0.199964	0.655072	-0.00123913	7.79425	-0.974387	0.333914	0.539742	-0.000188928	8.07288	-0.146247	0.884209	0.81859
ILMN_1665492	SORCS1	114815	-0.000400816	6.48513	-0.655534	0.514186	0.783498						-0.000773549	6.38359	-1.45071	0.151992	0.543804
ILMN_1665508	C10ORF12	26148	0.000469071	6.65745	0.913473	0.364003	0.737428	0.000232399	6.46822	0.462178	0.645684	0.666549	0.000347442	6.5678	0.680324	0.498878	0.726294
ILMN_1665510	ERRFI1	54206	-0.00125341	9.6596	-0.259596	0.795907	0.846177	-0.0036878	9.6228	-0.594204	0.554688	0.634703	0.00451318	9.98257	1.00964	0.316666	0.650862
ILMN_1665515	MGC4677	112597	0.00051074	6.48698	0.714345	0.477294	0.772307	0.00169519	6.3825	2.05179	0.0447176	0.239543	0.000202494	6.47829	0.277714	0.782173	0.799666
ILMN_1665526	TCEA2	6919	-0.00275872	8.41249	-1.53582	0.128909	0.599822	-0.000688402	7.93703	-0.362937	0.717972	0.689704	0.000245216	8.8118	0.171148	0.864675	0.815249
ILMN_1665537	LOC654032	654032						-0.000378914	6.36244	-0.759108	0.450865	0.594337
ILMN_1665538	SKP2	6502	0.00381826	8.48395	2.6945	0.00874392	0.363528	0.00426836	8.37869	2.0541	0.0444866	0.239104	0.000679273	8.09029	0.411186	0.68238	0.776905
ILMN_1665540	LOC728417	728417	0.000499813	6.67986	0.868274	0.388092	0.746197	-0.000155831	6.47741	-0.212699	0.832308	0.720413	-0.00066456	6.51478	-1.18927	0.238951	0.609928
ILMN_1665547	CADPS	8618	-0.000168981	6.66506	-0.299152	0.765675	0.841068	-0.000512302	6.49261	-0.741809	0.461199	0.598743	-0.000368539	6.54357	-0.663796	0.509327	0.729524
ILMN_1665554	BRF2	55290	0.000447664	7.55889	0.300051	0.764992	0.840949	-0.000721206	7.53715	-0.461195	0.646385	0.66679	-0.000734961	7.25769	-0.451047	0.653558	0.769336
ILMN_1665557	USP15	9958	-0.000275221	7.35151	-0.247777	0.805003	0.84765	-0.00188552	6.98037	-1.52649	0.132327	0.376461	0.000236347	7.14438	0.184691	0.854085	0.813386
ILMN_1665559	CDK2	1017	-0.00243209	7.85052	-1.12153	0.265742	0.696287	-0.00162913	7.0361	-1.15073	0.254568	0.49087	-0.00117859	8.48663	-0.454082	0.651385	0.768744
ILMN_1665562	PLIN	5346	0.00699977	11.5854	1.6897	0.0953563	0.569217	-0.00336792	12.442	-2.14258	0.036359	0.221549	0.00923685	7.399	1.98749	0.0513711	0.390127
ILMN_1665581	LOC653175	653175	-0.000287969	6.55163	-0.757096	0.451431	0.765498	-0.000334654	6.36209	-0.646576	0.520459	0.621637
ILMN_1665583	TUBB	203068	-0.00223957	8.39605	-0.745443	0.458399	0.767347	0.000698827	8.16924	0.164236	0.870117	0.729272	-0.00370114	8.24834	-1.06852	0.289505	0.638309
ILMN_1665601	LOC728944	728944	-0.00097216	7.1574	-0.853245	0.396317	0.748991	0.00131037	7.00523	0.820548	0.415266	0.579659	-0.000625203	7.13104	-0.504892	0.615457	0.759081
ILMN_1665621	LOC642255	642255	-6.39018e-05	6.5578	-0.126275	0.899862	0.861485	0.000991128	6.36606	1.51644	0.134845	0.3794	-0.000496389	6.43368	-1.05456	0.295792	0.641374
ILMN_1665630	LOC643872	643872	0.000243077	6.73098	0.434761	0.665019	0.821311	-0.00199503	6.66956	-2.56977	0.0127708	0.142726	0.000372346	6.70557	0.655205	0.514804	0.731175
ILMN_1665632	POU5F1	5460	-0.000659254	6.54193	-1.55452	0.124388	0.596508						6.73614e-05	6.43006	0.201965	0.840618	0.810961
ILMN_1665647	CD180	4064	0.000248837	6.5495	0.577773	0.565197	0.796984	-0.000650839	6.35773	-1.38993	0.169867	0.418118	0.000428852	6.42783	0.954726	0.343492	0.663264
ILMN_1665655	CTDSPL2	51496	-0.000911014	7.09386	-1.12979	0.262266	0.694479	-0.0019693	6.72345	-2.17585	0.0336575	0.214626	-0.00184738	7.20751	-1.38951	0.169739	0.560959
ILMN_1665657	LCA5L	150082	0.000429864	6.52262	1.12072	0.266084	0.696463	-0.000295542	6.37411	-0.70952	0.480847	0.606762	-0.000608243	6.43268	-1.65724	0.102616	0.485033
ILMN_1665660	C11ORF17	56672	-0.000107664	6.57334	-0.221412	0.825391	0.850852	-0.000201734	6.44076	-0.365194	0.716296	0.689204	-0.000241127	6.48174	-0.497408	0.620693	0.760459
ILMN_1665682	IL15RA	3601	-0.000375389	6.64759	-0.552298	0.582432	0.801097	0.00101011	6.34723	1.80603	0.076108	0.298992	-0.00262402	6.71933	-2.56694	0.0127341	0.267177
ILMN_1665686	FAM38B	63895	-0.00116694	7.0092	-0.65055	0.517381	0.784407	-0.000467108	6.61004	-0.662825	0.51007	0.617892	-0.00113833	6.92378	-0.904188	0.36946	0.676299
ILMN_1665696	EFNA4	1945	-0.000441839	6.67591	-1.06784	0.289116	0.707673	-0.000599557	6.54024	-0.935875	0.353221	0.549642	-0.000165644	6.58891	-0.337504	0.736898	0.789943
ILMN_1665700	LOC644168	644168	-0.000250793	6.58212	-0.550313	0.583786	0.801411	0.000931783	6.39856	2.00274	0.0498906	0.250871	-6.98327e-05	6.45063	-0.206141	0.837369	0.810367
ILMN_1665714	C4ORF22	255119											0.00054939	6.40562	1.20949	0.231149	0.605309
ILMN_1665717	EIF2S3	1968	-0.000769339	9.64946	-0.517208	0.606576	0.80741	-0.00363969	9.47255	-1.98108	0.0523349	0.255916	-0.00121617	9.8249	-0.808273	0.422081	0.699325
ILMN_1665730	ABCB10	23456	0.00113993	7.91742	0.722982	0.472003	0.770823	-0.00046977	7.53854	-0.22256	0.824661	0.718549	-0.000790595	7.79936	-0.420299	0.675747	0.775207
ILMN_1665736	LOC648024	648024	0.00148148	7.31861	0.932905	0.353947	0.733482	0.000806073	6.96634	0.511724	0.610789	0.654866	0.000698579	7.40092	0.326134	0.745441	0.791849
ILMN_1665737	UFD1L	7353	0.00035053	6.61248	0.789181	0.432564	0.760243	0.00133452	6.54212	2.21157	0.0309545	0.207024	-0.000567442	6.55365	-1.36226	0.178133	0.568238
ILMN_1665738	FLI1	2313	-1.41583e-05	7.85111	-0.00848085	0.993256	0.872854	0.002196	6.59908	1.63408	0.107665	0.345519	-0.000639907	8.29128	-0.339101	0.7357	0.789673
ILMN_1665761	BCL11B	64919	0.00124134	6.53563	1.17787	0.242678	0.683526						0.00111308	6.61221	1.08261	0.283252	0.635156
ILMN_1665775	MOSC2	54996	0.000265635	7.86449	0.115335	0.908497	0.862621	-0.00371642	8.04644	-1.68073	0.0981991	0.332602	-0.0027231	7.44328	-2.09849	0.0400183	0.363661
ILMN_1665795	ROR1	4919	6.47897e-05	6.56119	0.155059	0.877203	0.858414	-0.00066473	6.39151	-1.10415	0.274094	0.504409	0.000300707	6.44484	0.700055	0.48656	0.722348
ILMN_1665797	CSE1L	1434	-0.000291155	8.38566	-0.288247	0.773975	0.842504	-0.000198285	8.13861	-0.189651	0.850245	0.724687	-0.00128042	8.41058	-1.38693	0.17052	0.561658
ILMN_1665819	LOC652745	652745	0.000685409	6.50792	1.59322	0.115436	0.589308
ILMN_1665823	LOC389787	389787						-0.00607945	10.9214	-2.84527	0.00612418	0.102746	0.00105419	11.0051	0.653543	0.515867	0.731493
ILMN_1665824	C6ORF218	221718	-6.50892e-05	6.55296	-0.144363	0.885612	0.85957	-0.000688145	6.38483	-1.30967	0.195475	0.44202	0.000230916	6.44173	0.55145	0.583343	0.750205
ILMN_1665831	CLPTM1	1209	-0.00103314	8.33261	-0.543447	0.588479	0.802657	0.00115733	8.18718	0.440708	0.661064	0.67176	0.00138253	7.98226	0.718007	0.475499	0.718669
ILMN_1665832	ID1	3397	-0.00198011	6.66449	-1.87203	0.0652112	0.536223	0.000326712	6.37427	0.625728	0.53395	0.626622	-0.00385969	7.03765	-2.08691	0.0410908	0.36618
ILMN_1665838	SLC25A24	29957	-0.000489166	6.56742	-1.20823	0.230862	0.676218	-0.000395645	6.40943	-0.857177	0.394878	0.570501	-0.000215544	6.45699	-0.659763	0.511894	0.730302
ILMN_1665859	RAB27A	5873	0.00121387	6.80449	1.25325	0.214116	0.6648	-0.000127245	6.35718	-0.224177	0.823408	0.718242	-0.00158877	6.85444	-1.19052	0.238463	0.609632
ILMN_1665865	IGFBP4	3487	-0.00573861	10.3918	-1.87688	0.0645336	0.535421	-0.00405496	8.47111	-0.739031	0.462871	0.599444	-0.00287791	10.9467	-1.32079	0.191515	0.57885
ILMN_1665871	ANGEL1	23357	0.000157016	7.17242	0.208469	0.835444	0.852382	0.000622288	6.95663	0.829338	0.410317	0.577493	0.00119896	7.33997	1.03224	0.306041	0.64616
ILMN_1665873	DST	667	0.000123514	6.54428	0.230179	0.818597	0.8498	8.75601e-05	6.33833	0.169045	0.86635	0.728415	-5.56831e-05	6.40902	-0.105124	0.916623	0.823876
ILMN_1665877	RNF149	284996	0.00014298	9.35452	0.0685059	0.94557	0.867292	0.000447769	8.62454	0.250838	0.802827	0.713091	0.00519239	9.60031	2.2438	0.0284932	0.333261
ILMN_1665884	REP15	387849	-9.21843e-05	6.56035	-0.201229	0.84108	0.853226						-0.00115634	6.53108	-1.47238	0.146071	0.537458
ILMN_1665887	WDR61	80349	0.00150127	9.22016	1.10554	0.272557	0.699724	0.000274091	9.41942	0.184248	0.854462	0.725673	-0.00138482	9.07686	-1.04807	0.298748	0.642781
ILMN_1665903	KIF25	3834	0.00190653	7.04107	0.60159	0.549312	0.793005	-0.00136362	6.45489	-1.14993	0.254896	0.491109	-0.000563793	7.4779	-0.101725	0.919309	0.8243
ILMN_1665909	LASP1	3927	0.00506521	11.3952	3.10437	0.00271415	0.287342	0.00611144	11.5008	2.75396	0.00785229	0.113293	0.00112086	11.4974	0.724835	0.47133	0.717247
ILMN_1665923	THEM5	284486	0.000535874	6.49939	1.35171	0.180646	0.641924						9.94243e-05	6.41545	0.217307	0.828696	0.808762
ILMN_1665943	MAP4K1	11184	0.00119972	6.88188	0.85082	0.397654	0.749436	0.000766296	6.39653	1.54398	0.128036	0.371301	0.00369529	6.90993	2.82716	0.00634643	0.212949
ILMN_1665945	ACBD3	64746	0.000443049	8.84124	0.277966	0.781825	0.843839	-0.00271106	8.48052	-1.44458	0.15396	0.401639	-0.00299114	8.88108	-1.44529	0.153503	0.545367
ILMN_1665964	GAB2	9846	-9.15279e-05	9.06596	-0.0438682	0.965129	0.869631	-0.00501165	9.28467	-2.3113	0.0243929	0.18783	0.00486494	8.46949	3.5063	0.000859569	0.129351
ILMN_1665970	LOC646562	646562	-3.75264e-05	6.97187	-0.0265367	0.978902	0.871229	-0.00631961	7.39309	-2.43142	0.0181527	0.164186	0.000169373	6.64837	0.169159	0.866232	0.81552
ILMN_1665982	AKTIP	64400	0.00186879	7.87875	1.54383	0.126958	0.598416	0.00199326	7.89029	1.27168	0.208567	0.453279	-0.00161683	7.73904	-1.14316	0.257447	0.620923
ILMN_1665994	SILV	6490	0.000207693	6.56229	0.400692	0.689818	0.826621	-0.000249853	6.35415	-0.450305	0.65417	0.669444	-0.000133119	6.63441	-0.134256	0.893643	0.820161
ILMN_1665996	BCL7A	605						0.000875818	6.35652	2.12987	0.0374405	0.224151	-0.000368986	6.4323	-0.83561	0.406642	0.693035
ILMN_1666004	WASL	8976	-0.0016695	8.98557	-1.27183	0.207474	0.659941	-0.00347047	8.67637	-2.50927	0.0149159	0.152158	-0.00193972	9.08474	-1.33293	0.187521	0.575801
ILMN_1666019	ADNP	23394	-0.000214751	6.80798	-0.318833	0.750764	0.838422	0.00019774	6.43223	0.325346	0.746091	0.697865	-0.000565077	6.69356	-0.698572	0.48748	0.722648
ILMN_1666022	TNFRSF10D	8793	0.000675914	6.87182	0.375283	0.708539	0.830425	0.00417074	6.56408	4.13821	0.00011473	0.0209102	-0.00375255	7.53932	-0.854555	0.396148	0.68855
ILMN_1666024	LOC642503	642503	-0.00045243	6.58428	-1.08015	0.283635	0.705068	-0.000146192	6.41464	-0.310483	0.757308	0.701002	-0.000164275	6.47148	-0.373835	0.709825	0.783665
ILMN_1666049	NUP214	8021	-0.00103353	8.50598	-0.800831	0.425831	0.758274	-0.000158036	8.08473	-0.164186	0.870156	0.729281	0.00345797	8.80281	2.2801	0.0261172	0.32687
ILMN_1666050	TMUB1	83590	-0.0011333	7.56091	-0.814892	0.417787	0.755852	0.000995592	7.51669	0.655388	0.514812	0.619615	0.00194177	7.44359	1.17783	0.243449	0.612613
ILMN_1666057	REEP2	51308	0.00191768	6.58416	1.53373	0.129421	0.600185	0.00419761	6.60178	1.1404	0.25881	0.493921	-0.000770421	6.48057	-0.745498	0.45884	0.71298
ILMN_1666076	ARHGEF4	50649	-0.00183771	6.78405	-1.96906	0.0527459	0.518738	-0.00102429	6.69516	-0.891933	0.376117	0.561489	-0.00120758	6.41464	-1.8423	0.0703018	0.429736
ILMN_1666078	HLA-H	3136	-0.000584932	8.67005	-0.160946	0.872581	0.857771	0.00268799	7.89505	0.569502	0.571217	0.64092	-0.00391565	9.39852	-0.730086	0.468137	0.716169
ILMN_1666096	ACSL3	2181	0.000955345	7.05932	0.869182	0.387599	0.746027	-0.000496328	7.02204	-0.35915	0.720788	0.690541	-0.0027788	6.86927	-2.96159	0.00435922	0.189029
ILMN_1666111	YTHDC1	91746	-0.000529361	6.55464	-0.899908	0.371131	0.740119	-0.000178398	6.36941	-0.262002	0.794249	0.710889	-0.0011262	6.44427	-1.77938	0.0801685	0.448871
ILMN_1666121	FKBP9	11328	-0.000684992	6.54755	-1.31681	0.192026	0.649599	0.000624752	6.35459	1.37951	0.173038	0.421183	-0.000826658	6.48315	-1.53707	0.129458	0.518065
ILMN_1666122	HEG1	57493	-0.000615268	8.12723	-0.274448	0.784516	0.844291	0.00357921	6.85442	3.30659	0.00162511	0.0615575	-0.0057083	8.34288	-2.08074	0.0416727	0.367507
ILMN_1666140	PRY2	442862	0.000128067	6.5256	0.314102	0.75434	0.839065	-0.000223441	6.36549	-0.457803	0.648806	0.66762
ILMN_1666148	OR8A1	390275						-0.00391481	6.85629	-1.57569	0.120541	0.362186	-0.00103165	6.41363	-1.97228	0.0531245	0.394207
ILMN_1666156	MORF4L2	9643	-0.000922518	9.13461	-0.496184	0.621257	0.811102	-0.00154026	8.97289	-0.521658	0.603897	0.652527	-0.00694144	9.32565	-3.6632	0.000523686	0.111852
ILMN_1666169	NBR2	10230											-0.000566532	6.37225	-1.45736	0.150156	0.541873
ILMN_1666174	CECR1	51816	-0.000652695	6.49346	-1.50965	0.135453	0.604285	-0.000367557	6.37048	-0.677071	0.501055	0.614555	0.000222126	6.41494	0.618551	0.538519	0.738018
ILMN_1666178	TP53I13	90313	-0.00214896	8.97321	-1.16735	0.246873	0.685987	-0.00321994	9.17842	-1.50239	0.138426	0.383666	0.00236669	8.37481	1.52006	0.133673	0.523093
ILMN_1666206	GSDMB	55876	-0.0113169	8.8226	-2.42257	0.0178953	0.415818	-0.016968	8.93551	-3.48714	0.000938371	0.048468	0.00124183	7.79826	0.672736	0.503661	0.727785
ILMN_1666208	C14ORF106	55320	0.00169483	8.54142	0.94429	0.348139	0.731387	-0.0039915	8.16535	-1.618	0.111093	0.349927	0.00322608	8.35699	1.59018	0.116973	0.503605
ILMN_1666222	PHACTR3	116154	0.00571051	6.71658	1.9113	0.0598948	0.529519	0.00360896	6.94766	0.687185	0.494707	0.612155
ILMN_1666226	IL17RC	84818	0.000886049	6.55387	1.59043	0.116063	0.589843	-0.000311827	6.39436	-0.510833	0.611409	0.655075	0.000172782	6.44054	0.313195	0.755203	0.793985
ILMN_1666236	HMGA2	8091	0.000113084	6.54351	0.192583	0.847821	0.854222	-0.000797072	6.36715	-1.51962	0.134043	0.378471	0.000598012	6.45045	1.18499	0.240625	0.610936
ILMN_1666258	AMFR	267	0.000364508	6.6531	0.578585	0.564652	0.79685	0.000587303	6.40861	0.94595	0.348102	0.546943	-0.000433389	6.51748	-0.687791	0.494196	0.724812
ILMN_1666269	CTSZ	1522	3.54094e-05	7.78404	0.0145465	0.988434	0.872313	-0.000487771	7.70353	-0.21181	0.832998	0.720579	0.00560236	8.19583	1.90103	0.0620346	0.413367
ILMN_1666280	COX11	1353	-0.000912169	6.53975	-1.92685	0.0578938	0.526728	-0.000318838	6.38706	-0.537006	0.59332	0.648865	-0.000640688	6.48893	-1.08043	0.284211	0.635646
ILMN_1666305	CDKN3	1033	4.39839e-05	6.53401	0.0443898	0.964715	0.869583						0.00169909	6.56059	1.67053	0.0999482	0.481175
ILMN_1666306	SRRD	402055	0.00083913	7.19893	1.08911	0.27969	0.703175	0.00122314	7.11151	1.29899	0.199091	0.44522	0.000903712	7.06575	1.29208	0.201211	0.585869
ILMN_1666310	LOC390259	390259	-7.53462e-06	6.52735	-0.0168529	0.9866	0.872106						-0.000757988	6.42169	-1.79406	0.0777686	0.444494
ILMN_1666314	RET	5979	-0.000424388	6.50185	-0.764264	0.447175	0.764346	-0.000584562	6.34187	-0.856434	0.395286	0.57069	-0.00102075	6.39459	-1.48489	0.142732	0.533718
ILMN_1666325	ALG10B	144245	-0.000731188	6.62786	-1.45341	0.150398	0.618414	-0.000642022	6.47631	-0.826206	0.412076	0.578267	0.000180467	6.49896	0.391024	0.697144	0.780593
ILMN_1666332	LOC654000	654000	-0.000621888	7.01923	-0.782891	0.436226	0.761293	0.000104401	6.63909	0.112601	0.910736	0.738186	0.00171863	6.9543	2.04614	0.0450684	0.374729
ILMN_1666364	COQ10A	93058	-5.52243e-05	7.48543	-0.056954	0.954738	0.868399	0.00118233	7.32852	0.988963	0.326793	0.535968	0.00117683	7.3716	0.961174	0.340267	0.661703
ILMN_1666371	LOC648691	648691	-0.000398785	6.58587	-0.876171	0.383813	0.744705	-0.000480707	6.48296	-0.909534	0.366836	0.556804	-0.000499466	6.47858	-1.2284	0.224025	0.600968
ILMN_1666372	ATP5H	10476	0.000403098	10.8367	0.269815	0.788064	0.844883	-0.00160886	10.9619	-1.18497	0.240867	0.480571	-0.00101547	10.2391	-0.86952	0.387978	0.684933
ILMN_1666376	TRIM56	81844	0.00149588	7.83967	1.10409	0.273184	0.700033	0.00594859	7.33787	3.28993	0.00170818	0.0627741	0.000633568	7.84995	0.348944	0.728335	0.787997
ILMN_1666380	STARD13	90627	-0.000210219	6.52762	-0.489714	0.625806	0.812217	0.000266952	6.35735	0.61643	0.540025	0.628978	-0.000578716	6.41255	-1.4091	0.163894	0.555573
ILMN_1666384	LOC151579	151579	0.00234727	9.10855	1.3685	0.175356	0.638281	0.00166607	8.91142	0.805049	0.424082	0.58343	-0.0012749	9.13442	-0.831587	0.408892	0.693974
ILMN_1666385	CALM3	808	0.000622764	10.6309	0.355085	0.723551	0.833357	0.00165563	10.029	0.875232	0.385061	0.565858	0.00311377	10.7532	1.60443	0.113795	0.499785
ILMN_1666399	RING1	6015	-0.00141686	10.082	-1.49546	0.139107	0.60785	0.000277717	9.8678	0.27488	0.784386	0.708313	0.000609601	10.2486	0.629497	0.531379	0.736009
ILMN_1666403	GCSH	2653	0.000870749	6.62548	1.54583	0.126474	0.598062	-0.00113742	6.63642	-1.28455	0.204059	0.449503	-0.000430103	6.45502	-1.07599	0.286175	0.636643
ILMN_1666409	PSMB6	5694	0.00152868	10.6212	1.23991	0.218983	0.668258	0.000949718	10.6488	0.681552	0.498237	0.613495	0.00329521	10.4241	3.45235	0.00101648	0.135296
ILMN_1666417	RBMY1E	378950											-0.000119002	6.39458	-0.320196	0.749916	0.792834
ILMN_1666420	ZNF679	168417	-4.48254e-05	6.87517	-0.0605856	0.951855	0.868053	-0.00161194	6.62998	-1.88009	0.0651257	0.279944	-0.00052546	6.71646	-0.750544	0.455818	0.711922
ILMN_1666444	RBMS1	5937	0.000313547	8.78171	0.179356	0.858156	0.855725	0.00282185	8.35346	1.20924	0.23148	0.473092	-0.0021645	8.98963	-1.07282	0.287585	0.637352
ILMN_1666449	FAM134C	162427	-0.000424769	6.9498	-0.479475	0.633035	0.813962	0.000353164	6.74555	0.376833	0.707674	0.686604	0.000451893	6.78206	0.551035	0.583626	0.750287
ILMN_1666453	STK3	6788	-0.000971687	8.93606	-0.684198	0.496018	0.778155	-0.0020246	8.78545	-0.883837	0.380436	0.563616	-0.0027332	8.6898	-1.67679	0.0987119	0.479338
ILMN_1666471	UQCRQ	27089	0.00330714	10.9765	1.78515	0.0783948	0.5494	0.00225561	11.3156	1.45961	0.149797	0.396996	0.000756362	10.2442	0.560755	0.577023	0.748368
ILMN_1666482	SP2	6668	-0.000375626	7.46768	-0.471049	0.639012	0.815381	-0.000838502	7.19364	-0.805752	0.42368	0.58326	-0.000199324	7.61229	-0.223959	0.823539	0.807795
ILMN_1666485	HERC2P2	400322	0.000824225	6.53875	1.80263	0.0755775	0.546922	0.00036884	6.34164	0.73058	0.467979	0.601562	-5.40415e-05	6.40832	-0.124569	0.901275	0.821412
ILMN_1666490	DST	667	0.000163909	6.55172	0.350635	0.726873	0.833993						-0.000587055	6.40572	-1.39336	0.168576	0.559909
ILMN_1666494	CRK	1398	4.86241e-05	6.80935	0.0639311	0.9492	0.867733	0.00160521	6.57294	1.51888	0.134229	0.378687	-0.00171964	6.70988	-1.68711	0.0966993	0.476278
ILMN_1666502	SOBP	55084	-0.00221614	7.42441	-1.28899	0.201476	0.656076	0.00240058	7.33097	0.94244	0.34988	0.547829	-0.00403507	7.35249	-2.94384	0.00458367	0.191356
ILMN_1666503	DENND2A	27147	-0.00708712	8.0085	-2.5122	0.01421	0.401427	-0.00134938	6.61209	-0.779181	0.439043	0.589586	-0.00283409	8.27096	-0.954646	0.343532	0.663284
ILMN_1666512	SKIV2L	6499	-0.000650059	8.07693	-0.551597	0.582911	0.801208	-0.000368369	7.85578	-0.283627	0.777707	0.706544	0.00373749	8.08365	2.74914	0.00785375	0.228381
ILMN_1666519	AQP6	363	0.000333528	6.56795	0.680233	0.498511	0.778907	0.00119538	6.47556	1.51753	0.13457	0.379083	-0.00063014	6.50866	-1.28408	0.203979	0.587778
ILMN_1666522	LOC730077	730077	0.00064185	6.49691	1.25035	0.215167	0.665557
ILMN_1666523	COL25A1	84570	-0.000245963	6.5276	-0.469938	0.639801	0.815567	0.000809241	6.36198	1.31319	0.194296	0.440961	-0.00020529	6.41641	-0.452171	0.652753	0.769117
ILMN_1666536	VSIG2	23584	-0.000215135	6.64452	-0.276846	0.782682	0.843983	-3.52372e-05	6.35037	-0.0671285	0.94671	0.745603	0.000210431	6.67232	0.18012	0.857657	0.814019
ILMN_1666545	GCNT1	2650	0.00132951	7.01166	0.871926	0.38611	0.74551	0.00154385	6.43913	1.56211	0.123706	0.366114	0.00204057	7.09262	1.15755	0.251569	0.617376
ILMN_1666546	DUSP14	11072	0.00317862	8.63635	0.838236	0.404637	0.751721	0.00486764	9.28828	1.3839	0.171696	0.419894	-7.93385e-05	8.1027	-0.0347514	0.972392	0.832282
ILMN_1666553	SLC25A19	60386	0.00208903	7.2852	2.01083	0.0480401	0.510213	0.00472853	7.21394	2.93333	0.00479694	0.0938425	0.00232003	7.26948	1.77145	0.0814899	0.451205
ILMN_1666594	IRF8	3394	0.0116014	8.36723	3.43081	0.000994204	0.252813	0.0108784	8.92743	2.32225	0.023754	0.185723	0.00897857	8.03439	2.58879	0.01203	0.262878
ILMN_1666597	PI4KB	5298	-0.000535819	8.12995	-0.496608	0.620959	0.811028	0.00213693	8.01837	1.49191	0.141146	0.386943	0.00213703	7.98933	2.38625	0.0201455	0.306006
ILMN_1666599	SNORD30	9299	-1.81552e-06	6.56609	-0.00366044	0.997089	0.87328	-0.000360497	6.37437	-0.704528	0.483926	0.607979	0.000274774	6.55995	0.410346	0.682993	0.77706
ILMN_1666609	USP22	23326	0.00134528	6.82494	1.78629	0.0782085	0.549241	0.00111418	6.56456	1.36604	0.177206	0.425109	-0.00156087	6.80161	-1.7164	0.0911725	0.467658
ILMN_1666617	C6ORF155	79940	0.000109201	6.60349	0.22759	0.820602	0.850112	-0.000370267	6.43245	-0.459393	0.647671	0.667231	0.000519883	6.44901	1.03523	0.304655	0.645527
ILMN_1666624	RABL2A	11159	0.000216666	6.62541	0.376503	0.707636	0.830246	0.000146805	6.48162	0.223475	0.823952	0.718376	-0.000170263	6.53568	-0.320654	0.749571	0.792758
ILMN_1666625	KIF17	57576	0.000317927	6.57642	0.612976	0.541799	0.791057						0.000489497	6.72702	0.49609	0.621617	0.760701
ILMN_1666631	LRRC48	83450	-0.000843724	6.53942	-1.89855	0.0615802	0.531751	0.000550738	6.37588	0.980864	0.330737	0.538072	-0.000527498	6.43894	-1.17473	0.244679	0.613334
ILMN_1666632	VPS52	6293	0.00123182	8.25732	1.19308	0.236703	0.679902	-3.14973e-05	8.11506	-0.0281677	0.977625	0.75165	-0.00146865	8.34665	-1.43925	0.155203	0.5471
ILMN_1666633	FLJ39653	202020	-0.000168424	6.82713	-0.175236	0.86138	0.856187	0.000524695	6.52992	0.60083	0.550296	0.63301	0.000295698	6.6262	0.322302	0.748328	0.792486
ILMN_1666634	FAF1	11124	0.00133626	7.09197	1.05564	0.294619	0.71021	0.000717231	6.89726	0.522655	0.603207	0.652291	-0.00111437	6.86229	-1.01131	0.315873	0.65052
ILMN_1666635	RPS14	6208	-0.00408183	11.1915	-1.83335	0.07083	0.542359	-0.00269277	10.6822	-1.17274	0.245698	0.484283	-0.000742513	11.3686	-0.357799	0.721731	0.786471
ILMN_1666642	LOC339047	339047	-0.000774533	6.62883	-1.47824	0.14365	0.612256	0.000242671	6.35972	0.450468	0.654054	0.669405	7.48869e-05	6.43719	0.184647	0.854119	0.813392
ILMN_1666648	PRPF40A	55660	-0.000179433	6.57821	-0.376349	0.70775	0.830269	-0.000163643	6.40041	-0.302797	0.763129	0.702605	-0.000388448	6.46249	-0.888365	0.377841	0.680284
ILMN_1666653	BTBD3	22903											-0.00063208	6.37595	-1.33371	0.187267	0.575604
ILMN_1666659	PCDHA1	56147	0.000626834	6.60138	1.28838	0.201686	0.656214	-6.97029e-05	6.38138	-0.153948	0.878186	0.731091	0.0001061	6.5021	0.224738	0.822936	0.807681
ILMN_1666665	COL23A1	91522	5.27554e-05	6.59831	0.11053	0.912292	0.863114	-8.52858e-05	6.37805	-0.200402	0.841868	0.722707	4.02062e-05	6.52142	0.0777132	0.938311	0.827243
ILMN_1666670	RBX1	9978	-0.00031531	9.46187	-0.248384	0.804535	0.847575	0.00204111	9.34484	1.3721	0.175319	0.423346	-0.00112914	9.52302	-1.01412	0.314541	0.649942
ILMN_1666690	ACRC	93953	-0.000259919	6.68287	-0.43525	0.664666	0.821233	-0.000200097	6.47403	-0.328957	0.743374	0.697095	-0.000258861	6.55791	-0.437121	0.663571	0.772023
ILMN_1666706	LOC645676	645676	0.000751883	6.65511	1.43555	0.155406	0.62279	0.0004518	6.44804	0.657098	0.513719	0.61922	-0.000330624	6.48968	-0.59745	0.552423	0.741811
ILMN_1666713	LYPLA1	10434	0.00196389	7.09498	1.96173	0.0536101	0.520169	-0.000689365	6.80661	-0.554944	0.581068	0.644512	-0.00198048	6.94485	-1.93249	0.0579544	0.404534
ILMN_1666715	WHSC1L1	54904	0.000495496	6.57335	0.999745	0.320739	0.721273	0.000293268	6.36217	0.511588	0.610883	0.654898	-0.000247864	6.42606	-0.470853	0.639428	0.765434
ILMN_1666718	LOC442366	442366	-0.000145574	6.56714	-0.355597	0.723169	0.833284	0.000442097	6.39832	0.924439	0.359092	0.552774	0.000308804	6.48554	0.597057	0.552684	0.74188
ILMN_1666727	ZNF586	54807	-0.00137822	7.90675	-0.86546	0.389624	0.746725	-0.00468349	7.38908	-2.33709	0.0229117	0.182845	-0.000844461	8.15152	-0.481317	0.632017	0.763379
ILMN_1666731	C3ORF32	51066	-0.000268075	6.61608	-0.416197	0.678488	0.824235						8.77306e-05	6.68525	0.0765601	0.939225	0.827382
ILMN_1666739	RBM15	64783	-0.00201037	8.00553	-0.993201	0.323896	0.72251	-0.00324993	7.76007	-1.25661	0.213936	0.45809	0.00126124	8.1031	0.571353	0.569864	0.746357
ILMN_1666742	C9ORF72	203228	0.000496144	6.56136	0.890046	0.376367	0.742043	-0.000802821	6.3688	-1.46845	0.14739	0.394242	-0.000510882	6.47551	-0.867744	0.388942	0.685366
ILMN_1666761	PPP2R5E	5529	0.000736555	8.96673	0.563535	0.574799	0.799301	-0.000120979	8.56277	-0.0627721	0.950164	0.746293	-0.00202345	9.04617	-1.02767	0.308169	0.647122
ILMN_1666775	CACNA1C	775	-0.000346517	6.78696	-0.4294	0.668898	0.822163	0.000149746	6.4008	0.217336	0.82871	0.719539	-0.000229191	6.92328	-0.227915	0.820476	0.807215
ILMN_1666777	SHOX2	6474	0.00013973	6.6205	0.276023	0.783311	0.844089	-6.13375e-05	6.46359	-0.0959244	0.923912	0.740952	-9.51442e-05	6.54	-0.177761	0.859501	0.814343
ILMN_1666785	SYNE1	23345	-0.000932973	6.744	-1.52389	0.131861	0.601882	6.64032e-05	6.51042	0.0888368	0.929518	0.742111	-0.000690849	6.79491	-0.772542	0.442782	0.70723
ILMN_1666819	PHLDB1	23187	0.00218831	9.84585	1.10282	0.273731	0.700302	0.00408865	10.144	1.55739	0.124822	0.367471	-0.000683397	9.50011	-0.469792	0.640182	0.765646
ILMN_1666827	C4ORF41	60684	0.000417702	7.01735	0.518469	0.605701	0.807186	-0.00107165	6.81165	-1.07654	0.286145	0.512166	-0.00196887	6.99639	-2.11447	0.0385783	0.360118
ILMN_1666845	KRT17	3872	-0.000289412	6.51147	-0.549558	0.584301	0.801531	-0.00029391	6.36299	-0.619668	0.537905	0.62815	-0.00140318	6.48743	-0.839586	0.404425	0.692102
ILMN_1666852	TRIM62	55223	-0.000335666	6.55843	-0.806894	0.422351	0.757235	-1.21942e-05	6.35864	-0.0266894	0.978799	0.751874	-0.000192709	6.51516	-0.411167	0.682394	0.776908
ILMN_1666882	DACH1	1602	3.53418e-05	6.56144	0.0833778	0.93378	0.865842	-0.000130441	6.42953	-0.215686	0.82999	0.71985	-0.000288187	6.59105	-0.615994	0.540195	0.738483
ILMN_1666885	ATRX	546	0.000369942	7.01814	0.395799	0.693409	0.827364	0.000617893	6.59508	0.689581	0.49321	0.611582	-0.00146406	6.80749	-1.32957	0.18862	0.57665
ILMN_1666891	LOC645434	645434	-0.000459217	6.61859	-0.900964	0.370573	0.739911	-0.000993821	6.48308	-1.73215	0.0885675	0.317902	-0.001058	6.52809	-2.22363	0.0298944	0.336653
ILMN_1666894	CSPG4	1464	-0.000532528	8.46969	-0.17913	0.858332	0.85575	0.00206921	9.03107	0.737181	0.463987	0.599909	0.00509168	7.74533	2.09155	0.0406576	0.365175
ILMN_1666924	PINK1	65018	0.00213933	8.58956	1.56953	0.120854	0.593773	0.00377615	8.81862	3.13532	0.00269504	0.0754164	0.00254507	8.39077	2.41175	0.0189067	0.30051
ILMN_1666932	FCGR2A	2212	0.0048738	7.84617	1.52207	0.132316	0.602193	0.00219858	6.55801	1.8914	0.0635718	0.277075	0.00899013	8.09821	2.35652	0.0216811	0.312179
ILMN_1666933	ASH2L	9070	-0.000214403	8.84111	-0.198819	0.842958	0.853505	-0.00382265	8.70532	-2.40731	0.0192764	0.16892	9.72686e-05	8.71366	0.0935068	0.925808	0.825318
ILMN_1666939	LOC654123	654123	-0.000539556	6.82227	-0.710378	0.479735	0.77309	-0.00211546	6.76646	-1.64319	0.10576	0.34303	-0.000485338	6.84052	-0.577146	0.565969	0.745362
ILMN_1666966	INS	3630	-0.000566747	6.59389	-1.39675	0.166723	0.631941	0.000133316	6.46013	0.231441	0.817787	0.716854	3.73988e-05	6.48086	0.0995075	0.921062	0.824575
ILMN_1666967	BRP44L	51660	-0.00289015	8.28168	-1.56283	0.12242	0.595002	-0.00388105	8.43811	-1.78034	0.0802622	0.30552	-0.00265673	7.76375	-2.71191	0.00868335	0.236367
ILMN_1666969	TEC	7006	-0.000296507	6.57322	-0.789898	0.432148	0.760123	0.000171688	6.39588	0.348004	0.729098	0.692985	0.000343906	6.46759	0.849136	0.399132	0.689843
ILMN_1666976	PLD3	23646	0.00249623	9.19164	1.10938	0.270912	0.698907	0.00290726	8.74374	1.39366	0.168741	0.417013	0.00859955	9.46368	3.04146	0.00347033	0.178486
ILMN_1667016	FAF1	11124	0.00106923	8.12628	0.932719	0.354042	0.73352	0.00175259	8.25558	1.43425	0.156875	0.404805	0.000960244	7.99088	1.11065	0.271088	0.628704
ILMN_1667018	ACE2	59272	-0.00036856	6.56377	-0.697428	0.487752	0.775618	-0.000325678	6.37257	-0.811873	0.420187	0.581777	0.00115291	6.50228	2.0363	0.0460764	0.376716
ILMN_1667022	PASK	23178	-0.000781563	6.83906	-1.0052	0.318122	0.720232	-0.000266087	6.52809	-0.439919	0.661632	0.671949	0.00153011	6.89579	1.63208	0.107826	0.492179
ILMN_1667030	HSBP1	3281	-0.00281599	9.12312	-1.62916	0.10759	0.582188	0.00113767	8.08111	0.902968	0.370281	0.558561	-0.000193328	9.57438	-0.159279	0.873976	0.816855
ILMN_1667034	PDPR	55066	-0.00128649	8.28567	-0.581969	0.562382	0.796292	-0.000157468	7.6692	-0.0701209	0.944339	0.745127	0.00115833	8.39977	0.452793	0.652307	0.768995
ILMN_1667043	EIF4A3	9775	-0.000995265	9.43546	-0.598781	0.551174	0.793481	-0.00498135	8.99552	-2.21623	0.0306161	0.206019	4.33904e-05	10.0237	0.0220732	0.982462	0.833716
ILMN_1667047	TRPM7	54822	0.000498481	6.58663	1.22289	0.22531	0.672578	0.00023225	6.42124	0.429995	0.668794	0.674318	0.000378686	6.45057	0.813548	0.419074	0.698128
ILMN_1667050	PRPS1	5631	0.000488291	8.03775	0.404811	0.686801	0.825992	-0.00233712	7.82733	-1.97177	0.0534161	0.25806	-0.000699134	8.08218	-0.459673	0.647388	0.767648
ILMN_1667060	HSF1	3297						0.00131606	6.36301	2.34964	0.0222201	0.180391	-0.000543334	6.39981	-1.15657	0.251964	0.617618
ILMN_1667079	SPTBN2	6712	0.000284623	6.64053	0.559162	0.577764	0.800003	0.000832145	6.4935	1.10301	0.27458	0.504731	0.00131315	6.4848	3.21472	0.00209043	0.15865
ILMN_1667081	CCND2	894	0.00308896	9.40293	0.858764	0.393284	0.747972	0.00450837	9.76012	0.974709	0.333756	0.539659	-0.00213084	9.00589	-0.91755	0.362475	0.672874
ILMN_1667086	AP3M1	26985	0.00114105	8.24503	0.863607	0.390635	0.747071	-0.00284743	8.25194	-1.987	0.0516568	0.254544	0.000212452	7.94732	0.188125	0.851404	0.812908
ILMN_1667101	PRM3	58531	0.000301729	6.57029	0.701711	0.485092	0.774786	-0.000464845	6.41441	-0.793486	0.430732	0.586203	0.000337768	6.47595	0.738284	0.463179	0.714481
ILMN_1667104	LOC401442	401442	-0.000242292	6.51176	-0.374417	0.70918	0.830553
ILMN_1667112	FBXO7	25793	0.000468103	6.74464	0.80921	0.421026	0.756836	-8.5678e-05	6.53428	-0.130131	0.896914	0.735219	-0.000828358	6.63845	-1.47122	0.146382	0.5378
ILMN_1667115	TMEM61	199964	0.00117206	6.55276	2.52723	0.0136641	0.39877	0.000912383	6.39604	1.93891	0.0573871	0.265553	0.000324495	6.42506	0.913099	0.364792	0.674021
ILMN_1667125	RPS6KL1	83694	0.00202356	6.74298	3.21587	0.00193939	0.267773	0.00279117	6.70622	3.43778	0.00109207	0.0519859	0.000134999	6.58968	0.276547	0.783065	0.799848
ILMN_1667132	NANP	140838	-0.000502002	6.61878	-1.08051	0.283473	0.70499	-0.000337858	6.4365	-0.736385	0.464467	0.600109	9.5407e-05	6.51015	0.194855	0.846155	0.811966
ILMN_1667138	S100A13	6284	0.000543141	6.52662	0.987583	0.326622	0.723563	0.00118316	6.4334	1.6149	0.111764	0.350794	0.00017027	6.42594	0.408211	0.684551	0.777455
ILMN_1667147	LOC653630	653630	-0.00028309	6.51261	-0.551353	0.583077	0.801247						0.000106808	6.3921	0.203793	0.839195	0.810702
ILMN_1667171	LOC651881	651881	-0.000797157	6.63494	-1.55895	0.123336	0.595708	-0.000398616	6.37205	-0.845016	0.401577	0.57358	-0.000287194	6.53028	-0.626849	0.533102	0.736498
ILMN_1667176	LOC653539	653539	-0.000701253	6.57108	-1.45689	0.149439	0.617565	0.000816812	6.39564	1.43451	0.156802	0.404726	-1.84759e-05	6.46667	-0.0465203	0.963048	0.83093
ILMN_1667183	AIFM1	9131	-0.00016807	6.55906	-0.429882	0.668549	0.822087	-0.000217214	6.41454	-0.343233	0.732666	0.694023	-0.00074403	6.52199	-1.43747	0.155705	0.547607
ILMN_1667195	LOC646403	646403	0.000275426	6.51556	0.698646	0.486995	0.775382
ILMN_1667199	SQRDL	58472	0.000731159	7.03589	0.676586	0.500808	0.779594	0.00184352	6.96199	1.54125	0.128699	0.372107	0.000362196	7.10408	0.299361	0.765684	0.796231
ILMN_1667201	WDR51B	282809	0.000156238	7.2198	0.176219	0.86061	0.856077	-0.000386444	6.85253	-0.38386	0.702487	0.685019	0.000554141	7.13242	0.527219	0.599957	0.75489
ILMN_1667207	LOC729751	729751	-0.000165024	6.55421	-0.387529	0.699493	0.828608
ILMN_1667213	DFFA	1676	0.000342503	7.54312	0.310504	0.757063	0.83955	0.00232981	7.25734	2.22985	0.029646	0.20307	-0.00192516	7.51875	-1.61394	0.111712	0.497197
ILMN_1667222	MTX1	4580	-0.000312277	7.70991	-0.264464	0.792168	0.845563	-0.00159372	7.85991	-1.09177	0.279452	0.507911	0.0015594	7.46873	1.47472	0.145441	0.536761
ILMN_1667225	PDE1C	5137											-0.000502543	6.42891	-0.896184	0.373685	0.678324
ILMN_1667229	HCG22	285834											-7.4046e-05	6.39865	-0.170817	0.864934	0.815294
ILMN_1667239	INPP1	3628	-0.00233792	8.30605	-1.39059	0.168577	0.633346	0.00395059	7.04749	2.93903	0.00472099	0.0932697	-0.00446562	9.00505	-2.0873	0.0410547	0.366097
ILMN_1667257	SDHB	6390	0.000810602	10.1803	0.422434	0.673951	0.823261	-0.0038673	10.2997	-2.27561	0.0265839	0.194594	8.43822e-05	9.86431	0.0794554	0.936931	0.827033
ILMN_1667260	MAPK3	5595	0.00220785	9.58624	1.7065	0.092169	0.56545	0.00544621	9.43909	2.80306	0.00687392	0.106923	0.00169434	9.93716	1.12393	0.265456	0.625565
ILMN_1667263	KIAA1975	119385											-0.000394434	6.39916	-0.878007	0.383392	0.682852
ILMN_1667288	SNORD73A	8944	-4.76364e-05	6.60123	-0.0969303	0.923048	0.864493	-0.000260097	6.37374	-0.650298	0.51807	0.620785	0.000302961	6.50377	0.535344	0.594362	0.753335
ILMN_1667295	VASN	114990	-0.00549764	9.26763	-1.25653	0.212933	0.663942	0.0180888	8.28873	4.94715	6.8111e-06	0.00592443	1.92705e-05	9.76188	0.00619194	0.99508	0.835477
ILMN_1667298	LOC201229	201229	0.000383339	6.94566	0.386299	0.7004	0.828792	-0.000317652	6.88354	-0.239234	0.811769	0.715352	-0.000621374	6.72019	-0.696761	0.488604	0.723013
ILMN_1667306	RANBP10	57610	-0.000286438	7.42662	-0.360607	0.719435	0.832564	0.000347375	6.93087	0.374714	0.709241	0.68708	0.000254999	7.53396	0.218938	0.827431	0.808525
ILMN_1667315	STAG3L1	54441	0.000704423	6.77721	0.816951	0.416617	0.755493	-2.75003e-05	6.44557	-0.0431135	0.965759	0.749363	-2.78944e-05	6.5638	-0.0383281	0.969552	0.831874
ILMN_1667319	LPPR2	64748	-0.000781807	6.94951	-0.802008	0.425154	0.758073	0.00198504	6.60981	2.5737	0.012642	0.142102	0.000461171	6.9776	0.557163	0.579459	0.74908
ILMN_1667361	COPZ2	51226	0.000111264	7.6294	0.0656269	0.947854	0.86757	0.00353534	7.9088	2.00244	0.049924	0.250942	-0.00137266	7.24462	-0.923793	0.359241	0.671256
ILMN_1667366	LOC400388	400388	-5.31253e-05	6.56021	-0.113277	0.910122	0.862833	-0.000171501	6.39535	-0.285463	0.776307	0.70617	-0.00043467	6.46496	-1.10595	0.273099	0.629801
ILMN_1667372	LOC650517	650517	-0.000565078	6.56439	-1.12752	0.263218	0.694978	-0.000871814	6.39885	-1.22659	0.224936	0.467659	-0.000563649	6.42804	-1.36123	0.178458	0.568509
ILMN_1667374	C14ORF149	112849	0.00241799	7.15791	1.75556	0.0833623	0.553864	0.00164061	7.29031	0.803381	0.425038	0.583832	-0.000984515	6.89408	-1.13026	0.262801	0.62405
ILMN_1667402	LOC644763	644763	0.000258457	6.58881	0.528392	0.598831	0.805404	0.000124099	6.42042	0.244405	0.80778	0.714348	0.00117614	6.41844	2.60169	0.0116311	0.260281
ILMN_1667405	C9ORF100	84904	0.00186815	6.66541	2.4156	0.018215	0.416896	-0.000750942	6.93092	-0.340376	0.734804	0.694642
ILMN_1667408	EPB41	2035	-1.70405e-05	6.55162	-0.0364891	0.970992	0.870316	0.000424655	6.414	0.722776	0.472725	0.603502	-0.000665957	6.43908	-1.33616	0.186471	0.574983
ILMN_1667417	RAB23	51715	-0.00164653	7.31253	-0.875311	0.384278	0.744869	-0.000473058	6.8458	-0.321603	0.748911	0.69866	-0.00490094	7.27	-2.41205	0.0188924	0.300444
ILMN_1667418	LOC283953	283953	0.00190364	7.32791	1.37184	0.174317	0.637545	0.00104711	7.30813	0.723383	0.472355	0.603352	0.00220766	7.06219	2.19829	0.03174	0.340754
ILMN_1667429	SLC25A20	788	0.00279277	6.89003	2.19939	0.0310202	0.463382	0.00457604	6.81547	2.31937	0.0239207	0.186279	-0.00226651	6.58976	-2.20885	0.0309591	0.339067
ILMN_1667430	DEGS1	8560	0.0012902	7.98752	0.696164	0.488539	0.775862	0.00453039	7.83104	1.98414	0.0519828	0.255206	0.00111831	7.79939	0.738392	0.463113	0.714458
ILMN_1667432	HYAL3	8372	0.000949246	6.70656	1.44687	0.152219	0.62002	0.00200474	6.60645	1.95896	0.0549345	0.260997	0.000433576	6.67025	0.470961	0.639351	0.765412
ILMN_1667433	LOC644429	644429	-5.51922e-05	6.52946	-0.140226	0.888868	0.860012
ILMN_1667452	LOC441208	441208	-0.000218944	6.53966	-0.329291	0.74288	0.836986	0.0008773	6.38797	0.974962	0.333632	0.539594	-2.95814e-06	6.39313	-0.00516676	0.995894	0.83559
ILMN_1667453	HINFP	25988	-2.87463e-06	7.13254	-0.00437413	0.996522	0.873217	-0.000235638	6.89769	-0.288515	0.773982	0.705547	0.0012996	7.3228	1.17421	0.244885	0.613455
ILMN_1667460	SULF2	55959	-0.0027404	8.23061	-1.11762	0.267397	0.697134	0.00300569	6.66975	1.64809	0.104746	0.341684	-0.000940861	8.9099	-0.464357	0.644049	0.766724
ILMN_1667476	LTBR	4055	-0.00265417	8.70403	-1.29733	0.198607	0.654161	0.0055747	8.38861	2.08972	0.0410423	0.232197	-0.000233819	8.71575	-0.0986689	0.921725	0.82468
ILMN_1667519	RRAS2	22800	0.00574028	8.25328	2.05294	0.0436662	0.500969	0.00394265	8.66983	1.21172	0.230537	0.47232	-0.00248862	7.23734	-1.75836	0.0837123	0.455017
ILMN_1667551	GUSBL1	387036	-0.00144593	8.32715	-0.748184	0.456755	0.766915	-0.00102266	7.46456	-0.555718	0.580543	0.644322	-0.00239034	8.66755	-1.08839	0.280714	0.633846
ILMN_1667561	IFRD1	3475	0.000723713	8.55348	0.278908	0.781105	0.843717	-0.00249263	8.69993	-0.978372	0.331957	0.538716	-0.00272035	8.55543	-0.761515	0.449289	0.709598
ILMN_1667564	ALDH3A2	224	0.00266368	7.57373	1.48582	0.141636	0.61033	0.000412522	7.87325	0.202135	0.840519	0.722385	-0.00177664	6.76406	-1.87142	0.0660939	0.421581
ILMN_1667575	IL31RA	133396						0.000262415	6.3491	0.615367	0.540722	0.629255
ILMN_1667577	LCMT2	9836	0.0003619	7.3169	0.38508	0.701299	0.828974	-0.000697008	6.97204	-0.575711	0.56704	0.639372	-0.000403891	7.18563	-0.381609	0.70408	0.782284
ILMN_1667578	DUSP26	78986	-0.000105559	6.50827	-0.226365	0.82155	0.850259						-0.000217203	6.40029	-0.594827	0.554163	0.742275
ILMN_1667580	LOC644457	644457	0.000572119	6.54867	1.3485	0.18167	0.642609	0.000220073	6.38133	0.371849	0.711362	0.687721	0.00045176	6.4182	1.17319	0.245289	0.61369
ILMN_1667589	ZNF283	284349	-0.000551667	6.75629	-1.08258	0.282561	0.704548	0.000276452	6.50013	0.48466	0.629745	0.661117	0.000248975	6.66654	0.509571	0.612194	0.758212
ILMN_1667594	KLF10	7071	-0.000461738	6.97144	-0.205503	0.837752	0.852728	-0.00214245	6.78573	-0.974309	0.333952	0.539762	-0.00293937	7.23595	-1.19885	0.23523	0.607704
ILMN_1667609	SNORD35A	26816	0.000915536	6.56835	1.54593	0.126448	0.598043	-0.000144014	6.42522	-0.150887	0.880589	0.731628	3.61467e-05	6.55446	0.0380457	0.969776	0.831906
ILMN_1667657	TPP2	7174	0.000224904	7.04456	0.244585	0.807464	0.848044	-0.000815494	6.76473	-0.645577	0.521102	0.621866	0.000207451	7.04739	0.195163	0.845915	0.811922
ILMN_1667665	C16ORF46	123775											-0.000324091	6.42281	-0.87901	0.382852	0.682605
ILMN_1667670	SLC25A15	10166	0.000767369	6.8741	0.978146	0.331235	0.725311	0.00190114	6.6885	2.05118	0.0447791	0.239659	-0.00107547	6.80949	-1.32931	0.188707	0.576716
ILMN_1667686	EXOC6	54536	0.000597136	6.59391	1.1899	0.237944	0.680666	0.000562709	6.3885	1.11726	0.268494	0.500655	-0.000179839	6.51448	-0.35344	0.72498	0.787224
ILMN_1667707	SPCS3	60559	0.00125069	6.76659	1.48885	0.140837	0.609553	-0.000592394	6.47228	-0.869201	0.388323	0.567419	0.000529508	6.74143	0.569161	0.571341	0.746732
ILMN_1667711	HRASLS3	11145	0.00224338	11.8517	0.688728	0.49318	0.777291	-0.00339359	12.3448	-2.81778	0.00660344	0.105488	-0.000367963	9.68183	-0.122824	0.902651	0.821635
ILMN_1667715	LOC645176	645176	5.87419e-05	6.88306	0.0515476	0.95903	0.868911	5.45196e-05	6.77684	0.0361777	0.971265	0.75043	0.00249717	6.72975	2.37869	0.0205264	0.3076
ILMN_1667716	TMEM101	84336	-0.0015885	7.79259	-1.66977	0.099251	0.573621	-0.00315092	7.52238	-3.11447	0.00286322	0.0771947	0.00172577	7.66592	1.70727	0.0928671	0.470368
ILMN_1667744	MPPE1	65258	0.000168248	6.70698	0.288984	0.773413	0.842408	0.00146946	6.54211	2.25407	0.0279886	0.19859	0.000532837	6.62335	1.06194	0.292459	0.639762
ILMN_1667748	ANKRD33	341405	0.00440813	8.22309	1.91891	0.0589084	0.528163	0.00535706	8.34653	2.30051	0.025038	0.189893	0.00599105	8.47085	1.79786	0.0771585	0.443352
ILMN_1667750	SLC4A5	57835	0.00047589	6.54724	0.833917	0.407051	0.752495	0.000270245	6.36932	0.568717	0.571746	0.641115	0.000333687	6.46269	0.698639	0.487438	0.722634
ILMN_1667791	PPFIA4	8497	-0.000766435	6.51164	-1.4667	0.146757	0.615146						0.000126074	6.43654	0.213145	0.831926	0.809363
ILMN_1667796	HBA2	3040	-0.00781391	12.1825	-1.00791	0.316831	0.719713	-0.00205263	8.38824	-0.226426	0.821667	0.717813	0.00123858	12.5722	0.342319	0.73329	0.789127
ILMN_1667813	LOC648000	648000	-0.00324943	11.6135	-2.52222	0.013844	0.399665	-0.00494583	11.1846	-2.43835	0.0178408	0.162981	-0.000279062	11.4379	-0.214082	0.831198	0.809228
ILMN_1667826	LOC647174	647174	0.000660166	6.55456	1.24121	0.218504	0.667923	-0.000747715	6.37544	-1.4299	0.158115	0.40613	0.00152096	6.44153	3.45514	0.00100775	0.135002
ILMN_1667831	HOXB6	3216	0.000339387	6.67941	0.641796	0.523017	0.785987	-3.41104e-05	6.58399	-0.0432164	0.965678	0.749348	-0.000413863	6.58264	-0.758964	0.450802	0.710142
ILMN_1667839	UBR7	55148	-0.00190447	8.60967	-1.81999	0.0728635	0.544377	-0.00318223	8.16717	-2.31443	0.0242088	0.18723	-0.000834479	8.64707	-0.762062	0.448965	0.709482
ILMN_1667857	C12ORF52	84934	0.000790896	7.1519	0.979384	0.330628	0.725083	0.00295327	7.03071	2.71586	0.00869798	0.119248	-0.000627094	7.16138	-0.70797	0.481666	0.720736
ILMN_1667858	ZNF493	284443	-0.000157912	6.58972	-0.324895	0.74619	0.837592	-0.000380197	6.38823	-0.861392	0.392573	0.569425	-0.000354872	6.46635	-0.77001	0.444271	0.707777
ILMN_1667883	THOC5	8563	-0.00038152	8.14883	-0.258438	0.796797	0.846322	-0.00273897	7.92967	-1.77076	0.081859	0.307923	0.00182675	8.40186	1.4382	0.155497	0.547397
ILMN_1667885	BCL11B	64919						-0.000389205	6.37898	-0.91117	0.365981	0.556365	0.000405003	6.38635	1.18079	0.242279	0.611922
ILMN_1667893	TNS3	64759	0.00875318	10.3393	3.00521	0.00363673	0.301507	0.00756288	10.9354	2.9075	0.00515558	0.0964027	0.00943805	9.68247	3.76522	0.00037711	0.100965
ILMN_1667915	TRIM67	440730	-3.00937e-06	6.53789	-0.00659563	0.994755	0.873021	-3.78154e-07	6.40539	-0.000679076	0.999461	0.755751	-3.00978e-05	6.46218	-0.0703529	0.944143	0.828127
ILMN_1667925	PDCL3	79031	0.00202153	7.36155	2.35445	0.0212446	0.425705	0.00112251	7.1488	0.858334	0.394245	0.570206	-0.000583394	7.46513	-0.408049	0.684669	0.777485
ILMN_1667947	NPY1R	4886	0.00226333	6.78601	1.92105	0.0586332	0.527778	0.00486372	6.94476	2.53556	0.0139468	0.148109	6.74508e-05	6.47949	0.14399	0.885984	0.818888
ILMN_1667948	SPATA18	132671	0.00381846	6.96707	1.98251	0.0511892	0.516061	0.00531098	7.16802	1.73363	0.0883017	0.317471	-0.000665991	6.61456	-0.708718	0.481205	0.720583
ILMN_1667966	C1ORF24	116496	-0.00209208	8.98954	-0.619868	0.537276	0.789863	0.00288536	6.91462	1.16567	0.248524	0.486414	-0.00406156	9.36305	-1.41844	0.16116	0.552965
ILMN_1667977	TAF1B	9014	0.00261735	7.31671	2.1114	0.0381642	0.486998	0.00326297	7.0648	2.03642	0.0462869	0.242889	-0.000933938	7.19146	-0.635019	0.527795	0.734984
ILMN_1667980	CACNA1S	779	-0.000952232	6.63202	-1.43099	0.156704	0.623893	0.000160922	6.46075	0.269571	0.788448	0.709379	0.000471516	6.49452	1.05434	0.295895	0.641424
ILMN_1667994	AMD1	262	-0.000574185	7.05437	-0.547296	0.585846	0.801945	-0.00185518	6.67911	-1.11889	0.267805	0.500186	-0.00130939	7.15153	-0.74392	0.459786	0.713309
ILMN_1668012	SLC25A13	10165	0.00131263	7.49716	0.980943	0.329864	0.724796	8.17588e-06	7.16365	0.004926	0.996087	0.755126	0.00285322	7.68929	1.74095	0.0867443	0.460245
ILMN_1668027	LOC727762	727762	-0.00131715	7.31299	-0.9785	0.331061	0.725246	-9.42704e-05	6.71555	-0.0626557	0.950256	0.746312	0.00115271	7.25059	0.795685	0.429307	0.702151
ILMN_1668039	GYPC	2995	-0.00331191	9.63632	-1.16811	0.246568	0.685811	-0.00200111	9.64916	-0.527065	0.600161	0.651244	0.000700454	9.17879	0.221767	0.825238	0.808114
ILMN_1668063	FCN1	2219	0.0143891	7.97332	2.84432	0.00577182	0.322747	0.00292893	6.54574	2.27259	0.0267771	0.195159	0.0182926	8.25743	3.16741	0.00240463	0.162691
ILMN_1668065	RBED1	84173	0.00449852	7.88405	1.60222	0.11343	0.587565	0.00591871	8.53075	1.88941	0.0638432	0.277582	-0.000765497	6.85389	-0.828031	0.410887	0.6948
ILMN_1668072	PGAM2	5224	-0.00177021	6.6062	-1.6125	0.111171	0.585541	-0.00348245	6.52018	-2.61498	0.0113554	0.135449	-0.000224996	6.39463	-0.388457	0.699033	0.781056
ILMN_1668090	STK25	10494	-0.00189416	8.67227	-2.03593	0.0453892	0.504782	-0.00128158	8.53682	-1.15489	0.252876	0.489636	0.00185579	8.73563	1.61655	0.111145	0.496481
ILMN_1668092	ESAM	90952	-1.19999e-05	8.93244	-0.0053981	0.995708	0.873127	0.003298	7.06551	0.964273	0.338916	0.542327	-0.00122838	9.70555	-0.494899	0.622453	0.760919
ILMN_1668099	CFC1	55997											-0.000907247	6.39081	-2.2977	0.0250296	0.323635
ILMN_1668125	MYRIP	25924	0.000794846	7.07181	0.441754	0.659974	0.820191	-0.00165212	6.452	-1.65811	0.102699	0.338917	0.000365839	7.42445	0.12297	0.902536	0.821617
ILMN_1668134	GSTM1	2944	0.00541848	7.29868	1.37351	0.173802	0.637177	0.00284593	7.33284	0.565161	0.574146	0.641996	-0.00203855	6.98565	-0.555484	0.580599	0.749411
ILMN_1668147	PCDH9	5101						0.00050451	6.36277	1.07107	0.288576	0.513679
ILMN_1668152	FLJ30851	653140	0.000145904	6.56943	0.333899	0.739414	0.836347	-0.000160179	6.43958	-0.245241	0.807137	0.714185	-9.55454e-05	6.42253	-0.218068	0.828105	0.808652
ILMN_1668177	ZNF483	158399	0.000351123	6.50976	0.766855	0.445643	0.763926	-0.000879295	6.35393	-1.70626	0.0933137	0.325359
ILMN_1668179	HNRNPF	3185	-0.00116319	6.70435	-1.77947	0.0793286	0.550188	-0.000861643	6.44717	-1.48148	0.143896	0.390188	-0.000533829	6.72605	-0.578221	0.565248	0.745176
ILMN_1668185	ZNF282	8427	-0.00170349	7.20708	-1.97912	0.0515782	0.516743	0.000110066	7.01588	0.122477	0.902945	0.736522	0.00120421	7.27261	1.51447	0.135081	0.524724
ILMN_1668194	LMTK3	114783	-0.000170461	6.67227	-0.312025	0.755912	0.839345	0.00113154	6.48947	1.88595	0.0643165	0.27846	-5.21095e-05	6.62429	-0.0946112	0.924934	0.825181
ILMN_1668236	KCNB2	9312	-0.00153184	6.55744	-2.5111	0.0142509	0.401619						-0.000860387	6.42667	-1.50199	0.13827	0.528527
ILMN_1668239	LOC643719	643719	-0.000117904	6.52257	-0.216012	0.829581	0.851493	0.000731293	6.34515	1.47227	0.146358	0.393046	-0.00117928	6.42531	-1.17132	0.246032	0.614121
ILMN_1668246	TMEM52	339456	-0.0011577	6.59312	-1.91145	0.0598763	0.529494	-0.00084167	6.43577	-1.13568	0.260766	0.495306
ILMN_1668247	LTC4S	4056	-0.000215944	6.53511	-0.369356	0.712933	0.831294						-2.11219e-05	6.47878	-0.0384102	0.969486	0.831864
ILMN_1668249	LMF1	64788	-0.000618295	6.6782	-1.23233	0.221782	0.670193	1.17226e-05	6.44034	0.0216226	0.982823	0.752639	-0.000298424	6.69725	-0.558182	0.578767	0.748878
ILMN_1668270	ZDHHC18	84243	0.000547138	7.04915	0.475164	0.63609	0.81469	0.000363036	6.86367	0.266928	0.790472	0.709908	0.000560503	6.94953	0.467876	0.641544	0.766027
ILMN_1668283	HYAL2	8692	0.000172659	7.3956	0.0760065	0.939622	0.866564	0.00265646	6.54637	2.69445	0.009209	0.122567	-0.00137917	7.80649	-0.364001	0.717118	0.785392
ILMN_1668312	SLC2A9	56606	0.000672798	6.59913	0.951446	0.34452	0.730128	0.000327355	6.31484	0.658627	0.512744	0.618866	0.00212312	6.63608	2.07308	0.0424041	0.369135
ILMN_1668345	OAF	220323	-0.000298932	9.71572	-0.0989225	0.921471	0.864293	0.00963148	9.31413	2.38971	0.0201353	0.172451	-0.00211151	9.74837	-0.753005	0.454349	0.711404
ILMN_1668351	TAF6	6878	0.000628606	6.66585	0.923952	0.358558	0.735313	-0.000694868	6.45555	-1.151	0.25446	0.490792	-0.001012	6.55723	-1.49065	0.141217	0.531982
ILMN_1668353	LOC646023	646023	0.000685383	6.57497	1.24237	0.21808	0.667625	-0.000587659	6.48803	-0.927094	0.357723	0.55205	0.00121592	6.41209	3.18217	0.0023021	0.161472
ILMN_1668369	CDC37	11140	0.000207271	11.3711	0.184453	0.85417	0.855149	0.00152808	10.7289	1.20718	0.232266	0.473732	0.00176892	11.7007	1.12076	0.26679	0.626318
ILMN_1668374	ITGB5	3693	0.00578341	10.819	2.27135	0.0260774	0.444514	0.00998218	10.8986	2.56568	0.0129065	0.143376	0.00334527	10.9642	1.8609	0.0675885	0.424431
ILMN_1668378	SFT2D2	375035	-0.000338036	6.6097	-0.75783	0.450994	0.765381	0.000205917	6.39851	0.401741	0.689352	0.680932	4.22628e-05	6.49949	0.0961454	0.923721	0.824992
ILMN_1668408	AIFM1	9131	0.000687735	7.19243	0.500534	0.618206	0.810346	-6.6614e-05	7.32563	-0.0369827	0.970626	0.750306	-0.0005377	6.92006	-0.515448	0.608107	0.757114
ILMN_1668411	FHL2	2274	0.00121438	8.14069	0.353003	0.725104	0.833655	0.00194817	6.78435	1.0688	0.289593	0.514312	0.00431974	9.09571	1.30736	0.196005	0.582165
ILMN_1668417	WASPIP	7456	0.000711577	7.92581	0.325891	0.74544	0.837455	-0.000867752	6.86765	-0.561213	0.576816	0.642972	-0.000802384	8.13	-0.37458	0.709274	0.783533
ILMN_1668426	SPESP1	246777	5.98839e-06	6.85011	0.00646703	0.994858	0.873032	5.07324e-05	6.67134	0.0370231	0.970594	0.7503	-0.000818722	6.74897	-0.591433	0.55642	0.742873
ILMN_1668446	ABCA9	10350	-0.000850413	7.2319	-0.363325	0.717413	0.832171	0.000348342	6.42005	0.576192	0.566717	0.639251	0.000698052	6.9799	0.432986	0.666555	0.772811
ILMN_1668453	TRIM36	55521	-5.61638e-05	6.62332	-0.105359	0.91638	0.863642	0.000466676	6.4637	0.655188	0.514939	0.619661	0.00022594	6.51521	0.517231	0.606869	0.756779
ILMN_1668460	PRTN3	5657						-0.000137186	6.3736	-0.301071	0.764438	0.702963
ILMN_1668463	SON	6651	-0.000240941	6.69852	-0.375137	0.708647	0.830447	0.000117425	6.48059	0.139278	0.889713	0.733647	-0.00106103	6.67292	-1.14267	0.257649	0.621043
ILMN_1668465	KIAA1609	57707	0.000380352	6.46311	0.79679	0.428159	0.75896						0.000676213	6.38002	1.48544	0.142588	0.533554
ILMN_1668469	KIAA0922	23240	-0.00572188	8.21305	-2.18162	0.0323605	0.468405	-0.0105577	8.40121	-3.52231	0.000841614	0.0459895	-0.00270993	7.95576	-1.46876	0.147046	0.538528
ILMN_1668490	LOC340260	340260	0.000663722	6.51095	1.20043	0.233856	0.678125
ILMN_1668498	CWF19L2	143884	-0.00262509	7.90899	-2.60117	0.0112428	0.384503	-0.00494001	7.61936	-4.28451	6.99169e-05	0.0174429	-0.00316629	8.06557	-2.83612	0.00619162	0.211091
ILMN_1668507	DDAH1	23576	0.000637992	7.70269	0.313245	0.754988	0.83918	-0.00319308	7.31514	-1.61156	0.112491	0.351728	0.000402329	8.13316	0.165418	0.869163	0.816028
ILMN_1668510	GLYAT	10249	0.00783759	7.8574	2.42008	0.018009	0.416205	-0.000867504	8.55923	-0.300094	0.765179	0.703165
ILMN_1668514	PIP5K1C	23396	-0.000242872	8.09482	-0.182304	0.85585	0.855392	0.00329623	7.7312	2.3067	0.0246662	0.188712	0.000233082	8.20672	0.158704	0.874427	0.816932
ILMN_1668525	NR3C1	2908	0.000711369	6.57635	1.61584	0.110446	0.584877	-0.00063193	6.44927	-0.936417	0.352945	0.549493	0.000183725	6.49373	0.39253	0.696038	0.780321
ILMN_1668526	GVIN1	387751	0.00540429	7.52284	1.91592	0.0592946	0.528699	0.00167567	6.46391	1.43044	0.157962	0.405967	0.00390514	7.75987	1.22183	0.22648	0.602488
ILMN_1668533	UROC1	131669	0.000281585	6.56735	0.531628	0.596599	0.804818	-5.12472e-05	6.4065	-0.0849088	0.932627	0.74275	-0.000618216	6.45615	-1.41403	0.162445	0.554195
ILMN_1668535	JOSD1	9929	-0.0020313	8.21693	-1.43406	0.155827	0.623149	-0.00176675	7.62421	-1.11059	0.271333	0.502571	0.00395776	8.57195	2.4963	0.0152731	0.281717
ILMN_1668540	ZNHIT6	54680	-0.000477654	8.41503	-0.36356	0.717238	0.832137	-2.33001e-05	7.91742	-0.0144627	0.98851	0.753711	-0.00196147	8.46279	-1.36589	0.176999	0.567284
ILMN_1668559	RGS10	6001	0.000132297	6.94128	0.0917256	0.927168	0.865014	0.000316557	6.38985	0.600655	0.550412	0.633054	0.00189417	6.94991	1.41275	0.16282	0.554554
ILMN_1668566	ANUBL1	93550	0.000379039	6.49886	0.965103	0.337682	0.727688	-0.000448633	6.36585	-0.841563	0.403492	0.574447	-0.0003726	6.39215	-0.881587	0.381468	0.681968
ILMN_1668582	CRBN	51185	-0.00144663	8.07282	-1.15678	0.251135	0.688421	-0.00532825	7.82215	-3.29928	0.00166109	0.0620936	-0.00123123	8.1397	-0.819969	0.415432	0.69666
ILMN_1668586	KCND1	3750	-0.000269783	6.66636	-0.509233	0.612126	0.808823	0.000299141	6.38642	0.574924	0.567568	0.639569	-0.000111873	6.67028	-0.191734	0.848589	0.812404
ILMN_1668592	STON1	11037	-0.00153596	6.87313	-0.904557	0.368678	0.739202	-0.000300978	6.64089	-0.154834	0.87749	0.730935	0.00191281	6.66451	2.00298	0.0496375	0.385902
ILMN_1668593	HPX	3263	-0.000271731	6.54632	-0.686122	0.494812	0.777789	-8.46315e-05	6.35135	-0.216249	0.829553	0.719744	-0.000373151	6.48941	-0.737416	0.463702	0.71466
ILMN_1668605	NAAA	27163	-0.00080551	7.34128	-0.512665	0.609735	0.808217	0.000478824	6.65355	0.437747	0.663197	0.67247	-0.00179104	7.43898	-1.13683	0.260065	0.622464
ILMN_1668608	RBPMS	11030	0.00203893	6.57506	4.14554	9.03651e-05	0.162486	0.00114068	6.51926	1.1533	0.253523	0.490109	-0.000195439	6.40348	-0.386167	0.700719	0.781468
ILMN_1668619	KIAA1467	57613	-0.000180641	6.71002	-0.367895	0.714017	0.831507	0.000950366	6.49454	1.2571	0.21376	0.457932	-0.00102752	6.76814	-1.37442	0.174351	0.565022
ILMN_1668629	LOC401115	401115	0.00931152	9.25201	4.27132	5.77738e-05	0.147211	0.00796269	9.80487	2.83441	0.00630957	0.103839	0.0116557	8.35995	3.8443	0.000291431	0.0918136
ILMN_1668634	FBXW7	55294	4.37505e-05	7.45206	0.0193767	0.984593	0.871878	-0.000214568	6.91509	-0.0959439	0.923896	0.740949	0.000430397	7.493	0.162791	0.871222	0.816383
ILMN_1668639	TBC1D10B	26000	-0.00171006	7.23219	-2.18213	0.0323211	0.468262	0.000277575	6.90864	0.271573	0.786916	0.708978	-0.000830021	7.38083	-0.376679	0.707722	0.783161
ILMN_1668651	FOXE1	2304	-0.000530772	6.54585	-1.21496	0.228298	0.674555	-0.000570771	6.37342	-1.2278	0.224487	0.467279	-0.000408831	6.44629	-0.803612	0.424748	0.700377
ILMN_1668657	FLJ38973	205327	7.03581e-05	6.76021	0.12277	0.902627	0.861851	-0.00167317	6.71628	-1.7206	0.090659	0.321241	0.000228526	6.57965	0.339911	0.735093	0.789536
[truncated: 22,868 more rows]

## Sheet: Macrophage Infiltration
ILMN	Gene	Entrez	Beta age_sex AT	Mean log2 Expression age_sex AT	t Statistic age_sex AT	p Value age_sex AT	FDR age_sex AT	Beta age_sex Adi	Mean log2 Expression age_sex Adi	t Statistic age_sex Adi	p Value age_sex Adi	FDR age_sex Adi	Beta age_sex SVF	Mean log2 Expression age_sex SVF	t Statistic age_sex SVF	p Value age_sex SVF	FDR age_sex SVF
ILMN_1343291	EEF1A1	1915	0.011725	13.506	2.30247	0.0221478	0.337925	-0.00526126	13.3897	-0.425637	0.671391	0.790104	0.00660337	13.3612	0.747643	0.456585	0.645071
ILMN_1343295	GAPDH	2597	0.0181654	9.68814	0.923506	0.356652	0.675055	0.0332681	9.51865	1.10375	0.272651	0.639631	0.0307418	9.91071	0.926026	0.356858	0.596746
ILMN_1651209	SLC35E2	9906	-0.00108516	6.54811	-0.364949	0.715464	0.791721	0.00423497	6.38419	0.938016	0.350752	0.680467	-0.0101325	6.45559	-1.83305	0.0700337	0.315133
ILMN_1651228	RPS28	6234						-0.0526481	11.4547	-2.75335	0.00713824	0.250276	0.00645795	11.6942	0.436838	0.663253	0.718891
ILMN_1651229	IPO13	9670	0.00204288	7.46065	0.330709	0.741147	0.797477	0.0199903	7.31068	1.44637	0.151555	0.552426	-0.0202994	7.34787	-1.49551	0.138208	0.422989
ILMN_1651232	LOC653113	653113	-0.00150362	6.54561	-0.468612	0.639764	0.772679	0.00420783	6.35727	1.06445	0.289977	0.648279	-0.00432467	6.43571	-0.926159	0.356789	0.596707
ILMN_1651253	LOC644150	644150						-0.00274825	6.34206	-0.613067	0.541381	0.75219	-0.0016613	6.40616	-0.347782	0.7288	0.737538
ILMN_1651254	LPP	4026	0.00129344	11.0553	0.112595	0.910444	0.828685	-0.00118334	10.6424	-0.0696606	0.944619	0.841173	-0.00592695	11.3544	-0.321328	0.748692	0.742717
ILMN_1651259	FLJ36848	647115	-0.011628	6.76288	-2.74271	0.00654341	0.239577	0.0010705	6.47399	0.213351	0.831536	0.823389	0.000218577	6.51974	0.0401515	0.968059	0.788699
ILMN_1651262	HNRNPAB	3182	0.0171984	9.62196	1.331	0.184427	0.56578	0.0577	9.52503	2.57661	0.0116085	0.284615	0.000957115	9.92747	0.0520423	0.958608	0.78706
ILMN_1651268	LOH12CR1	118426	0.00192675	6.49623	0.781232	0.435421	0.707703						-0.000371115	6.41022	-0.0871994	0.930703	0.782067
ILMN_1651278	SNIP1	79753	0.0060216	7.41957	0.730114	0.466018	0.718801	-0.00117783	7.10889	-0.0965779	0.923277	0.838096	0.00217525	7.65547	0.118364	0.906038	0.777454
ILMN_1651282	COL17A1	1308	0.00248985	6.58262	0.645513	0.519199	0.736604	0.00527602	6.36878	1.16272	0.248023	0.626247	0.0125919	6.611	0.902288	0.369263	0.603526
ILMN_1651285	BCL6B	255877	0.0029989	8.10073	0.159918	0.873077	0.822653	0.0039418	6.76976	0.180086	0.857491	0.827814	-0.112	8.61041	-3.20036	0.00188488	0.0537153
ILMN_1651315	HMG20B	10362	0.00238545	9.16459	0.244324	0.807185	0.810913	0.0161473	8.87812	0.979323	0.330051	0.669932	-0.00337645	9.37133	-0.178582	0.858659	0.768023
ILMN_1651316	CD69	969	0.0165703	6.80574	1.38718	0.166647	0.550724	0.00436257	6.39714	0.772842	0.441645	0.717928	0.0761734	6.82097	3.59463	0.000524893	0.0281226
ILMN_1651329	LOC646360	646360	0.00308337	6.56138	0.803713	0.422342	0.702884	0.0119148	6.45561	1.46839	0.145492	0.546688	-0.00216727	6.40243	-0.443019	0.658793	0.717525
ILMN_1651336	MLYCD	23417	-0.00178697	6.98668	-0.273105	0.785003	0.806603	-0.0191567	7.022	-1.73468	0.0862272	0.479341	0.00201706	6.7685	0.244929	0.807057	0.756798
ILMN_1651339	UHRF1BP1L	23074	-0.0013311	6.53678	-0.402478	0.687683	0.785115	0.00690418	6.37075	1.4743	0.143897	0.54512	-0.00426324	6.42925	-0.936114	0.351668	0.593815
ILMN_1651341	LOC401010	401010	-0.00431065	6.63582	-1.00583	0.31549	0.653754	0.00333423	6.46861	0.581935	0.562069	0.759113	0.00549311	6.51496	0.978944	0.330178	0.581089
ILMN_1651343	ITGA11	22801	0.00307057	7.48232	0.130649	0.89616	0.826428	0.00159535	6.79573	0.0966503	0.923219	0.838088	0.019618	7.52031	0.570221	0.56992	0.688747
ILMN_1651346	TICAM2	353376	0.0158	7.5699	1.59817	0.111294	0.502878	0.0282884	7.27409	2.16649	0.0329215	0.370706	0.0466512	7.55863	3.01667	0.00330551	0.0716826
ILMN_1651347	SERTAD2	9792	0.00108158	8.65089	0.0917586	0.926965	0.831223	-0.0083121	8.27114	-0.410675	0.682289	0.792762	-0.00670364	9.00512	-0.362369	0.717909	0.734613
ILMN_1651354	SPP1	6696	0.114823	7.8857	2.62758	0.00914243	0.265455	0.0303257	6.7865	0.62732	0.532041	0.748951	0.192473	8.78618	1.86279	0.0656864	0.306521
ILMN_1651358	HBE1	3046	-0.00502021	6.64062	-0.426888	0.669836	0.780646						0.00185744	7.33436	0.0290898	0.976856	0.790203
ILMN_1651369	LOC652300	652300	-0.00183112	6.57737	-0.574453	0.566188	0.751214	0.0038892	6.47495	0.758996	0.449842	0.721056	-0.00282839	6.49616	-0.530514	0.597035	0.697745
ILMN_1651378	AUP1	550	-0.0116389	7.85865	-1.0109	0.31306	0.652421	0.00463624	7.55206	0.279336	0.780629	0.814013	-0.0395128	7.93477	-1.68022	0.0963108	0.361855
ILMN_1651385	MFN2	9927	0.000359217	7.95901	0.0381055	0.969635	0.837442	-0.00778195	8.04688	-0.591832	0.55545	0.756941	-0.0212625	7.92332	-1.70008	0.0924978	0.355798
ILMN_1651396	LOC643038	643038	0.00236322	6.53266	0.755357	0.450761	0.713382						-0.00907688	6.43018	-1.54056	0.126861	0.408005
ILMN_1651403	LOC642161	642161	-0.00470099	6.55922	-1.6633	0.0975307	0.48946	-0.0030214	6.36208	-0.679317	0.498684	0.738136	-0.00325159	6.43836	-0.656383	0.513218	0.668518
ILMN_1651404	LILRA6	79168											-0.000299002	6.36839	-0.0631028	0.949822	0.785512
ILMN_1651405	BRD9	65980	-0.0107475	9.33766	-1.25012	0.212447	0.588903	-0.00770875	9.09714	-0.512509	0.609553	0.773631	-0.0061868	9.48338	-0.446708	0.656137	0.716706
ILMN_1651415	DERL3	91319	-0.000472407	6.53105	-0.165033	0.869054	0.821978						-0.00562607	6.42839	-1.30853	0.193956	0.482455
ILMN_1651428	SYTL2	54843	0.00527663	6.50323	2.29723	0.0224495	0.338924						0.00140215	6.44435	0.262053	0.793867	0.753752
ILMN_1651429	SELM	140606	-0.0152471	8.40005	-0.907365	0.365106	0.678997	0.0426328	7.98175	1.65385	0.101649	0.500394	-0.0268135	8.5896	-1.19164	0.236471	0.519157
ILMN_1651433	DCK	1633	0.0210069	7.80853	1.88622	0.0604486	0.432738	0.0135537	7.30192	0.708711	0.480339	0.732036	0.042885	7.9975	1.70509	0.0915567	0.354259
ILMN_1651437	FOXI1	2299						-0.00459933	6.34434	-1.20417	0.231687	0.616398
ILMN_1651438	ZFPM1	161882	-0.00756961	7.30023	-0.980152	0.327978	0.660575	-0.0141714	7.04707	-1.06042	0.291797	0.649229	-0.0144861	7.09924	-1.22833	0.222462	0.507833
ILMN_1651453	LOC652663	652663	-0.000267254	6.51598	-0.0866737	0.931002	0.831831
ILMN_1651457	GPR32	2854											-0.00576898	6.38591	-1.05061	0.296191	0.560391
ILMN_1651464	KDM2B	84678	-0.00952999	6.76784	-2.20039	0.028713	0.356072	0.0158923	6.71696	1.53787	0.127596	0.527819	-0.00782133	6.68258	-0.969638	0.334772	0.58387
ILMN_1651492	WNT2B	7482	-0.000632011	6.53626	-0.220049	0.826016	0.814424	-0.00414084	6.35712	-0.978905	0.330256	0.67004	-0.00152405	6.40809	-0.299792	0.765013	0.746816
ILMN_1651496	HIST1H2BD	3017	0.00173893	6.74571	0.148849	0.881795	0.824098	-0.00223927	6.67525	-0.10086	0.919887	0.837596	0.0161641	6.87118	0.745402	0.457931	0.645628
ILMN_1651498	GADD45G	10912	-0.024179	7.55646	-0.917288	0.359894	0.676583	0.0713702	8.17382	1.16581	0.246776	0.625531	0.0379092	8.11419	1.00312	0.318435	0.5741
ILMN_1651501	ABCD4	5826	0.00425304	6.53092	1.81	0.0715217	0.453852						-0.00677066	6.50438	-1.4139	0.16077	0.449612
ILMN_1651504	FAM193A	8603	-0.0013781	7.67663	-0.279252	0.780287	0.805662	-0.00567921	7.30415	-0.677857	0.499605	0.738433	-0.0156724	7.90397	-1.707	0.0911995	0.353688
ILMN_1651507	LOC642732	642732	0.00134719	6.56814	0.474387	0.635646	0.771543	-0.000629736	6.41234	-0.127807	0.898587	0.834384	-0.00292064	6.47037	-0.500078	0.618216	0.704464
ILMN_1651513	SKIV2L2	23517	-0.0128741	8.12579	-1.31763	0.188857	0.569698	-0.0484815	7.8565	-2.55721	0.0122285	0.288689	0.0165671	7.8767	0.946	0.346629	0.590914
ILMN_1651535	TMEM217	221468	-0.00783523	6.51132	-2.91294	0.00391119	0.205769
ILMN_1651538	NUMBL	9253	-0.00611895	6.92699	-0.907352	0.365112	0.679	0.0238547	6.6817	2.08553	0.0398582	0.388851	0.0165481	6.81008	2.04272	0.0439452	0.257447
ILMN_1651544	HDAC8	55869	0.000717829	6.67828	0.198529	0.842796	0.817444	0.0059552	6.48917	0.993489	0.32314	0.666233	-0.0120838	6.63319	-1.50337	0.136172	0.420337
ILMN_1651547	SEMA3E	9723	-0.0109533	6.54186	-2.33534	0.0203337	0.331443						-0.00955632	6.41779	-1.4169	0.159894	0.448665
ILMN_1651554	RGS5	8490	0.00755409	9.45461	0.311212	0.755904	0.800643	0.0393958	7.7084	0.653912	0.514839	0.743302	0.00942371	10.3663	0.237747	0.812606	0.758057
ILMN_1651557	KDELC2	143888	0.00127161	8.81349	0.0948549	0.924508	0.83085	-0.0166805	7.99243	-0.721888	0.472239	0.729227	-0.00397384	9.00951	-0.178973	0.858353	0.76796
ILMN_1651574	AQP3	360	0.000985866	6.5059	0.28091	0.779016	0.805406						-0.00223887	6.42138	-0.435886	0.663942	0.719101
ILMN_1651599	ENTPD2	954	0.00051869	6.52331	0.191533	0.848267	0.818408	0.00136014	6.36374	0.319263	0.750269	0.807933
ILMN_1651604	MARK4	57787	-0.0013871	6.58195	-0.361793	0.717818	0.792263	-0.00407126	6.40579	-0.637262	0.525575	0.746826	0.000138334	6.4573	0.0251845	0.979962	0.790729
ILMN_1651606	LOC653210	653210	-0.00655372	6.61548	-1.60518	0.109744	0.501501	0.0114114	6.45485	1.75359	0.0829119	0.474316	-0.0175126	6.52823	-2.68903	0.00850964	0.118345
ILMN_1651609	SPRED3	399473	-0.00455041	6.55036	-1.29799	0.195512	0.575343	-0.00188737	6.39106	-0.356053	0.722635	0.802042	0.000149871	6.42506	0.0278342	0.977855	0.790372
ILMN_1651610	LOC730525	730525	0.020032	7.97611	1.12968	0.259715	0.619609	-0.0479873	7.25578	-2.28144	0.0248863	0.341324	0.0279776	8.41466	0.749951	0.4552	0.644497
ILMN_1651617	CTNNB1	1499	0.00390946	6.71139	0.718883	0.472898	0.721277	0.0127817	6.69151	1.24664	0.21577	0.605729	0.00602012	6.75733	0.528705	0.598285	0.698148
ILMN_1651628	EXOC6	54536	0.00460659	7.41007	0.536696	0.591965	0.759141	0.00555377	6.86652	0.628671	0.53116	0.748641	-0.00612418	7.76992	-0.344802	0.731031	0.738129
ILMN_1651636	CYP2A13	1553	-0.000491432	6.55208	-0.15329	0.878296	0.823521	-0.00108605	6.39145	-0.237639	0.812702	0.820032	-0.00154257	6.44193	-0.344537	0.73123	0.738182
ILMN_1651642	GPC2	221914	-8.748e-05	6.76206	-0.019959	0.984092	0.839447	-0.00203148	6.47181	-0.4507	0.653292	0.785536	-0.00907984	6.69381	-1.40903	0.162202	0.451148
ILMN_1651643	ASB11	140456	-0.00289633	6.54026	-0.917634	0.359713	0.676498	-0.00174208	6.36958	-0.413111	0.68051	0.792333	-0.00262892	6.45287	-0.494322	0.622258	0.705819
ILMN_1651652	RTN3	10313	-0.00255045	6.46536	-0.861691	0.3897	0.689786
ILMN_1651657	ADAM33	80332	0.000599038	6.51065	0.233748	0.815376	0.812456						-0.00266605	6.41624	-0.626084	0.532812	0.675855
ILMN_1651660	TMEM191B	728229	-0.00701596	6.52437	-1.83735	0.067369	0.446347						-0.00184015	6.4022	-0.360468	0.719324	0.734996
ILMN_1651664	SDHALP1	255812	0.000196893	6.52026	0.0676509	0.946119	0.834072	-0.00438083	6.34966	-0.87924	0.381617	0.694692
ILMN_1651680	LOC649150	649150	0.00155323	12.7072	0.113713	0.909559	0.828546	-0.00782101	12.2433	-0.242153	0.809213	0.819397	0.0232868	12.6813	0.893254	0.374055	0.606064
ILMN_1651681	WDFY3	23001	0.00467024	6.51903	1.7402	0.0830803	0.471757						-0.00599711	6.42035	-1.0822	0.281996	0.550911
ILMN_1651684	KIAA0586	9786	-0.00462473	7.00391	-0.992138	0.32211	0.65738	0.00889352	6.775	1.16793	0.245924	0.625039	-0.0174297	7.01633	-2.39684	0.0185619	0.17246
ILMN_1651692	STK10	6793	0.00110238	7.02408	0.200586	0.841188	0.817159	0.00651661	6.48983	0.97664	0.331371	0.670625	-0.0431485	7.43512	-2.80676	0.00610984	0.0989543
ILMN_1651693	GSG1	83445	0.000318388	6.56387	0.107198	0.914719	0.829349	-0.00105699	6.40052	-0.231263	0.817637	0.820924	0.00302057	6.47294	0.673362	0.502407	0.664298
ILMN_1651699	EPS8	2059	0.0162145	8.21556	1.43572	0.152358	0.540302	-0.00497776	8.05366	-0.207125	0.836381	0.824232	0.056139	8.35345	1.99195	0.0493455	0.270748
ILMN_1651705	CAT	847	-0.01361	11.1282	-0.751707	0.452949	0.714175	-0.0214403	11.4503	-1.06881	0.288021	0.647268	-0.0683389	10.1027	-2.06579	0.0416641	0.251272
ILMN_1651711	LOC728005	728005	-0.000624143	6.52949	-0.205127	0.837643	0.816527	-0.00558419	6.37541	-1.41354	0.160953	0.56067
ILMN_1651712	RBM11	54033	0.00165284	6.54998	0.514984	0.607029	0.763532	-0.00523957	6.36744	-1.35008	0.180384	0.577318	0.000834329	6.4257	0.15588	0.876469	0.771661
ILMN_1651719	MBTPS1	8720	0.00840173	9.60287	1.11723	0.264989	0.622707	0.0171254	9.45445	1.20128	0.2328	0.617103	0.00104271	9.6445	0.087468	0.93049	0.782028
ILMN_1651735	TGOLN2	10618	0.013103	9.33422	1.23221	0.219053	0.593779	0.0640609	9.39092	2.81462	0.00600038	0.240351	0.0191758	9.31722	1.13917	0.257595	0.534683
ILMN_1651741	ARMCX3	51566	-0.00755687	6.58269	-2.30704	0.0218876	0.337047	-0.0093811	6.42707	-2.07495	0.0408515	0.391202	0.00115463	6.46545	0.248452	0.804339	0.756177
ILMN_1651752	CXORF21	80231	-0.00608799	6.67394	-1.53079	0.127111	0.517609	-0.0143422	6.56718	-1.78679	0.0773455	0.465222	-0.0120335	6.55997	-1.84241	0.0686398	0.312344
ILMN_1651767	MKL1	57591	0.0141741	6.73931	2.95993	0.00337901	0.198922	-0.00202115	6.41756	-0.296832	0.76728	0.811388	0.00146947	6.75567	0.12959	0.897174	0.775749
ILMN_1651769	ZFYVE16	9765	0.00686807	6.96155	1.25466	0.210798	0.587651	-0.0115558	6.59439	-1.4403	0.153258	0.553976	0.00219272	6.92079	0.181274	0.856552	0.767585
ILMN_1651776	FHOD1	29109	0.019298	8.18132	1.41187	0.159257	0.545518	0.00578286	7.93481	0.286161	0.775414	0.812996	-0.0324851	8.40338	-1.27993	0.20379	0.491634
ILMN_1651788	MAP3K11	4296	-0.00666985	7.8907	-0.631268	0.528454	0.739414	0.00744939	7.05382	0.645107	0.520502	0.745175	-0.0634833	8.54458	-2.8399	0.00555625	0.0937042
ILMN_1651792	RORC	6097	0.00293111	6.56772	0.920395	0.358272	0.675821						-0.0102659	6.55964	-1.14222	0.256329	0.5338
ILMN_1651799	SLC38A2	54407	0.0173221	9.39043	0.87141	0.384383	0.687494	0.0481516	9.53986	1.17657	0.242476	0.623018	0.119065	9.84082	3.07905	0.00273824	0.0654527
ILMN_1651811	LOC729269	729269	-0.000757464	6.53648	-0.260974	0.794332	0.80844						-0.00860975	6.4251	-1.75707	0.0822364	0.33845
ILMN_1651819	GALNT11	63917	0.00923243	9.15813	1.19276	0.234117	0.604129	0.019224	8.7977	1.49003	0.139719	0.540887	0.00639306	9.27625	0.58307	0.561274	0.685853
ILMN_1651826	BASP1	10409	0.045206	9.59527	1.42989	0.154023	0.541594	0.134089	7.68283	3.29113	0.00142714	0.181577	0.15782	10.1442	3.57059	0.000569015	0.0292089
ILMN_1651828	CCT3	7203	-0.0148951	8.04873	-2.02672	0.0437748	0.397748	0.00423797	7.9238	0.359188	0.720298	0.801527	0.00403438	7.96131	0.316871	0.752061	0.743574
ILMN_1651832	EHD1	10938	-0.0179621	9.25219	-1.64528	0.101194	0.493314	0.0268466	9.4916	1.20219	0.23245	0.616882	-0.0326242	9.17494	-1.34953	0.180481	0.469377
ILMN_1651838	RND1	27289	-0.00521723	6.49777	-0.565398	0.572321	0.753149	-0.00259789	6.37538	-0.331584	0.740976	0.805991	-0.00810163	6.661	-0.323966	0.7467	0.742208
ILMN_1651850	RPS16	6217	-0.00669332	12.9152	-1.10966	0.268235	0.624804	-0.00338228	12.6387	-0.238781	0.81182	0.819872	0.000139284	12.9119	0.0223375	0.982227	0.791111
ILMN_1651872	UBIAD1	29914	-0.00232986	7.36936	-0.304058	0.761341	0.801784	0.000724085	7.16558	0.0605691	0.951837	0.842188	0.00152243	7.33245	0.133837	0.893824	0.775097
ILMN_1651878	EVC	2121	0.00086869	6.52635	0.334722	0.738121	0.796816	-0.00134324	6.43578	-0.269405	0.788236	0.815477	0.000641674	6.42282	0.142255	0.88719	0.773796
ILMN_1651886	CWF19L1	55280	0.0181785	9.10843	1.82995	0.0684726	0.448405	-0.00961764	8.53143	-0.52063	0.603905	0.771997	0.013317	9.24848	0.921092	0.359415	0.598168
ILMN_1651899	LOC653314	653314	-0.0145446	11.7656	-1.26272	0.20789	0.585409	-0.0408477	11.1895	-1.71348	0.0900736	0.484926	0.0103126	11.6768	0.47538	0.635644	0.710219
ILMN_1651900	KCNA4	3739	0.00436897	6.55693	0.955752	0.34014	0.666937	-0.00534067	6.39676	-0.806796	0.421915	0.71082
ILMN_1651902	RASL11A	387496	-0.000856687	6.62504	-0.230053	0.818243	0.812991	0.010652	6.45082	1.8661	0.0652905	0.44192	0.00715815	6.51654	1.30667	0.194584	0.483059
ILMN_1651916	OCLN	4950	0.001944	6.53491	0.616611	0.538064	0.742252	0.0036313	6.3685	0.914078	0.363123	0.686387	0.0042079	6.43306	0.938023	0.350691	0.593257
ILMN_1651936	SETD8	387893	-0.0118697	7.41059	-1.82643	0.0690029	0.449377	-0.00227722	7.34341	-0.196165	0.844924	0.825699	-0.0464995	7.42236	-3.28153	0.00146031	0.0469367
ILMN_1651943	ANK3	288	-0.00508458	6.57527	-1.34078	0.181235	0.562873	-0.00137523	6.41412	-0.291654	0.771224	0.812171	-0.000807862	6.47641	-0.139406	0.889434	0.774238
ILMN_1651949	SCYL3	57147	0.000595664	6.80639	0.126891	0.89913	0.826902	-0.0174303	6.76526	-2.13919	0.035133	0.37707	0.0032684	6.72255	0.42084	0.674855	0.722382
ILMN_1651950	TPST1	8460	0.0158704	8.16158	0.974783	0.330629	0.661992	0.0282685	6.68415	1.48829	0.140177	0.54136	-0.0343659	8.82108	-1.72104	0.0886086	0.349467
ILMN_1651958	MGP	4256	0.0193261	9.78985	0.684125	0.494543	0.728719	0.0929519	8.07568	2.12949	0.0359492	0.37927	0.111532	9.94981	2.44176	0.0165302	0.16308
ILMN_1651964	ABCC5	10057	0.0195513	7.6645	1.64711	0.100818	0.492928	0.0278408	6.83313	2.16404	0.0331149	0.371287	0.0580767	7.88774	3.17849	0.00201757	0.0558055
ILMN_1651966	FGFR3	2261	0.00242254	6.58973	0.737784	0.461352	0.717168	0.00575256	6.44313	1.11654	0.267168	0.636805	0.012188	6.49231	2.52692	0.0132162	0.14744
ILMN_1651967	TP53I3	9540	0.00409133	6.52549	1.92483	0.0554089	0.422272	-0.00633763	6.39232	-1.53371	0.128617	0.52872	0.00377406	6.44421	0.90424	0.368233	0.602975
ILMN_1651987	C6ORF129	154467	0.00979136	6.90968	1.51137	0.131982	0.522497	0.0137269	6.69839	1.52618	0.130478	0.530832	0.00913982	6.863	0.838987	0.403654	0.621204
ILMN_1652000	FAM156A	29057	0.000748664	6.6781	0.161596	0.871757	0.822432	-0.0105629	6.47793	-1.36885	0.174459	0.572174	-0.00167044	6.49429	-0.2279	0.82023	0.759766
ILMN_1652003	GNG10	2790	-0.00508181	7.47407	-0.692469	0.489298	0.726963	-0.0149338	7.51988	-0.827025	0.410415	0.706468	0.00854869	7.18187	0.587985	0.557985	0.684735
ILMN_1652006	SMC1A	8243	0.00248452	6.58678	0.867441	0.386549	0.688434	0.00664311	6.39103	1.29209	0.199639	0.593645	0.000903584	6.52178	0.19139	0.848642	0.765926
ILMN_1652008	C15ORF23	90417	0.00302016	6.66607	0.783233	0.434247	0.70728	-6.86211e-05	6.4985	-0.0100005	0.992043	0.847609	-0.00172464	6.52497	-0.317976	0.751225	0.743362
ILMN_1652023	AGFG2	3268	-0.00102539	6.55797	-0.287491	0.773979	0.804388	-0.000268216	6.37569	-0.0549816	0.956275	0.842805	-0.00563002	6.44832	-0.962969	0.338091	0.585869
ILMN_1652024	CSNK1G3	1456	0.0361851	7.70069	2.87353	0.00441549	0.214232	0.00968497	7.29557	0.453073	0.651588	0.785096	0.0421813	7.81932	1.51086	0.134257	0.417801
ILMN_1652065	KCNMB1	3779	-0.0172832	7.01821	-0.845222	0.398812	0.693607	0.00193983	6.34753	0.429596	0.668518	0.789392	-0.0298565	7.07011	-1.14907	0.25351	0.531814
ILMN_1652066	SNED1	25992						0.000862009	6.33375	0.190152	0.849619	0.826495
ILMN_1652072	MGC42105	167359	-0.0042611	6.58876	-1.1156	0.265687	0.623161	0.00521357	6.35697	0.780692	0.437036	0.716289	-0.0136312	6.47788	-1.96472	0.0524674	0.27815
ILMN_1652073	LOC653658	653658	-0.0270196	11.2697	-2.7894	0.00569563	0.230887	-0.0499602	10.8866	-2.37124	0.0198655	0.322076	0.022203	11.1454	1.47589	0.143392	0.429541
ILMN_1652082	ELF4	2000	0.00816297	7.77201	0.784025	0.433783	0.707112	0.0176077	6.61222	1.2817	0.203245	0.596469	-0.0149296	8.44293	-0.755812	0.451695	0.643032
ILMN_1652085	MPHOSPH10	10199	0.00223687	8.40192	0.262946	0.792813	0.808143	0.000727133	7.8451	0.0665384	0.947097	0.841523	-0.0291771	8.3806	-1.95256	0.0539152	0.281531
ILMN_1652123	HMGN1	3150	0.0101856	8.96698	0.851123	0.395532	0.692247	-0.00444472	8.38193	-0.258366	0.796716	0.817082	-0.0117334	9.04266	-0.581773	0.562144	0.686147
ILMN_1652128	LMBRD1	55788	0.00370588	9.98919	0.354042	0.723612	0.793582	-0.0149854	9.80051	-0.700773	0.485256	0.733706	0.0245106	9.97931	1.19944	0.233441	0.516782
ILMN_1652144	LOC653751	653751	0.00131255	6.55909	0.413926	0.67929	0.783036	0.00563404	6.38887	1.14007	0.257289	0.631478	-0.00169089	6.45688	-0.367984	0.713731	0.733473
ILMN_1652151	LOC644829	644829	0.00458585	6.55276	1.52067	0.129633	0.520174	-0.00119437	6.43471	-0.263268	0.792947	0.816372	-0.00166608	6.45786	-0.392507	0.695592	0.728411
ILMN_1652161	PNKD	25953						-0.00394956	6.36075	-1.0791	0.283431	0.645016	-0.00217802	6.4106	-0.524392	0.601268	0.699105
ILMN_1652163	DVL2	1856	0.00554899	6.9932	1.01554	0.310852	0.651196	-0.014679	6.79536	-2.14575	0.0345902	0.375564	-0.0118594	7.0615	-1.14622	0.254679	0.532641
ILMN_1652164	LOC729196	729196	-0.00278787	6.53122	-1.03495	0.301712	0.645989						0.00325794	6.41137	0.754485	0.452487	0.643364
ILMN_1652166	GUCY1B2	2974	-0.00269577	6.51453	-0.857944	0.391762	0.690663						-0.00882829	6.41394	-1.59788	0.113503	0.388915
ILMN_1652185	IL4R	3566	0.0103701	7.51339	0.658895	0.510582	0.733916	0.010101	6.48717	1.17442	0.24333	0.623522	0.0499831	8.08466	1.80643	0.0741243	0.32297
ILMN_1652188	KIAA1632	57724	-9.35322e-05	6.50861	-0.0303166	0.975839	0.838309
ILMN_1652199	LOC642113	642113	0.0150306	6.68487	1.43752	0.151848	0.539901	0.0101193	6.41093	1.88101	0.06321	0.437295	0.041162	6.58525	2.37279	0.0197385	0.177649
ILMN_1652207	COX4I1	1327	-0.000202476	12.2601	-0.0222978	0.982229	0.839192	-0.00794217	12.3688	-0.649079	0.517943	0.744332	0.00981902	11.9113	0.871817	0.38558	0.612048
ILMN_1652209	LOC731432	731432	-0.00320455	6.53806	-1.1444	0.253577	0.616114	-0.00462592	6.36939	-0.992292	0.323721	0.666548	-0.00351365	6.42863	-0.622534	0.535133	0.676698
ILMN_1652219	C20ORF112	140688	-0.000953407	6.51886	-0.286099	0.775044	0.804604	0.00255579	6.36479	0.506356	0.613847	0.774858	0.00190364	6.42266	0.40662	0.685232	0.725432
ILMN_1652223	WDR91	29062	0.0132864	7.19236	2.23377	0.0264014	0.350298	0.00531188	6.74301	0.764269	0.44671	0.719863	0.0115291	7.30403	0.981712	0.32882	0.580262
ILMN_1652237	CBR3	874	-0.0252846	7.81376	-1.65853	0.09849	0.490491	0.00589709	7.40473	0.25909	0.796158	0.816977	-0.000212348	7.82374	-0.0114277	0.990907	0.792561
ILMN_1652244	POPDC3	64208	0.00905607	6.45338	2.40663	0.0168416	0.316093						-0.00536258	6.40408	-1.01467	0.312928	0.570828
ILMN_1652246	KIAA0363	23148	-0.0134954	7.37182	-1.07591	0.283025	0.634595	0.0194194	6.84298	1.01865	0.311104	0.659506	-0.0412476	7.34773	-2.14038	0.034972	0.232128
ILMN_1652276	MAGEA3	4102	-0.00180905	6.54596	-0.590779	0.555213	0.74767	0.00430366	6.37745	0.802665	0.424287	0.711695	-0.0052523	6.43849	-1.06672	0.288894	0.555594
ILMN_1652277	SECTM1	6398	-0.000693614	6.57521	-0.227372	0.820324	0.813377	-0.00914728	6.39233	-1.97733	0.0510707	0.411904	-0.000355963	6.47271	-0.0681502	0.945814	0.784799
ILMN_1652280	FBXO32	114907	-0.0015063	6.86413	-0.215096	0.829871	0.815127	-0.0146621	6.74744	-1.18615	0.238693	0.620749	0.0116965	6.5387	1.61168	0.11046	0.384235
ILMN_1652300	ZNF507	22847	0.00253389	6.69224	0.762245	0.446647	0.711874	-0.00353902	6.48464	-0.668352	0.505623	0.740352	0.00189093	6.57508	0.319882	0.749784	0.742995
ILMN_1652306	MEGF10	84466	6.25941e-05	6.62078	0.0186897	0.985104	0.839586	0.00235084	6.45755	0.455536	0.649823	0.784638	-0.0053879	6.50174	-1.07972	0.283091	0.551665
ILMN_1652313	RNF215	200312	-0.0060718	6.55751	-1.70458	0.0895407	0.480215	-0.00563064	6.35498	-1.13174	0.260756	0.633384	0.00840227	6.41669	1.48078	0.142087	0.427918
ILMN_1652314	SPAG1	6674	-0.0020093	6.51022	-0.716905	0.474116	0.72171
ILMN_1652331	KCTD5	54442	0.00203781	6.72697	0.448084	0.654489	0.776651	-0.0100599	6.42857	-1.82486	0.071347	0.454314	0.00243722	6.66507	0.269071	0.788478	0.752486
ILMN_1652333	FN3KRP	79672	-0.0140885	9.11629	-1.23859	0.216684	0.592055	-0.00969799	9.13252	-0.466892	0.641708	0.782507	-0.0222071	9.01705	-1.20767	0.230272	0.514254
ILMN_1652348	C4ORF50	389197	0.00105517	6.53881	0.435742	0.663408	0.77899	-0.00952215	6.37258	-2.4094	0.0180195	0.316012	-0.00652096	6.4251	-1.55016	0.12454	0.404841
ILMN_1652357	PDHX	8050	-0.00652009	8.28399	-0.471063	0.638015	0.772198	-0.0695508	8.42794	-3.18204	0.00200881	0.189821	-0.00552069	7.41093	-0.370523	0.711846	0.732956
ILMN_1652366	NLRP7	199713											8.33432e-05	6.39951	0.0166054	0.986787	0.791875
ILMN_1652369	ERCC1	2067											-0.00134386	6.37946	-0.290884	0.771796	0.748482
ILMN_1652371	KIAA1324L	222223	0.0167257	7.92025	1.52863	0.127646	0.51816	0.038361	7.6006	1.65185	0.102058	0.500906	-0.061989	8.41543	-3.17863	0.00201668	0.0557919
ILMN_1652378	IPO7	10527	0.00062857	6.70548	0.139894	0.888859	0.825251	-0.00913738	6.53997	-1.1686	0.245658	0.624884	0.00502825	6.63199	0.623742	0.534343	0.676412
ILMN_1652379	SUCLG2	8801	-0.0241071	9.31061	-1.95985	0.0511475	0.412965	-0.0443851	9.40154	-1.96923	0.0520085	0.413481	0.0304711	8.96212	1.60775	0.11132	0.385571
ILMN_1652381	SIGLEC5	8778	-0.004662	6.57762	-1.45232	0.147693	0.536561	-0.000463118	6.4186	-0.0930395	0.926079	0.838507	0.00364796	6.44286	0.797913	0.426978	0.632227
ILMN_1652394	RAB2A	5862	0.0233986	7.86346	2.03097	0.0433379	0.396775	0.0159371	8.18668	0.854486	0.395109	0.700373	0.0188428	7.68242	1.57522	0.118643	0.39651
ILMN_1652407	ZMYND8	23613	0.0111537	7.43173	1.45726	0.146326	0.53543	0.00998126	7.10026	0.713567	0.477345	0.731006	-0.0303901	7.4838	-2.1448	0.034607	0.23102
ILMN_1652409	SPATA7	55812	-0.0070129	8.1578	-0.64884	0.517049	0.73594	-0.0554662	7.91626	-2.47271	0.0152918	0.30509	0.0428532	8.09065	2.27457	0.0252585	0.199818
ILMN_1652412	PHKB	5257	0.0100371	6.83809	1.52711	0.128023	0.518545	-0.0148872	6.71849	-1.07076	0.287146	0.646843	0.00808217	6.65911	0.673944	0.502039	0.664152
ILMN_1652417	DC36	389760	-0.00137275	6.58368	-0.446482	0.655643	0.776957	0.00217587	6.37042	0.547577	0.585341	0.766454	0.00298999	6.45582	0.553524	0.581249	0.69255
ILMN_1652431	CA1	759											0.00631907	6.39059	0.523881	0.601622	0.699218
ILMN_1652434	MTHFD2L	441024	-0.0118639	7.31124	-1.46816	0.143345	0.532905	-0.031638	7.16584	-2.0653	0.0417761	0.393389	-0.0291403	7.03015	-2.1777	0.0319895	0.222726
ILMN_1652439	KRTAP3-1	83896						-0.00604364	6.39374	-1.22599	0.223408	0.610992	-0.00151929	6.3809	-0.348524	0.728244	0.73739
ILMN_1652445	RAC1	5879	0.00170634	6.72462	0.379286	0.704804	0.789235	-0.00627945	6.42786	-1.26906	0.207698	0.599856	-0.00629475	6.76937	-0.650755	0.516829	0.669899
ILMN_1652456	TMEM98	26022	0.00238054	6.65744	0.475538	0.634827	0.771315	0.000766476	6.38402	0.160484	0.87286	0.830331	0.0171545	6.59227	1.54485	0.125821	0.406596
ILMN_1652459	LOC654161	654161	-0.00985199	6.93266	-1.94525	0.0528889	0.416577	0.0023236	6.73204	0.334922	0.738465	0.80546	-0.0088908	6.82566	-1.09484	0.276447	0.547175
ILMN_1652464	TUBA3E	112714	0.00315008	6.55199	0.987168	0.324534	0.65871	0.00334962	6.36628	0.74022	0.461097	0.725238	-0.00388514	6.52819	-0.70587	0.482055	0.655998
ILMN_1652465	SLC26A4	5172	-0.00145774	6.47316	-0.469662	0.639014	0.772473	-0.00484441	6.31435	-1.07583	0.284887	0.645737	-0.00411949	6.37982	-0.909071	0.365691	0.601605
ILMN_1652472	BRAF	673	0.00400915	6.49528	1.46754	0.143512	0.53305	-0.0108694	6.35654	-2.18124	0.0317779	0.367163	0.00687467	6.39579	1.48892	0.139934	0.425202
ILMN_1652486	THAP7	80764	0.0014592	6.76262	0.332829	0.739548	0.797128	-0.00273589	6.53239	-0.393168	0.695127	0.795808	-0.00834745	6.67016	-0.909747	0.365336	0.601413
ILMN_1652487	RIOK1	83732	-0.00555626	6.72415	-1.4404	0.15103	0.539255	-0.0021298	6.46819	-0.385921	0.700468	0.797049	-0.00643357	6.59455	-0.901436	0.369713	0.603767
ILMN_1652490	MANSC1	54682	0.0106893	7.14125	1.50866	0.132674	0.523169	0.0231074	6.76128	2.29619	0.0239914	0.337819	-0.0261621	7.3768	-1.49948	0.137178	0.421654
ILMN_1652505	APEX2	27301	0.01384	7.37211	2.25455	0.0250458	0.346721	0.0235203	7.15046	2.27873	0.0250537	0.34196	-0.00138657	7.4648	-0.104718	0.916828	0.779496
ILMN_1652512	C2CD2	25966	-0.0306985	10.4122	-1.39067	0.165587	0.55	-0.00457918	10.87	-0.149465	0.881522	0.831718	-0.102256	9.60557	-3.99287	0.00013131	0.015181
ILMN_1652521	MTMR9	66036	0.00826726	7.91023	0.964341	0.335826	0.66472	0.0012802	7.39086	0.107544	0.914597	0.83681	-0.0114076	8.17009	-0.730185	0.467135	0.649599
ILMN_1652525	FAM125B	89853	0.00143521	7.57127	0.178177	0.858731	0.820223	-0.00238009	7.15175	-0.217316	0.828455	0.822848	-0.00579662	7.69811	-0.447558	0.655526	0.716517
ILMN_1652540	RELL2	285613											0.00605322	6.42696	1.35835	0.177679	0.466738
ILMN_1652549	DTNA	1837	-0.0106373	6.87886	-1.32818	0.185355	0.566612	-0.00601594	6.79445	-0.308789	0.758197	0.809559	0.00431194	6.70746	0.495786	0.621229	0.705476
ILMN_1652580	POLD1	5424	0.00638858	6.63104	1.63727	0.102857	0.494991	0.00209036	6.39602	0.433731	0.665524	0.788645	-0.000672694	6.64323	-0.0682347	0.945747	0.784787
ILMN_1652594	ACTR5	79913	0.00743385	6.95941	1.42447	0.155583	0.542785	-0.00719456	6.66231	-1.11372	0.26837	0.637432	-0.00404776	7.11677	-0.399875	0.690176	0.726862
ILMN_1652609	RGNEF	64283	-0.000838777	6.513	-0.301955	0.762943	0.802118	0.00759061	6.35167	1.80763	0.074011	0.459312
ILMN_1652631	GLIPR2	152007	0.0439236	10.0277	1.97046	0.0499122	0.410529	0.13842	9.66067	2.62279	0.0102452	0.275749	0.081991	10.1814	2.66896	0.00899547	0.12184
ILMN_1652638	LRRC58	116064	-0.0110365	7.76872	-1.05641	0.291822	0.64009	0.0216432	7.50964	1.05904	0.29242	0.649552	0.0124184	7.68084	0.734838	0.46431	0.648356
ILMN_1652647	INPP4A	3631	0.00124871	6.65651	0.384299	0.701091	0.788355	-0.00436899	6.51687	-0.814802	0.417341	0.709111	-0.00124141	6.61749	-0.206895	0.836549	0.763343
ILMN_1652650	SH3KBP1	30011	0.00437346	6.53633	1.51688	0.130585	0.521123	0.000628345	6.37952	0.125894	0.900097	0.834616	0.00455837	6.41956	1.1093	0.270194	0.543162
ILMN_1652662	GRB10	2887	0.00159293	6.56943	0.604732	0.545917	0.744584	-0.00304237	6.42206	-0.709679	0.479742	0.731832	-0.0110226	6.52238	-2.24155	0.0273977	0.207576
ILMN_1652677	FAM89A	375061	-0.043532	9.13192	-1.71316	0.087949	0.47822	-0.0603073	9.42418	-1.75647	0.0824159	0.473542	-0.055147	8.04678	-1.91731	0.0583048	0.291465
ILMN_1652701	FLJ20972	80098	-0.00206769	6.5171	-0.648207	0.517458	0.736066
ILMN_1652715	C10ORF111	221060						0.0104355	6.37575	1.6111	0.110666	0.511033
ILMN_1652716	THEX1	90459	-0.00167254	6.55098	-0.604464	0.546095	0.744644	0.00117107	6.48983	0.157711	0.875039	0.830682	0.00382319	6.45244	0.676805	0.50023	0.663432
ILMN_1652719	TMCO5A	145942	0.00469748	6.52529	1.58431	0.114414	0.505556	0.0069537	6.36449	1.62024	0.108687	0.508812	-0.00292872	6.43809	-0.586305	0.559108	0.685118
ILMN_1652721	LOC648758	648758	0.000649069	6.7423	0.116928	0.907013	0.828148	-0.00782795	6.50939	-1.12471	0.263708	0.634975	-0.0166313	6.65069	-2.22283	0.02868	0.211919
ILMN_1652722	C14ORF2	9556	-0.00545755	7.75671	-0.587181	0.557623	0.748457	-0.00209115	7.81444	-0.132534	0.894858	0.833809	0.00658797	7.4098	0.627007	0.532209	0.675635
ILMN_1652727	GLT8D1	55830											0.00104122	6.39071	0.242515	0.808922	0.757223
ILMN_1652736	RPS6KA3	6197	0.0185151	6.87898	3.08606	0.00226138	0.181437	0.00893429	6.54945	1.12966	0.261627	0.633856	0.00956156	6.92247	0.90693	0.366816	0.602213
ILMN_1652749	ERF	2077	0.000186023	6.89791	0.0222876	0.982237	0.839193	0.00604069	6.45525	0.773199	0.441435	0.717854	-0.0368068	7.01022	-1.8563	0.066615	0.308306
ILMN_1652753	PAAF1	80227	0.00279508	8.34895	0.30448	0.76102	0.801717	0.0102837	8.50148	0.746572	0.457272	0.723834	0.00364492	8.03307	0.254032	0.800038	0.755187
ILMN_1652754	ZNF428	126299	0.00497638	9.59276	0.346941	0.728934	0.79478	0.0293508	9.3157	1.49188	0.139235	0.540384	0.0246629	9.42973	1.32364	0.188906	0.477541
ILMN_1652762	HIC2	23119	-0.000900556	7.34268	-0.0990863	0.921151	0.830338	-0.0130004	6.85448	-0.688971	0.492617	0.736158	-0.0211686	7.4279	-1.39957	0.165009	0.45411
ILMN_1652763	LOC389203	389203	-0.00298336	6.80734	-0.741775	0.458934	0.716316	-0.00950227	6.68773	-1.37079	0.173855	0.571636	0.00337917	6.59419	0.534067	0.594585	0.696952
ILMN_1652768	LOC440589	440589	0.0152853	11.264	0.770042	0.442017	0.71015	-0.0494922	10.3631	-1.18051	0.240915	0.622088	0.0281115	11.5285	0.796589	0.427743	0.632574
ILMN_1652777	CDC42EP2	10435	-0.00141094	7.27309	-0.123596	0.901737	0.827316	-0.00242295	7.08715	-0.123165	0.902251	0.834946	-0.0217673	7.15333	-1.15495	0.251105	0.530096
ILMN_1652787	PIK3AP1	118788	0.0160019	6.92347	1.7733	0.0774208	0.463487	0.00894288	6.41212	1.27256	0.206457	0.598923	0.0656586	6.93483	2.9444	0.00409784	0.07904
ILMN_1652790	CLK1	1195	-0.0148869	7.39153	-0.944708	0.345739	0.669755	0.00133736	7.0599	0.0592499	0.952885	0.842334	-0.00129498	7.51859	-0.0511586	0.95931	0.787182
ILMN_1652797	FAM174B	400451	0.0119974	6.70993	2.1718	0.0308308	0.362356	0.014969	6.37595	2.60655	0.0107071	0.278649	-0.000432214	6.74589	-0.035458	0.971791	0.78934
ILMN_1652806	ATP5J	522	-0.014208	7.59778	-1.54291	0.124144	0.514493	-0.0176948	7.67904	-1.15948	0.249334	0.626994	-0.0110268	7.16781	-1.14181	0.2565	0.53392
ILMN_1652819	OPA3	80207	0.00426264	6.6143	1.18209	0.238315	0.606839	0.001797	6.41773	0.3563	0.722452	0.802002	-0.00157791	6.48716	-0.279635	0.780386	0.75056
ILMN_1652825	IL10RA	3587	0.035061	7.07486	2.86613	0.00451649	0.21578	-0.000594478	6.38739	-0.117498	0.906728	0.835627	0.111165	7.23848	3.62458	0.000474461	0.0267615
ILMN_1652826	LRRC17	10234	0.0143155	8.25831	0.456789	0.648228	0.774979	0.00738087	6.58669	0.572347	0.568517	0.761193	0.0590011	8.37344	1.27494	0.205544	0.493213
ILMN_1652846	PCYT2	5833	-0.0312838	7.35485	-2.38997	0.0176066	0.31984	-0.0198432	7.46331	-0.774427	0.440712	0.717598	-0.0474937	6.89418	-3.55999	0.00058955	0.029684
ILMN_1652852	GAS2	2620	-0.00431056	6.53541	-1.68972	0.0923547	0.483613	-0.000303194	6.36877	-0.0691593	0.945017	0.841229	0.00213966	6.4301	0.437182	0.663005	0.718815
ILMN_1652854	LOC653569	653569	0.000133275	6.55321	0.0338875	0.972994	0.837913	-0.00249605	6.36812	-0.324538	0.746285	0.807105	0.0023641	6.39884	0.476351	0.634955	0.709996
ILMN_1652872	UBOX5	22888	-0.00340035	6.55146	-1.24102	0.215784	0.591393	0.00539017	6.37124	1.2427	0.217212	0.606744	-0.00420157	6.42797	-1.00438	0.317832	0.573746
ILMN_1652890	LOC653349	653349	-0.0017332	6.53297	-0.560261	0.575813	0.754237
ILMN_1652906	GBGT1	26301	-0.00310819	6.94321	-0.525931	0.599412	0.761333	-0.00849931	6.49	-1.3104	0.193402	0.588579	0.0163486	6.9898	1.22646	0.22316	0.508418
ILMN_1652907	CDC5L	988	-0.00440091	7.67266	-0.627058	0.531205	0.740235	-0.0228437	7.45211	-2.04601	0.0436795	0.397669	-0.0108164	7.65934	-1.02144	0.309726	0.568889
ILMN_1652913	EZH2	2146	0.00742923	6.5307	2.08197	0.0383832	0.384607						-0.00129947	6.42675	-0.212791	0.831961	0.762348
ILMN_1652918	RHOF	54509	-0.00109755	6.54961	-0.357784	0.720813	0.792947						0.00376566	6.44048	0.827113	0.410316	0.62444
ILMN_1652928	ORAI2	80228	0.00044329	6.52427	0.141144	0.887872	0.825091						8.4256e-05	6.42094	0.0157972	0.98743	0.791982
ILMN_1652929	POGZ	23126	0.00977365	7.03313	1.15261	0.250194	0.614133	-0.00485948	6.48286	-0.769864	0.4434	0.718589	0.0108451	6.96365	0.790579	0.431225	0.634145
ILMN_1652931	LOC644672	644672	-0.00143953	6.57283	-0.476012	0.63449	0.771222	0.00186892	6.39549	0.431411	0.667204	0.789065	-0.00330002	6.46167	-0.722791	0.471644	0.651563
ILMN_1652938	PRRG3	79057	0.00285558	6.64842	0.446879	0.655357	0.776881	-0.000611537	6.34692	-0.143185	0.886465	0.832499	0.00847676	6.53652	1.0923	0.277558	0.547875
ILMN_1652940	MGC16703	113691	-0.0028297	6.50044	-1.0175	0.309921	0.650676
ILMN_1652959	ABCD2	225	0.00721213	6.61284	1.52217	0.129256	0.519796	-0.0163338	6.60856	-1.47951	0.142503	0.543729
ILMN_1652969	ZNF479	90827	-0.000484954	6.5341	-0.165908	0.868366	0.821862
ILMN_1652975	DLK1	8788	0.00717276	6.4906	1.08584	0.278617	0.631747						0.0022539	6.36675	0.453411	0.651322	0.715208
ILMN_1652989	NUP160	23279	0.0221423	8.43689	1.9499	0.0523292	0.41526	0.0159511	7.87252	0.922605	0.358684	0.684298	0.0235046	8.54801	1.05812	0.292776	0.558166
ILMN_1652996	SMG1	23049	-0.00137145	6.54729	-0.428045	0.668994	0.780431	0.00505664	6.41142	1.05826	0.292774	0.649735	0.00789055	6.51062	1.36733	0.174858	0.464027
ILMN_1653001	CABLES1	91768	-0.0317719	8.23889	-1.75039	0.0813026	0.469253	-0.0157387	8.4655	-0.554384	0.580694	0.765024	-0.013299	7.31145	-0.724537	0.470577	0.6511
ILMN_1653006	CSN1S1	1446	0.0301845	7.15379	1.01365	0.311748	0.651695	0.0790321	7.6123	1.2153	0.227437	0.613661	0.00873748	6.4287	1.35101	0.180009	0.468936
ILMN_1653026	PLAC8	51316	0.00626561	6.61644	1.06674	0.287138	0.637194						0.00460619	6.52752	0.548592	0.584616	0.693675
ILMN_1653028	COL4A1	1282	0.0457345	11.9444	2.63812	0.00887074	0.263037	0.0323188	11.978	1.78004	0.0784509	0.467101	-0.0817564	12.0816	-2.77728	0.00664432	0.103643
ILMN_1653031	LOC653766	653766	-0.00284626	6.55725	-0.949098	0.343506	0.668639	-0.0036915	6.3503	-0.734761	0.464399	0.726435
ILMN_1653040	PCDHGA12	26025	-0.000526833	6.52918	-0.184705	0.853613	0.81934						-0.00770746	6.41097	-1.35464	0.178854	0.467851
ILMN_1653042	HSD3B7	80270	0.0144903	7.02343	1.11969	0.263942	0.622023	0.0118022	6.74027	1.21373	0.228034	0.61405	0.0147149	7.04496	0.726746	0.469229	0.650514
ILMN_1653047	DHX40	79665	0.00194872	6.7958	0.428742	0.668488	0.780301	-0.00722	6.52773	-1.09079	0.278284	0.642442	0.00711068	6.68683	0.776072	0.439699	0.637894
ILMN_1653115	ECH1	1891	0.00171945	10.0825	0.0927878	0.926148	0.831099	-0.0261206	10.5122	-1.03862	0.301769	0.654273	-0.050827	9.18182	-1.99642	0.048848	0.269593
ILMN_1653125	PER1	5187	-0.00132184	6.82459	-0.139444	0.889214	0.825309	-0.000847565	6.57805	-0.0709461	0.943598	0.841029	0.0345441	6.81718	1.70124	0.0922789	0.355442
ILMN_1653127	HERC2P2	400322	0.000909598	6.61732	0.267083	0.78963	0.807518	0.00744293	6.41146	1.45537	0.149053	0.5501	0.00422211	6.56873	0.475405	0.635626	0.710213
ILMN_1653129	CSTF2	1478	0.0156584	7.37759	2.37447	0.0183456	0.323239	0.0181231	7.12812	1.40521	0.163408	0.562704	0.00958018	7.42844	0.923469	0.358181	0.597484
ILMN_1653133	SH3D19	152503	-0.0078806	9.81105	-0.513806	0.607851	0.763767	-0.00499127	9.83946	-0.171876	0.863922	0.828876	0.0110682	9.27033	0.443702	0.658301	0.717374
ILMN_1653134	TMEM188	255919	0.018528	7.65839	2.50504	0.0128941	0.291986	0.00630769	7.34994	0.429735	0.668417	0.789367	0.0241313	7.58076	1.6571	0.10091	0.368797
ILMN_1653143	ECD	11319	0.000831124	6.92704	0.13772	0.890575	0.825529	-0.00956729	6.68043	-0.905825	0.367452	0.688388	-0.0041874	6.79099	-0.353764	0.724326	0.736344
ILMN_1653146	MSH4	4438	-0.0039297	6.55946	-1.18014	0.239089	0.607331	-0.002718	6.35451	-0.580678	0.562912	0.759388
ILMN_1653158	DPRX	503834	0.00621115	6.58019	1.05784	0.291169	0.63969	-0.00556853	6.31167	-1.05959	0.292173	0.649424	-0.0225668	6.7926	-0.865853	0.388826	0.613735
ILMN_1653161	SNCG	6623	0.0186019	7.46019	0.862614	0.389194	0.68957	0.0248072	7.8372	0.529172	0.597992	0.77026	-0.0323848	6.83064	-1.60737	0.111405	0.385703
ILMN_1653165	AAMP	14	-0.0120442	7.60651	-1.44731	0.149088	0.537699	0.00245679	7.45887	0.15266	0.879008	0.831318	-0.0409044	7.44385	-2.7419	0.00734207	0.109267
ILMN_1653182	LOC732139	732139											0.000997993	6.39372	0.17751	0.859498	0.768197
ILMN_1653185	LOC731196	731196	-0.00822309	6.63746	-2.20417	0.0284426	0.355374	-3.3941e-05	6.4597	-0.00727179	0.994214	0.847891	-0.00667643	6.52748	-1.18585	0.23874	0.52091
ILMN_1653200	SLC22A17	51310	-0.0152339	7.66667	-1.27276	0.20431	0.582586	0.000863755	7.10014	0.0496881	0.960481	0.843385	-0.0124864	7.81818	-0.780834	0.436907	0.63667
ILMN_1653205	C8ORF59	401466	-0.0122549	9.2494	-1.3525	0.177462	0.559344	-0.0346485	9.14009	-1.88378	0.0628294	0.436426	0.0161487	9.04931	0.917305	0.361384	0.599256
ILMN_1653220	PITPNM1	9600	0.00428677	7.36228	0.488907	0.625345	0.76865	0.0181555	6.75763	1.44457	0.152057	0.552885	-0.0341607	7.59609	-1.70466	0.0916373	0.354391
ILMN_1653228	C3ORF22	152065	-0.00590137	6.60184	-1.99321	0.0473483	0.405186	0.00940453	6.41419	2.05063	0.0432172	0.396656	-0.00733015	6.44493	-1.71949	0.0888918	0.349935
ILMN_1653263	GPRIN1	114787											0.00543938	6.39694	1.03834	0.301839	0.563999
ILMN_1653266	DNAJB14	79982	0.0105929	7.83169	0.879273	0.380115	0.685667	-0.00760239	7.43578	-0.39382	0.694648	0.795696	0.0246982	7.86744	0.999762	0.320051	0.575046
ILMN_1653278	MUC20	200958	0.00530388	6.66309	0.667518	0.50507	0.732159	-0.0187618	6.40527	-1.97158	0.0517348	0.413025	-0.0127742	6.66625	-0.772322	0.441906	0.638854
ILMN_1653283	APP	351	0.00686238	6.61099	1.64968	0.100289	0.492383						0.0013818	6.48832	0.216102	0.829387	0.761786
ILMN_1653292	PFKFB4	5210	0.0280604	6.9264	2.76367	0.00614972	0.23555	0.00244694	6.34904	0.404129	0.687079	0.793909	0.0816962	7.16486	2.93571	0.00420414	0.0800275
ILMN_1653310	ZNF580	51157	-0.00402781	6.72838	-0.930624	0.352964	0.673291	0.0037829	6.60746	0.572615	0.568336	0.761135	0.000928147	6.50333	0.164689	0.86955	0.770261
ILMN_1653319	MC1R	4157	-0.00310042	7.06647	-0.374226	0.70856	0.790118	0.00242188	6.49076	0.319334	0.750215	0.807922	0.0101694	7.23573	0.59705	0.551942	0.682657
ILMN_1653337	USP32	84669	0.0041543	6.48812	1.62172	0.106149	0.498187	-0.00432107	6.33041	-1.03441	0.303719	0.65523	0.00317116	6.38865	0.664369	0.508118	0.666543
ILMN_1653342	DUS1L	64118	0.0146804	6.88896	2.86268	0.00456431	0.216497	-0.00809264	6.72161	-0.854901	0.39488	0.700279	-0.00341679	6.72432	-0.373157	0.709891	0.732417
ILMN_1653355	A26C3	23784	-0.0032265	6.54668	-1.09512	0.274538	0.629056	-0.0064523	6.37989	-1.38345	0.169956	0.568142	-0.00130124	6.4132	-0.241493	0.809711	0.757402
ILMN_1653367	TAF12	6883	-0.000237883	7.39404	-0.0437502	0.965139	0.836809	-0.000723489	7.23308	-0.0714881	0.943168	0.840968	-0.0141941	7.30072	-1.11837	0.266323	0.540614
ILMN_1653372	ATP8B3	148229											-0.0116231	6.36642	-2.28228	0.0247807	0.197991
ILMN_1653376	FAM171B	165215											0.00160248	6.38747	0.352982	0.72491	0.7365
ILMN_1653386	SULT6B1	391365	0.00133684	6.56163	0.4997	0.617735	0.766552	0.000699144	6.40243	0.167717	0.867183	0.82941	-0.00784179	6.4535	-1.8547	0.0668464	0.308746
ILMN_1653404	NKIRAS2	28511	0.00546547	7.61173	0.672699	0.501773	0.731093	-0.0109841	7.43679	-0.834937	0.405968	0.704734	-0.0488406	7.66422	-3.16069	0.00213197	0.0575116
ILMN_1653415	SPANXA2	728712	-0.00325908	6.51233	-1.036	0.301225	0.645705						-0.00393184	6.39498	-0.889047	0.3763	0.607238
ILMN_1653428	SPINK9	643394						-0.000580833	6.33777	-0.120428	0.904413	0.835276
ILMN_1653429	SLC35A3	23443	0.0119947	7.48909	1.31854	0.188554	0.569434	-0.0072833	7.38099	-0.451813	0.652493	0.78533	0.00304195	7.24255	0.203239	0.839398	0.763957
ILMN_1653432	HNRPDL	9987	-0.0115805	8.68251	-0.85718	0.392183	0.690841	0.0032097	8.07754	0.122878	0.902479	0.834981	-0.0155038	9.17025	-0.629215	0.530769	0.675108
ILMN_1653434	DMD	1756	-0.00725359	6.55238	-2.10847	0.0360063	0.378281	0.000266591	6.41346	0.0514283	0.959098	0.843195
ILMN_1653438	PHF14	9678	-0.012172	7.45608	-1.49855	0.135278	0.525652	-0.00877355	7.11047	-0.734101	0.464799	0.72658	-0.0014479	7.47744	-0.0931922	0.925954	0.781193
ILMN_1653443	CDK2	1017	0.00177977	6.64901	0.413596	0.679532	0.783097	0.00126664	6.36517	0.300593	0.764419	0.810816	-0.00235313	6.56933	-0.3355	0.738013	0.739962
ILMN_1653447	PSORS1C2	170680	-0.00594171	6.52394	-2.10653	0.0361758	0.378746
ILMN_1653461	MGC48628	401145	0.000934318	6.51381	0.279406	0.780169	0.805638						0.00455117	6.39578	0.92124	0.359338	0.598126
ILMN_1653466	HES4	57801	0.00765879	9.10206	0.498258	0.618749	0.766834	0.0564337	7.70108	1.55321	0.123888	0.524449	-0.086606	9.53101	-3.60275	0.000510753	0.0277541
ILMN_1653469	RPL12	6136	-0.0156786	10.5395	-1.20303	0.230127	0.601486	0.0049323	10.2336	0.213129	0.831709	0.823419	0.0106414	10.7447	0.524691	0.601061	0.699039
ILMN_1653470	KLC2	64837	-0.000183599	6.51349	-0.0685981	0.945365	0.833962	-0.00756144	6.35762	-1.82199	0.071785	0.455153	-0.00589851	6.40084	-1.24685	0.21562	0.501969
ILMN_1653480	KENAE	202243	-1.83907e-05	6.54187	-0.00793891	0.993672	0.840749	0.000557048	6.3858	0.124908	0.900875	0.834736	1.56069e-05	6.4223	0.00342609	0.997274	0.793612
ILMN_1653496	GLUL	2752	-0.0196322	6.97131	-1.30792	0.192126	0.572506	-0.0705369	6.89186	-2.81868	0.00593121	0.239656	0.0071585	6.50943	0.938499	0.350449	0.593117
ILMN_1653498	IGSF6	10261	0.0187591	6.66295	2.77149	0.00600827	0.234154	-0.00380941	6.33143	-0.785323	0.434331	0.715316	0.0670063	6.70345	3.60329	0.00050981	0.0277293
ILMN_1653501	SEMA3B	7869	-0.0113281	7.36404	-0.679628	0.497382	0.729658	0.0364979	7.63664	1.08402	0.281256	0.64393	-0.0141478	6.86606	-0.495419	0.621487	0.705562
ILMN_1653504	EDG1	1901	-0.00200579	8.45313	-0.114335	0.909066	0.828469	0.0296155	6.902	1.16144	0.248541	0.626543	-0.0438425	8.87547	-1.45753	0.14838	0.435589
ILMN_1653514	RBBP4	5928	-0.0072898	6.91529	-1.25377	0.211119	0.587896	0.00488447	6.77224	0.482639	0.630526	0.7795	-0.0210607	6.81807	-2.42302	0.0173524	0.166826
ILMN_1653524	SIKE	80143	0.000493548	6.58648	0.15338	0.878225	0.823509	-0.000290186	6.42087	-0.0528642	0.957957	0.843038	-0.00357795	6.46158	-0.69639	0.487943	0.658449
ILMN_1653529	TEX10	54881	0.00781262	6.99646	1.36859	0.172382	0.555152	-0.00222592	6.67909	-0.311726	0.755971	0.809105	-0.0078904	7.13204	-0.69291	0.490114	0.659342
ILMN_1653553	C14ORF80	283643	0.00634603	6.88811	0.598906	0.549789	0.745879	0.00216733	6.44974	0.402398	0.688347	0.794211	-0.0198804	7.02562	-0.989964	0.324791	0.577784
ILMN_1653575	IL18BP	10068	-0.00857448	6.64031	-2.06842	0.0396498	0.387932	0.000229345	6.39372	0.0455827	0.963744	0.843833	-0.0143249	6.56875	-2.11411	0.0372142	0.238667
ILMN_1653599	ATP5D	513	-0.00238327	9.29005	-0.157498	0.874982	0.822971	-0.0279087	9.25174	-1.07449	0.285483	0.64603	-0.0060811	8.78441	-0.262046	0.793873	0.753754
ILMN_1653601	LOC646144	646144	0.00618078	6.70619	1.57337	0.116924	0.507626	-0.00165373	6.42434	-0.421513	0.674388	0.790842	0.00248425	6.5518	0.399202	0.690671	0.727004
ILMN_1653612	KCTD9	54793	0.0104151	7.94827	1.21917	0.223952	0.597258	0.00314705	7.72366	0.186978	0.8521	0.826913	0.00579321	7.65992	0.354933	0.723453	0.73611
ILMN_1653613	PIGO	84720	0.000381386	6.91367	0.0820317	0.934689	0.832383	-0.0104664	6.7623	-1.4619	0.147258	0.548396	-0.00419346	6.87522	-0.544058	0.587719	0.694704
ILMN_1653618	ZZZ3	26009	0.00931921	8.00117	1.15262	0.250191	0.614131	0.0028259	7.80656	0.170009	0.865385	0.829116	0.0187233	8.08487	0.95805	0.340552	0.58734
ILMN_1653622	LOC648716	648716	-0.00292734	6.63669	-0.938524	0.3489	0.671315	0.00128935	6.45569	0.280739	0.779556	0.813805	-0.0106655	6.52165	-1.93105	0.0565594	0.287589
ILMN_1653652	PTPRC	5788	0.011405	6.46395	3.0352	0.00266308	0.189014						0.0116997	6.39451	1.71038	0.0905708	0.352676
ILMN_1653670	CUL3	8452	0.00148521	6.58966	0.365298	0.715205	0.791662	0.00548985	6.36584	1.12324	0.26433	0.635307	-0.0123373	6.50487	-1.62002	0.108656	0.381391
ILMN_1653687	GALNT9	50614	0.00498403	6.57744	1.10205	0.271522	0.627029	0.00429955	6.38946	0.868962	0.387184	0.697073	0.0219011	6.47771	3.1016	0.00255645	0.0631776
ILMN_1653704	IL9	3578	-0.00567785	6.5326	-1.80045	0.0730192	0.456406	-0.000692906	6.3921	-0.150528	0.880685	0.831585	-0.000623915	6.41288	-0.135547	0.892476	0.774834
ILMN_1653708	CORO1B	57175	-0.00216097	7.67772	-0.256352	0.797894	0.809132	-0.00281646	7.27993	-0.236194	0.81382	0.820235	-0.0108086	7.90689	-0.566088	0.572714	0.689668
ILMN_1653709	TIMM9	26520	-0.00371366	7.97191	-0.543274	0.587435	0.757786	-0.0271749	7.69032	-2.45987	0.0158132	0.307389	0.010009	7.7776	0.892799	0.374297	0.606191
ILMN_1653711	FZD2	2535	0.0108108	6.61866	1.87136	0.0624878	0.43677	0.00490792	6.32036	0.898424	0.371362	0.690164	0.0309344	6.62531	3.03082	0.00316809	0.0702819
ILMN_1653712	UAP1L1	91373	0.000365092	7.09354	0.0534591	0.95741	0.835708	-0.0054368	6.71242	-0.527098	0.599425	0.770683	0.00231156	7.06914	0.1587	0.874254	0.771214
ILMN_1653718	ZFAND2B	130617	-0.0143258	7.91594	-1.60622	0.109513	0.501294	0.0236032	7.843	1.41603	0.160226	0.560058	-0.0324051	7.97897	-1.74272	0.0847285	0.342871
ILMN_1653719	ITGBL1	9358	-0.00665826	6.86864	-0.510048	0.610477	0.764514	-0.00211936	6.40175	-0.403879	0.687262	0.793952	0.00819125	6.86753	0.46324	0.644288	0.712991
ILMN_1653730	OXCT2	64064	0.00422993	6.56534	1.34898	0.178589	0.560409	0.00388803	6.40349	0.646358	0.519696	0.74491	-0.00164025	6.54888	-0.202875	0.839681	0.764017
ILMN_1653738	INTS4	92105	0.000749349	6.58466	0.249377	0.803278	0.810168	0.00385838	6.39678	0.88002	0.381197	0.69451	0.00951742	6.46478	1.69341	0.0937645	0.357842
ILMN_1653750	SOX10	6663	-0.00615914	6.69696	-0.436088	0.663157	0.778925	-0.00518566	6.34771	-1.18324	0.239836	0.62144	-0.0314989	6.58489	-2.00231	0.048199	0.268067
ILMN_1653761	MYCN	4613	-0.00133462	6.51307	-0.43117	0.666724	0.779847						0.00758328	6.42155	1.64034	0.104353	0.374398
ILMN_1653771	WDR63	126820	0.000620281	6.53021	0.18163	0.856024	0.819757	-0.00359104	6.36089	-0.77285	0.44164	0.717926	-0.0135172	6.46842	-2.4925	0.0144765	0.153699
ILMN_1653788	RNF208	727800						-0.00125388	6.3579	-0.260541	0.795043	0.816767
ILMN_1653793	PDPK1	5170	0.00508488	6.66622	1.23154	0.219301	0.593958	-0.00736383	6.45966	-0.894636	0.373373	0.691067	0.00400572	6.58862	0.375253	0.708337	0.731988
ILMN_1653797	C6ORF62	81688	0.0244523	9.4333	2.02465	0.0439889	0.398219	-0.00202663	9.2252	-0.0941818	0.925175	0.838375	0.0787186	9.47497	3.32943	0.00125365	0.0438511
ILMN_1653799	LOC727735	727735	-0.0044544	6.51374	-1.48966	0.1376	0.527807
ILMN_1653801	LOC388282	388282	-0.00238333	6.63979	-0.590831	0.555178	0.747658	0.00209591	6.50307	0.309682	0.75752	0.809421	-0.0143115	6.54068	-2.33557	0.0216897	0.185621
ILMN_1653814	HBBP1	3044	-0.00301037	6.53858	-0.839376	0.402077	0.694944	0.00420694	6.36623	0.982359	0.328562	0.669144
ILMN_1653821	ADRA1A	148						0.00483122	6.33244	0.857654	0.393366	0.699656
ILMN_1653822	NEK2	4751											-0.00169589	6.39261	-0.392237	0.695791	0.728467
ILMN_1653824	LAMC2	3918	0.00256517	6.52472	0.812286	0.417416	0.701009						-0.00278883	6.49099	-0.279644	0.780379	0.750558
ILMN_1653828	CHFR	55743	0.0148856	8.46668	2.08734	0.0378915	0.383273	0.00112361	8.02833	0.101529	0.919357	0.837518	0.00753695	8.80314	0.49224	0.623724	0.706308
ILMN_1653836	C11ORF41	25758	0.0105147	6.70763	1.84346	0.0664695	0.444633	0.0146727	6.39021	2.33815	0.0216002	0.327615	0.034855	6.73441	2.26088	0.0261267	0.203048
ILMN_1653856	STS-1	84959	0.0145427	6.66983	1.8469	0.0659673	0.443662	0.00242646	6.33924	0.352073	0.725608	0.802693	0.0363826	6.75243	2.09659	0.0387779	0.242972
ILMN_1653861	SCMH1	22955	-0.023858	8.46692	-2.53668	0.0118127	0.284786	-0.0098561	8.53448	-0.546503	0.586075	0.766678	-0.0126083	8.10215	-0.939089	0.350147	0.592945
ILMN_1653865	LOC642451	642451	-0.00354253	6.56945	-1.40199	0.162184	0.547625	0.00173937	6.38339	0.388505	0.698562	0.796608	-0.00117018	6.44943	-0.246214	0.806066	0.756572
ILMN_1653867	ZNF483	158399	0.000480381	6.51864	0.182068	0.85568	0.819697
ILMN_1653871	NAMPT	10135	0.0191388	7.88544	0.569601	0.569471	0.752254	-0.0390272	7.73642	-0.851619	0.396691	0.70102	0.0164052	8.17445	0.261451	0.79433	0.753861
ILMN_1653876	SPG21	51324	-0.0064713	6.7199	-1.61848	0.106846	0.498844	0.00197806	6.53149	0.30111	0.764027	0.810737	-0.00550389	6.60161	-0.957407	0.340874	0.587531
ILMN_1653878	CACNB2	783	-0.00133911	6.45903	-0.392247	0.695217	0.786948						-0.00253341	6.35686	-0.464914	0.643093	0.712611
ILMN_1653896	ATRIP	84126	0.00556017	7.00459	0.91709	0.359997	0.676631	-0.00412938	6.79336	-0.427321	0.670168	0.789802	-0.0256603	7.00111	-2.26903	0.0256069	0.201128
ILMN_1653904	TXNRD2	10587						-0.00328903	6.385	-0.782286	0.436104	0.715955	0.0042048	6.42041	0.944263	0.347512	0.591425
ILMN_1653910	LOC650496	650496	-0.00150518	6.53549	-0.473909	0.635987	0.771637	-0.00494855	6.45888	-0.756427	0.451373	0.721634	0.00459075	6.44006	0.827445	0.410129	0.62435
ILMN_1653940	USP2	9099	-0.00336168	6.59552	-1.03697	0.30077	0.64544	-0.0068585	6.44488	-1.44409	0.152194	0.55301	0.0105772	6.49791	2.23144	0.0280838	0.209927
ILMN_1653956	LOC644624	644624	0.00274965	6.56485	0.898848	0.369616	0.681044						0.0120403	6.468	2.03237	0.0450032	0.260193
ILMN_1654001	SMC6	79677	0.0103566	7.01271	1.05093	0.294325	0.64161	0.0104672	6.55481	1.03718	0.302438	0.654603	0.0103506	7.18888	0.493862	0.622582	0.705927
ILMN_1654010	AGPAT3	56894	0.00207692	6.51836	0.812406	0.417347	0.700982	-0.00695055	6.39178	-1.50547	0.135713	0.53665	0.00135619	6.40426	0.318754	0.750636	0.743212
ILMN_1654013	C17ORF28	283987	-0.0082763	7.09614	-1.04819	0.295585	0.642368	0.0163323	6.5038	2.35329	0.0207905	0.324895	-0.0490753	7.5127	-2.25431	0.026553	0.204592
ILMN_1654016	MRLC2	103910	0.0182644	11.4061	2.21312	0.0278118	0.353718	0.0539567	11.1247	3.22761	0.0017431	0.186652	-0.024959	11.6468	-1.45132	0.150096	0.437613
ILMN_1654032	ZER1	10444	-0.00751248	6.97047	-1.2964	0.196058	0.575797	-0.00270849	6.81101	-0.253534	0.800435	0.817777	-0.0235719	6.86933	-2.23916	0.0275589	0.208134
ILMN_1654043	LOC653539	653539	-0.000398976	6.49151	-0.141823	0.887337	0.825004
ILMN_1654060	MKNK2	2872	-0.0183522	7.42698	-1.41966	0.156978	0.543834	-0.0381976	7.19482	-1.98661	0.0500138	0.410071	-0.0220305	7.26733	-1.08344	0.281447	0.550532
ILMN_1654063	HYDIN	54768	0.000998242	6.53474	0.412037	0.680673	0.783382						0.00641877	6.41076	1.45188	0.149942	0.437433
ILMN_1654064	LOC644334	644334	0.00314463	6.53061	1.1431	0.254114	0.616425	-0.00164268	6.35374	-0.37325	0.709842	0.799191	-0.00357077	6.40931	-0.708164	0.480636	0.655401
ILMN_1654065	ATOH8	84913	-0.0158093	7.82616	-0.887326	0.375774	0.683779	0.0496135	6.95503	2.40514	0.0182177	0.31671	-0.0969377	8.52427	-2.22426	0.0285803	0.211589
ILMN_1654068	NUDT1	4521	-0.000636111	6.72411	-0.158346	0.874314	0.822859	0.00120511	6.54807	0.206006	0.837252	0.824383	0.000822172	6.62192	0.116438	0.90756	0.777744
ILMN_1654072	CX3CL1	6376	-0.0110528	8.45076	-0.398428	0.690662	0.785844	0.00419268	6.88103	0.138731	0.889973	0.833049	-0.116184	9.297	-2.46392	0.0156031	0.158873
ILMN_1654099	LRIG2	9860	0.00706127	7.18669	1.00348	0.316619	0.654368	-0.0153177	6.93515	-1.42993	0.156207	0.5566	0.00772481	7.35348	0.609342	0.543802	0.679804
ILMN_1654109	EGFLAM	133584	-0.0188338	9.45593	-0.852563	0.394735	0.691914	-0.0692351	9.24253	-1.72805	0.0874157	0.481106	-0.0854475	9.43002	-3.12484	0.00238092	0.060947
ILMN_1654112	PARD6A	50855	0.00255598	6.75411	0.580422	0.562163	0.749926	0.014645	6.67887	1.3283	0.187445	0.583515	0.0129399	6.68545	1.61678	0.109353	0.382496
ILMN_1654118	BCL2L1	598	0.0158047	8.71478	1.31224	0.190667	0.571261	0.0274922	7.9396	1.22406	0.224132	0.611477	-0.0446007	9.11325	-1.83394	0.0698992	0.314866
ILMN_1654129	MIA3	375056	-0.000905351	6.54552	-0.342184	0.732506	0.795576	0.000268338	6.38587	0.0612103	0.951328	0.842116	-0.00427294	6.45064	-0.990808	0.324381	0.577549
ILMN_1654141	ZDHHC20	253832	-0.000294971	6.54471	-0.109102	0.913211	0.829115	-0.000279899	6.36844	-0.0629877	0.949916	0.841919	-0.00528485	6.45573	-1.0257	0.307724	0.567664
ILMN_1654151	COX6C	1345	0.000884328	10.8063	0.0876627	0.930216	0.831713	-0.0247956	10.8807	-1.54826	0.125076	0.525546	0.0075279	10.2724	0.509127	0.611883	0.702454
ILMN_1654165	SLC45A2	51151	0.00125266	6.53823	0.476472	0.634163	0.771131	0.000648075	6.39862	0.134633	0.893203	0.833552	0.00357839	6.43859	0.762559	0.44768	0.641333
ILMN_1654170	HERC2P2	400322	0.00593468	6.66695	1.32818	0.185354	0.56661	-0.00209246	6.36868	-0.528319	0.598581	0.770434	0.00084192	6.50398	0.124655	0.901069	0.776501
ILMN_1654195	GCC2	9648	0.000524232	6.60777	0.152769	0.878706	0.823588	-0.00129232	6.40479	-0.263109	0.793069	0.816395	-0.00128299	6.44816	-0.239721	0.81108	0.757712
ILMN_1654210	CD1C	911	0.015296	6.88631	1.14515	0.253263	0.615932	0.00394734	6.36613	0.931218	0.354237	0.682166	0.0613111	6.88694	3.32199	0.00128384	0.0443354
ILMN_1654217	MPP2	4355	-0.00429013	6.57493	-1.30288	0.193838	0.57395						-0.01461	6.54361	-2.43662	0.0167522	0.16411
ILMN_1654246	SIRT6	51548	0.000812713	6.55838	0.219586	0.826376	0.81449	-0.00225186	6.35504	-0.464292	0.643562	0.782997	0.00130114	6.44701	0.220422	0.826032	0.76105
ILMN_1654250	MRPL21	219927	-0.00151968	6.67096	-0.482703	0.629737	0.769892	0.0027042	6.45613	0.671983	0.503319	0.739622	-0.0208154	6.61788	-3.68852	0.000381757	0.0240374
ILMN_1654262	ZMAT3	64393	0.0225089	7.65345	1.57844	0.115755	0.50667	0.0183926	7.5282	0.639854	0.523897	0.746283	0.0324359	7.59248	1.44694	0.151318	0.439038
ILMN_1654287	ADCY9	115	0.00420752	6.85052	0.706026	0.480843	0.724069	0.0011019	6.41879	0.175504	0.861078	0.828408	-0.0240998	7.10956	-1.97672	0.0510712	0.27479
ILMN_1654289	ELK1	2002	-0.00428243	7.48639	-0.54709	0.584815	0.756996	-0.0291547	7.29852	-2.16977	0.0326642	0.369924	-0.0200727	7.56075	-1.79134	0.0765305	0.327738
ILMN_1654313	LOC730995	730995	0.00214813	7.1045	0.224222	0.822771	0.813828	-0.000481792	6.51396	-0.0571337	0.954566	0.842568	-0.040202	7.06929	-2.23348	0.0279442	0.209454
ILMN_1654318	PTPN23	25930	-0.0014213	6.91906	-0.269337	0.787897	0.807177	0.000144294	6.67656	0.0164053	0.986947	0.846942	-0.0218013	6.92118	-2.20893	0.029666	0.215205
ILMN_1654319	HAPLN3	145864	0.00559636	6.65255	0.889505	0.374605	0.683265	0.0056109	6.32958	1.13534	0.259252	0.632562	-0.00331245	6.86166	-0.16991	0.865454	0.769425
ILMN_1654322	ATP1B3	483	0.0129479	7.36886	1.15247	0.25025	0.614166	-0.0157978	7.21861	-0.952718	0.34329	0.676743	0.0112212	7.29142	0.608464	0.544381	0.680009
ILMN_1654324	HEYL	26508	0.0237955	7.76458	1.39266	0.164985	0.549586	0.0219566	6.79676	1.18461	0.239297	0.621115	-0.00938205	8.24727	-0.297887	0.766462	0.747174
ILMN_1654331	HOXB4	3214	0.000274977	6.84333	0.0512363	0.959179	0.835961	-0.00805992	6.56563	-0.964499	0.337385	0.673733	-0.0251389	6.90595	-2.61214	0.0105102	0.131928
ILMN_1654340	UGP2	7360	-0.00721995	6.88084	-0.840831	0.401262	0.694612	0.0238757	6.68478	1.63089	0.106415	0.506187	0.00814381	6.49334	1.22445	0.223913	0.509047
ILMN_1654357	ZNF24	7572	0.00448755	6.728	0.877789	0.380919	0.686012	-0.0120267	6.54614	-1.38395	0.169804	0.568006	-0.0102746	6.73502	-0.951531	0.343831	0.589278
ILMN_1654370	TESK2	10420	0.0138948	6.80206	2.6246	0.00922036	0.26613	-0.00939875	6.50448	-1.5385	0.127443	0.527683	0.0129058	6.87838	1.32081	0.189845	0.478453
ILMN_1654385	ASB13	79754	0.0117831	7.05062	1.76383	0.0790067	0.465893	0.00490611	6.77086	0.519601	0.60462	0.772205	0.0125641	7.23805	1.15151	0.252511	0.531103
ILMN_1654389	LOC728744	728744	-0.00151596	6.50534	-0.501849	0.616225	0.766131
ILMN_1654392	KHNYN	23351	-0.0117028	7.84543	-1.21595	0.225173	0.598107	-0.0100853	7.3692	-0.688108	0.493158	0.736336	-0.0424159	8.09319	-2.21559	0.02919	0.213616
ILMN_1654398	RGL1	23179	0.0394351	9.42986	2.58621	0.0102819	0.274589	0.0338733	8.65828	1.13694	0.258587	0.632196	0.104965	9.45847	3.91845	0.000171283	0.0166824
ILMN_1654402	IL18BP	10068	-0.00211351	6.56041	-0.651942	0.51505	0.735318	-0.00239008	6.38593	-0.49805	0.619666	0.7765	-0.00629484	6.4428	-1.3554	0.178612	0.467622
ILMN_1654411	CCL18	6362	0.00942984	6.64497	1.10541	0.270066	0.626039						0.0514402	6.56973	3.38352	0.0010534	0.0402931
ILMN_1654413	C10ORF108	414235	0.000582107	6.60805	0.146228	0.883862	0.824437	0.00249837	6.36587	0.562755	0.575004	0.76325	-0.0076375	6.56502	-0.971884	0.33366	0.5832
ILMN_1654414	ACSL3	2181	0.000361494	6.70704	0.0779431	0.937937	0.832867	-0.00770238	6.48544	-1.21626	0.227071	0.613421	-0.00684115	6.57054	-1.05522	0.294092	0.559027
ILMN_1654421	MPHOSPH9	10198	-0.00730425	6.81733	-1.60281	0.110265	0.501968	-0.00784299	6.66457	-1.1152	0.26774	0.637104	-0.00178928	6.59782	-0.278209	0.781477	0.750821
ILMN_1654441	OAT	4942	0.00594266	8.2709	0.556678	0.578255	0.754992	0.00747934	8.03135	0.350055	0.727117	0.803022	0.0325722	7.93423	1.52256	0.131302	0.4139
ILMN_1654457	TXN2	25828	-0.00503283	6.98096	-0.694051	0.488308	0.726628	-0.021008	6.93003	-1.66866	0.0986672	0.49656	-0.00230645	6.76134	-0.260522	0.795044	0.754027
ILMN_1654466	PLAC4	191585											0.00954163	6.40907	1.68918	0.0945765	0.359136
ILMN_1654473	ZP1	22917	0.00396534	6.47892	1.11734	0.264944	0.622678						-0.00930609	6.43675	-1.18777	0.237983	0.520328
ILMN_1654488	UTX	7403	-0.00218781	7.48006	-0.310179	0.756688	0.800808	-0.00849806	7.14795	-0.910276	0.365113	0.687311	-0.00810979	7.75269	-0.561694	0.575692	0.690672
ILMN_1654493	LOC649169	649169	0.00028919	6.65833	0.0826522	0.934196	0.83231	-0.00254393	6.48116	-0.592229	0.555185	0.756853	-0.00225428	6.56532	-0.509837	0.611388	0.7023
ILMN_1654496	LOC646168	646168	-0.00267485	6.53199	-0.760895	0.447452	0.71217						-0.0224903	6.46941	-3.10776	0.00250881	0.0625826
ILMN_1654497	ATAD1	84896	0.0071899	8.27496	0.670551	0.503139	0.731536	-0.0103458	8.16828	-0.453462	0.65131	0.785024	0.0127524	7.80011	0.61534	0.539851	0.678398
ILMN_1654516	TMEM120A	83862	-0.0293646	8.60298	-1.48915	0.137735	0.52793	-0.0497738	8.82249	-1.73484	0.0861985	0.479298	-0.0503819	7.88051	-2.04	0.0442208	0.258169
ILMN_1654518	LRCH4	4034	0.00785442	7.28862	0.767471	0.44354	0.710721	0.00742885	6.50644	0.934673	0.352463	0.681304	0.00480743	7.41898	0.228814	0.819522	0.759608
ILMN_1654522	LOC255620	255620	-0.00143865	6.54719	-0.418288	0.676103	0.782236	-0.00911605	6.46035	-1.61428	0.109974	0.510263
ILMN_1654540	SEMA6D	80031											0.0117284	6.40916	2.499	0.0142305	0.15251
ILMN_1654541	ATP6V1G2	534	-0.00379565	6.6661	-0.718549	0.473104	0.72135	0.000756996	6.42108	0.104553	0.916964	0.837163	0.0137247	6.7842	0.89893	0.37104	0.604472
ILMN_1654542	C5ORF21	83989	0.00465368	8.93231	0.615583	0.538741	0.742449	0.0191895	9.06586	1.48318	0.141527	0.542742	0.0181934	8.88755	1.22106	0.225188	0.510107
ILMN_1654543	MED6	10001	0.0095806	8.83085	1.37374	0.170778	0.553888	-0.00135059	8.5143	-0.109244	0.913252	0.836609	0.0114954	9.12635	1.03121	0.30515	0.566072
ILMN_1654545	CPSF1	29894	0.00124797	8.71121	0.085131	0.932227	0.832015	0.0273779	8.194	1.24445	0.21657	0.606294	-0.0307147	9.08341	-1.16915	0.245368	0.525909
ILMN_1654552	MRPS31	10240	-0.0100395	8.4614	-1.22739	0.220855	0.595072	-0.0240702	8.2339	-1.57684	0.118347	0.519109	-0.015006	8.30637	-0.960862	0.339143	0.5865
ILMN_1654560	TLR6	10333	0.0102243	6.68886	2.55897	0.0111004	0.280295	0.000929666	6.41597	0.126838	0.899352	0.834502	0.0182027	6.58442	2.05901	0.0423239	0.253095
ILMN_1654563	EFNB1	1947	-0.0114962	7.56917	-0.920264	0.35834	0.675853	-0.0447688	7.37464	-2.42498	0.0173109	0.313413	-0.14463	7.75718	-5.07887	1.97992e-06	0.00525645
ILMN_1654566	HSPA1L	3305	-0.0119659	6.83819	-2.10536	0.0362782	0.379025	0.000997289	6.76134	0.100049	0.920528	0.837691	0.0132519	7.12442	0.601724	0.54884	0.681577
ILMN_1654570	TEKT1	83659	0.00534786	6.60453	1.99399	0.0472625	0.405017	-0.00197235	6.44349	-0.393289	0.695038	0.795787	0.00176405	6.52798	0.333245	0.739709	0.740403
ILMN_1654571	FCHO1	23149	0.00172306	6.48535	0.475341	0.634968	0.771355	0.00563987	6.38982	0.697905	0.487039	0.734306	0.0124186	6.37452	2.27979	0.024934	0.198581
ILMN_1654583	CHD1	1105	-0.0105079	8.16376	-0.720352	0.471995	0.720955	-0.0486162	7.64929	-2.27923	0.0250227	0.341842	-0.0126382	8.40412	-0.460386	0.646327	0.713637
ILMN_1654586	RASA3	22821	0.00306359	7.1443	0.381728	0.702994	0.788807	0.0304295	7.35606	1.55465	0.123545	0.52413	0.00743853	6.82453	0.957664	0.340745	0.587455
ILMN_1654598	IQCA1	79781	-0.00206995	6.53702	-0.520271	0.603345	0.762474						0.00883383	6.41285	1.49774	0.137628	0.422239
ILMN_1654602	SDHALP1	255812	-0.00296779	6.55307	-1.14642	0.25274	0.615628	0.00201715	6.34992	0.490772	0.624785	0.777924
ILMN_1654606	ZDHHC22	283576						-0.00675225	6.35515	-1.85951	0.0662279	0.443939	-0.0058677	6.41895	-1.37496	0.172489	0.461706
ILMN_1654609	TIGA1	114915	-0.0327764	9.18037	-2.19588	0.0290386	0.356899	-0.0472214	8.66453	-1.57902	0.117846	0.518606	0.0263596	9.33935	1.41737	0.159757	0.448516
ILMN_1654612	ZNF589	51385	0.00100749	6.8679	0.119575	0.904918	0.827819	-0.00408915	6.57556	-0.486889	0.627523	0.778679	-0.0207808	6.8283	-1.20387	0.231734	0.515426
ILMN_1654613	THRA	7067	0.000114157	6.5277	0.0393303	0.968659	0.837305	0.00500732	6.38775	1.05968	0.292132	0.649403	0.00190283	6.46231	0.318789	0.75061	0.743205
ILMN_1654626	LOC644727	644727						-0.00166748	6.36126	-0.328413	0.743364	0.806494
ILMN_1654629	TMEM175	84286	0.00585883	8.49513	0.751086	0.453322	0.71431	0.00439716	8.50067	0.276984	0.782429	0.814362	-0.0286174	8.54899	-1.90697	0.0596489	0.294361
ILMN_1654630	FAM193B	54540	-0.00807484	7.04346	-1.10195	0.271564	0.627057	-0.00170211	6.71025	-0.18449	0.854045	0.827239	-0.0318873	7.22716	-1.70643	0.0913064	0.353859
ILMN_1654632	RGS7BP	401190	0.00327816	6.52702	0.698266	0.485673	0.725731	0.0185251	6.42209	1.44047	0.153212	0.553934	-0.00281077	6.40583	-0.560654	0.576398	0.690912
ILMN_1654637	SETD5	55209	-0.00589863	6.70452	-1.5937	0.112292	0.503748	-0.00143082	6.55818	-0.291603	0.771263	0.812179	-0.00923047	6.62368	-1.75136	0.0832204	0.340213
ILMN_1654653	KLC1	3831	-0.00373518	7.29643	-0.564185	0.573144	0.753407	0.0260603	7.09609	2.47582	0.0151679	0.304526	-0.015113	7.45975	-1.11455	0.267948	0.54169
ILMN_1654671	SLMO1	10650	0.00613068	6.57419	1.98439	0.0483282	0.407269	-0.00105424	6.48075	-0.173223	0.862866	0.828703	0.0011273	6.48355	0.255001	0.799292	0.755014
ILMN_1654677	RAD9B	144715											-0.00627821	6.39966	-1.32996	0.186824	0.475501
ILMN_1654685	MCTP1	79772	0.0380322	7.2621	2.80169	0.00548972	0.228587	0.0128924	6.43082	1.14044	0.257136	0.631394	0.059044	7.93332	2.08403	0.0399328	0.246337
ILMN_1654689	ZNF197	10168	-0.00127526	6.84726	-0.346326	0.729395	0.794883	-0.00175854	6.61214	-0.313738	0.754448	0.808793	-0.00736386	6.8407	-1.06517	0.28959	0.556058
ILMN_1654690	CECR5	27440	0.00157801	8.38334	0.191421	0.848355	0.818423	-0.0252893	8.2906	-1.37949	0.171169	0.569225	0.00406809	8.5914	0.300255	0.764661	0.746729
ILMN_1654691	FKBP3	2287	0.00629567	6.92487	1.35313	0.177263	0.559154	-0.00672569	6.76322	-0.855696	0.394443	0.7001	0.00969332	6.73567	1.57068	0.119693	0.398017
ILMN_1654735	SLCO3A1	28232	0.0115802	7.51376	1.09293	0.275496	0.629693	0.0277995	6.62816	2.23032	0.0282179	0.354846	-0.0117721	8.09664	-0.449257	0.654304	0.716138
ILMN_1654737	TRIM32	22954	0.00924152	7.04318	1.66249	0.097693	0.489636	0.00430933	6.85499	0.513269	0.609023	0.773478	0.00267209	7.00779	0.252977	0.800851	0.755375
ILMN_1654766	NHEDC2	133308	0.000608794	6.5104	0.216012	0.829158	0.814997						0.00245663	6.40953	0.460188	0.646469	0.713682
ILMN_1654773	CASK	8573	0.00905808	7.23664	1.33369	0.183544	0.564982	-0.00101324	7.04957	-0.0891481	0.929163	0.838957	0.0210743	7.07521	1.81204	0.0732457	0.321329
ILMN_1654778	LSP1	4046	0.0121677	6.79111	1.45149	0.147923	0.536749	0.00064171	6.35721	0.162551	0.871237	0.830069	0.0216599	6.64493	1.49364	0.138697	0.423619
ILMN_1654812	UNC93B1	81622	-0.000166595	6.53452	-0.055922	0.95545	0.835426	0.000383641	6.37498	0.105784	0.91599	0.837018
ILMN_1654819	ZNF589	51385	-0.006323	6.67948	-1.43227	0.15334	0.541067	0.000770797	6.4213	0.19563	0.845341	0.82577	-0.0104743	6.53467	-1.17067	0.24476	0.525458
ILMN_1654823	MGC70863	284942	0.000701044	6.5633	0.296222	0.767312	0.803023	-0.00871089	6.42892	-2.00492	0.0479821	0.40637	0.00276801	6.4956	0.588436	0.557683	0.684632
ILMN_1654851	FAM134A	79137	0.000732807	7.27306	0.124205	0.901255	0.82724	-0.00103425	7.03333	-0.0919786	0.92692	0.83863	-0.0135823	7.30369	-1.0341	0.303803	0.565232
ILMN_1654861	ACO2	50	-0.00801495	8.22317	-0.397732	0.691174	0.785968	-0.0496709	8.37503	-1.42569	0.157424	0.557661	-0.0115473	7.48293	-0.560003	0.57684	0.691062
ILMN_1654866	RANBP2	5903	-0.00127738	6.74393	-0.309689	0.757061	0.800887	-0.0101209	6.51663	-1.57543	0.118673	0.519434	-0.000679054	6.66287	-0.0886116	0.929583	0.781861
ILMN_1654875	CLC	1178	-0.00304524	6.59083	-0.641006	0.522118	0.737499	0.000267767	6.38824	0.0647123	0.948547	0.841727	-0.00263121	6.49337	-0.372947	0.710047	0.73246
ILMN_1654890	LENG8	114823	-0.00082376	7.36552	-0.116888	0.907044	0.828153	-0.00240798	7.11374	-0.196882	0.844365	0.825604	-0.0300137	6.89812	-2.59093	0.0111321	0.135824
ILMN_1654893	SCAMP2	10066	-0.00151777	6.96238	-0.2491	0.803492	0.810209	0.0147567	6.89885	1.19751	0.234258	0.618018	-0.00693386	6.8149	-0.639379	0.524167	0.672666
ILMN_1654899	CT47A6	728062	-0.00255403	6.53509	-1.08999	0.276788	0.630548	-0.00247575	6.3694	-0.60807	0.544676	0.753319	-0.00603367	6.41398	-1.34861	0.180776	0.469652
ILMN_1654915	LOC646786	646786	-0.00721322	8.45791	-0.599003	0.549725	0.745858	-0.0535371	7.6759	-2.38583	0.0191405	0.319807	-0.0626127	8.76757	-2.20516	0.0299383	0.216101
ILMN_1654916	KIF7	374654	-0.00229836	7.08607	-0.320911	0.748552	0.799078	0.0283525	6.95411	1.59862	0.113416	0.514021	0.00394442	7.14285	0.335284	0.738175	0.740005
ILMN_1654920	HNRPH3	3189	-0.0172597	8.79761	-1.64489	0.101275	0.493396	-0.0363227	8.25446	-1.87769	0.0636691	0.438333	-0.0154367	8.72138	-0.743378	0.45915	0.646129
ILMN_1654939	TMED2	10959	0.0253116	10.069	2.23882	0.0260661	0.349441	0.0203295	10.1692	1.00323	0.318447	0.663654	0.0467883	9.9869	2.0538	0.0428365	0.25449
ILMN_1654945	DNMT3A	1788	-0.00512443	6.57106	-1.56353	0.119219	0.50947						-0.000627242	6.43214	-0.103811	0.917545	0.77963
ILMN_1654979	EPHA6	285220	0.00198756	6.52379	0.66538	0.506434	0.732596
ILMN_1655011	SERF1B	728492	-0.00492574	7.61059	-0.559834	0.576104	0.754327	0.0190501	7.12444	1.40534	0.16337	0.562673	-0.0349585	7.72995	-2.07707	0.0405862	0.248225
ILMN_1655026	LOC647979	647979	-0.00443939	6.52557	-1.43526	0.152487	0.540403	-0.00261856	6.37454	-0.511638	0.61016	0.773805
ILMN_1655039	SLC27A4	10999											0.0088078	6.41257	1.65699	0.100933	0.368831
ILMN_1655046	NUTF2	10204	0.00381685	7.54213	0.413383	0.679688	0.783136	0.0124272	7.40447	0.77591	0.43984	0.717289	0.0184366	7.54813	1.1441	0.255554	0.533257
ILMN_1655051	FAM86B1	85002	0.00590129	6.58188	1.86556	0.0632978	0.43832	0.00690695	6.41119	1.37167	0.173584	0.571393	-0.00504986	6.45962	-1.02399	0.308529	0.568158
ILMN_1655052	TRNT1	51095	0.00154923	6.56923	0.549593	0.583099	0.756475	-0.00329676	6.39494	-0.71646	0.475566	0.73039	-0.000239513	6.47019	-0.0468142	0.962763	0.787784
ILMN_1655068	TOM1L2	146691	-0.00430184	7.02856	-0.472846	0.636744	0.771847	-0.027933	7.22018	-1.65658	0.101093	0.499692	0.00339389	6.56525	0.472452	0.637724	0.710891
ILMN_1655077	PRDM1	639	0.0103068	7.55281	0.497524	0.619266	0.766978	0.0355284	6.57317	1.90703	0.0597122	0.42904	0.0664583	8.23544	1.53378	0.128519	0.410225
ILMN_1655093	LOC727773	727773	-0.00165058	6.60846	-0.472287	0.637143	0.771957	-0.00153412	6.43532	-0.287134	0.774671	0.812851	-0.00588949	6.44464	-1.10223	0.273242	0.545133
ILMN_1655117	WDR19	57728	-0.0121063	8.78393	-1.1181	0.264618	0.622466	-0.0437447	8.68531	-2.3878	0.0190444	0.319496	0.0182885	8.51759	1.19363	0.235695	0.518552
ILMN_1655126	PI4KAP2	375133	-0.000631756	7.71167	-0.0531664	0.957643	0.835741	-0.0297976	7.08727	-1.81379	0.0730484	0.457536	-0.0665766	7.81488	-2.7269	0.00765762	0.111742
ILMN_1655136	FLJ31813	326332	-0.00423559	6.52954	-1.35854	0.175541	0.557592
ILMN_1655137	ZCCHC11	23318	0.00558559	7.99614	0.616255	0.538299	0.74232	-0.0224323	7.44144	-1.47249	0.144383	0.545601	-0.00171315	8.11957	-0.124682	0.901048	0.776497
ILMN_1655151	LOC729639	729639	0.000119007	6.60738	0.031632	0.974791	0.838163	0.0125847	6.38919	2.48845	0.014674	0.302204	0.0118811	6.53101	1.63436	0.105604	0.376463
ILMN_1655154	PTBP1	5725	0.0172145	10.4865	2.2077	0.0281928	0.35472	0.0400752	10.03	3.10099	0.00257695	0.198615	-0.00779124	10.7406	-0.59846	0.551005	0.682331
ILMN_1655155	PRPS1L1	221823											-0.006151	6.39302	-1.43295	0.155266	0.44355
ILMN_1655163	STK24	8428	-0.00160947	10.5537	-0.127706	0.898486	0.8268	-0.0248507	10.3719	-0.97644	0.331469	0.670676	0.0491839	10.4275	2.92025	0.0043995	0.0819248
ILMN_1655165	RNF138	51444	-0.00610627	6.91819	-0.981234	0.327445	0.660289	-0.00731147	6.6054	-0.743029	0.459403	0.724619	-0.00227197	6.9499	-0.15057	0.880645	0.772497
ILMN_1655167	ZNF502	91392	-0.00100711	6.86715	-0.227424	0.820284	0.813369	-0.0116312	6.59135	-1.66571	0.0992548	0.497329	-0.00817578	6.7899	-0.969065	0.335057	0.584042
ILMN_1655177	PIK4CA	5297	0.000275578	9.3893	0.0281383	0.977575	0.83855	-0.0148325	8.81585	-1.18866	0.237705	0.620147	-0.028382	9.4826	-1.92211	0.0576904	0.290116
ILMN_1655190	LOC649044	649044	-0.00936342	6.74976	-2.04225	0.0421979	0.394165	0.00668361	6.58914	0.844162	0.400821	0.70269	-0.0145671	6.63607	-2.14382	0.0346879	0.231266
ILMN_1655191	CASZ1	54897	-0.00610144	6.97841	-0.594546	0.552696	0.746842	-0.00613795	6.61093	-0.549283	0.584174	0.766097	-0.0197377	7.06217	-0.97507	0.332085	0.582246
ILMN_1655194	PHF17	79960	-0.00673923	7.14398	-1.02746	0.305217	0.648013	0.00496333	7.07791	0.479369	0.632841	0.780129	-0.0117391	7.05608	-1.23076	0.221554	0.507068
ILMN_1655195	SMA4	11039	0.0105424	7.46817	0.839959	0.401751	0.694811	0.00155914	6.80037	0.131166	0.895938	0.833976	-0.00259539	7.55896	-0.104806	0.916758	0.779483
ILMN_1655206	ZBTB34	403341	0.000208301	7.83564	0.0290469	0.976851	0.838449	0.00528769	7.5302	0.419715	0.675696	0.791162	-0.00946941	8.05009	-0.600021	0.549969	0.681971
ILMN_1655225	C19ORF25	148223	0.000981696	6.91683	0.17765	0.859144	0.820294	-0.00322865	6.63303	-0.564379	0.573903	0.762903	-0.0284731	6.94909	-2.83706	0.00560181	0.0941527
ILMN_1655229	SLC7A11	23657											0.00373255	6.32659	0.801876	0.424693	0.631184
ILMN_1655245	MDM1	56890	0.000270044	6.67325	0.087872	0.93005	0.831688	0.00285547	6.47695	0.509965	0.611327	0.774139	-0.00131744	6.59165	-0.239479	0.811268	0.757755
ILMN_1655261	ERP27	121506	0.0190709	6.74953	2.88541	0.00425754	0.211711	0.0129433	6.34911	2.4539	0.0160607	0.308439	0.0262027	7.03792	1.60777	0.111316	0.385565
ILMN_1655296	UTRN	7402	0.00202532	7.06138	0.316904	0.751586	0.799727	0.00291042	6.73632	0.346573	0.729722	0.803587	-0.0241942	7.05651	-2.04478	0.0437375	0.2569
ILMN_1655307	FAM136A	84908	-0.00552889	7.74287	-0.739054	0.460582	0.716898	0.0128715	7.69627	0.84257	0.401707	0.703044	0.0188814	7.60019	1.44292	0.152442	0.440338
ILMN_1655311	LOC145853	145853	-0.00989592	7.97518	-1.01821	0.309581	0.650486	0.00830192	7.66415	0.575125	0.566645	0.760593	-0.00410822	7.92092	-0.244534	0.807363	0.756868
ILMN_1655316	PSMC6	5706	0.00763096	9.16747	0.745801	0.456502	0.715451	-0.015922	9.05335	-0.674943	0.501446	0.739024	0.0189876	8.99612	0.911063	0.364646	0.601039
ILMN_1655329	RIOK2	55781	0.00232041	7.6768	0.314477	0.753427	0.800118	-0.0333771	7.47446	-2.68327	0.00867902	0.264241	0.0116105	7.52809	0.844105	0.400803	0.619797
ILMN_1655340	RNF181	51255	-0.0104033	9.09927	-1.13292	0.258357	0.618847	-0.00803335	9.1433	-0.559306	0.577345	0.763983	-0.0059053	8.87634	-0.368587	0.713283	0.733351
ILMN_1655341	PLAC8L1	153770											0.00425544	6.39668	1.00944	0.315416	0.572316
ILMN_1655347	SCGB1A1	7356	0.00331363	6.53577	1.22677	0.221088	0.595237	0.000594077	6.36023	0.129804	0.897012	0.834142	-0.00174944	6.41193	-0.386024	0.700371	0.729763
ILMN_1655348	GPR1	2825	0.00166204	6.59669	0.259834	0.79521	0.808611						0.00854629	6.50274	0.901499	0.36968	0.603749
ILMN_1655365	C2ORF77	129881	0.00029213	6.5699	0.0913309	0.927304	0.831274	-0.0126866	6.38572	-2.76142	0.00697792	0.24903	-0.0047595	6.4818	-0.812728	0.418475	0.628306
ILMN_1655374	SELV	348303											-0.0035059	6.38259	-0.640254	0.523601	0.672454
ILMN_1655377	MRPS22	56945	-0.0123834	8.96278	-1.43128	0.153623	0.541286	-0.0298769	8.88639	-2.01638	0.0467477	0.404	-0.0191734	8.81539	-1.73914	0.0853582	0.343964
ILMN_1655403	LOC730083	730083	-0.000930795	6.51643	-0.294123	0.768913	0.803352	-0.000290968	6.34771	-0.0689513	0.945182	0.841253	0.00243717	6.38261	0.495716	0.621278	0.705492
ILMN_1655405	SCARF2	91179	0.0132763	6.82745	2.26377	0.0244637	0.345087	0.00924393	6.45116	1.70113	0.0923777	0.488107	-0.00233094	6.96556	-0.204901	0.838103	0.763678
ILMN_1655414	TNFSF14	8740	0.00310306	6.52693	0.611789	0.541245	0.743174						0.00326921	6.46296	0.342763	0.73256	0.738533
ILMN_1655418	CAPNS1	826	0.0108664	9.73026	0.767254	0.443669	0.710769	0.0224736	9.7082	0.848255	0.398551	0.701775	-0.00835804	9.76984	-0.304196	0.761666	0.745986
ILMN_1655422	RPL17	6139	0.000871953	7.64476	0.0699619	0.944281	0.833803	-0.031238	7.11281	-1.76861	0.0803533	0.470249	-0.00283217	7.68404	-0.132471	0.894901	0.775307
ILMN_1655426	KLK3	354	-0.0023881	6.55743	-0.670451	0.503202	0.731557	-0.00632941	6.40442	-1.1856	0.238906	0.620878	0.00196539	6.424	0.399988	0.690093	0.726838
ILMN_1655429	TNFAIP1	7126	0.012162	8.9286	1.10569	0.269947	0.625957	0.0209444	7.89425	1.42471	0.157708	0.557907	-0.0838513	9.50022	-3.91403	0.000173992	0.0167704
ILMN_1655433	BCKDHB	594	-0.00573243	7.34906	-0.606497	0.544747	0.74419	-0.0309728	7.41616	-1.76017	0.0817833	0.472545	0.00788642	6.98232	0.700136	0.485611	0.657483
ILMN_1655444	LOC728492	728492	-0.00428089	8.71412	-0.391982	0.695413	0.786995	0.0354936	8.14132	1.97805	0.050988	0.411762	-0.0118838	8.93082	-0.574208	0.56723	0.687853
ILMN_1655469	TSPAN3	10099	0.0037157	9.18192	0.156093	0.876088	0.823155	-0.0895585	9.49737	-2.44524	0.0164265	0.309946	-0.000442481	7.87767	-0.0181723	0.985541	0.791667
ILMN_1655479	LOC642660	642660	-0.000572023	6.51708	-0.184209	0.854002	0.819407
ILMN_1655482	TRIM27	5987	0.00780343	6.6945	2.4688	0.0142402	0.301252	-0.0069356	6.50725	-1.36732	0.174938	0.5726	-0.000493796	6.67464	-0.0781482	0.93788	0.783373
ILMN_1655485	C1ORF124	83932	0.00734544	7.21554	1.00848	0.314218	0.653058	0.0124242	6.87312	1.20865	0.229971	0.615302	-0.00607606	7.29491	-0.358199	0.721016	0.735454
ILMN_1655497	EIF4B	1975	-0.0206792	10.9889	-2.10421	0.0363793	0.379299	-0.0411171	10.7648	-1.74167	0.0849888	0.47749	0.0298024	10.8931	2.05774	0.0424482	0.253435
ILMN_1655498	FLJ25404	146378	-0.000262976	6.53788	-0.106508	0.915266	0.829433	0.00976603	6.39068	2.14632	0.034543	0.375431	-0.00421565	6.45591	-0.918206	0.360915	0.598997
ILMN_1655504	IFT81	28981	0.00241514	6.56812	0.813187	0.416901	0.700811	-0.00498425	6.39987	-1.12144	0.265088	0.635709	0.00198643	6.48373	0.407513	0.684579	0.725242
ILMN_1655509	ASAH1	427	-0.00407485	6.57464	-1.37215	0.171273	0.55428	0.00106053	6.39312	0.29022	0.772317	0.812387	0.003366	6.43427	0.833957	0.406468	0.62258
ILMN_1655519	LOC645651	645651	0.00284379	6.52146	0.868657	0.385885	0.688146
ILMN_1655521	DMRTA1	63951	-0.00712624	6.68683	-1.01211	0.312484	0.652103	-0.0025102	6.68102	-0.171671	0.864082	0.828903
ILMN_1655525	FLCN	201163	-0.00246101	6.65892	-0.670087	0.503434	0.731631	0.000527892	6.51623	0.08465	0.932728	0.839473	-0.00235108	6.55481	-0.39312	0.695141	0.728282
ILMN_1655537	ING1	3621	-0.00030279	6.54122	-0.117288	0.906728	0.828103	-0.00413512	6.41704	-0.874079	0.384406	0.695891	-0.00578828	6.48411	-1.17075	0.244727	0.525434
ILMN_1655545	ZMYND12	84217	-0.00672528	6.87493	-1.1184	0.26449	0.622382	0.00592668	6.8827	0.540381	0.590272	0.767952	0.0074492	6.52616	1.17806	0.241816	0.523252
ILMN_1655557	INTS6	26512	-0.000149949	8.22549	-0.0102109	0.991861	0.840504	0.000923317	7.97628	0.0326982	0.973988	0.845221	0.0272059	8.33668	0.951166	0.344015	0.589386
ILMN_1655561	ARPC3	10094	0.0252623	9.18171	2.02531	0.0439205	0.398069	-0.018292	8.586	-0.704527	0.482928	0.732919	0.0375912	9.07014	1.28825	0.200894	0.488989
ILMN_1655563	KIAA0427	9811	0.01678	8.18717	0.952645	0.341709	0.667734	-0.0157444	8.72811	-0.489322	0.625807	0.778206	-0.0161459	7.31588	-1.20973	0.229486	0.513621
ILMN_1655572	C6ORF59	79992	0.0237365	6.74663	4.15297	4.53503e-05	0.102447						0.0133845	6.83261	1.06453	0.289879	0.55625
ILMN_1655577	TIAM1	7074	0.00728674	6.59751	2.18555	0.0297964	0.358821						0.0284161	6.59645	3.11787	0.00243238	0.061614
ILMN_1655595	SERPINE2	5270	0.0279244	8.99235	1.01089	0.313065	0.652424	0.0943111	7.00611	2.96951	0.00382469	0.213085	0.075829	9.52602	2.23141	0.028086	0.209934
ILMN_1655608	KLHL18	23276	0.00985999	6.81744	2.08543	0.0380658	0.383749	0.00972486	6.65891	1.27664	0.205021	0.597833	-0.0174512	6.93029	-1.59074	0.115104	0.391321
ILMN_1655610	RET	5979	0.00142989	6.92863	0.122581	0.902539	0.827443	-0.00432108	6.76713	-0.22021	0.826208	0.822452	-0.0728834	6.7714	-3.50473	0.000708512	0.0324443
ILMN_1655611	TSHZ2	128553	0.00603174	8.95781	0.318749	0.750189	0.799428	0.0987718	8.46686	2.41778	0.0176349	0.314622	-0.0168133	9.43023	-0.590112	0.556564	0.684249
ILMN_1655613	GSTA2	2939	-0.000780762	6.51678	-0.228134	0.819732	0.813267	-0.00658651	6.34698	-1.38785	0.168615	0.566932	-0.00716701	6.40527	-1.4786	0.142667	0.428642
ILMN_1655614	DSP	1832	-0.0107988	6.8069	-1.37063	0.171746	0.554653	0.0017792	6.398	0.404871	0.686535	0.793779	-0.0281305	6.90424	-1.35979	0.177224	0.466304
ILMN_1655622	PRKRIR	5612	0.0144937	9.51257	1.33499	0.183119	0.564597	0.0351042	9.19282	1.47083	0.144831	0.546042	0.00557243	9.68921	0.279737	0.780308	0.750541
ILMN_1655625	GPATCH1	55094	0.00424013	6.59138	1.36255	0.174276	0.556623	-0.00850076	6.43667	-1.74773	0.0839272	0.475881	0.00524031	6.48745	1.0069	0.316629	0.573035
ILMN_1655626	FAM193B	54540	0.00418046	6.53773	1.41673	0.157834	0.544471	0.00198738	6.37302	0.43482	0.664736	0.788447	-0.00481336	6.43656	-1.03258	0.304511	0.565674
ILMN_1655635	METTL3	56339	0.00977967	7.7812	1.11144	0.267467	0.624311	-0.000871347	7.31275	-0.074108	0.941089	0.840672	-0.0062165	7.70257	-0.348342	0.72838	0.737426
ILMN_1655642	FANCI	55215	0.00759508	6.56376	2.13245	0.0339649	0.372421	-0.0029974	6.38023	-0.567295	0.571929	0.762279	0.0110075	6.54206	1.46569	0.146146	0.432911
ILMN_1655644	ZNF804A	91752	0.00403703	6.55985	1.2689	0.20568	0.583674	-0.000121906	6.3699	-0.0295419	0.976498	0.845557	0.00585343	6.42682	1.15577	0.25077	0.529855
ILMN_1655654	MPDU1	9526	-0.00488985	6.98004	-0.678274	0.498238	0.729939	0.0101042	6.91836	0.626475	0.532592	0.749144	-0.00916286	6.84934	-0.746297	0.457393	0.645406
ILMN_1655663	SC65	10609	0.00555909	7.00292	0.53814	0.590969	0.758844	0.00530498	6.5626	0.876824	0.382922	0.695254	-0.00368219	7.07531	-0.286039	0.775492	0.74938
ILMN_1655684	SARS2	54938	-0.0123895	7.77711	-1.40913	0.160064	0.546105	-0.015607	7.76448	-0.985333	0.327107	0.66837	0.00759398	7.67821	0.517255	0.606221	0.700678
ILMN_1655694	LOC642031	642031	-0.0190141	7.40298	-2.35661	0.0192309	0.32705	-0.00866865	6.91634	-0.795723	0.428291	0.713154	-0.0315601	7.46546	-2.24394	0.027238	0.207019
ILMN_1655702	ABHD5	51099	-0.0219118	8.42499	-0.803547	0.422438	0.70292	-0.0832607	8.61283	-2.42687	0.0172263	0.313091	-0.0257282	7.47636	-1.00176	0.319088	0.574483
ILMN_1655710	LOC642989	642989	-0.0456434	9.14461	-2.92594	0.0037568	0.203872	-0.0839983	8.86944	-2.83819	0.00560893	0.236249	0.0141171	9.09017	0.534866	0.594035	0.696773
ILMN_1655720	CNNM4	26504	0.00699766	6.55514	2.37254	0.0184396	0.323656						0.00391626	6.60283	0.693445	0.48978	0.659205
ILMN_1655733	RFC2	5982	0.00144563	6.611	0.464742	0.642529	0.773436	0.00350358	6.39626	0.710408	0.479292	0.731677	0.0049388	6.51835	0.746611	0.457204	0.645328
ILMN_1655734	RPF1	80135	-0.000202078	7.44421	-0.0346645	0.972376	0.837826	-0.0144081	7.18935	-1.63184	0.106214	0.50595	0.00525172	7.48777	0.480872	0.63175	0.708953
ILMN_1655740	SNAI2	6591	0.00264355	7.32434	0.19724	0.843803	0.817622	0.0076313	6.54742	0.705194	0.482514	0.732778	0.0207944	7.50959	0.78493	0.434514	0.635612
ILMN_1655748	ZNF323	64288	-0.00478021	7.26623	-0.469228	0.639324	0.772558	0.00292689	6.99398	0.207045	0.836443	0.824243	-0.00774996	7.11256	-0.325891	0.745248	0.741835
ILMN_1655765	MRPS21	54460	-0.014714	9.05075	-1.55906	0.120274	0.510349	-0.0286108	8.92042	-1.80209	0.0748861	0.460899	-0.00473163	8.76242	-0.250339	0.802884	0.755843
ILMN_1655780	METTL10	399818	-0.00142629	6.86871	-0.365934	0.71473	0.791552	-0.00679905	6.63626	-0.953665	0.342813	0.676501	-0.00406145	6.77049	-0.510221	0.61112	0.702216
ILMN_1655796	MARCH3	115123	-0.0259539	7.48736	-1.55362	0.121567	0.511694	-0.05679	7.50774	-2.00697	0.0477597	0.40595	0.0150332	7.02752	0.642417	0.522202	0.67193
ILMN_1655821	CAPG	822	0.00990641	7.02981	0.900942	0.368504	0.680543	0.0111631	6.94671	0.606444	0.54575	0.753685	0.050951	7.06064	1.84257	0.0686164	0.312296
ILMN_1655827	COPS2	9318	-0.0232081	7.49006	-2.6545	0.00846308	0.25921	-0.0611964	7.53722	-3.31436	0.00132564	0.179515	-0.00513223	7.29098	-0.351618	0.72593	0.736773
ILMN_1655849	GSC	145258	0.00424841	6.63831	1.12814	0.260366	0.619973	-0.00398129	6.43433	-0.619699	0.537025	0.750687	-0.00842746	6.55162	-1.3805	0.170782	0.46001
ILMN_1655867	HRASLS	57110	-0.00814184	6.69276	-1.26178	0.208228	0.585672	0.00664014	6.68596	0.352144	0.725555	0.802682	0.0059303	6.41318	1.28954	0.200446	0.488575
ILMN_1655868	ANP32C	23520	0.000347268	6.6595	0.104774	0.916641	0.829645						-0.00464274	6.50367	-0.911934	0.36419	0.600791
ILMN_1655876	TMEM159	57146	0.0155297	7.59417	1.30945	0.191607	0.572065	0.034335	7.27198	1.58955	0.11545	0.51616	0.0432902	7.62425	2.2835	0.0247059	0.197702
ILMN_1655880	CHST11	50515	-0.00287838	6.53216	-0.88112	0.379117	0.685235	0.000963855	6.36402	0.20236	0.840093	0.824872	-0.000502893	6.43533	-0.106588	0.915348	0.779218
ILMN_1655884	ATP2A2	488	0.027585	7.77185	2.02228	0.044234	0.398755	-0.00470211	7.52077	-0.189148	0.850403	0.826628	0.040084	7.86142	1.57308	0.119137	0.397222
ILMN_1655904	ROR1	4919	0.0238278	7.43831	2.01943	0.0445319	0.399399	0.0562235	6.98606	3.02033	0.00328772	0.20772	0.0236706	7.58099	1.01141	0.314474	0.571754
ILMN_1655905	DEFB131	644414	-0.000703306	6.54959	-0.236025	0.81361	0.812126	-0.00517185	6.39341	-1.14082	0.256978	0.631306	-0.00246643	6.39875	-0.528418	0.598483	0.698212
[truncated: 24,316 more rows]

## Sheet: Serum Adiponectin
ILMN	Gene	Entrez	Beta age_sex AT	Mean log2 Expression age_sex AT	t Statistic age_sex AT	p Value age_sex AT	FDR age_sex AT	Beta age_sex Adi	Mean log2 Expression age_sex Adi	t Statistic age_sex Adi	p Value age_sex Adi	FDR age_sex Adi	Beta age_sex SVF	Mean log2 Expression age_sex SVF	t Statistic age_sex SVF	p Value age_sex SVF	FDR age_sex SVF
[truncated: 24,867 more rows]

[truncated: 1 more sheets: Leptin]
