# Supplementary material for: Transcriptome Analyses of Adipose Tissue Samples Identify EGFL6 as a Candidate Gene Involved in Obesity-Related Adipose Tissue Dysfunction in Children
Source: Int J Mol Sci. 2022 Apr 14;23(8):4349. doi: 10.3390/ijms23084349 (PMC9033114; doi:10.3390/ijms23084349)
Supplement: Supplementary file 1 [file ijms-23-04349-s001.zip › Table S4.xlsx]

## Sheet: Adipocyte Differentiation
ILMN	Gene	Entrez	SGBS_max	SGBS_min	SGBS_mean	SGBS_factor_pval	SGBS_factor_FDR	SGBS_factor_fdrtool	SGBS_linear_beta	SGBS_linear_pval	SGBS_linear_FDR	SGBS_linear_fdrtool	SGBS_quadratic_beta	SGBS_quadratic_pval	SGBS_quadratic_FDR	SGBS_quadratic_fdrtool	LONZA_max	LONZA_min	LONZA_mean	LONZA_factor_pval	LONZA_factor_FDR	LONZA_factor_fdrtool	LONZA_linear_beta	LONZA_linear_pval	LONZA_linear_FDR	LONZA_linear_fdrtool	LONZA_quadratic_beta	LONZA_quadratic_pval	LONZA_quadratic_FDR	LONZA_quadratic_fdrtool	SVF_max	SVF_min	SVF_mean	SVF_factor_pval	SVF_factor_FDR	SVF_factor_fdrtool
ILMN_1343291	EEF1A1	1915	13.8137	13.158	13.5018	0.847893	0.911963	0.43172	0.0108231	0.140927	0.278636	0.142346	0.00114178	0.589161	0.787046	0.472528	13.2866	12.7928	13.0495	0.885647	0.932085	0.418881	-0.00147362	0.808212	0.879592	0.371922	-0.00202142	0.297303	0.569361	0.363758	13.5785	13.3506	13.5133	0.211279	0.395655	0.216582
ILMN_1343295	GAPDH	2597	12.2511	9.74032	11.1332	0.0685539	0.148098	0.0699854	-0.0975592	0.000180079	0.00108209	0.000553452	0.00475259	0.495468	0.7194	0.432656	11.4726	9.2988	10.3186	1.2367e-05	9.01475e-05	4.0449e-05	-0.102509	5.62698e-07	9.52079e-06	4.00814e-06	0.0120946	0.0157361	0.0854316	0.0545554	12.2844	11.0041	11.4932	0.000239501	0.00223239	0.00122038
ILMN_1651209	SLC35E2	9906	6.58155	6.37276	6.45914	0.20764	0.353212	0.166917	0.00486376	0.0319069	0.0870966	0.0445543	0.00129514	0.0393747	0.147584	0.0887734	6.5714	6.30296	6.42176	0.58877	0.730561	0.327601	0.00159028	0.586938	0.714479	0.301659	-0.000427584	0.649988	0.839374	0.535506
ILMN_1651228	RPS28	6234	11.6057	10.8539	11.283	0.0215115	0.0560272	0.0264722	-0.000574321	0.935832	0.968195	0.495176	-0.005995	0.00236774	0.0186317	0.011184	11.487	10.7694	11.1948	0.000154815	0.000841022	0.000376646	-0.0134498	0.0960987	0.192504	0.0812514	-0.00750795	0.00128109	0.0130645	0.00834281	12.4331	11.9213	12.1449	0.0527196	0.143029	0.0783506
ILMN_1651229	IPO13	9670	7.74737	7.21639	7.45856	0.000873632	0.00338024	0.001597	-0.00762076	0.0705209	0.163623	0.083695	-0.000418516	0.728487	0.870576	0.523816	7.68626	7.05464	7.41899	0.4022	0.575079	0.257895	-0.0118424	0.064999	0.142501	0.0601849	-0.00132119	0.509662	0.750148	0.478658	7.77666	7.5121	7.65545	0.000132766	0.00143631	0.000787781
ILMN_1651232	LOC653113	653113	6.58226	6.35503	6.44135	0.428108	0.59417	0.280449	0.00079372	0.729488	0.846886	0.433303	-0.000166731	0.803358	0.909734	0.548142	6.60585	6.35131	6.4735	0.394141	0.567167	0.254446	-0.000559489	0.855901	0.911662	0.38541	0.00151336	0.120566	0.339932	0.217051	6.65334	6.41231	6.52136	0.0714011	0.179359	0.0983212
ILMN_1651236	GGTLC1	92086																													6.52099	6.31505	6.38936	0.915294	0.960218	0.526617
ILMN_1651253	LOC644150	644150																													6.53626	6.35222	6.43655	0.139473	0.294148	0.161369
ILMN_1651254	LPP	4026	11.0211	9.78529	10.3615	0.0960793	0.195071	0.0921382	-0.0337547	0.00362656	0.0142826	0.00730687	0.00338279	0.290432	0.539929	0.324138	10.0682	9.1544	9.62192	0.533772	0.687384	0.308294	-0.0154412	0.143398	0.259847	0.109829	-0.000173911	0.958502	0.984171	0.629234	11.613	10.3316	10.9993	0.000278395	0.00248953	0.0013658
ILMN_1651259	FLJ36848	647115	6.74285	6.40802	6.56944	0.256535	0.413909	0.195344	-0.00232072	0.503825	0.677437	0.346247	-0.000439297	0.663439	0.831819	0.500451	6.75156	6.39114	6.5175	0.915857	0.950378	0.427067	0.00164348	0.680363	0.787501	0.332851	0.000770124	0.548137	0.774866	0.495013	6.62457	6.47911	6.54971	0.68865	0.832474	0.455632
ILMN_1651262	HNRNPAB	3182	11.2134	9.78627	10.3579	0.000199212	0.000906646	0.00042822	-0.0349929	0.00706788	0.025006	0.0127838	-0.00076982	0.832104	0.923509	0.556834	10.7818	9.70811	10.1474	0.000154834	0.000841022	0.000376688	-0.0459468	7.19396e-05	0.000551132	0.000232926	0.00532435	0.0929174	0.289372	0.18447	11.1943	10.4839	10.9312	0.411335	0.61197	0.335677
ILMN_1651268	LOH12CR1	118426	6.47536	6.30381	6.39098	0.26167	0.419789	0.198157	0.00326964	0.082341	0.18459	0.0944315	-8.61245e-05	0.87335	0.94425	0.568738															6.56171	6.35822	6.44011	0.532203	0.716094	0.392778
ILMN_1651278	SNIP1	79753	8.12075	6.95578	7.37206	0.000467427	0.00194432	0.000916479	-0.0340399	0.000155615	0.000951657	0.000486725	0.00420256	0.0759016	0.231001	0.138707	7.47892	6.83189	7.20455	0.454861	0.623937	0.279336	-0.00851343	0.240165	0.379961	0.160607	0.00365579	0.105605	0.313248	0.200065	7.63779	7.15067	7.4908	0.115371	0.256056	0.140476
ILMN_1651281	LOC389669	389669																													6.54156	6.31529	6.39246	0.943705	0.973851	0.534231
ILMN_1651282	COL17A1	1308	6.76797	6.29305	6.44099	0.0663786	0.144454	0.0681536	-0.00882378	0.00941605	0.0319251	0.0163236	0.0017734	0.0574473	0.191749	0.115279	6.51669	6.37515	6.43181	0.873177	0.924066	0.415433	-0.00143337	0.501028	0.639656	0.270324	0.000281884	0.681374	0.856071	0.546858	6.56264	6.41153	6.48556	0.0793287	0.193755	0.106163
ILMN_1651285	BCL6B	255877	6.74308	6.28633	6.46357	0.23011	0.382008	0.180364	0.00254039	0.467507	0.645704	0.330262	0.0004977	0.624213	0.808223	0.485859	6.95375	6.38011	6.55289	0.489812	0.652651	0.292595	0.00609403	0.219093	0.355535	0.150259	0.00147834	0.345749	0.619283	0.39483	6.62794	6.47217	6.54274	0.177312	0.349296	0.191443
ILMN_1651292	LOC644613	644613															6.60248	6.24214	6.39622	0.773284	0.861331	0.386265	0.00355362	0.342466	0.490887	0.207132	0.000228036	0.849221	0.940562	0.600579
ILMN_1651303	ATP13A4	84239	6.51597	6.3151	6.39171	0.879462	0.930277	0.44071	0.00204771	0.343922	0.529197	0.270529	0.000228543	0.715989	0.862839	0.519498	6.93543	6.33295	6.43484	0.762299	0.854425	0.382878	0.00408635	0.410405	0.557271	0.235137	0.00180173	0.252639	0.520757	0.332617
ILMN_1651315	HMG20B	10362	9.84577	8.92464	9.40652	7.30909e-05	0.000368513	0.000174092	-0.0323297	0.000198776	0.00118042	0.000603912	-0.00621183	0.00538321	0.0345819	0.0207598	9.25148	8.42155	8.94993	0.59557	0.735635	0.329933	0.00308855	0.718778	0.815824	0.344964	-0.00249872	0.362478	0.634492	0.404665	9.78754	9.20086	9.55496	0.000717849	0.00518122	0.00284006
ILMN_1651316	CD69	969	6.63587	6.35308	6.45105	0.285367	0.446632	0.210895	0.0036862	0.134895	0.269388	0.13777	-0.00162203	0.0183692	0.0857209	0.0515037	6.53936	6.31602	6.41078	0.175072	0.322484	0.144634	0.00176972	0.447086	0.590031	0.249481	-0.00146613	0.0427837	0.173082	0.110304	6.51319	6.38339	6.44274	0.884507	0.944357	0.518081
ILMN_1651329	LOC646360	646360	6.52806	6.27689	6.40016	0.663247	0.789221	0.372852	-0.00214308	0.34674	0.531834	0.27199	0.000343883	0.602726	0.795213	0.477782															6.52791	6.36408	6.45792	0.717738	0.850677	0.46591
ILMN_1651336	MLYCD	23417	7.57133	6.57425	7.1524	1.94722e-10	3.87301e-09	1.82731e-09	0.0504275	1.64416e-07	2.34612e-06	1.19859e-06	-0.010898	7.04681e-08	5.22304e-06	3.13619e-06	7.2635	6.46723	6.82958	3.59836e-07	3.92508e-06	1.76065e-06	0.0382076	7.19663e-06	8.0056e-05	3.38369e-05	-0.00863103	9.7051e-06	0.00034569	0.000218984	7.09711	6.59771	6.8053	0.00123737	0.00794034	0.00435619
ILMN_1651339	UHRF1BP1L	23074	6.74632	6.35103	6.47849	0.00758427	0.0227868	0.0107618	-0.0107733	0.00104434	0.00494158	0.00252516	0.00127172	0.152796	0.365908	0.219705	6.56452	6.35046	6.44792	0.519724	0.676355	0.303391	-0.00265238	0.265991	0.409318	0.172944	0.000266512	0.726869	0.881815	0.562744	6.56489	6.41667	6.49229	0.0577715	0.153	0.0839017
ILMN_1651341	LOC401010	401010	6.74461	6.37603	6.53668	0.66676	0.791846	0.374067	-0.00241559	0.477698	0.654697	0.334801	0.000752063	0.445937	0.68141	0.409257	7.2905	6.4502	6.66429	0.78593	0.870147	0.390117	-0.0017201	0.811954	0.882474	0.373002	0.00276755	0.229331	0.494193	0.315503	6.70071	6.49929	6.57785	0.140329	0.295513	0.162084
ILMN_1651343	ITGA11	22801	9.42581	6.79596	7.69204	1.06514e-07	1.06346e-06	5.01353e-07	-0.0534126	0.0476571	0.120313	0.0615451	0.0335388	4.9329e-07	2.43692e-05	1.45112e-05	7.01626	6.50635	6.69631	0.0697319	0.158927	0.0711827	0.000914857	0.89636	0.9385	0.396406	0.00556778	0.00918285	0.0578319	0.0368626	9.98429	8.21093	9.21526	0.0610213	0.159539	0.087451
ILMN_1651346	TICAM2	353376	9.40994	7.80577	8.60447	2.59042e-05	0.000145485	6.87263e-05	-0.0735697	3.68367e-09	8.29791e-08	4.22331e-08	0.00281319	0.335463	0.584981	0.351394	8.7585	7.34538	8.01477	1.18638e-07	1.4751e-06	6.60973e-07	-0.0719717	7.78222e-08	1.85179e-06	7.78348e-07	0.0102521	0.000652042	0.0078866	0.00503535	8.85127	8.07333	8.32516	0.0577283	0.152922	0.0838543
ILMN_1651347	SERTAD2	9792	10.1071	8.49107	9.08448	1.05561e-05	6.52212e-05	3.0796e-05	-0.0425156	0.00101311	0.00481584	0.00246066	0.00909577	0.00738142	0.0438343	0.0263522	9.37285	8.10148	8.66756	8.88907e-07	8.68394e-06	3.89489e-06	-0.0619792	4.67668e-07	8.10574e-06	3.41554e-06	0.00949503	0.000946284	0.0104287	0.00665421	10.5779	8.86713	9.60432	8.64896e-09	1.81105e-06	9.69329e-07
ILMN_1651354	SPP1	6696	7.06657	6.28969	6.52504	1.41987e-06	1.08257e-05	5.0988e-06	-0.0196721	0.00266268	0.0109974	0.00562311	0.00801023	2.9818e-07	1.64028e-05	9.75767e-06	6.91147	6.28636	6.5009	3.41128e-05	0.000220088	9.86758e-05	-0.00826841	0.152572	0.27259	0.115132	0.006258	0.000108252	0.00206219	0.00131637	7.06647	6.43476	6.61762	0.00020573	0.00199371	0.00109104
ILMN_1651369	LOC652300	652300	6.90049	6.4167	6.5723	0.306582	0.469953	0.22197	-0.00736967	0.0867118	0.19223	0.0983424	0.001558	0.202478	0.43453	0.261365	6.76959	6.38581	6.56516	0.570295	0.716217	0.321198	-0.00617015	0.138415	0.252909	0.106908	-0.000952256	0.468515	0.719516	0.459657	6.76422	6.49537	6.61804	0.766787	0.879887	0.482391
ILMN_1651378	AUP1	550	8.13941	7.1072	7.70629	0.899921	0.942116	0.446385	0.00965379	0.30826	0.491214	0.251313	0.000281213	0.918477	0.964901	0.58105	7.99973	7.2128	7.61044	0.0476662	0.116389	0.0521941	0.0207502	0.0119845	0.037434	0.0158155	-0.00480109	0.0490845	0.189963	0.121169	8.46974	7.4572	7.88653	0.241614	0.432634	0.237268
ILMN_1651385	MFN2	9927	8.535	7.60048	8.0073	0.00094771	0.0036323	0.00171651	0.0190024	0.0367767	0.0976625	0.0499647	0.00252561	0.326392	0.57564	0.346121	8.07808	7.07239	7.5788	0.0155885	0.0459768	0.0206249	0.0115945	0.271871	0.415787	0.175706	-0.000247625	0.941405	0.977365	0.625025	8.2006	7.77879	7.96116	0.0240275	0.078538	0.0430748
ILMN_1651403	LOC642161	642161	6.50654	6.34034	6.42824	0.523143	0.680415	0.320845	-0.00207944	0.248921	0.422455	0.216124	0.00044166	0.396403	0.639309	0.384257	6.57452	6.30288	6.4291	0.890703	0.935561	0.420267	-0.00108099	0.708501	0.80833	0.34173	0.000134175	0.885715	0.954811	0.610629	6.57794	6.40872	6.48491	0.396967	0.598923	0.328417
ILMN_1651405	BRD9	65980	9.69958	8.97294	9.32266	1.99472e-06	1.46494e-05	6.91296e-06	-0.0356672	3.02539e-08	5.26358e-07	2.68904e-07	-0.000260458	0.867114	0.941261	0.566979	9.25699	8.68089	8.9877	3.012e-08	4.3717e-07	1.95823e-07	-0.033149	7.67596e-10	3.9945e-08	1.68911e-08	0.00269613	0.020819	0.10481	0.0669123	9.92566	9.35739	9.60205	0.00387834	0.0192752	0.0105571
ILMN_1651415	DERL3	91319	6.66287	6.25873	6.42019	0.199037	0.342232	0.161669	-0.00620057	0.0520352	0.129287	0.0660277	0.00055443	0.542045	0.754457	0.453276	6.48633	6.31684	6.40086	0.931804	0.959089	0.431296	0.00086524	0.665918	0.777074	0.328193	-0.000652264	0.31026	0.582824	0.372408	6.54659	6.41447	6.48555	0.751016	0.869844	0.477204
ILMN_1651428	SYTL2	54843	6.49015	6.315	6.40505	0.945437	0.969402	0.458608	-0.00028099	0.879398	0.936824	0.479638	0.000408652	0.448528	0.683218	0.410494
ILMN_1651429	SELM	140606	9.51958	8.20954	8.85786	0.000127624	0.000611124	0.000288284	-0.0673844	9.39834e-08	1.42803e-06	7.29777e-07	0.00235218	0.445777	0.68138	0.40918	9.17308	7.54817	8.35207	3.7773e-10	9.06553e-09	4.06198e-09	-0.108192	1.04772e-10	8.46748e-09	3.54452e-09	0.00877437	0.0108697	0.0655132	0.0417146	9.89199	9.03238	9.46443	0.000120062	0.00134061	0.000732483
ILMN_1651433	DCK	1633	9.62194	7.3976	8.11131	6.61973e-07	5.46422e-06	2.58221e-06	-0.033976	0.0792325	0.179065	0.0916223	0.0192089	0.000172401	0.00241636	0.00145097	8.66202	7.14331	7.74225	0.0011821	0.00496872	0.0022263	-0.0410508	0.013218	0.0404155	0.017072	0.0121834	0.0110397	0.0662363	0.0421867	8.93035	7.75775	8.26725	6.43425e-05	0.00084053	0.000459709
ILMN_1651438	ZFPM1	161882	7.78471	6.81256	7.2587	0.0174787	0.046847	0.022113	-0.0229493	0.0397338	0.104047	0.0531672	-0.00327129	0.29999	0.54884	0.33007	7.45912	6.59644	6.99506	0.810088	0.88423	0.397344	-0.011395	0.322194	0.469818	0.19831	-0.0028476	0.436865	0.696524	0.444379	7.36162	6.97233	7.19562	0.373636	0.577398	0.316329
ILMN_1651453	LOC652663	652663																													6.51307	6.32826	6.43308	0.927082	0.965874	0.529806
ILMN_1651464	KDM2B	84678	6.95556	6.44555	6.63483	0.0561104	0.125551	0.0592714	-0.00332044	0.432717	0.615341	0.314502	0.00354599	0.00236024	0.0185929	0.0111572	6.89585	6.49255	6.66006	0.664782	0.786688	0.352552	-0.000804836	0.84916	0.907381	0.383538	-0.00221059	0.097406	0.297742	0.190107	6.84857	6.5854	6.73485	0.570498	0.747416	0.409468
ILMN_1651490	CYP26A1	1592																													6.50525	6.31578	6.42543	0.71637	0.849862	0.465436
ILMN_1651492	WNT2B	7482	6.58649	6.34594	6.43131	0.36949	0.536935	0.253174	-0.00472405	0.0498945	0.12476	0.0638416	0.000461375	0.50129	0.724251	0.435302															6.61804	6.39864	6.47001	0.975192	0.988928	0.542388
ILMN_1651496	HIST1H2BD	3017	8.93694	6.71584	7.88203	5.12913e-07	4.34564e-06	2.053e-06	0.0366422	0.068448	0.159864	0.0817811	-0.0115573	0.0394869	0.147956	0.0889547	9.17404	6.61593	7.8374	6.55367e-15	7.99023e-13	3.56326e-13	0.189775	2.86319e-15	1.97062e-12	8.30263e-13	-0.0145951	6.76728e-05	0.00145845	0.000932048	8.57861	6.74271	7.45283	0.0001405	0.00149871	0.000822041
ILMN_1651498	GADD45G	10912	7.49028	6.18589	6.66282	1.25782e-12	4.40025e-11	2.06918e-11	0.0765118	4.37692e-16	6.00481e-14	3.06274e-14	0.000312511	0.861235	0.938099	0.565308	7.87264	6.26429	6.85494	1.55499e-07	1.86914e-06	8.37229e-07	0.103017	1.31944e-10	9.94752e-09	4.2005e-09	-0.00085247	0.807688	0.921038	0.588492	7.33366	6.39798	6.69821	0.00430426	0.0208172	0.0114069
ILMN_1651504	FAM193A	8603	7.71051	7.38193	7.51405	0.0107229	0.0306943	0.0144986	-0.0148031	2.39373e-05	0.000187336	9.58192e-05	0.00124475	0.170952	0.391953	0.235609	7.51922	6.95982	7.29785	2.26427e-06	1.99219e-05	8.92786e-06	-0.0264284	1.67077e-09	7.55247e-08	3.1866e-08	-0.000266346	0.791923	0.913487	0.58371	7.95131	7.4884	7.70696	0.000254181	0.00234203	0.00127655
ILMN_1651507	LOC642732	642732	6.54568	6.33696	6.4288	0.352223	0.518589	0.244763	0.00262181	0.245176	0.41819	0.213802	-0.000489868	0.452136	0.685229	0.412205	6.53031	6.31131	6.40684	0.0150333	0.0445796	0.0199926	-0.00582775	0.0217925	0.0604727	0.0255295	0.000933335	0.229057	0.493824	0.315297	6.60912	6.40641	6.50483	0.00694778	0.0301093	0.0164888
ILMN_1651513	SKIV2L2	23517	8.63851	7.89405	8.27108	0.00799657	0.0238525	0.0112653	0.0052783	0.542929	0.70892	0.362742	-0.00316823	0.205399	0.43835	0.263613	8.17666	7.44324	7.76332	0.0626311	0.14563	0.065292	-0.00348766	0.667669	0.778193	0.328762	0.00382435	0.136164	0.366863	0.233879	8.7294	8.07422	8.5012	0.0449481	0.126688	0.0694282
ILMN_1651535	TMEM217	221468	6.58586	6.3049	6.40274	0.594709	0.737581	0.348244	-0.00508342	0.0289846	0.0805386	0.0411859	4.05192e-05	0.951133	0.978142	0.589529															6.59399	6.35462	6.44336	0.317058	0.519226	0.284572
ILMN_1651538	NUMBL	9253	7.36254	6.56741	6.84173	0.000184241	0.000845946	0.000399582	-0.0179892	0.00154911	0.00691483	0.00353304	0.00302701	0.0475125	0.168596	0.101201	7.30161	6.60918	6.82808	0.335448	0.510968	0.229076	0.00987804	0.152154	0.272117	0.114893	0.000521257	0.811535	0.923265	0.589642	7.0983	6.77545	6.93739	0.405534	0.606694	0.332754
ILMN_1651544	HDAC8	55869	6.96625	6.36134	6.60367	0.011898	0.0336268	0.0158825	-0.0137953	0.0089813	0.0306795	0.015687	-0.00134038	0.362842	0.610521	0.366619	6.66542	6.41531	6.52237	0.230451	0.394634	0.176868	-0.00118843	0.706053	0.806672	0.340968	-0.00223467	0.0214622	0.107074	0.0683745	6.7339	6.39712	6.57452	0.88146	0.942424	0.517219
ILMN_1651554	RGS5	8490	6.81239	6.34381	6.55143	0.814846	0.893251	0.421994	-0.00563031	0.130674	0.263199	0.134508	0.000500366	0.640499	0.817505	0.491789															6.60288	6.43056	6.50264	0.206157	0.388792	0.212939
ILMN_1651557	KDELC2	143888	9.84195	8.87153	9.34936	5.68304e-05	0.00029435	0.000139008	-0.0252976	0.0157169	0.0487453	0.0249381	-0.00337484	0.249388	0.494736	0.296779	9.269	7.9976	8.69418	5.46321e-08	7.42913e-07	3.32827e-07	-0.075403	1.9278e-10	1.34103e-08	5.65231e-09	0.00174238	0.502454	0.745297	0.475448	9.40706	9.00451	9.24122	0.0159245	0.057387	0.0314697
ILMN_1651568	MUC13	56667																													6.55284	6.38976	6.44647	0.0677901	0.172561	0.0946318
ILMN_1651574	AQP3	360	7.60748	6.26679	6.7263	1.98953e-11	4.99004e-10	2.35813e-10	-0.00708332	0.651203	0.792703	0.405666	-0.0183182	6.69132e-06	0.000186689	0.000112234	7.05684	6.2965	6.72476	0.0678413	0.155491	0.0696383	0.0132602	0.109593	0.211991	0.0896061	-0.00628818	0.0110425	0.0662363	0.0421944	6.57126	6.32625	6.43885	0.266051	0.462799	0.253503
ILMN_1651584	LOC643576	643576															6.51221	6.28405	6.37705	0.349151	0.524685	0.235251	0.000894971	0.741664	0.832105	0.35208	0.00115248	0.182098	0.434942	0.277834
ILMN_1651599	ENTPD2	954	6.57555	6.29526	6.42219	0.44687	0.611452	0.288813	0.00213235	0.358889	0.544372	0.278303	-4.92636e-05	0.941853	0.974812	0.587155	6.57762	6.29429	6.43263	0.774996	0.862602	0.386789	-0.00267222	0.396572	0.542945	0.229543	0.000344479	0.733433	0.884928	0.564955	6.55522	6.40284	6.46865	0.146451	0.30509	0.167177
ILMN_1651604	MARK4	57787	6.66499	6.26536	6.43243	0.676408	0.7987	0.377379	-0.00498491	0.113326	0.236302	0.120677	0.00134103	0.133471	0.334766	0.201266	7.19225	6.29757	6.61605	0.349996	0.525364	0.235626	0.0179939	0.0345128	0.0870099	0.0367785	0.000481914	0.855255	0.943543	0.602276	6.65663	6.44932	6.52392	0.211611	0.396018	0.216816
ILMN_1651606	LOC653210	653210	6.67974	6.38578	6.52147	0.705156	0.818606	0.387182	0.00392628	0.174799	0.326193	0.16687	-6.84668e-05	0.934702	0.972004	0.585306	6.84341	6.41806	6.58081	0.367865	0.542999	0.243422	-0.00392408	0.371214	0.519154	0.219271	-0.00128904	0.356073	0.628645	0.400952	6.77995	6.55914	6.63276	0.306425	0.508235	0.278314
ILMN_1651609	SPRED3	399473	6.54667	6.31712	6.41312	0.791062	0.878423	0.414786	0.000149607	0.947429	0.974251	0.498255	0.000672374	0.307253	0.556878	0.334604	6.56565	6.32831	6.42818	0.260648	0.431033	0.193045	0.00157458	0.588632	0.715534	0.302247	-0.00202639	0.0241264	0.116497	0.0743384	6.54043	6.37262	6.45558	0.0930947	0.21846	0.119661
ILMN_1651610	LOC730525	730525	7.32823	6.30648	6.87917	0.000286035	0.00125008	0.000590601	0.0444244	1.84818e-05	0.000149257	7.63259e-05	-0.00956649	0.000122899	0.00186313	0.00111722	6.83864	6.29548	6.60258	0.00272663	0.0102965	0.0046166	0.0071075	0.283693	0.428917	0.181195	-0.00592024	0.00251691	0.0218829	0.0139456	7.37658	6.41773	6.86271	9.2789e-09	1.85644e-06	1.00733e-06
ILMN_1651617	CTNNB1	1499	6.77582	6.35951	6.49713	0.286231	0.447554	0.211349	-0.00322921	0.391447	0.576539	0.294753	0.000609621	0.577012	0.77835	0.467716	6.99432	6.39878	6.67265	0.646081	0.773004	0.346633	0.0123555	0.0733752	0.156481	0.0661241	0.000335535	0.876883	0.951088	0.608243	7.10259	6.74469	6.94654	0.416425	0.61667	0.338224
ILMN_1651628	EXOC6	54536	7.68689	6.6714	7.17049	5.05482e-05	0.000265128	0.000125186	0.0426215	1.24318e-05	0.000105603	5.40032e-05	-0.00121741	0.630971	0.812763	0.488339	7.1853	6.54574	6.84538	0.000272037	0.00138195	0.000619079	0.0230437	0.00304536	0.012344	0.00520087	-0.00680718	0.00140604	0.014048	0.00895094	7.02805	6.71581	6.79671	0.0694921	0.175788	0.0963833
ILMN_1651636	CYP2A13	1553	6.53283	6.28698	6.4178	0.896929	0.94041	0.445563	0.00043693	0.846201	0.917118	0.470042	-0.000342308	0.602165	0.794814	0.477567	6.72191	6.37033	6.50292	0.765218	0.856325	0.383781	-0.00271708	0.477074	0.618061	0.261162	0.000248714	0.839558	0.935694	0.597831	6.55311	6.40169	6.47386	0.229913	0.418633	0.229381
ILMN_1651642	GPC2	221914	7.08985	6.49859	6.7601	0.000632914	0.00254051	0.00119992	-0.0166645	0.000569942	0.00292405	0.00149615	-0.00318184	0.0120972	0.0631596	0.0379082	7.08741	6.54765	6.72892	0.135602	0.26609	0.119328	0.0026979	0.661096	0.773266	0.326623	-0.00270937	0.164573	0.411694	0.262275	6.75897	6.60858	6.67997	0.0634333	0.164198	0.0900447
ILMN_1651652	RTN3	10313	6.43956	6.2271	6.33889	0.93284	0.962247	0.45528	0.00328851	0.209459	0.372878	0.190663	-0.000736237	0.328712	0.577969	0.347476
ILMN_1651657	ADAM33	80332	6.58162	6.34103	6.43964	0.749673	0.850803	0.401804	0.00211673	0.451354	0.631824	0.323056	-0.00111315	0.168665	0.388389	0.23362	6.52813	6.29214	6.38845	0.162778	0.30586	0.137091	-0.00530298	0.0422578	0.102096	0.043139	-0.00105616	0.188578	0.444349	0.283398
ILMN_1651660	TMEM191B	728229															6.66234	6.37596	6.48612	0.412673	0.584919	0.262309	0.00358019	0.371174	0.519153	0.219255	-0.000688785	0.590739	0.803204	0.512347	6.52722	6.38268	6.4343	0.590705	0.762958	0.41791
ILMN_1651664	SDHALP1	255812																													6.52353	6.34928	6.42753	0.75962	0.875429	0.480046
ILMN_1651680	LOC649150	649150	14.2814	9.94693	12.6678	0.270204	0.429722	0.202803	0.0500953	0.0897863	0.197698	0.101043	-0.0137047	0.100221	0.277413	0.16661	12.5531	9.54828	11.3301	0.331978	0.507166	0.227485	-0.0862806	0.0236094	0.0644517	0.0272367	-0.000610634	0.958602	0.984171	0.629258	13.3074	12.5448	13.0574	0.771928	0.882971	0.484059
ILMN_1651684	KIAA0586	9786	7.52458	6.80397	7.09788	4.94034e-05	0.000259541	0.00012263	-0.0217558	0.000731242	0.00362896	0.0018565	0.00503749	0.00249337	0.0193736	0.0116279	7.24958	6.83168	7.01215	0.115775	0.235457	0.105613	-0.00401376	0.427187	0.572661	0.241789	0.000697527	0.666829	0.84935	0.541671	7.33616	7.01113	7.15789	0.0447544	0.126338	0.0691973
ILMN_1651692	STK10	6793	7.231	6.64587	6.89005	3.49201e-05	0.000190396	8.98381e-05	-0.0157086	0.00142613	0.00644931	0.00329276	0.000692018	0.608623	0.799368	0.480028	7.07768	6.51428	6.79396	5.14706e-07	5.38586e-06	2.41399e-06	-0.0268162	1.34706e-06	2.00006e-05	8.41847e-06	0.00469534	0.000303248	0.0044053	0.00281255	7.41867	6.91974	7.16067	4.94239e-06	0.000131863	7.23422e-05
ILMN_1651693	GSG1	83445	6.56302	6.32272	6.44873	0.535387	0.690542	0.325715	0.00512541	0.0127355	0.0410354	0.0209806	-0.000294261	0.611146	0.801076	0.480982	6.51647	6.33714	6.4234	0.271502	0.443177	0.198633	0.0025638	0.283773	0.428944	0.181232	0.000108805	0.887135	0.955274	0.611009	6.59541	6.45583	6.51325	0.323345	0.526428	0.288288
ILMN_1651699	EPS8	2059	8.51347	7.45667	8.00221	0.00526304	0.0165694	0.00782829	0.0285753	0.0160056	0.0494939	0.0253123	-0.00614706	0.0606659	0.199302	0.119646	8.63512	7.54254	8.06771	0.127303	0.253584	0.113652	-0.0159526	0.139184	0.254074	0.10736	0.00710025	0.0303848	0.13631	0.0870594	9.56437	8.73394	9.2192	0.0052775	0.0243505	0.0133388
ILMN_1651705	CAT	847	11.2584	8.29451	10.1382	9.93347e-14	4.65483e-12	2.19132e-12	0.144034	2.90542e-08	5.08985e-07	2.59783e-07	-0.0285289	9.80224e-08	6.74429e-06	4.05294e-06	11.1471	8.07292	9.86379	1.24509e-10	3.48168e-09	1.56055e-09	0.146852	1.44258e-07	3.05042e-06	1.28772e-06	-0.0268021	5.61064e-06	0.000231993	0.000147808	10.2859	8.41592	9.27044	0.000485861	0.00382051	0.00208862
ILMN_1651708	RESP18	389075															6.5585	6.25024	6.37719	0.106129	0.220507	0.0988014	0.00239486	0.403392	0.549848	0.232309	0.00210693	0.0162185	0.0872511	0.0557426	6.51396	6.35964	6.42371	0.385583	0.589355	0.32258
ILMN_1651712	RBM11	54033	6.53928	6.33685	6.43484	0.215749	0.364041	0.171848	-0.000784688	0.719534	0.840761	0.429932	0.000392169	0.537699	0.751064	0.451417	6.46054	6.29533	6.37258	0.951012	0.970294	0.436307	2.9101e-05	0.988816	0.993472	0.420116	-1.90015e-05	0.977468	0.99169	0.633793	6.53592	6.40721	6.45989	0.924785	0.964997	0.529188
ILMN_1651719	MBTPS1	8720	10.1495	9.48258	9.7605	0.0106183	0.0304507	0.0143767	-0.0184876	0.00642616	0.0230981	0.0118002	0.00372573	0.0440532	0.159934	0.0960901	9.87436	9.30244	9.5404	0.00661234	0.0221095	0.0099157	-0.00972859	0.124146	0.233106	0.0984945	-0.00152929	0.442322	0.700882	0.44706	10.0868	9.73063	9.87517	0.549213	0.730308	0.400306
ILMN_1651735	TGOLN2	10618	10.7953	9.05713	9.79917	0.0176148	0.0471341	0.0222576	-0.0426487	0.0042897	0.016444	0.00840569	0.00995524	0.0129308	0.066271	0.0397891	10.0671	8.9409	9.50406	0.659305	0.782583	0.350832	-0.00868219	0.520382	0.657169	0.277653	-0.000536633	0.901615	0.960686	0.61485	10.0156	9.59591	9.80767	0.0609847	0.159462	0.0874115
ILMN_1651741	ARMCX3	51566	6.63595	6.34846	6.46753	0.806432	0.888476	0.419464	0.00322472	0.158588	0.303579	0.155294	-0.00034372	0.60211	0.794787	0.477546	7.11506	6.31215	6.53078	0.0589784	0.138663	0.0621632	0.0184508	0.00270122	0.0111455	0.00471296	0.00124638	0.495384	0.740317	0.472251	6.58091	6.41906	6.51216	0.494768	0.684168	0.375525
ILMN_1651752	CXORF21	80231	6.64211	6.38923	6.49957	0.761693	0.859402	0.405633	-0.000505701	0.848394	0.918498	0.470687	-0.00054488	0.479098	0.706982	0.425051	6.68644	6.40077	6.50284	0.145913	0.281778	0.126252	0.00422056	0.108371	0.210143	0.0888491	-0.00124059	0.128114	0.352311	0.225091	6.65504	6.45001	6.56722	0.138832	0.293313	0.160833
ILMN_1651767	MKL1	57591	7.33543	6.4048	6.76637	0.197139	0.33979	0.160497	-0.024808	0.00306073	0.0124052	0.00633771	0.00213411	0.355427	0.604329	0.362603	6.9024	6.31033	6.56582	0.0030307	0.0113008	0.00506615	-0.0217749	6.28199e-05	0.000493129	0.000207905	0.00210477	0.160073	0.404996	0.258053	6.94887	6.61077	6.80319	0.808222	0.904504	0.495541
ILMN_1651769	ZFYVE16	9765	7.17776	6.57058	6.82255	0.969235	0.982353	0.464787	0.00168629	0.773987	0.873869	0.447896	-0.00114484	0.502675	0.725286	0.435928	6.72269	6.46726	6.59272	0.787219	0.870671	0.390507	-0.000127082	0.970328	0.982624	0.415525	-0.000500054	0.649929	0.839374	0.535484	6.97691	6.71456	6.84612	0.160534	0.325896	0.178451
ILMN_1651776	FHOD1	29109	8.98817	7.60635	8.39936	0.00015222	0.000713746	0.000337117	0.0386817	0.0031283	0.0126364	0.00645627	-0.010546	0.00213489	0.0171802	0.0103306	9.23115	8.10514	8.58999	0.00292643	0.0109541	0.0049121	0.0313673	0.00741008	0.0254318	0.010744	-0.0097195	0.00319802	0.02622	0.0167005	8.83422	7.84039	8.2905	0.0226006	0.0749324	0.0411081
ILMN_1651787	MSH5	4439																													6.54066	6.37019	6.45156	0.419254	0.619403	0.33963
ILMN_1651788	MAP3K11	4296	7.34749	6.77125	7.08675	0.0504049	0.11459	0.0541323	0.00640347	0.281634	0.461467	0.236031	0.0028224	0.0960398	0.269826	0.162077	7.06734	6.50405	6.78285	0.0848612	0.185191	0.0830432	-0.0155156	0.00934849	0.030757	0.0129945	0.00142842	0.429359	0.690443	0.440634	7.38691	6.85288	7.13632	8.67482e-05	0.00104531	0.000573191
ILMN_1651799	SLC38A2	54407	11.1657	8.95625	9.72698	0.000371508	0.00157673	0.000744752	-0.0439202	0.0306307	0.084229	0.0430887	0.0219032	2.65271e-05	0.000556821	0.000334652	10.8103	8.97371	9.84773	1.54936e-05	0.000110338	4.93712e-05	-0.058141	0.00431599	0.0164117	0.0069285	0.0221622	2.80004e-05	0.000760173	0.000485006	11.5755	10.4852	11.1122	0.475249	0.668178	0.366285
ILMN_1651811	LOC729269	729269																													6.55044	6.34959	6.45881	0.232195	0.42119	0.230902
ILMN_1651819	GALNT11	63917	9.58094	8.29527	9.17081	4.57261e-16	4.46938e-14	2.08833e-14	0.0575086	2.91383e-05	0.000222459	0.000113698	-0.0154566	9.87186e-07	4.12517e-05	2.47588e-05	9.1555	8.06227	8.69832	1.04029e-07	1.31772e-06	5.89605e-07	0.000640363	0.958451	0.976017	0.412538	-0.0113127	0.00195751	0.018179	0.011564	9.3066	8.91306	9.11167	0.00981655	0.0394786	0.0216503
ILMN_1651826	BASP1	10409	12.427	10.3751	11.3955	2.08079e-08	2.47069e-07	1.16499e-07	-0.125897	2.308e-11	8.87094e-10	4.53654e-10	0.00918368	0.0225547	0.099412	0.0596832	11.9199	8.86974	10.2226	1.58965e-08	2.47748e-07	1.10893e-07	-0.166258	3.74685e-07	6.71605e-06	2.82831e-06	0.0313536	1.02019e-05	0.000358007	0.000227516	12.3157	11.5001	11.9464	0.000113665	0.0012882	0.000703438
ILMN_1651828	CCT3	7203	9.0065	7.93554	8.47215	0.000216811	0.00097698	0.000461579	-0.0317157	0.00106495	0.00502345	0.00256742	-0.0035037	0.182179	0.408374	0.245167	8.65886	8.02287	8.28263	0.809536	0.883944	0.39718	-0.00374684	0.646259	0.761463	0.321743	-0.00128834	0.623353	0.823072	0.525389	9.18218	8.68125	8.89331	0.000261198	0.00238522	0.00130283
ILMN_1651832	EHD1	10938	9.72793	8.26779	9.10371	5.2309e-08	5.60825e-07	2.64605e-07	0.0531631	3.69753e-05	0.000273312	0.000139756	0.00279987	0.407792	0.649082	0.390228	9.23415	8.32349	8.64028	1.9736e-06	1.76779e-05	7.91881e-06	-0.0117071	0.304115	0.450347	0.19038	0.0109689	0.000950657	0.0104715	0.00667792	9.86762	8.96341	9.40419	0.00198849	0.0115022	0.00630575
ILMN_1651850	RPS16	6217	13.4409	12.6652	13.1278	0.636325	0.769715	0.363373	-0.0145484	0.0240733	0.069258	0.0354057	-0.0011939	0.51226	0.732587	0.440235	12.9075	12.4493	12.7298	0.722092	0.824806	0.370159	0.00169691	0.760983	0.846132	0.357968	-0.00103005	0.565784	0.786773	0.502146	13.299	13.0488	13.1705	0.00822559	0.0343472	0.0188434
ILMN_1651872	UBIAD1	29914	7.82244	7.18267	7.48516	0.0236177	0.0608106	0.0287063	-0.0218218	0.00200162	0.00864274	0.00441571	-0.000510225	0.79328	0.904392	0.545013	7.47716	6.83764	7.22721	0.0978964	0.206968	0.0928163	-0.000239934	0.969274	0.982218	0.415261	-0.000611088	0.76091	0.898786	0.573972	7.80072	7.30287	7.54288	0.00141046	0.00884531	0.00483968
ILMN_1651878	EVC	2121	6.80492	6.3565	6.54384	0.179604	0.317719	0.149727	-0.00222428	0.625818	0.774199	0.396117	-0.00265634	0.0405279	0.15074	0.0906222	6.59194	6.35442	6.48005	0.198484	0.353975	0.158694	0.00104305	0.680172	0.78749	0.33279	-0.000499329	0.540006	0.770468	0.491662	6.63339	6.41344	6.53595	0.51554	0.701846	0.385218
ILMN_1651886	CWF19L1	55280	9.50125	8.54478	9.07593	0.234933	0.38768	0.183164	0.00046148	0.95906	0.980897	0.501306	0.000304398	0.907596	0.959547	0.578146	9.01763	8.28649	8.5822	0.711471	0.817444	0.366754	-0.00219654	0.809442	0.880417	0.372278	0.0022981	0.431426	0.691891	0.441672	9.67718	9.15158	9.50107	0.326969	0.530362	0.290408
ILMN_1651899	LOC653314	653314	12.6848	10.0135	11.6394	0.328456	0.493583	0.233042	0.0185209	0.352858	0.53774	0.275147	-0.0103884	0.0670943	0.213339	0.127933	11.8591	10.5263	11.3053	0.136831	0.268009	0.120166	-0.0409935	0.00645704	0.0227489	0.0096094	-0.00497399	0.269499	0.539428	0.344327	12.3055	11.6123	12.0944	0.0625796	0.162545	0.0891282
ILMN_1651900	KCNA4	3739	6.65945	6.29739	6.39991	0.869277	0.924665	0.437841	-0.000897098	0.752787	0.861619	0.441038	-0.000729126	0.37807	0.622886	0.374641	6.60004	6.32052	6.42593	0.479489	0.644306	0.288753	-0.000194091	0.948967	0.969366	0.410129	-0.000289516	0.767534	0.902215	0.57609	6.52367	6.39042	6.45595	0.549275	0.730308	0.400334
ILMN_1651902	RASL11A	387496	6.67296	6.30437	6.45876	0.325445	0.490093	0.231544	-0.00714848	0.0107343	0.0356255	0.0182194	0.000329576	0.675236	0.838953	0.504857	6.63197	6.37682	6.46475	0.556072	0.705002	0.316224	-0.00166011	0.549763	0.682677	0.288472	-0.000109263	0.902806	0.960686	0.615163	6.60244	6.42979	6.51231	0.00783882	0.0331473	0.0181412
ILMN_1651903	LOC645669	645669	6.55779	6.30511	6.37807	0.946294	0.969932	0.458834	-2.06045e-05	0.992728	0.996974	0.50993	2.29231e-06	0.99723	0.998728	0.600931
ILMN_1651916	OCLN	4950															6.86855	6.37405	6.51361	0.0272872	0.0735691	0.0329704	-0.000121694	0.979924	0.988261	0.417917	-0.00166822	0.280308	0.551509	0.351892
ILMN_1651936	SETD8	387893	8.05304	7.18941	7.51619	6.41881e-05	0.000327983	0.000154977	0.00732578	0.423032	0.606223	0.309952	0.00774531	0.00207328	0.0167971	0.0101016	7.68083	7.14717	7.42741	0.0682232	0.156131	0.0699517	0.000914038	0.87995	0.926538	0.391994	0.0029186	0.127152	0.351049	0.224087	8.12301	7.40144	7.74165	7.69211e-05	0.000957419	0.000525042
ILMN_1651943	ANK3	288	6.63396	6.35923	6.47191	0.432712	0.598127	0.282522	-0.00203254	0.464732	0.643486	0.329037	-0.000305418	0.705593	0.857781	0.515846	6.72557	6.36335	6.53068	0.864328	0.918329	0.412961	0.00446609	0.280041	0.425238	0.179513	-0.000813761	0.53678	0.76822	0.490317	6.63307	6.43435	6.52661	0.550337	0.731096	0.400797
ILMN_1651949	SCYL3	57147	6.84484	6.43579	6.67791	0.95357	0.973752	0.460736	0.00196849	0.638626	0.783498	0.400973	0.000244569	0.84129	0.928785	0.559542	6.92622	6.48417	6.65651	0.0324005	0.0848008	0.0379909	0.00867518	0.0600585	0.134053	0.0566063	-0.00395159	0.00322857	0.0263825	0.0168201	6.78854	6.55506	6.68659	0.684209	0.829705	0.454027
ILMN_1651950	TPST1	8460	9.88573	7.76055	8.67826	2.86952e-08	3.29671e-07	1.55327e-07	-0.103386	1.15466e-07	1.71534e-06	8.7629e-07	-0.00166124	0.728821	0.87065	0.523931	9.2042	7.63119	8.51683	1.82977e-14	1.75856e-12	7.83179e-13	-0.110276	1.77012e-12	3.46489e-10	1.45538e-10	0.00885418	0.00215183	0.0194622	0.0124143	9.3071	8.53136	8.87794	0.000566022	0.00429594	0.00235494
ILMN_1651958	MGP	4256	8.97835	6.80315	7.52615	0.180037	0.318088	0.149997	0.0188578	0.437258	0.619482	0.31661	-0.00253423	0.719313	0.864785	0.520654	9.85493	7.30171	8.68677	0.000131135	0.000725975	0.000325235	0.102505	0.000350385	0.0020824	0.000880561	-0.0173443	0.0287601	0.131274	0.0838754	10.5611	6.67177	8.04585	0.00238084	0.0132595	0.00725314
ILMN_1651964	ABCC5	10057	8.08124	6.88683	7.53528	1.667e-05	9.8124e-05	4.63203e-05	0.032575	0.00283993	0.011622	0.00594481	-0.0116398	1.89887e-05	0.000432448	0.000259328	7.70265	6.83175	7.19853	0.000322022	0.00159857	0.000716818	-0.00505493	0.581125	0.709399	0.299632	-0.0058768	0.0385499	0.160833	0.102662	7.88893	7.04955	7.58074	7.5406e-06	0.000177946	9.6699e-05
ILMN_1651966	FGFR3	2261	6.71163	6.37789	6.50228	0.416558	0.583366	0.275186	-0.00312021	0.267158	0.444723	0.227362	-7.45545e-05	0.927115	0.96876	0.583326	6.9193	6.46412	6.58334	0.83906	0.902373	0.405788	0.00624671	0.169617	0.294942	0.124696	-8.74803e-05	0.951722	0.981295	0.627576	6.65342	6.46346	6.55918	0.765381	0.879063	0.481933
ILMN_1651967	TP53I3	9540	6.51017	6.31848	6.41026	0.697756	0.814155	0.384682	0.000497206	0.793613	0.885844	0.454096	-0.000668685	0.224256	0.462986	0.278317	6.52069	6.32641	6.41114	0.71125	0.817279	0.366687	-0.00320473	0.138018	0.252401	0.106675	0.000295628	0.666481	0.84911	0.541545	6.55136	6.4196	6.48642	0.816518	0.908186	0.498094
ILMN_1651987	C6ORF129	154467	8.01129	6.78725	7.32926	9.19141e-06	5.76812e-05	2.7221e-05	0.049093	1.12472e-05	9.66579e-05	4.93599e-05	-0.00181038	0.532232	0.747429	0.449058	7.23769	6.66495	6.95032	0.000683876	0.00308286	0.00138093	-0.00826956	0.188279	0.319021	0.134673	0.00202926	0.305466	0.578349	0.369246	7.6104	7.20925	7.37518	0.0202726	0.0690822	0.0378726
ILMN_1652000	FAM156A	29057	6.97809	6.38191	6.58504	0.262918	0.421106	0.198836	0.00234584	0.714443	0.837703	0.428193	-0.00139883	0.452722	0.685708	0.412482	6.72551	6.26618	6.44043	0.612144	0.749237	0.335531	-0.006441	0.19971	0.332424	0.140523	-0.000966535	0.544157	0.772875	0.493379
ILMN_1652003	GNG10	2790	7.68937	7.04893	7.31195	0.211694	0.358768	0.169393	0.00729105	0.33411	0.519175	0.265378	5.25835e-05	0.980848	0.992074	0.596953	7.52372	6.87935	7.18868	0.322246	0.497716	0.223049	-0.00173889	0.800392	0.874273	0.369654	-0.00425882	0.0468962	0.184133	0.117451	7.84131	7.32321	7.64862	0.0433427	0.123251	0.0675188
ILMN_1652006	SMC1A	8243	6.62161	6.25491	6.39424	0.00253149	0.00870747	0.00411129	-0.00760367	0.00310883	0.0125711	0.0064222	0.00169148	0.0140199	0.0702863	0.042251
ILMN_1652008	C15ORF23	90417	7.25439	6.45026	6.75244	0.0196547	0.0518796	0.0244623	-0.0165098	0.0340694	0.0919092	0.0469936	0.00382711	0.0783469	0.235868	0.141647	6.93714	6.36379	6.55153	0.000319068	0.00158538	0.000711073	-0.0160089	0.00667732	0.0233898	0.00987266	0.00358876	0.0370651	0.156412	0.0998793	7.46721	6.7639	7.0243	0.00147185	0.00913231	0.00500547
ILMN_1652022	DHX57	90957															6.67853	6.31406	6.42119	0.34059	0.516366	0.231412	0.00646499	0.110895	0.213988	0.0904239	0.000539114	0.673504	0.852283	0.544067
ILMN_1652023	AGFG2	3268	6.65166	6.292	6.43236	0.715595	0.826083	0.390674	0.000663024	0.842374	0.915165	0.468913	-0.000241715	0.803722	0.909831	0.548254															6.61868	6.44399	6.5028	0.834188	0.916873	0.503446
ILMN_1652024	CSNK1G3	1456	8.96253	7.7247	8.31217	0.398952	0.565209	0.266996	-0.00882992	0.457914	0.637324	0.326005	0.00767133	0.0222145	0.0983089	0.0590359	8.25049	7.36691	7.7754	0.971678	0.981943	0.441602	0.00254808	0.815784	0.885419	0.374103	-0.00043816	0.9011	0.960686	0.614715	8.50415	7.81377	8.20916	0.324497	0.527532	0.288963
ILMN_1652065	KCNMB1	3779															6.44283	6.28921	6.37393	0.0317083	0.0832958	0.0373273	-0.00328056	0.123817	0.232652	0.0982996	0.000567197	0.399178	0.66642	0.425053	7.51838	6.39746	6.58273	0.40852	0.609538	0.334257
ILMN_1652072	MGC42105	167359	6.69783	6.3224	6.46324	0.000246056	0.00109447	0.000516808	-0.0118765	0.000151437	0.000928853	0.000475317	0.00115006	0.166286	0.385637	0.231596	6.66044	6.36437	6.45338	0.000130717	0.000723848	0.000324319	-0.0137741	3.16926e-05	0.000276562	0.000116688	0.00233718	0.00667721	0.045618	0.0290975	6.57851	6.40942	6.48055	0.143942	0.301109	0.165105
ILMN_1652073	LOC653658	653658	11.581	10.5027	11.074	0.000388579	0.00164153	0.000775501	0.0252384	0.0185333	0.0558083	0.0285505	-0.0114947	2.66156e-05	0.00055763	0.000335468	11.1236	10.3038	10.7817	0.000553383	0.00256395	0.00114765	-0.0215851	0.0073198	0.0251814	0.010637	-0.00688533	0.0022439	0.0200557	0.0128034	12.1632	11.4114	11.8257	0.000192581	0.00190631	0.00104048
ILMN_1652082	ELF4	2000	8.84048	7.23852	7.87375	1.36081e-07	1.32441e-06	6.23969e-07	-0.0748499	2.40457e-06	2.51315e-05	1.28373e-05	0.0170061	1.7555e-06	6.63013e-05	3.96543e-05	8.31462	6.40391	7.37844	8.17437e-12	3.22382e-10	1.44342e-10	-0.109988	9.55228e-11	7.89951e-09	3.30205e-09	0.0142493	4.28727e-06	0.000195902	0.000123456	9.12069	7.61503	8.27832	5.00424e-05	0.000693681	0.000380095
ILMN_1652085	MPHOSPH10	10199	9.04167	8.43175	8.70168	0.0454119	0.105336	0.0497056	-0.0143524	0.0443901	0.113678	0.0581192	0.00477107	0.0152	0.0746367	0.0448517	8.45202	7.79628	8.0313	0.0750517	0.168239	0.0754378	-0.0161871	0.00925019	0.0305305	0.0128834	0.000183499	0.922771	0.969864	0.620328	8.79577	8.33999	8.54972	0.966899	0.985343	0.540267
ILMN_1652123	HMGN1	3150	10.4104	8.91559	9.65516	0.379069	0.54664	0.257739	-0.0450431	0.00413855	0.0159559	0.00815776	0.00218244	0.616699	0.8044	0.483068	9.51744	8.11822	8.82584	0.0200683	0.0569613	0.025546	-0.0584754	0.000499253	0.00280243	0.00118225	0.00559033	0.245639	0.512863	0.32756	10.0726	9.21885	9.76398	0.168786	0.336949	0.184787
ILMN_1652128	LMBRD1	55788	10.2418	8.64246	9.33677	2.36038e-10	4.61419e-09	2.16245e-09	0.0899156	9.28869e-14	7.02793e-12	3.58786e-12	-0.00230378	0.348437	0.598012	0.358746	9.58523	8.60042	9.06726	6.83311e-05	0.000408036	0.000182901	0.047364	7.43302e-07	1.20418e-05	5.08248e-06	-0.000835606	0.735221	0.885802	0.565553	9.66645	9.30258	9.46235	0.888148	0.946095	0.519107
ILMN_1652144	LOC653751	653751	6.671	6.32091	6.42191	0.834455	0.905205	0.427805	-0.00219248	0.384891	0.570222	0.291518	0.000459521	0.530055	0.74593	0.448112	6.62338	6.3658	6.47624	0.0882916	0.191034	0.0856453	-0.000423421	0.884575	0.929902	0.393244	-0.00112349	0.227454	0.492036	0.314084	6.59378	6.34845	6.47321	0.15573	0.318827	0.174672
ILMN_1652151	LOC644829	644829	6.52836	6.32887	6.42018	0.350313	0.516244	0.243817	-0.00218845	0.281602	0.461449	0.236013	0.000678603	0.246122	0.49052	0.294445	6.65746	6.38721	6.46997	0.516857	0.674398	0.302377	0.00211078	0.456468	0.598783	0.253125	-0.000381775	0.675106	0.853092	0.544638	6.5785	6.42793	6.49354	0.350673	0.555153	0.303885
ILMN_1652155	DHX9	1660																													6.51253	6.2969	6.40176	0.509609	0.696714	0.382481
ILMN_1652161	PNKD	25953															6.51113	6.32941	6.4051	0.927775	0.957143	0.430233	0.000359931	0.869622	0.920376	0.389183	8.48724e-05	0.904852	0.961366	0.615699	6.5384	6.38912	6.46063	0.839869	0.919543	0.505142
ILMN_1652163	DVL2	1856	7.81964	6.71559	7.30242	5.64659e-05	0.000292728	0.000138215	0.0496747	3.0304e-08	5.26827e-07	2.69283e-07	-0.00483618	0.0214001	0.0957122	0.0574637	7.21626	6.54411	6.8825	0.443144	0.613839	0.274724	0.00810222	0.320646	0.468454	0.19764	-0.00361676	0.158533	0.402617	0.256586	7.22701	6.9201	7.11178	0.103641	0.237379	0.129797
ILMN_1652171	CDKN2C	1031	6.52266	6.29614	6.40228	0.411516	0.578207	0.27286	0.00506766	0.0169974	0.0519667	0.0265794	-0.000328365	0.583462	0.782973	0.470283	6.49934	6.27955	6.39818	0.655915	0.779991	0.349762	0.00276753	0.343932	0.49243	0.207765	-0.000656876	0.481957	0.730226	0.466049
ILMN_1652181	KIF2B	84643	6.54152	6.29795	6.3959	0.687953	0.807259	0.381338	0.00241613	0.295231	0.476865	0.243938	-0.000231954	0.728944	0.87065	0.523972
ILMN_1652185	IL4R	3566	7.54961	6.3721	6.7425	1.59925e-07	1.52327e-06	7.18466e-07	-0.0215252	0.0453247	0.115591	0.0591089	0.00800339	0.00638642	0.0394372	0.0236559	7.29722	6.35053	6.60803	2.29955e-12	1.07125e-10	4.7662e-11	-0.038301	6.22517e-05	0.00048975	0.000206359	0.00911118	0.00011589	0.00217061	0.00138187	8.77013	7.05387	7.88468	2.02355e-06	7.10373e-05	3.87827e-05
ILMN_1652199	LOC642113	642113	6.56597	6.37248	6.43914	0.934148	0.96299	0.455628	0.000262473	0.896835	0.946851	0.48454	0.000319234	0.588622	0.786556	0.472317	6.5809	6.39587	6.47913	0.482985	0.646669	0.290061	0.00199949	0.411217	0.558019	0.235463	-0.000726278	0.349965	0.623486	0.397351	6.58591	6.47146	6.50686	0.658222	0.811244	0.444447
ILMN_1652207	COX4I1	1327	12.805	12.2709	12.5006	0.146347	0.270924	0.127881	0.0123065	0.0332189	0.0901277	0.0460414	-0.0016435	0.314038	0.563404	0.338758	12.5723	11.8085	12.2391	3.98091e-08	5.60639e-07	2.51325e-07	0.0420867	1.15938e-08	3.72538e-07	1.56764e-07	-0.00432092	0.00937365	0.0585812	0.037416	12.6421	12.3409	12.4377	0.696904	0.837718	0.458588
ILMN_1652209	LOC731432	731432	6.49504	6.29424	6.39406	0.740541	0.844182	0.398861	0.00137577	0.517839	0.688738	0.352205	0.000423721	0.493064	0.717619	0.431554															6.50709	6.34358	6.42668	0.609131	0.77606	0.425401
ILMN_1652219	C20ORF112	140688	6.54823	6.30619	6.40361	0.545542	0.698537	0.329695	-0.00244671	0.283721	0.463852	0.237259	0.000572072	0.385476	0.629781	0.37846	7.15232	6.34901	6.54702	0.218935	0.380096	0.170447	0.0130233	0.0541409	0.123612	0.0522285	0.000835998	0.692091	0.861821	0.550645	6.56287	6.4189	6.47262	0.49582	0.684954	0.376023
ILMN_1652223	WDR91	29062	7.25003	6.78561	7.02658	0.0197662	0.0521255	0.0245838	-0.00261143	0.628229	0.775921	0.397037	-0.00251013	0.104736	0.285227	0.171355	6.96622	6.5396	6.76355	0.309888	0.484778	0.217348	-0.00513131	0.337186	0.485007	0.20484	-0.000171638	0.920139	0.968768	0.619655	7.10707	6.70881	6.96023	0.000992393	0.00667225	0.00365518
ILMN_1652237	CBR3	874	8.27952	7.13607	7.86729	0.00881606	0.0259335	0.0122521	-0.00592296	0.625739	0.774185	0.396087	-0.00827591	0.0154805	0.0756336	0.045454	7.83401	6.88941	7.33206	5.22681e-07	5.46127e-06	2.4467e-06	-0.048344	7.27494e-08	1.74599e-06	7.36147e-07	0.00498007	0.0187253	0.0972311	0.061968	8.20591	7.26833	7.71809	4.86977e-05	0.00067961	0.000372542
ILMN_1652243	FLJ32784	127731	6.49926	6.28854	6.38526	0.960388	0.977557	0.462507	-0.00232137	0.315643	0.49952	0.255405	-0.000262542	0.695618	0.851995	0.512289
ILMN_1652244	POPDC3	64208	8.27352	6.95993	7.56707	7.56393e-06	4.85754e-05	2.29014e-05	-0.0595555	5.23537e-05	0.000368895	0.000188403	-0.00341033	0.379227	0.623966	0.375243	7.20655	6.45738	6.86181	0.000121178	0.000675933	0.000303247	-0.0374357	3.11317e-07	5.73102e-06	2.41895e-06	-0.000152001	0.934908	0.974458	0.623401	7.55159	7.11286	7.33062	0.0247253	0.0804131	0.044036
ILMN_1652246	KIAA0363	23148	7.56668	6.68913	7.1424	0.000231605	0.00103585	0.000489512	-0.0379567	4.05606e-05	0.000296351	0.000151347	-0.00581838	0.0134589	0.0681748	0.0409754	7.08807	6.2955	6.63991	0.000298254	0.00149449	0.00067026	-0.0401034	1.8671e-05	0.000176034	7.43002e-05	0.00282583	0.265916	0.536205	0.341897	8.03156	6.84238	7.41292	2.22274e-09	6.90511e-07	3.78826e-07
ILMN_1652276	MAGEA3	4102	6.48703	6.29538	6.41447	0.841792	0.908964	0.429949	-0.00130316	0.558788	0.722074	0.369361	0.00088266	0.169502	0.389531	0.23434	6.57098	6.28664	6.45446	0.46603	0.633415	0.283653	0.00224872	0.461998	0.604105	0.255293	0.000637584	0.515307	0.75388	0.481139	6.56007	6.38706	6.46719	0.340745	0.54509	0.298321
ILMN_1652277	SECTM1	6398	6.64397	6.322	6.47497	0.886839	0.934432	0.44277	-0.000976473	0.720744	0.841626	0.430344	0.000941561	0.233464	0.474466	0.285195	6.6159	6.38138	6.47442	0.836825	0.900776	0.405145	-0.00212973	0.414721	0.561562	0.236863	9.71594e-05	0.907904	0.962736	0.616495	6.62355	6.5123	6.56006	0.927416	0.966053	0.529896
ILMN_1652280	FBXO32	114907	8.72387	6.35743	7.00574	4.36383e-10	7.85628e-09	3.70788e-09	-0.0888094	0.000206119	0.00121958	0.000623586	0.00387185	0.546382	0.757907	0.455116	7.22414	6.37637	6.67368	0.000737749	0.00329215	0.00147489	-0.032686	0.000210905	0.00136401	0.000575545	0.00568074	0.0180841	0.0945524	0.0603972	7.97861	6.76695	7.07671	0.954407	0.979014	0.537036
ILMN_1652287	NOG	9241																													7.1804	6.52832	6.73577	0.143065	0.299743	0.164375
ILMN_1652300	ZNF507	22847	6.63132	6.37551	6.49734	0.639002	0.771845	0.364329	0.000558992	0.828942	0.907593	0.464913	-0.000784773	0.295594	0.544281	0.32734	6.56424	6.37929	6.44839	0.995587	0.997854	0.447604	-0.000301867	0.8998	0.940695	0.397323	-2.61472e-06	0.997311	0.999325	0.638445	6.58975	6.4022	6.51172	0.437004	0.635158	0.34836
ILMN_1652306	MEGF10	84466	6.75072	6.37869	6.524	0.860204	0.919948	0.43526	-0.00253406	0.440337	0.622481	0.318031	0.0013584	0.149994	0.361913	0.217137	6.66686	6.36049	6.4657	0.497493	0.658836	0.295414	0.00391167	0.171639	0.297633	0.125804	-0.00091384	0.311302	0.583829	0.373089	6.66648	6.48806	6.55367	0.7725	0.883269	0.484244
ILMN_1652313	RNF215	200312	6.70369	6.43913	6.55378	0.820479	0.896321	0.423675	0.00147393	0.67021	0.807072	0.412621	0.000233939	0.816613	0.91606	0.552192	6.51672	6.34777	6.42351	0.542993	0.694849	0.311564	-0.00381014	0.0995104	0.197484	0.0834104	0.000307804	0.67359	0.852283	0.544098	6.65244	6.41354	6.52837	0.812963	0.90657	0.497003
ILMN_1652331	KCTD5	54442	6.7293	6.43407	6.59446	0.935606	0.963747	0.456014	-0.00114574	0.740113	0.854125	0.436857	0.000230192	0.819217	0.917543	0.552979	6.59097	6.30019	6.42721	0.514026	0.672086	0.301372	-0.00614517	0.0701617	0.151207	0.0638835	0.000618773	0.560511	0.78343	0.500036	6.83768	6.52872	6.64447	0.00199944	0.0115495	0.00633211
ILMN_1652333	FN3KRP	79672	9.62319	8.77829	9.23249	0.149832	0.276142	0.130269	-0.000627515	0.941768	0.971501	0.496757	0.000701221	0.779534	0.897834	0.540676	9.19914	8.38002	8.83638	0.0889436	0.192183	0.0861347	0.00786798	0.417036	0.563549	0.237785	0.00619402	0.0387463	0.161463	0.103026	9.80688	8.93178	9.33898	0.027722	0.0877921	0.048121
ILMN_1652348	C4ORF50	389197	6.58321	6.3106	6.43933	0.229856	0.381652	0.180216	-0.0018019	0.418487	0.601947	0.307791	0.000259644	0.68837	0.84667	0.509672	6.45782	6.33	6.39232	0.68846	0.802374	0.359853	7.10928e-05	0.972835	0.984089	0.416152	-0.000269542	0.689907	0.860828	0.549863	6.54012	6.4303	6.47723	0.852351	0.926369	0.50883
ILMN_1652357	PDHX	8050	9.13963	7.58401	8.33154	1.6037e-05	9.47163e-05	4.47395e-05	0.0750232	8.1132e-07	9.58848e-06	4.90196e-06	0.00177447	0.642699	0.818935	0.492606	8.77369	7.32132	8.11126	5.86533e-07	6.0368e-06	2.70418e-06	0.0785018	2.64828e-07	5.00032e-06	2.11226e-06	-0.00683082	0.0690257	0.238113	0.151984	8.43056	7.52114	7.91934	0.00105242	0.00699088	0.00383101
ILMN_1652369	ERCC1	2067	6.53944	6.27492	6.40607	0.0460711	0.106563	0.0502962	-0.00655663	0.00335928	0.0134218	0.00685568	0.000835553	0.173599	0.395948	0.237903	6.47628	6.28986	6.37008	0.00331375	0.0122174	0.005478	-0.00397558	0.0766203	0.161842	0.0683703	0.00136406	0.046141	0.182005	0.116169	6.53641	6.33976	6.45212	0.139153	0.293718	0.161101
ILMN_1652371	KIAA1324L	222223	8.30913	6.89133	7.58989	1.64334e-13	7.38175e-12	3.46299e-12	0.103003	2.1644e-13	1.48918e-11	7.54979e-12	-0.00697034	0.0128809	0.0661213	0.0396785	7.21288	6.38793	6.74144	4.69955e-05	0.000293186	0.000131386	0.0427584	5.67772e-07	9.59143e-06	4.03954e-06	-0.00418874	0.0487987	0.189269	0.120683	8.78033	7.84814	8.32721	0.148042	0.307812	0.168481
ILMN_1652378	IPO7	10527	7.40117	6.48835	6.94094	0.140631	0.262368	0.123959	-0.0211618	0.0215671	0.0633779	0.0323767	-0.00248789	0.336946	0.586848	0.352247	6.8064	6.31451	6.57426	0.242964	0.409805	0.183699	-0.0122143	0.031423	0.0807255	0.0341253	-0.000749128	0.669988	0.850638	0.542808	7.54139	6.77289	7.05561	0.0351991	0.105268	0.0576933
ILMN_1652379	SUCLG2	8801	10.3712	8.91861	9.53452	0.571471	0.719003	0.339623	0.0188983	0.197678	0.357636	0.182707	0.000167904	0.968403	0.986351	0.593877	10.0958	8.75523	9.42087	0.0139714	0.0418907	0.0187907	0.0501395	0.000783084	0.00405236	0.00171096	-0.00577296	0.178869	0.430592	0.275067	9.82196	8.99049	9.44248	0.0226216	0.0749909	0.0411366
ILMN_1652381	SIGLEC5	8778	6.56054	6.35013	6.43066	0.29374	0.455542	0.21526	0.00101038	0.640253	0.78488	0.401584	0.00108078	0.0810246	0.240989	0.144823	6.77176	6.44376	6.52031	0.114646	0.233651	0.104813	0.00270921	0.474281	0.615489	0.260083	0.000314733	0.795912	0.91614	0.584931	6.60877	6.42403	6.50671	0.899209	0.952153	0.522196
ILMN_1652394	RAB2A	5862	8.93897	7.89522	8.2982	3.03229e-07	2.71772e-06	1.2828e-06	-0.0147925	0.0933903	0.203851	0.104155	-0.00448723	0.0706492	0.220158	0.132284	8.19589	7.75299	7.98531	0.447864	0.618247	0.276592	-0.0103803	0.0407297	0.099168	0.0419192	-0.00124785	0.427008	0.688896	0.439447	8.69791	8.01853	8.33039	0.00115369	0.00752468	0.00412257
ILMN_1652407	ZMYND8	23613	7.50003	6.49173	7.03748	0.00871059	0.0256697	0.0121251	0.0139319	0.136884	0.27238	0.13929	0.000805364	0.765164	0.889521	0.536051	7.04958	6.39999	6.66319	0.00119448	0.00501387	0.00224686	-0.0186544	0.0104062	0.0335439	0.0141618	0.00467812	0.0279998	0.128969	0.0823812	7.12294	6.83052	7.0028	0.795329	0.896578	0.491521
ILMN_1652409	SPATA7	55812	8.83836	7.78257	8.33572	0.0160614	0.0436077	0.0205857	-0.0167088	0.199976	0.360277	0.184241	-0.00896616	0.0136522	0.0689393	0.0414178	8.07952	7.09485	7.63713	0.237607	0.403513	0.180799	-0.0134223	0.196787	0.32908	0.139045	-0.000254689	0.938609	0.976136	0.624328	8.52642	7.74616	8.07055	0.00245503	0.0135694	0.00742985
ILMN_1652412	PHKB	5257	7.30358	6.38303	6.78909	0.481845	0.643006	0.303821	0.0166977	0.0660425	0.15549	0.0795351	0.000684496	0.792155	0.903744	0.544661	6.85611	6.27963	6.52702	0.761094	0.85359	0.382504	-0.0060124	0.394411	0.540854	0.228682	-0.00064219	0.776499	0.90661	0.578923	6.73162	6.39022	6.60163	0.232575	0.421741	0.231154
ILMN_1652417	DC36	389760	6.55853	6.35716	6.44105	0.981176	0.989344	0.467834	0.00202885	0.310389	0.493701	0.252499	0.000137224	0.813169	0.914569	0.551147	6.56151	6.33531	6.42057	0.577696	0.721858	0.32376	0.00311845	0.203606	0.337122	0.142493	0.00015243	0.845605	0.938658	0.599555	6.52239	6.42298	6.48535	0.52943	0.713733	0.391533
ILMN_1652434	MTHFD2L	441024	7.70831	6.84134	7.20499	0.428778	0.594846	0.280751	0.0149597	0.1243	0.253248	0.129482	0.0022136	0.427622	0.666347	0.400311	7.95881	6.75942	7.2407	5.00677e-08	6.85211e-07	3.07453e-07	0.0795344	4.6197e-09	1.74762e-07	7.31907e-08	-0.00524557	0.0912028	0.285868	0.182264	7.3872	6.55516	6.98229	6.28879e-07	3.08029e-05	1.67586e-05
ILMN_1652439	KRTAP3-1	83896	6.46833	6.28554	6.36133	0.566012	0.714702	0.33756	0.00161724	0.430491	0.613245	0.313462	-3.52321e-05	0.952947	0.979078	0.58999															6.52596	6.38035	6.44012	0.100423	0.231678	0.12676
ILMN_1652445	RAC1	5879	7.21549	6.5233	6.88748	0.462079	0.625574	0.295431	-0.0045892	0.466306	0.644749	0.329732	-1.46286e-05	0.99363	0.997221	0.600064	6.85643	6.30992	6.54203	0.000910459	0.00394267	0.00176855	-0.0210134	7.71688e-05	0.000584677	0.000247023	0.00257166	0.0770486	0.254909	0.162886	7.67938	6.76418	7.13813	1.21294e-05	0.000247811	0.0001351
ILMN_1652456	TMEM98	26022	7.155	6.39305	6.73469	0.380719	0.548228	0.258519	-0.0100592	0.227926	0.397183	0.202875	0.000265222	0.912493	0.962267	0.579458	6.85877	6.31234	6.55828	0.165799	0.309762	0.138971	-0.015167	0.00636579	0.0224767	0.00949933	0.00144797	0.386286	0.655097	0.418081	7.18261	6.62218	6.86355	0.289527	0.489228	0.268216
ILMN_1652459	LOC654161	654161	6.98593	6.67281	6.82387	0.270729	0.430227	0.203088	-0.00438363	0.237137	0.408051	0.208766	0.00153846	0.14675	0.356756	0.214121	7.30705	6.63204	7.04208	0.0946215	0.201743	0.0903989	0.0107607	0.115152	0.220288	0.0930646	-0.00442753	0.0327909	0.144297	0.0918386	6.88716	6.68841	6.79977	0.0501003	0.137585	0.0754071
ILMN_1652464	TUBA3E	112714	6.65073	6.32864	6.43903	0.128347	0.245196	0.115603	-0.00239354	0.475978	0.653126	0.334032	0.00124436	0.198491	0.429535	0.258285	6.77924	6.24072	6.41376	3.19371e-06	2.71154e-05	1.21278e-05	-0.0118777	0.0126386	0.0389904	0.0164801	0.00462069	0.000430011	0.00581414	0.00369066	6.87437	6.49764	6.63888	0.00874857	0.0360924	0.0197837
ILMN_1652472	BRAF	673	6.53381	6.30017	6.39777	0.912828	0.950473	0.449907	0.00107787	0.659821	0.799423	0.40884	-0.000215606	0.76263	0.88776	0.535226	6.48231	6.23243	6.34407	0.521474	0.677733	0.304007	-0.00365678	0.229261	0.367507	0.155318	0.000562319	0.561427	0.78401	0.500404
ILMN_1652486	THAP7	80764	6.82171	6.45755	6.63399	0.835525	0.905417	0.428118	0.00566753	0.138371	0.274692	0.140419	0.000350646	0.750198	0.881375	0.531136	6.68803	6.4099	6.52955	0.791049	0.87313	0.391663	0.0026533	0.424014	0.569946	0.240543	0.000619173	0.560395	0.783371	0.499989	6.7376	6.58279	6.64759	0.425822	0.625238	0.342885
ILMN_1652487	RIOK1	83732	7.03259	6.42817	6.75253	0.164631	0.296905	0.140145	0.00254291	0.607955	0.76062	0.389211	-0.003349	0.0164646	0.0791902	0.0475753	6.64926	6.35972	6.49003	0.397317	0.570584	0.255811	-0.00426617	0.217018	0.352892	0.149211	-0.000988126	0.366532	0.637714	0.406983	6.83235	6.55111	6.67809	0.474614	0.667434	0.365997
ILMN_1652490	MANSC1	54682	7.33088	6.4787	6.85138	0.0233203	0.06017	0.0283942	-0.00487597	0.549428	0.714094	0.365434	-0.000687061	0.771923	0.893372	0.538238	6.99892	6.39183	6.63984	0.11997	0.242099	0.108578	-0.0123819	0.0684477	0.148399	0.0626692	0.00215648	0.307206	0.580072	0.370399	7.05043	6.66164	6.80834	0.0057382	0.0259277	0.0142212
ILMN_1652505	APEX2	27301	9.47019	7.58618	8.37036	3.72422e-09	5.34775e-08	2.52514e-08	0.0202897	0.230294	0.399841	0.204402	-0.0167602	0.000209038	0.00281361	0.00169008	8.64437	7.52308	8.10151	9.00171e-07	8.78192e-06	3.9377e-06	0.0170838	0.193686	0.325418	0.137464	-0.0146391	6.17228e-05	0.00136874	0.000871565	8.60061	7.81159	8.09072	0.00821146	0.0343105	0.018818
ILMN_1652512	C2CD2	25966	10.5111	8.65656	9.69453	2.94607e-10	5.53124e-09	2.61247e-09	0.0696536	0.000132839	0.000830777	0.000424863	-0.0184218	2.98464e-05	0.000609616	0.000366122	10.5802	8.70327	9.89643	1.75869e-12	8.39449e-11	3.75787e-11	0.104146	6.32281e-07	1.04902e-05	4.43252e-06	-0.022746	1.21513e-07	1.56725e-05	9.89286e-06	9.57155	8.79525	9.19584	0.0508366	0.139051	0.0762366
ILMN_1652521	MTMR9	66036	8.35193	7.42937	7.89787	0.600763	0.742002	0.350449	0.0139856	0.143271	0.281767	0.144096	0.000910025	0.740828	0.876311	0.528004	8.03691	7.25618	7.6372	0.000698581	0.00313722	0.00140645	0.0353993	1.66007e-05	0.000159259	6.72726e-05	-0.00352817	0.108522	0.319204	0.203482	8.21654	7.38149	7.89524	0.0132934	0.0498811	0.027361
ILMN_1652525	FAM125B	89853	7.35953	6.44636	7.03069	1.74138e-12	5.89276e-11	2.77327e-11	0.0559188	1.41913e-11	5.81281e-10	2.9586e-10	-0.00647805	9.62827e-05	0.00153661	0.000923336	6.98302	6.52383	6.74115	0.00294654	0.0110178	0.00494192	0.0165339	0.00661069	0.0231831	0.0097934	-0.00500316	0.00350381	0.027999	0.0178733	7.23361	6.75097	7.01249	0.00122099	0.00786712	0.004311
ILMN_1652540	RELL2	285613	6.50946	6.34584	6.42093	0.216345	0.364724	0.172207	-0.00376662	0.0305487	0.0840441	0.0429948	0.000793472	0.103697	0.283606	0.170276	6.5202	6.31869	6.40515	0.106488	0.221058	0.0990577	-0.00555867	0.0187107	0.0532851	0.0225287	0.000103514	0.887221	0.955274	0.611032	6.6167	6.40237	6.52815	0.0296012	0.0922673	0.0506067
ILMN_1652549	DTNA	1837	6.89451	6.37784	6.61876	0.000517938	0.00212992	0.00100497	0.0228907	6.88063e-05	0.000468897	0.000239837	-0.00125792	0.408129	0.649436	0.390402	7.0854	6.33459	6.5019	3.59094e-08	5.10775e-07	2.29164e-07	-0.0211643	0.00466396	0.0174733	0.00738191	0.00729543	0.000296527	0.00433039	0.0027652	6.65804	6.44235	6.52875	0.823179	0.911571	0.500125
ILMN_1652580	POLD1	5424	6.88956	6.28224	6.5447	0.150734	0.277467	0.130883	-0.0171907	0.00144128	0.00650879	0.00332268	0.00222076	0.128976	0.327676	0.196805	6.67996	6.2907	6.43535	0.00447028	0.0157832	0.00708063	-0.0123123	0.00348796	0.0137609	0.00580755	0.00274896	0.0229612	0.112492	0.0717682	6.86357	6.50934	6.616	0.0894349	0.211558	0.116018
ILMN_1652594	ACTR5	79913	6.98847	6.58563	6.81245	0.000289387	0.00126352	0.000596679	-0.0104086	0.00474699	0.0178869	0.00914946	-0.00297207	0.0022372	0.0178522	0.0107105	6.68191	6.40385	6.56051	0.0833431	0.182718	0.081877	-0.0082055	0.0143395	0.043055	0.0182043	0.000566721	0.580585	0.795924	0.508131	6.93661	6.71982	6.83131	0.770315	0.881793	0.483537
ILMN_1652604	GGT1	2678															6.45627	6.27816	6.37556	0.914942	0.949706	0.426822	-0.000261724	0.905531	0.944025	0.398844	0.000421524	0.553842	0.778751	0.497336
ILMN_1652611	LOC642538	642538																													6.53697	6.32934	6.42013	0.728268	0.857022	0.469536
ILMN_1652631	GLIPR2	152007	11.8125	9.51317	11.0317	8.19947e-16	7.28877e-14	3.43545e-14	0.0959428	7.58058e-05	0.000511829	0.000261362	-0.0334696	5.29774e-11	3.12922e-08	1.86488e-08	11.3593	9.57073	10.4068	2.37219e-07	2.71821e-06	1.21861e-06	0.0999413	6.5706e-08	1.61324e-06	6.75884e-07	-0.0133188	0.00148286	0.0146068	0.00932459	11.0334	9.7462	10.1208	0.0775749	0.190683	0.104458
ILMN_1652638	LRRC58	116064	9.2484	7.35086	8.27507	0.391089	0.55826	0.26337	-0.0170769	0.297005	0.478696	0.244954	0.00258392	0.58556	0.784462	0.471112	8.58109	7.51907	8.05762	0.149956	0.287903	0.128904	0.026872	0.0382822	0.0945797	0.0399335	-0.00676445	0.0851837	0.273248	0.174287	8.50268	7.84744	8.12518	0.0163507	0.0585912	0.0321066
ILMN_1652647	INPP4A	3631	6.72154	6.39485	6.53065	0.84213	0.90909	0.430047	-0.00365883	0.19014	0.348007	0.177601	0.000180452	0.823054	0.919286	0.554134	6.70546	6.38761	6.50915	0.930763	0.958342	0.431022	-0.000506921	0.879896	0.926538	0.391979	-0.00070417	0.514283	0.753391	0.480691	6.73413	6.55455	6.62478	0.444433	0.642334	0.351938
ILMN_1652650	SH3KBP1	30011	6.53917	6.26317	6.3849	0.358384	0.524834	0.247791	0.0047279	0.0449763	0.114895	0.0587408	-0.000887883	0.182278	0.408527	0.24525
ILMN_1652662	GRB10	2887	6.6439	6.34976	6.48377	0.563323	0.712689	0.336539	-0.00450785	0.0960423	0.208172	0.106411	0.000742239	0.337511	0.587247	0.352571	6.63406	6.41312	6.52423	0.576117	0.720448	0.323209	-0.000109194	0.96872	0.982084	0.415123	-0.000452147	0.614792	0.817291	0.522037	6.75112	6.46266	6.57139	0.106299	0.241622	0.132271
ILMN_1652677	FAM89A	375061	9.81249	6.34312	7.86793	3.27836e-16	3.28904e-14	1.5543e-14	0.23767	3.12755e-21	3.95705e-18	1.99208e-18	-0.0076812	0.050252	0.174857	0.105142	9.26554	6.4135	7.74736	3.21819e-07	3.57808e-06	1.59793e-06	0.120061	3.74766e-06	4.69381e-05	1.97532e-05	-0.0247396	3.68543e-05	0.000938332	0.000597456	8.72867	6.84411	7.76209	1.68836e-05	0.000313071	0.000171009
ILMN_1652701	FLJ20972	80098															7.08081	6.25499	6.42062	0.484143	0.647507	0.290492	0.0126399	0.0400974	0.0979862	0.0414113	0.000796112	0.677388	0.853934	0.545449
ILMN_1652716	THEX1	90459	6.50034	6.28435	6.40175	0.837782	0.906612	0.428779	0.00245829	0.285535	0.465981	0.238322	0.00013263	0.842532	0.929116	0.559905	6.52849	6.27389	6.39139	0.117479	0.238219	0.106823	-0.00170758	0.532136	0.667559	0.282024	0.00154493	0.0712586	0.243221	0.155101	6.69762	6.4741	6.60093	0.579275	0.754685	0.413165
ILMN_1652719	TMCO5A	145942	6.54746	6.31849	6.4155	0.198424	0.341487	0.161291	-0.00292097	0.159285	0.304555	0.155798	0.00119387	0.0411941	0.152471	0.0916765	7.00639	6.33776	6.49048	0.905688	0.943866	0.424337	0.00507789	0.353814	0.502339	0.211993	0.00103129	0.555477	0.77992	0.498002	6.58533	6.4198	6.50227	0.391443	0.59363	0.325592
ILMN_1652721	LOC648758	648758	7.05807	6.35378	6.69965	2.07272e-07	1.92512e-06	9.08267e-07	0.0266354	4.26707e-05	0.000309485	0.000158034	-0.00629451	5.84393e-05	0.00104058	0.000625328	7.95891	6.3984	6.93916	8.29825e-05	0.000485471	0.00021738	0.0609834	6.24262e-07	1.03975e-05	4.38429e-06	-0.00355543	0.253943	0.522027	0.333548	6.92962	6.45254	6.59542	0.00970755	0.0391419	0.0214639
ILMN_1652722	C14ORF2	9556	9.52927	8.43538	8.941	1.11583e-06	8.72059e-06	4.11584e-06	0.00775183	0.430122	0.612838	0.31329	-0.0113211	9.26143e-06	0.000241604	0.000145094	8.78857	8.00539	8.50708	3.19758e-06	2.71159e-05	1.21407e-05	0.0214717	0.00433702	0.0164753	0.00695627	-0.00761625	0.000145216	0.00256272	0.00162412	9.20215	8.35981	8.6054	0.00363917	0.0183575	0.0100596
ILMN_1652736	RPS6KA3	6197	7.08812	6.59917	6.85235	0.13368	0.25265	0.119253	-0.0169192	0.000422874	0.00227082	0.00116114	0.000886922	0.494261	0.718512	0.432103	6.98994	6.51124	6.69025	0.459081	0.627626	0.280976	-0.00308826	0.537472	0.672269	0.28399	-0.00157584	0.323959	0.597303	0.381323	6.86369	6.55954	6.74877	0.635895	0.795237	0.435944
ILMN_1652749	ERF	2077	6.7987	6.32058	6.52966	0.436128	0.601343	0.284052	-0.0075893	0.0799069	0.180249	0.0922264	0.00158162	0.198563	0.42961	0.258341	6.81252	6.32586	6.51766	5.38289e-06	4.30469e-05	1.92991e-05	-0.0189986	0.000372634	0.00219264	0.000926967	0.00308154	0.0380601	0.159479	0.101752	7.31195	6.53674	6.79884	0.00180254	0.0106729	0.00585245
ILMN_1652753	PAAF1	80227	8.96618	7.80146	8.41895	0.141719	0.263879	0.124688	0.0111806	0.253331	0.427866	0.218869	-0.00610606	0.0265762	0.11171	0.0671199	8.19743	7.50323	7.87159	0.713496	0.818757	0.367371	-0.00643329	0.464767	0.606685	0.25638	0.00188815	0.502376	0.745234	0.475413	8.49619	7.43832	8.21964	0.65536	0.809094	0.443371
ILMN_1652754	ZNF428	126299	10.4352	9.56196	10.1002	0.362821	0.529536	0.249953	0.0058841	0.381327	0.566531	0.289743	-0.00177725	0.360268	0.60818	0.365234	10.1986	9.59606	9.95894	0.502391	0.662527	0.297195	0.00104398	0.877268	0.924863	0.391267	0.00136292	0.530557	0.764089	0.487699	10.285	9.91201	10.0938	0.834676	0.916873	0.503592
ILMN_1652762	HIC2	23119	7.64656	7.0688	7.3832	0.305179	0.468338	0.221244	-0.00127358	0.841293	0.914655	0.468594	-0.00453446	0.0111486	0.0594469	0.0356979	7.32755	6.57753	6.97577	0.430848	0.602436	0.269788	-0.00966299	0.102559	0.201826	0.0853082	-0.00132928	0.474511	0.724454	0.462531	7.10244	6.88205	6.9912	0.0112979	0.0440609	0.0241375
ILMN_1652763	LOC389203	389203	7.03836	6.51238	6.81594	0.13236	0.250841	0.118356	-0.00273248	0.589162	0.746374	0.381773	0.000157543	0.91487	0.963517	0.580091	6.85653	6.46063	6.64689	0.465096	0.63262	0.283295	0.00213489	0.673435	0.782679	0.330626	-0.00132288	0.415056	0.678615	0.433337	6.8917	6.61744	6.77437	0.0216807	0.0726471	0.0398406
ILMN_1652768	LOC440589	440589	13.5693	9.6165	11.9667	0.621432	0.758233	0.358	0.00139344	0.96459	0.983465	0.502743	-0.0157033	0.0808023	0.240579	0.144559	12.0554	9.83783	11.101	0.129776	0.257192	0.115332	-0.0755017	0.00399523	0.0153867	0.00649895	-0.00677665	0.386252	0.655093	0.418062	12.5544	11.459	12.2142	0.0976235	0.226715	0.124079
ILMN_1652777	CDC42EP2	10435	7.58516	6.51028	7.05763	0.294203	0.456042	0.215502	-0.0001189	0.989304	0.994854	0.509066	0.000728383	0.778221	0.897105	0.540257	7.39297	6.64301	7.06181	0.11121	0.228372	0.102393	0.00350692	0.640312	0.75687	0.319766	0.00358959	0.12971	0.355126	0.226802	7.65559	6.9357	7.42081	0.0375118	0.110469	0.0605491
ILMN_1652780	TMOD2	29767																													6.53109	6.35265	6.44011	0.0960935	0.223922	0.122597
ILMN_1652787	PIK3AP1	118788	6.50475	6.32271	6.41594	0.91287	0.950473	0.449919	0.000678876	0.737767	0.85267	0.436076	-0.000165384	0.77984	0.897926	0.540773															6.58994	6.36888	6.46427	0.110564	0.248493	0.136173
ILMN_1652790	CLK1	1195	7.47892	6.51504	6.91675	0.113315	0.222257	0.104931	-0.0133934	0.204884	0.36697	0.187552	-0.0044865	0.136584	0.339952	0.204354	6.69363	6.32672	6.51611	0.791502	0.87328	0.391799	-0.00330607	0.463341	0.605342	0.255821	-0.000739911	0.608725	0.81359	0.519632	6.8332	6.49163	6.64266	6.65514e-06	0.000161417	8.83909e-05
ILMN_1652797	FAM174B	400451	6.46829	6.23519	6.37317	0.699803	0.815171	0.385375	0.0038681	0.0915788	0.200637	0.102598	0.00076293	0.242881	0.486189	0.292105															7.28997	6.49784	6.76647	0.00118882	0.00770286	0.0042215
ILMN_1652806	ATP5J	522	8.02648	6.98762	7.49005	0.000146702	0.000690574	0.00032627	0.0430777	4.11739e-06	4.01956e-05	2.05394e-05	0.00138598	0.563166	0.770074	0.462105	8.55403	6.93854	7.67055	4.82804e-07	5.08948e-06	2.2819e-06	0.0850888	1.82416e-07	3.71022e-06	1.56729e-06	-0.00894842	0.0226396	0.111427	0.0710456	7.68623	6.98844	7.25104	0.00575639	0.0259995	0.0142553
ILMN_1652819	OPA3	80207	6.67074	6.3415	6.49971	0.585073	0.730387	0.3447	0.00343223	0.247214	0.420466	0.215064	-0.000285128	0.739824	0.875751	0.527666	6.70282	6.30798	6.47669	0.250862	0.418908	0.187907	0.00221286	0.538492	0.673028	0.284364	-0.00164904	0.147087	0.384541	0.245304	6.6641	6.45771	6.55297	0.0159739	0.0575282	0.0315438
ILMN_1652825	IL10RA	3587	6.52499	6.23442	6.38855	0.163459	0.295234	0.139378	-0.00326161	0.284837	0.465109	0.237914	0.00156273	0.0716578	0.2221	0.13349	6.61061	6.32414	6.44434	0.474713	0.64084	0.286956	-0.000896888	0.797782	0.872181	0.368893	0.000187753	0.86803	0.948036	0.605823	6.54597	6.32387	6.44994	0.0136598	0.0510342	0.0279527
ILMN_1652826	LRRC17	10234	10.5882	7.12591	8.77947	7.99e-07	6.48021e-06	3.05786e-06	-0.0615558	0.0230366	0.0668154	0.0341613	0.0261881	0.000218851	0.0029181	0.00175257	9.13541	6.38254	7.02859	1.22601e-08	1.96825e-07	8.81095e-08	-0.0762173	0.0125532	0.0387887	0.0163924	0.0321373	9.01093e-05	0.00181718	0.00115519	7.32871	6.39014	6.59697	0.0910282	0.214655	0.117612
ILMN_1652846	PCYT2	5833	8.59838	6.91299	7.71148	5.00851e-13	1.97342e-11	9.26557e-12	0.118006	1.67985e-16	2.81301e-14	1.42216e-14	-0.00867677	0.00052433	0.00579664	0.00348255	8.49597	6.73835	7.58656	1.26712e-08	2.02512e-07	9.0692e-08	0.0961609	7.85411e-08	1.86449e-06	7.8425e-07	-0.0158147	4.08535e-05	0.00101409	0.000643656	8.09283	7.12376	7.45616	0.0537355	0.145108	0.0794789
ILMN_1652852	GAS2	2620	6.54425	6.32284	6.42591	0.289447	0.450879	0.21303	0.00101942	0.64072	0.785221	0.40176	0.00062561	0.323381	0.572681	0.344349	6.5589	6.33603	6.42762	0.914359	0.949285	0.426666	0.00162811	0.514396	0.652002	0.275404	-0.000128813	0.872859	0.950087	0.607147	6.56807	6.43693	6.47977	0.0786975	0.192774	0.105552
ILMN_1652854	LOC653569	653569	6.57023	6.27451	6.41555	0.803162	0.886417	0.418475	-0.00291686	0.254279	0.429149	0.219456	0.000444948	0.547578	0.758839	0.455621	6.52283	6.31225	6.42917	0.870672	0.922422	0.414735	0.000414458	0.872379	0.922033	0.389936	-0.000778893	0.346911	0.620307	0.395528	6.69976	6.33241	6.49679	0.0561943	0.1498	0.0821768
ILMN_1652866	LMX1B	4010																													6.50539	6.34151	6.42701	0.540253	0.722548	0.396364
ILMN_1652872	UBOX5	22888	6.56141	6.31667	6.43082	0.293871	0.455714	0.215329	-0.000145183	0.952305	0.977104	0.499539	0.000288995	0.683166	0.84308	0.507775	6.54983	6.31698	6.42213	0.329979	0.50527	0.226565	0.00242988	0.323557	0.470933	0.198898	-0.00156482	0.0399305	0.164757	0.105192	6.5359	6.41916	6.48809	0.85066	0.925417	0.508334
ILMN_1652890	LOC653349	653349	6.50124	6.29169	6.39006	0.766485	0.862532	0.407145	-0.00123861	0.575972	0.735475	0.376443	0.000569625	0.375415	0.620489	0.373256															6.52583	6.33895	6.44063	0.706235	0.843636	0.461892
ILMN_1652906	GBGT1	26301	7.05863	6.35894	6.73812	3.88253e-07	3.37752e-06	1.59541e-06	-0.0332031	4.88251e-07	6.13902e-06	3.13751e-06	-0.00230127	0.15865	0.374297	0.224958	6.77383	6.38607	6.52445	0.00466988	0.0164119	0.00734744	-0.0131563	0.000161249	0.00108558	0.000458422	0.000156487	0.874901	0.950646	0.607704	7.00209	6.68805	6.8439	0.039871	0.115655	0.0633857
ILMN_1652907	CDC5L	988	8.17757	7.25587	7.57543	8.73099e-06	5.51566e-05	2.60135e-05	-0.034852	0.000142073	0.000881865	0.000450073	0.00805009	0.00041939	0.00487306	0.00292314	7.77501	6.85628	7.35195	0.086432	0.187868	0.0842404	-0.0204376	0.00645929	0.0227531	0.00961211	0.0012442	0.582733	0.797475	0.509029	8.17548	7.6706	7.87295	0.00935275	0.038074	0.0208506
ILMN_1652913	EZH2	2146	6.65135	6.31435	6.46289	0.00336192	0.0111773	0.0052808	-0.0112183	0.000823885	0.00402384	0.0020579	0.00231071	0.00866247	0.0493321	0.0296347	6.49794	6.26387	6.38446	0.214953	0.375221	0.168203	-0.00306366	0.340983	0.489369	0.20649	0.00187995	0.0602727	0.218221	0.139213	6.73909	6.43516	6.59395	0.0568131	0.151115	0.0828542
ILMN_1652918	RHOF	54509	6.50327	6.33521	6.41566	0.444116	0.609184	0.287599	-0.000576378	0.757933	0.864831	0.442719	-0.000330938	0.543666	0.755577	0.453966	6.62531	6.31164	6.43736	0.255496	0.42423	0.190344	-0.00308875	0.323663	0.47096	0.198944	0.000856526	0.390133	0.657962	0.420185
ILMN_1652928	ORAI2	80228	6.58328	6.36628	6.44065	0.388792	0.556072	0.262302	-0.00377475	0.075525	0.172605	0.0882724	2.74696e-05	0.964028	0.983901	0.592784	6.5549	6.29529	6.4177	0.457646	0.626201	0.28042	-0.00321582	0.322739	0.470321	0.198546	-0.000392262	0.706293	0.869341	0.555666
ILMN_1652929	POGZ	23126	6.71749	6.34504	6.50942	0.280356	0.44094	0.208249	-0.000638346	0.865804	0.928509	0.475751	-0.00238484	0.0259034	0.109713	0.0659005	6.56561	6.25507	6.37596	0.0130156	0.0395416	0.0177201	-0.00860009	0.0097219	0.0317408	0.0134122	0.00229611	0.0175126	0.0924415	0.0589839	6.77262	6.5069	6.63614	0.00422739	0.0205374	0.0112568
ILMN_1652931	LOC644672	644672	6.65092	6.35842	6.45868	0.063668	0.139461	0.0658414	0.00133206	0.618163	0.768452	0.393177	0.00158272	0.0371558	0.141882	0.0852673	6.51946	6.35423	6.44265	0.755975	0.849949	0.380912	0.00232894	0.289724	0.435382	0.183946	-0.000145408	0.836716	0.935034	0.597015	6.59114	6.48409	6.53217	0.565831	0.744051	0.407483
ILMN_1652940	MGC16703	113691	6.50574	6.31561	6.41653	0.151209	0.278181	0.131205	-0.00349264	0.0846887	0.188737	0.0965425	5.29614e-05	0.927447	0.968973	0.583414
ILMN_1652959	ABCD2	225	6.8081	6.32235	6.43235	0.00213677	0.0074935	0.00353872	0.0176399	1.04503e-05	9.03534e-05	4.62082e-05	0.00242594	0.0157477	0.0766164	0.0460337	6.82195	6.27557	6.47721	0.224202	0.386469	0.173379	0.0130978	0.0202568	0.0569197	0.0240458	-0.00205257	0.231847	0.497055	0.317389	6.62889	6.302	6.45487	0.0343508	0.10344	0.0566571
ILMN_1652989	NUP160	23279	9.25823	8.10842	8.77637	1.4618e-05	8.73093e-05	4.11933e-05	-0.0473163	4.72576e-06	4.52584e-05	2.31362e-05	-0.00397661	0.129578	0.328583	0.197404	8.9635	8.25643	8.56501	0.16823	0.313234	0.140471	-0.0212302	0.00920956	0.0304361	0.0128374	-0.000346167	0.888992	0.956263	0.611506	8.91675	8.22869	8.62693	0.591656	0.763751	0.418302
ILMN_1652996	SMG1	23049	6.61777	6.35125	6.44642	0.541246	0.695225	0.328018	-0.00360881	0.150482	0.292253	0.14939	7.37755e-06	0.991871	0.996467	0.599639	6.51227	6.34171	6.43411	0.120466	0.242898	0.108926	-0.00295861	0.200299	0.333089	0.140819	0.00168351	0.0164711	0.0882763	0.0563833	6.65243	6.42773	6.54372	0.578741	0.7543	0.412941
ILMN_1653001	CABLES1	91768	8.28343	6.76867	7.51321	1.82952e-07	1.71675e-06	8.10389e-07	0.0725551	1.06831e-07	1.59853e-06	8.17465e-07	0.00534662	0.105353	0.286143	0.171992	7.89325	6.52436	7.22889	8.25358e-11	2.43566e-09	1.09288e-09	0.0846212	1.64422e-11	1.90658e-09	7.83409e-10	-0.00824418	0.000524284	0.00671237	0.00428164	9.32709	8.16895	8.72885	5.36029e-05	0.0007291	0.000399868
ILMN_1653006	CSN1S1	1446	6.61364	6.32576	6.47551	0.767932	0.863606	0.407601	0.000991582	0.745358	0.857009	0.438595	0.000813938	0.358409	0.606691	0.364228	6.54363	6.29315	6.41585	0.324686	0.49982	0.224157	7.9536e-05	0.97811	0.987532	0.417467	-6.41365e-05	0.945435	0.97906	0.626026	6.58418	6.4248	6.48077	0.540195	0.722547	0.396338
ILMN_1653026	PLAC8	51316																													6.70843	6.4035	6.51225	0.00197541	0.0114632	0.00627417
ILMN_1653028	COL4A1	1282	13.2596	11.3565	12.5686	1.08105e-06	8.49255e-06	4.0025e-06	0.0969546	7.90097e-10	2.11193e-08	1.07751e-08	-0.00926655	0.0080026	0.0466356	0.0279781	13.1251	9.9768	12.0992	2.70121e-15	4.11664e-13	1.8284e-13	0.164858	2.09477e-06	2.87791e-05	1.21455e-05	-0.035653	3.24202e-06	0.000159382	0.000100855	13.2457	11.3993	12.4389	9.16651e-07	4.01309e-05	2.19126e-05
ILMN_1653031	LOC653766	653766	6.58689	6.33591	6.43407	0.423437	0.589843	0.278331	-0.00026427	0.920403	0.959931	0.491021	-0.000214517	0.781036	0.898387	0.541154
ILMN_1653042	HSD3B7	80270	7.32344	6.47154	6.86829	1.00737e-06	7.96318e-06	3.75951e-06	0.0316117	0.000265973	0.00152384	0.000778385	-0.00833821	9.95203e-05	0.00157833	0.000947543	6.76052	6.43233	6.57832	0.0111406	0.034685	0.0155419	-0.0115571	0.00717501	0.0247752	0.0104643	-0.00152336	0.236967	0.502862	0.321169	6.79025	6.51968	6.63711	0.399426	0.601074	0.329669
ILMN_1653047	DHX40	79665	7.107	6.53084	6.78757	0.282986	0.44396	0.209641	-0.0068579	0.228088	0.397326	0.20298	0.000222655	0.892401	0.952028	0.574023	6.59607	6.36675	6.50026	0.904591	0.943091	0.424041	-1.63962e-05	0.995186	0.997477	0.421682	0.00107796	0.213787	0.475362	0.303559	6.80116	6.58263	6.72021	0.244672	0.436629	0.239354
ILMN_1653092	LOC643275	643275																													6.54018	6.33593	6.422	0.828198	0.914472	0.501644
ILMN_1653115	ECH1	1891	10.9704	7.90958	9.68831	4.17554e-09	5.92484e-08	2.7941e-08	0.126128	2.04129e-06	2.17541e-05	1.11127e-05	-0.0265571	1.17621e-05	0.000295011	0.000176562	10.1966	7.57801	9.20128	1.86124e-09	3.70788e-08	1.6608e-08	0.122531	1.35855e-06	2.01133e-05	8.47981e-06	-0.024719	1.24892e-05	0.000418318	0.000266066	9.66035	8.16733	8.84706	0.00355656	0.0180518	0.00988418
ILMN_1653125	PER1	5187	6.78258	6.30829	6.52695	0.117688	0.228767	0.108091	-0.00690239	0.115051	0.23889	0.122082	-0.000711317	0.571609	0.775239	0.465543	6.95285	6.3876	6.63155	0.0552033	0.131375	0.0588821	0.0170271	0.00552593	0.0200683	0.00847469	-0.000821822	0.656785	0.84341	0.538015	6.61535	6.37194	6.48439	0.000162581	0.00167667	0.000918541
ILMN_1653127	HERC2P2	400322	6.56941	6.29652	6.43322	0.310877	0.474683	0.22418	-0.000816489	0.722247	0.842549	0.430855	0.000693079	0.298059	0.54674	0.328851	6.47295	6.28012	6.38475	0.479337	0.644229	0.288696	0.000368356	0.873244	0.922547	0.390172	-0.00124833	0.0866257	0.276601	0.176232	6.62257	6.39419	6.46523	0.0626078	0.162562	0.0891585
ILMN_1653129	CSTF2	1478	8.49638	7.27572	7.8255	5.71961e-11	1.29097e-09	6.10069e-10	-0.0321757	0.00316818	0.0127789	0.00652586	0.0108631	8.57842e-05	0.00140753	0.000843766	8.02577	7.22402	7.49725	2.06826e-05	0.000142075	6.36623e-05	-0.0223599	0.0149593	0.0445834	0.0188388	0.0082183	0.00147356	0.0145286	0.00927987	8.15411	7.74471	7.96186	0.861947	0.932168	0.511628
ILMN_1653133	SH3D19	152503	10.9006	8.44709	9.87437	0.000162845	0.000757791	0.000357898	0.0617074	0.011728	0.0383041	0.0196018	-0.0227271	0.000382061	0.00455315	0.00272431	10.4295	8.29818	9.39942	0.000316906	0.00157684	0.000706858	-0.0190436	0.461565	0.603799	0.255123	-0.0110009	0.178308	0.42997	0.274582	10.3581	8.83544	9.5721	2.03766e-07	1.46699e-05	7.90029e-06
ILMN_1653134	TMEM188	255919	8.29237	7.28922	7.7468	3.31393e-06	2.308e-05	1.09044e-05	-0.0378505	3.71014e-05	0.000274067	0.000140167	0.0088916	5.42041e-05	0.000983622	0.000589487	7.72621	7.1042	7.46769	0.0392494	0.0992915	0.0444915	-0.0127036	0.0320434	0.0820348	0.034666	0.00473276	0.00601884	0.0421596	0.0269079	8.19802	7.83006	8.06904	0.34674	0.551066	0.301694
ILMN_1653143	ECD	11319	7.35291	6.48436	6.93527	0.914017	0.950831	0.450229	0.00779874	0.385595	0.57086	0.291867	0.00110787	0.671005	0.83647	0.503286	6.89401	6.37095	6.61181	0.819438	0.889645	0.400095	-0.00763559	0.266769	0.409996	0.173309	0.0017279	0.428688	0.689898	0.440296	7.07572	6.61126	6.84879	0.107909	0.244325	0.133753
ILMN_1653146	MSH4	4438	6.53525	6.29973	6.42236	0.868768	0.924519	0.437696	0.00176156	0.360287	0.545738	0.279029	0.0003838	0.491809	0.71716	0.430977
ILMN_1653161	SNCG	6623	6.83826	6.21026	6.41713	0.000532196	0.00218343	0.00102962	0.017683	0.00040322	0.00218122	0.0011151	0.00350135	0.00698049	0.0420565	0.0252867	6.52646	6.23887	6.33646	0.322586	0.497844	0.223203	-0.00104046	0.759286	0.844812	0.357455	0.00200647	0.0590336	0.215345	0.137312	6.57115	6.29085	6.41218	0.00966735	0.03901	0.0213949
ILMN_1653165	AAMP	14	8.3489	7.33422	7.81929	0.976399	0.98636	0.466619	-0.00117293	0.900439	0.948657	0.485542	-0.00038503	0.888031	0.950578	0.572822	8.05793	7.22033	7.5878	0.41156	0.583908	0.261844	0.00245721	0.78915	0.86683	0.366364	-0.00562811	0.0494616	0.1908	0.121807	7.89197	7.40855	7.63242	0.82691	0.913917	0.501255
ILMN_1653182	LOC732139	732139																													6.52162	6.36342	6.46527	0.0538334	0.145268	0.079587
ILMN_1653185	LOC731196	731196	6.71672	6.38884	6.53425	0.763399	0.860377	0.406172	-0.00118731	0.710034	0.834901	0.426678	0.000543774	0.558515	0.76717	0.46019	6.68796	6.38539	6.50319	0.528903	0.683593	0.306606	-0.00344681	0.163755	0.287349	0.121447	-0.000588715	0.452741	0.707783	0.452085	6.61344	6.48268	6.53236	0.0574217	0.152247	0.0835184
ILMN_1653200	SLC22A17	51310	8.70349	7.21328	7.91767	1.1962e-08	1.51011e-07	7.12293e-08	-0.0662591	5.93136e-06	5.52252e-05	2.82039e-05	-0.00829916	0.0234051	0.101937	0.0612769	8.19178	7.31031	7.76257	0.000255052	0.00130592	0.000585331	-0.0178402	0.0941352	0.18928	0.0799919	-0.00435875	0.187335	0.442584	0.282343	8.20677	7.78208	7.95819	0.469367	0.663239	0.363606
ILMN_1653205	C8ORF59	401466	9.75271	8.79825	9.37434	0.265246	0.423555	0.200102	-0.0137852	0.195433	0.354616	0.181197	-0.00630048	0.0355558	0.13786	0.0826632	9.57132	8.87892	9.23223	0.417022	0.589088	0.264119	0.0010203	0.894406	0.936959	0.395884	-0.00186094	0.45069	0.706303	0.451106	10.0195	9.06321	9.54374	0.00128102	0.00817465	0.00448015
ILMN_1653220	PITPNM1	9600	8.2925	7.20307	7.7446	0.0261885	0.0664977	0.0313598	-0.0092293	0.430443	0.613226	0.31344	-0.00876888	0.00718475	0.0429725	0.025831	8.10241	6.94409	7.45751	0.0123252	0.037783	0.0169304	-0.0374885	0.00139142	0.00653905	0.00275506	-0.00633332	0.0590898	0.215401	0.137399	8.28227	7.53733	7.87659	0.0134456	0.0503833	0.0276075
ILMN_1653228	C3ORF22	152065	6.75089	6.28473	6.46232	0.136225	0.256036	0.120977	0.000290979	0.930924	0.965605	0.493862	3.3518e-05	0.972708	0.988155	0.594946	6.4985	6.36091	6.42734	0.925991	0.956104	0.429762	0.00184072	0.371034	0.519094	0.219197	-0.000151658	0.818833	0.927423	0.591807	6.53663	6.41443	6.47194	0.348031	0.552166	0.302415
ILMN_1653251	HIST1H1B	3009	6.52925	6.3033	6.38012	0.0407726	0.0962631	0.0454608	-0.00402814	0.0534822	0.132076	0.0674873	0.000373531	0.530064	0.74593	0.448116															6.55227	6.37847	6.45836	0.789922	0.893537	0.489816
ILMN_1653263	GPRIN1	114787	6.61999	6.25844	6.43166	0.000714357	0.00283078	0.00133692	-0.0177547	1.26169e-07	1.85858e-06	9.48451e-07	8.74545e-05	0.915822	0.963954	0.580345	6.62691	6.30248	6.425	0.000988244	0.00423737	0.00190018	-0.0126276	0.000335396	0.00201351	0.000849541	0.00229728	0.0176669	0.0931177	0.0593678	6.81464	6.48262	6.57858	0.019823	0.0679991	0.0372345
ILMN_1653266	DNAJB14	79982	8.07533	7.18015	7.57838	0.102175	0.204871	0.0967412	-0.0137915	0.131169	0.263938	0.134893	0.0045031	0.0813641	0.241841	0.145225	7.29791	6.71789	7.0235	0.683441	0.798951	0.358323	-0.00180208	0.778275	0.858642	0.363149	0.00305154	0.131486	0.358607	0.228774	8.30519	7.57111	7.82483	0.331933	0.535581	0.293286
ILMN_1653278	MUC20	200958															6.4843	6.23316	6.34679	0.588744	0.730561	0.327592	-0.00372301	0.249154	0.39042	0.164915	-0.00095513	0.351176	0.624561	0.39807
ILMN_1653283	APP	351	7.30878	6.46722	6.80851	0.155689	0.284518	0.134228	-0.0171556	0.0651224	0.153793	0.0786758	-0.000175948	0.947269	0.976866	0.588544	6.84898	6.30605	6.50458	0.120127	0.242343	0.108688	-0.0117094	0.0353574	0.0886783	0.03749	-0.00097836	0.570404	0.789039	0.503976	6.61155	6.39835	6.49292	0.134821	0.287249	0.157455
ILMN_1653292	PFKFB4	5210	7.72881	6.58971	6.93655	2.45771e-06	1.764e-05	8.33237e-06	-0.0310557	0.000973426	0.0046495	0.00237783	0.00974963	2.87698e-05	0.000596181	0.000356091	7.42436	6.43448	6.7216	0.000352371	0.00172951	0.000775087	-0.0267829	0.00483338	0.0179754	0.00759809	0.00874918	0.000765687	0.00888105	0.00566705	7.47234	6.71165	7.06734	0.0111257	0.0434867	0.0238523
ILMN_1653310	ZNF580	51157	6.7808	6.41128	6.56146	0.0556447	0.124631	0.0588579	0.0140089	0.000104483	0.000677147	0.000346245	-0.00023803	0.804817	0.910348	0.548591	7.05616	6.45833	6.64119	0.00039848	0.00192135	0.000861658	0.0230488	1.09565e-05	0.000113701	4.79671e-05	-0.00141904	0.314676	0.58788	0.375313	6.65362	6.49931	6.57616	0.722378	0.853677	0.467514
ILMN_1653319	MC1R	4157	7.63725	6.75657	7.17959	2.97293e-07	2.66977e-06	1.26034e-06	-0.0427349	1.43511e-08	2.74879e-07	1.40296e-07	0.00215998	0.227625	0.467399	0.280859	7.44098	6.39234	6.78022	0.000194799	0.00102776	0.000461139	-0.0405537	7.40043e-06	8.19558e-05	3.45977e-05	0.00492542	0.0359177	0.152948	0.097737	7.76488	6.94049	7.26532	1.87078e-05	0.000334586	0.000183118
ILMN_1653324	IL22RA2	116379																													6.52819	6.35621	6.42981	0.180632	0.354023	0.194007
ILMN_1653337	USP32	84669	6.50765	6.29343	6.4035	0.871996	0.925934	0.438609	0.000189218	0.941108	0.97104	0.496582	-0.000670262	0.367782	0.614338	0.369252	6.46855	6.29374	6.36157	0.137956	0.269683	0.12093	-0.00375055	0.0899813	0.182842	0.0772849	-0.00011772	0.866269	0.947588	0.605337
ILMN_1653342	DUS1L	64118	7.3193	6.38003	6.81185	0.673443	0.796769	0.376365	0.0112398	0.193471	0.352122	0.17987	-0.00358129	0.146461	0.356537	0.21385	6.96849	6.40171	6.63268	0.833228	0.898774	0.404107	-0.00333963	0.617696	0.738801	0.312167	-0.00247169	0.245681	0.512885	0.327591	6.84301	6.61465	6.73361	0.113567	0.253218	0.138873
ILMN_1653347	LOC643697	643697	6.54331	6.3039	6.39022	0.891825	0.936976	0.444153	0.00134398	0.587934	0.745109	0.38128	0.00026287	0.715971	0.862839	0.519492
ILMN_1653355	A26C3	23784	6.53522	6.33192	6.42536	0.722104	0.831196	0.392832	-0.00426138	0.0498865	0.12476	0.0638335	0.000877355	0.152509	0.365488	0.219443	6.76799	6.28936	6.39941	0.529664	0.68424	0.306871	-0.000583195	0.887627	0.931871	0.394066	0.000709414	0.59351	0.804968	0.513485	6.56436	6.39552	6.47762	0.148552	0.308419	0.168897
ILMN_1653367	TAF12	6883	8.44374	7.25701	7.90051	0.00415987	0.0134742	0.00636341	-0.027961	0.0475517	0.120113	0.061436	-0.00957846	0.0136329	0.0688722	0.0413737	7.53203	6.7822	7.1974	0.00100736	0.00430905	0.0019328	-0.0341795	6.59023e-05	0.000511492	0.000216243	0.00199422	0.403151	0.669491	0.427157	8.06779	7.46662	7.7644	0.000665844	0.004882	0.00267656
ILMN_1653376	FAM171B	165215	6.63646	6.33747	6.46219	0.000600939	0.00242785	0.00114646	-0.00957458	0.000362904	0.00199343	0.00101857	0.00225029	0.000981042	0.00948313	0.00568808															6.59863	6.33712	6.47625	0.0642371	0.165787	0.0909021
ILMN_1653385	KIF3A	11127	6.42016	6.23457	6.34599	0.304366	0.46769	0.220823	0.00118318	0.49824	0.672433	0.343838	0.00092533	0.0636947	0.205786	0.12362															6.58719	6.43437	6.50627	0.134012	0.285792	0.156767
ILMN_1653386	SULT6B1	391365	6.57888	6.37405	6.44981	0.612117	0.75057	0.35459	-0.0025533	0.193382	0.35208	0.17981	-5.81039e-05	0.918507	0.964901	0.581058	6.52871	6.35436	6.42735	0.869194	0.921406	0.414323	0.00181141	0.422124	0.568122	0.239799	-0.000160888	0.824727	0.930108	0.593538	6.52782	6.43369	6.49988	0.747279	0.867553	0.475959
ILMN_1653404	NKIRAS2	28511	8.39377	7.3353	7.9535	0.792117	0.879099	0.415109	0.0175826	0.0370361	0.0982138	0.0502446	0.000378467	0.87459	0.944284	0.569086	8.12781	7.40022	7.7629	0.000585999	0.00269863	0.00120713	0.0241386	0.00160658	0.00730876	0.0030901	-0.00699951	0.000643175	0.00782817	0.00498455	8.28828	7.80266	8.02754	0.517795	0.703441	0.386252
ILMN_1653429	SLC35A3	23443	8.41166	7.1616	7.67981	0.00403673	0.0131294	0.00619838	-0.0293849	0.00908216	0.0309636	0.0158355	0.00994316	0.000772691	0.0078735	0.00473038	7.79494	6.94827	7.41931	0.278982	0.452032	0.202405	-0.0102902	0.292645	0.438536	0.185267	0.00638829	0.0334988	0.146371	0.0932039	8.05806	7.53982	7.84839	0.0745001	0.18497	0.101416
ILMN_1653432	HNRPDL	9987	9.78819	7.76659	8.67164	4.78826e-05	0.000252718	0.000119227	-0.061383	1.47014e-05	0.000122731	6.264e-05	0.000489842	0.894471	0.952923	0.574589	8.60077	7.96224	8.21933	0.00826784	0.0268415	0.0120312	-0.0219017	0.00266678	0.0110354	0.0046646	0.00278634	0.19361	0.450722	0.287608	9.00561	8.26504	8.62463	0.000565506	0.00429345	0.00235322
ILMN_1653434	DMD	1756																													6.52202	6.30564	6.42999	0.150492	0.311279	0.170474
ILMN_1653438	PHF14	9678	7.74551	6.95308	7.33929	0.0564817	0.126258	0.0596001	-0.0145173	0.0421655	0.109046	0.0557507	-0.00219783	0.276771	0.525905	0.315417	7.40625	6.78192	7.1724	0.0217643	0.0610041	0.0273377	0.00414657	0.575444	0.704884	0.29764	0.000721525	0.761807	0.898999	0.57426	7.70028	7.07738	7.3785	1.22832e-05	0.000250278	0.000136374
ILMN_1653443	CDK2	1017	6.70277	6.30788	6.47821	0.105537	0.210144	0.0992307	-0.0110119	0.000890025	0.00430349	0.00220079	0.00031262	0.729922	0.871057	0.524307	6.54749	6.31784	6.41363	0.0803103	0.177234	0.0795195	-0.00729232	0.00614109	0.0218304	0.0092288	0.00075618	0.344982	0.618637	0.394368	6.76219	6.44482	6.55334	0.00510828	0.0237145	0.0130059
ILMN_1653461	MGC48628	401145															6.56025	6.28433	6.41224	0.72358	0.826108	0.370639	0.00209586	0.490744	0.630374	0.266389	-0.000723671	0.457675	0.711305	0.454423
ILMN_1653466	HES4	57801	8.69215	6.71055	7.81362	7.85942e-10	1.31804e-08	6.22459e-09	0.103693	4.66896e-08	7.67122e-07	3.90799e-07	-0.0197668	9.15692e-07	3.88342e-05	2.32971e-05	7.19823	6.50976	6.85188	1.62999e-05	0.000115386	5.1598e-05	0.00775309	0.368898	0.517052	0.218315	-0.0110212	1.42714e-06	8.7248e-05	5.57414e-05	8.38032	6.90338	7.53156	0.526267	0.710918	0.390106
ILMN_1653469	RPL12	6136	12.0994	10.0656	11.3446	0.00633906	0.0194931	0.00920994	0.0312091	0.106459	0.22474	0.114989	-0.0202153	6.69625e-05	0.00116412	0.000697273	10.9516	9.77302	10.4611	0.0226297	0.063016	0.0282346	-0.0227357	0.0877964	0.179545	0.0758375	-0.0106181	0.00698489	0.0471166	0.0300845	11.8417	10.954	11.4264	1.78279e-05	0.000324219	0.000177381
ILMN_1653470	KLC2	64837	6.50772	6.33151	6.39388	0.428946	0.595007	0.280827	0.000697819	0.690774	0.8215	0.419965	-6.51604e-05	0.898758	0.954857	0.575757	6.76541	6.39187	6.49349	0.408927	0.581581	0.260739	0.00646276	0.0939685	0.189036	0.0798843	-7.94507e-05	0.947937	0.980161	0.626644	6.53033	6.36266	6.43673	0.667883	0.817911	0.448048
ILMN_1653471	CDY1	9085																													6.56309	6.33444	6.41498	0.53697	0.719983	0.394907
ILMN_1653480	KENAE	202243	6.51565	6.34376	6.4368	0.733202	0.839009	0.396476	-0.00149181	0.44135	0.622992	0.318497	-0.00027608	0.62409	0.808171	0.485814	6.59303	6.34409	6.44512	0.403986	0.576783	0.258654	0.00379293	0.214012	0.349506	0.147715	0.00115287	0.230582	0.495738	0.316443
ILMN_1653496	GLUL	2752	7.27517	6.35561	6.59834	6.8712e-07	5.65744e-06	2.67087e-06	0.0453731	2.62908e-09	6.15063e-08	3.14241e-08	0.0061285	0.00020423	0.00276195	0.00165903	7.5609	6.31509	6.72059	5.70665e-07	5.89623e-06	2.64092e-06	0.0686827	1.37132e-09	6.44462e-08	2.71489e-08	-0.00314488	0.219755	0.483272	0.308192	6.97211	6.41797	6.61936	0.00027958	0.00249914	0.00137027
ILMN_1653498	IGSF6	10261															6.83715	6.32228	6.4606	0.802308	0.879528	0.395035	0.00233623	0.64027	0.75687	0.319752	-0.000842334	0.600105	0.808499	0.516169
ILMN_1653501	SEMA3B	7869	6.7834	6.31145	6.48146	0.340906	0.506312	0.239148	0.00109216	0.777855	0.876182	0.449129	-0.0010882	0.33254	0.581595	0.349702	6.59973	6.25006	6.39319	0.0242424	0.0665943	0.0298744	0.00163075	0.668115	0.778361	0.328906	0.00286934	0.0136957	0.0776539	0.0493945
ILMN_1653504	EDG1	1901	7.39676	6.40046	6.84938	4.29765e-06	2.91372e-05	1.37523e-05	-0.0240734	0.00287204	0.0117408	0.00600247	0.00950922	1.17273e-06	4.78635e-05	2.8557e-05	7.04186	6.5615	6.79455	0.0038019	0.0137955	0.00617045	-0.0154448	0.00609153	0.0216958	0.00916881	0.00210456	0.210221	0.471019	0.300843	7.21306	6.63072	6.7959	0.0349266	0.10466	0.0573619
ILMN_1653514	RBBP4	5928	7.16648	6.54927	6.84469	0.554706	0.705508	0.333242	-0.0051116	0.368152	0.553827	0.283082	0.0010065	0.540847	0.75352	0.452765	7.13352	6.64592	6.85073	0.269053	0.440493	0.197384	0.0133411	0.0242511	0.0658688	0.027828	-0.00109204	0.54926	0.775632	0.495471	7.06546	6.73574	6.87577	0.846396	0.922949	0.507078
ILMN_1653524	SIKE	80143	6.76381	6.43784	6.61354	0.94666	0.970044	0.45893	0.000284216	0.93526	0.967988	0.495023	0.000606696	0.551593	0.761568	0.457309	6.5591	6.34291	6.45587	0.820296	0.890244	0.400346	-0.00204829	0.441476	0.585233	0.247327	-0.000111724	0.896198	0.959277	0.613422	6.63655	6.49973	6.57527	0.83078	0.915607	0.502422
ILMN_1653529	TEX10	54881	7.91657	6.94271	7.37421	2.49249e-07	2.27968e-06	1.07504e-06	-0.0523555	3.16063e-12	1.54796e-10	7.92175e-11	0.00190408	0.233796	0.474805	0.285439	7.69558	6.55543	7.07165	1.09523e-07	1.38189e-06	6.16732e-07	-0.042798	1.99633e-07	3.9994e-06	1.68789e-06	0.0061183	0.0012891	0.0131285	0.00838104	7.74661	7.42961	7.55771	0.0956904	0.223166	0.122205
ILMN_1653553	C14ORF80	283643	7.11196	6.34767	6.59855	3.01778e-08	3.44324e-07	1.62375e-07	-0.0214957	0.00197807	0.00855947	0.00437104	0.00658609	0.000196954	0.00268428	0.00161147	6.92451	6.34927	6.49781	2.81861e-10	7.05843e-09	3.16057e-09	-0.0191256	0.00575253	0.0207045	0.0087533	0.00696782	0.000177684	0.00295947	0.00188953	7.22863	6.66226	6.87663	0.0055977	0.0254807	0.0139557
ILMN_1653575	IL18BP	10068	6.64894	6.36184	6.4811	0.701631	0.816252	0.385993	-0.00149722	0.580126	0.738831	0.378132	0.00102964	0.187202	0.414641	0.2493	6.53838	6.36991	6.43991	0.528735	0.683578	0.306548	0.000370185	0.862385	0.915928	0.387199	-0.000151962	0.826044	0.930356	0.593923	6.63005	6.48685	6.57091	0.788736	0.893062	0.489441
ILMN_1653599	ATP5D	513	10.46	8.2176	9.31996	0.193235	0.334834	0.15811	0.0423819	0.0282339	0.0788181	0.0403122	-0.0119563	0.0245886	0.105557	0.0634651	9.74168	7.88832	8.70615	0.830811	0.897301	0.403408	0.0021892	0.918136	0.951573	0.402163	-0.00714519	0.293565	0.566064	0.3612	9.67788	9.01076	9.33062	0.916884	0.960927	0.52705
ILMN_1653601	LOC646144	646144	6.69261	6.39893	6.51932	0.974457	0.985195	0.466124	-0.00225926	0.377581	0.562829	0.287865	0.000441231	0.552439	0.762361	0.457663	6.50614	6.33015	6.43243	0.966485	0.979185	0.440281	-0.000172919	0.941961	0.965028	0.408338	-0.000664429	0.384291	0.653741	0.416981	6.68092	6.45151	6.56905	0.0108377	0.0426845	0.0233744
ILMN_1653612	KCTD9	54793	8.65797	7.55039	8.04179	0.00160835	0.00582888	0.00275255	-0.0183115	0.0856945	0.190438	0.0974397	0.00335851	0.268238	0.516691	0.309781	8.33877	7.2971	7.78664	6.40394e-06	5.04238e-05	2.25996e-05	-0.0448727	1.0698e-05	0.000111506	4.70283e-05	0.00817142	0.00124303	0.0127937	0.00815935	8.86078	8.09079	8.57115	0.158594	0.323207	0.176934
ILMN_1653613	PIGO	84720	7.09956	6.64062	6.9012	0.0329354	0.0805576	0.0380451	0.00309234	0.55391	0.717738	0.367321	0.0021218	0.158175	0.373758	0.224538	6.88709	6.55275	6.72173	0.0959168	0.203772	0.0913594	-0.00390812	0.349188	0.497481	0.210023	0.000776207	0.560656	0.783433	0.500094	7.20975	6.73875	6.89847	0.0427005	0.121852	0.0667583
ILMN_1653618	ZZZ3	26009	9.32651	8.05163	8.60452	0.035062	0.0849198	0.0401013	-0.03735	0.000138642	0.000862449	0.000440717	0.00197703	0.449509	0.683818	0.410961	8.42275	7.62476	8.04946	0.0173139	0.0502735	0.0225558	-0.022288	0.0128184	0.0394253	0.016664	0.0070237	0.00624719	0.0433925	0.0276801	8.92515	8.21513	8.59277	0.372914	0.576755	0.315947
ILMN_1653622	LOC648716	648716	6.70431	6.43059	6.53717	0.0394786	0.0936814	0.0442504	-0.0019389	0.470372	0.647971	0.33152	0.00143926	0.0601559	0.198119	0.118964	6.67207	6.39284	6.4823	0.341963	0.517713	0.232033	-0.00398514	0.139224	0.254126	0.107384	-0.000585058	0.492348	0.738724	0.470864	6.62604	6.50296	6.56299	0.917702	0.961206	0.527272
ILMN_1653646	UBL7	84993	6.57322	6.2636	6.41169	0.0993462	0.200275	0.0946198	-0.00425645	0.180446	0.334511	0.170875	-0.000126296	0.890562	0.951847	0.573518	6.48275	6.25656	6.35283	0.468244	0.635525	0.284499	-0.0057729	0.0654577	0.143242	0.0605186	-0.000146637	0.881511	0.953362	0.609497
ILMN_1653648	GPR63	81491	6.47759	6.28109	6.37083	0.17424	0.310399	0.14634	-0.00227371	0.241163	0.413385	0.2113	0.00111846	0.0415099	0.153475	0.0921727															6.64626	6.37044	6.49661	0.0288741	0.0906056	0.049654
ILMN_1653666	KLHL7	55975	6.43825	6.27983	6.3714	0.829636	0.902342	0.426387	0.000532775	0.772948	0.873431	0.447564	0.000551333	0.303617	0.553121	0.332346
ILMN_1653670	CUL3	8452	6.59151	6.28477	6.40078	0.00583345	0.0181606	0.00856765	0.0103277	6.07242e-06	5.63083e-05	2.87786e-05	0.00100787	0.0818974	0.243049	0.145854
ILMN_1653687	GALNT9	50614	6.55478	6.32719	6.42673	0.570872	0.718408	0.339397	-0.00172261	0.439396	0.621386	0.317597	0.000546808	0.397054	0.639794	0.384602	6.59078	6.36357	6.44419	0.130054	0.257525	0.11552	0.00081055	0.755225	0.842447	0.356225	0.00136308	0.0966353	0.29645	0.189153	6.58265	6.41958	6.49241	0.653563	0.80784	0.442694
ILMN_1653704	IL9	3578															6.57386	6.32272	6.42	0.640907	0.769652	0.344971	0.00258162	0.299376	0.445649	0.188281	0.000898956	0.25437	0.522653	0.333852	6.52961	6.42788	6.48703	0.614529	0.779829	0.427559
ILMN_1653708	CORO1B	57175	8.58593	7.50414	8.11085	0.00246996	0.00851382	0.00402277	-0.0379349	0.00155336	0.00692852	0.00354123	-0.00729953	0.0224371	0.0990086	0.0594601	8.37346	7.18849	7.81185	0.00147926	0.00603818	0.00270802	-0.0428669	0.000391652	0.0022919	0.000966565	-0.00594484	0.0804735	0.262978	0.167774	8.736	7.81861	8.18645	0.0305047	0.094532	0.0517907
ILMN_1653709	TIMM9	26520	8.94939	7.99656	8.48945	1.61084e-08	1.96703e-07	9.26336e-08	0.00756528	0.436191	0.618698	0.316117	-0.0131339	3.67597e-08	3.2323e-06	1.94164e-06	8.29362	7.76508	8.06351	0.0973695	0.206146	0.0924298	0.000729475	0.897526	0.939305	0.396717	-0.00481676	0.00477891	0.03549	0.0226053	8.56916	7.6948	8.16818	0.00313316	0.0163304	0.00895454
ILMN_1653711	FZD2	2535	8.09513	6.9261	7.55105	0.0191226	0.0505805	0.02388	-0.00465184	0.688352	0.819988	0.419109	-0.00532026	0.110102	0.29451	0.177003	7.42228	6.37531	6.80478	1.47114e-05	0.000105542	4.71824e-05	-0.0447842	1.2201e-05	0.000124317	5.24052e-05	0.00662103	0.01206	0.0705445	0.0449985	8.49979	7.31669	7.99283	5.18848e-06	0.000136813	7.46849e-05
ILMN_1653712	UAP1L1	91373	7.83654	6.67515	7.20557	0.336866	0.502192	0.237182	-0.00139815	0.903984	0.95049	0.486523	-0.00837838	0.00999087	0.0548138	0.0329065	7.58862	6.46984	6.94132	0.0174219	0.0505458	0.0226747	-0.0388618	0.000773363	0.00400984	0.0016932	-0.00123132	0.715126	0.874025	0.558732	7.23665	6.64656	6.91784	5.79341e-06	0.000146824	8.02593e-05
ILMN_1653718	ZFAND2B	130617	8.16638	7.32762	7.76169	0.0152991	0.0418023	0.0197493	0.00171148	0.807882	0.894328	0.458517	0.00645549	0.000788068	0.00799797	0.0048038	7.71049	7.20968	7.45112	0.00329942	0.012171	0.00545736	0.000864299	0.896569	0.938626	0.396462	0.00557111	0.00552591	0.0394449	0.0251947	8.60626	7.42836	7.88029	0.000104842	0.00120814	0.000661983
ILMN_1653719	ITGBL1	9358	7.9559	6.54134	7.19161	3.53331e-09	5.10581e-08	2.40991e-08	-0.00903777	0.571097	0.73113	0.37445	0.0206526	2.4279e-07	1.36526e-05	8.21336e-06	7.13857	6.49031	6.86294	0.0210129	0.0591934	0.0265491	0.00492692	0.588705	0.715582	0.302272	0.00611373	0.0298547	0.134614	0.0859812	8.83408	6.90002	7.88455	5.94206e-06	0.000149064	8.16443e-05
ILMN_1653730	OXCT2	64064	6.7868	6.29602	6.50739	7.05138e-06	4.56346e-05	2.15025e-05	-0.0179285	7.73969e-07	9.19956e-06	4.70466e-06	0.00176853	0.0475586	0.168707	0.101268	6.84309	6.39379	6.59237	0.0294034	0.0782917	0.035079	-0.0159031	0.0056448	0.0204097	0.00862089	0.00225379	0.187323	0.442584	0.282333	7.4937	6.7368	7.05381	0.659692	0.812056	0.444998
ILMN_1653738	INTS4	92105	6.75199	6.42978	6.56157	0.206147	0.351512	0.166013	0.00631734	0.0679137	0.158959	0.081285	-0.00128614	0.189648	0.418073	0.251281	6.6637	6.34656	6.49816	0.928828	0.95749	0.430511	0.00343889	0.350479	0.498988	0.210574	-0.000235955	0.841579	0.936772	0.598409	6.62397	6.41544	6.52936	0.949159	0.976759	0.535665
ILMN_1653750	SOX10	6663															6.48123	6.29267	6.37445	0.434412	0.60564	0.271229	0.00128258	0.614858	0.737002	0.311212	-0.000680526	0.405448	0.671533	0.428363
ILMN_1653761	MYCN	4613															6.56739	6.26748	6.41207	0.658168	0.781669	0.350474	0.00437171	0.182266	0.31145	0.131518	0.000681684	0.511887	0.751698	0.47964	6.54446	6.32186	6.45528	0.820311	0.910128	0.499252
ILMN_1653771	WDR63	126820	7.07709	6.42516	6.69428	4.30731e-06	2.91861e-05	1.37795e-05	0.00517953	0.403221	0.587747	0.30047	-0.00756776	1.71609e-06	6.50287e-05	3.89315e-05	6.73274	6.39594	6.5143	0.519453	0.676225	0.303295	-0.00431772	0.190473	0.321483	0.135811	-0.000744287	0.476588	0.726106	0.463518	6.72188	6.4988	6.61014	0.558875	0.738029	0.4045
ILMN_1653793	PDPK1	5170	6.87933	6.372	6.64568	0.998823	0.999443	0.472275	0.0014216	0.816755	0.900067	0.46123	0.000249408	0.88914	0.951309	0.573127	6.60763	6.29013	6.45033	0.184728	0.335438	0.15046	-0.0050292	0.193609	0.325315	0.137425	-0.00236714	0.0466911	0.18358	0.117104	6.70488	6.41021	6.56129	0.0379296	0.111377	0.0610578
ILMN_1653797	C6ORF62	81688	10.2252	9.16527	9.67475	0.202441	0.346699	0.163758	-0.00164779	0.848576	0.91851	0.47074	0.00624528	0.00989477	0.0543914	0.0326676	9.49151	8.42345	8.93241	0.0743125	0.166951	0.0748544	-0.0268079	0.00629927	0.0222814	0.00941902	0.00474187	0.101952	0.306437	0.195683	10.0194	9.39431	9.75444	0.0385712	0.112881	0.0618335
ILMN_1653799	LOC727735	727735	6.52286	6.30983	6.40859	0.355025	0.521164	0.246143	-0.00268273	0.234682	0.404949	0.207208	-0.000694493	0.284951	0.533806	0.320683	6.55098	6.33141	6.43213	0.615386	0.751567	0.336612	0.00144117	0.55639	0.688741	0.290863	0.000995788	0.201389	0.460774	0.293929	6.54623	6.40915	6.47553	0.302082	0.502975	0.275755
ILMN_1653801	LOC388282	388282	6.87215	6.39973	6.56712	0.138124	0.258929	0.122267	-0.0101067	0.0124762	0.0403483	0.0206291	0.0020258	0.0695724	0.218038	0.130983	6.7268	6.44673	6.60557	0.0750937	0.168281	0.075471	0.00796879	0.0180851	0.0518809	0.0219221	-0.000585058	0.572013	0.790065	0.50461	6.63565	6.50474	6.56939	0.818638	0.909418	0.498742
ILMN_1653814	HBBP1	3044	6.58943	6.31624	6.41945	0.462558	0.626035	0.295636	0.000491453	0.83409	0.910404	0.466453	0.000665309	0.328687	0.577969	0.347462	6.71192	6.31948	6.40679	0.593316	0.7341	0.329162	0.00464311	0.175892	0.303382	0.128112	0.000598716	0.582222	0.797118	0.508816	6.51455	6.37396	6.45204	0.0673239	0.171856	0.0941481
ILMN_1653822	NEK2	4751	7.11972	6.22932	6.52182	1.22256e-14	7.52502e-13	3.54849e-13	-0.0380177	1.01067e-05	8.78178e-05	4.49097e-05	0.0100812	1.36694e-07	8.794e-06	5.22994e-06	6.87707	6.26328	6.45373	1.6312e-07	1.94759e-06	8.73364e-07	-0.0171266	0.00774711	0.0263624	0.0111422	0.00598857	0.000725031	0.00856548	0.0054468	7.22672	6.5292	6.78957	0.000336598	0.00287509	0.00157627
ILMN_1653824	LAMC2	3918	6.53572	6.28747	6.43401	0.00522458	0.0164639	0.00777836	-0.00122886	0.627094	0.775154	0.396604	0.00138169	0.055592	0.187409	0.112712	6.71158	6.28298	6.43854	0.00206012	0.0080577	0.00361374	-0.0112721	0.00770946	0.0262468	0.0110977	0.00265423	0.0315424	0.140206	0.0893858	6.81559	6.44606	6.57465	0.00345532	0.0176565	0.0096666
ILMN_1653828	CHFR	55743	8.97432	8.27703	8.53968	0.00330942	0.011035	0.00520851	-0.00216545	0.75054	0.860362	0.440302	0.00383893	0.047935	0.169409	0.101809	8.93918	8.35708	8.67994	0.245023	0.412197	0.184804	-0.00295588	0.609848	0.732886	0.309519	-0.00170739	0.356394	0.628951	0.40114	9.03852	8.7505	8.87087	0.655312	0.809079	0.443353
ILMN_1653834	OGFOD1	55239	6.45191	6.26502	6.36208	0.996608	0.998581	0.471721	0.00130319	0.535485	0.703012	0.359637	8.59337e-05	0.88849	0.950957	0.572948
ILMN_1653836	C11ORF41	25758	8.4485	7.06226	7.93917	0.0189877	0.050247	0.0237317	0.0223829	0.0995387	0.213838	0.109339	-0.00671493	0.079755	0.238359	0.143311	7.53192	6.39651	6.83348	6.62158e-08	8.84092e-07	3.95876e-07	-0.0561484	1.08944e-07	2.42634e-06	1.02351e-06	0.00757696	0.00178455	0.0168923	0.0107721	8.73855	7.15864	7.96689	1.56656e-07	1.20022e-05	6.5846e-06
ILMN_1653856	STS-1	84959	9.66711	7.22061	8.38395	7.3384e-08	7.60695e-07	3.58472e-07	-0.137089	1.90625e-11	7.56324e-10	3.83828e-10	-0.00107692	0.810386	0.913152	0.550298	8.38607	6.82421	7.5796	0.000150127	0.000818375	0.000366463	-0.0697146	5.9723e-06	6.9065e-05	2.90773e-05	0.00889542	0.0245762	0.118205	0.0753112	8.53097	7.27922	7.85599	0.000699478	0.00507608	0.0027826
ILMN_1653861	SCMH1	22955	8.93737	7.81672	8.32472	2.35112e-15	1.80894e-13	8.52485e-14	0.0613873	4.046e-09	8.94823e-08	4.57461e-08	0.00652054	0.00556589	0.0353972	0.0212813	8.01496	7.2147	7.64191	7.79543e-06	6.01314e-05	2.69638e-05	0.0363065	8.95966e-05	0.000662841	0.000280164	0.00144329	0.579397	0.795087	0.507633	8.49566	7.75149	8.0689	1.46139e-05	0.000282295	0.000154715
ILMN_1653865	LOC642451	642451	6.52355	6.3393	6.43339	0.934923	0.963392	0.455833	0.00167485	0.346625	0.531764	0.27193	-0.000206138	0.690052	0.847823	0.510282															6.5694	6.35693	6.47156	0.613327	0.77913	0.42708
ILMN_1653871	NAMPT	10135	9.71301	7.49535	8.12224	0.0181109	0.0482294	0.0227817	-0.00189882	0.906722	0.952256	0.487279	0.00215798	0.647619	0.82225	0.494452	8.54199	6.94179	7.77623	2.98525e-09	5.64658e-08	2.52806e-08	0.0882031	2.42218e-07	4.69815e-06	1.97064e-06	-0.0172825	1.28188e-06	8.19348e-05	5.18718e-05	8.26926	7.05459	7.38758	0.0240462	0.0785764	0.0431003
ILMN_1653876	SPG21	51324	6.94332	6.43449	6.61961	0.50437	0.66336	0.313222	-0.00729571	0.0830517	0.185852	0.0950727	0.000987736	0.411326	0.652175	0.39205	6.87436	6.40296	6.62042	0.308522	0.483722	0.216709	0.00484647	0.314838	0.462057	0.195108	3.74638e-05	0.980631	0.993375	0.634543	6.70856	6.52378	6.62498	0.240828	0.431704	0.236729
ILMN_1653896	ATRIP	84126	7.4232	6.82254	7.13625	0.00771146	0.0231171	0.0109179	-0.0115263	0.0287741	0.0800223	0.0409399	0.001302	0.381912	0.626326	0.376631	7.16194	6.59202	6.9813	0.902992	0.94199	0.423609	0.0008897	0.874017	0.922896	0.390383	-0.00092859	0.607183	0.812675	0.519016	7.36956	6.78224	7.07717	0.0881634	0.209512	0.114787
ILMN_1653904	TXNRD2	10587	6.67573	6.3067	6.40455	0.243304	0.398233	0.187952	0.00101589	0.717531	0.839562	0.429249	0.00171255	0.0317119	0.126759	0.0761553	6.59322	6.34737	6.41336	0.596912	0.736637	0.33039	-0.00395068	0.117607	0.223794	0.0945669	0.000168586	0.833048	0.933259	0.595958	6.5445	6.41052	6.46072	0.621762	0.785028	0.430425
ILMN_1653910	LOC650496	650496	6.49575	6.27116	6.38888	0.834983	0.905347	0.427959	-0.00327413	0.141602	0.279368	0.142851	-0.000298457	0.641827	0.818453	0.492277	6.56889	6.32327	6.42088	0.711672	0.817588	0.366814	-0.0012243	0.667461	0.778193	0.328694	-0.000533646	0.560696	0.783433	0.50011	6.54291	6.42517	6.49038	0.405624	0.606696	0.332799
ILMN_1653927	SNORD83A	116937																													6.49438	6.3605	6.4141	0.181291	0.35479	0.194513
ILMN_1653940	USP2	9099	6.61714	6.36735	6.46545	0.438295	0.603707	0.285018	-0.00313639	0.184328	0.339799	0.173591	0.000518223	0.446378	0.68172	0.409468	6.64442	6.4052	6.48725	0.767224	0.857251	0.384401	0.00108129	0.706944	0.807291	0.341245	3.69007e-05	0.968307	0.987846	0.631605	6.54487	6.40387	6.49753	0.936567	0.970328	0.532341
ILMN_1653956	LOC644624	644624	6.51311	6.28553	6.38042	0.000318389	0.00137407	0.000649239	0.00689554	0.00043242	0.00231346	0.00118326	-0.000793188	0.130776	0.330416	0.19859
ILMN_1653965	ITGB4	3691																													6.55894	6.34317	6.42704	0.998992	0.999594	0.548366
ILMN_1654001	SMC6	79677	7.33276	6.61552	6.98286	0.512831	0.671574	0.316681	-0.0134434	0.0489944	0.123007	0.0629227	0.000195346	0.920113	0.96551	0.581483	7.44703	6.54772	7.00759	0.0732418	0.165102	0.0740049	-0.0187763	0.041564	0.100792	0.0425874	-0.00414175	0.141155	0.375428	0.239183	7.6503	6.94823	7.3583	0.228636	0.417003	0.228526
ILMN_1654010	AGPAT3	56894	6.48661	6.25667	6.37613	0.191085	0.331993	0.156808	-0.000531861	0.796486	0.887783	0.454992	-0.000464774	0.438598	0.675455	0.405715	6.50219	6.26742	6.38295	0.498794	0.65954	0.295888	0.00204503	0.453951	0.596471	0.25215	0.000128658	0.883613	0.953991	0.610063
ILMN_1654013	C17ORF28	283987	6.58978	6.30665	6.44325	0.350058	0.516068	0.243691	-0.00398329	0.127618	0.258481	0.132113	-0.00104267	0.161333	0.378081	0.227318	6.47716	6.37035	6.42928	0.679958	0.796332	0.357255	0.000723687	0.650465	0.76512	0.323134	0.000637748	0.212392	0.473867	0.302501	6.59766	6.42616	6.51597	0.597753	0.767776	0.420798
ILMN_1654016	MRLC2	103910	12.7182	11.3696	11.8298	1.98689e-07	1.85296e-06	8.73964e-07	-0.0503182	0.00022086	0.00129636	0.000662589	0.0125612	0.00020674	0.00278672	0.00167528	12.146	10.9369	11.4558	5.14158e-06	4.13185e-05	1.85194e-05	-0.0554667	1.06133e-05	0.000110785	4.67191e-05	0.010203	0.00107177	0.0114853	0.00731542	12.668	12.0581	12.3341	4.51297e-06	0.000125423	6.83367e-05
ILMN_1654032	ZER1	10444	6.99522	6.50958	6.72337	0.00956449	0.0278224	0.0131415	-0.0082095	0.0834317	0.186483	0.0954148	-0.000688032	0.612358	0.801542	0.481439	6.78214	6.4677	6.65323	0.306098	0.481757	0.21557	0.00434524	0.231646	0.370106	0.156486	-0.000500365	0.665504	0.848562	0.541192	7.08506	6.72363	6.82007	0.0185311	0.0645346	0.0353614
ILMN_1654060	MKNK2	2872	8.68488	6.38729	7.3055	0.00814221	0.0242235	0.0114414	0.0977435	3.9907e-06	3.91068e-05	1.9999e-05	-0.00369513	0.495809	0.719712	0.432811	9.1464	6.41625	7.47056	0.0574913	0.135735	0.0608695	0.0619472	0.0135347	0.0411303	0.0173917	-0.0159939	0.0299936	0.135009	0.0862615	7.33068	6.81026	7.05795	0.00529769	0.0244288	0.0133782
ILMN_1654063	HYDIN	54768																													6.55728	6.41096	6.46566	0.374231	0.577884	0.316644
ILMN_1654065	ATOH8	84913	8.84317	6.59245	7.2632	7.03432e-14	3.44515e-12	1.62492e-12	-0.116909	5.04688e-10	1.41201e-08	7.22267e-09	0.0217886	3.98449e-10	1.14864e-07	6.9102e-08	9.03893	6.96632	7.9741	2.93275e-13	1.85677e-11	8.32231e-12	-0.135285	3.36869e-13	9.71275e-11	4.06153e-11	0.0103263	0.00175753	0.0166735	0.0106453	10.1302	7.01519	8.59534	1.36189e-09	5.02459e-07	2.69648e-07
ILMN_1654068	NUDT1	4521	7.52369	6.45923	6.78533	0.00369951	0.0121471	0.00574001	-0.0360516	4.70363e-05	0.000335591	0.000171633	0.00621149	0.0055178	0.0351618	0.0211449	7.493	6.47311	6.91611	0.0419564	0.104726	0.0469883	-0.00346812	0.734627	0.827605	0.349909	0.0019941	0.543998	0.772715	0.493314	6.86867	6.55829	6.71274	0.364081	0.567935	0.311221
ILMN_1654072	CX3CL1	6376	6.67451	6.24368	6.45026	0.24731	0.402994	0.190213	0.0109179	0.00307626	0.0124637	0.00636503	-0.00102467	0.313353	0.562882	0.338342	6.63838	6.2672	6.43199	0.0532992	0.127677	0.0572254	0.0089463	0.0129438	0.0397307	0.0167925	0.00189813	0.0769219	0.254648	0.162709	6.64143	6.40778	6.52239	0.00481654	0.0226758	0.0124273
ILMN_1654099	LRIG2	9860	7.14901	6.64558	6.88111	0.0277387	0.0697187	0.0329222	0.0100595	0.0561806	0.13731	0.0701664	-0.0044109	0.0019366	0.015995	0.0096011	6.83656	6.44458	6.67792	0.576298	0.720533	0.323272	0.00215838	0.629005	0.747534	0.315972	-0.00183942	0.194712	0.452054	0.288518	6.94235	6.74595	6.82621	0.226154	0.413973	0.226854
ILMN_1654109	EGFLAM	133584	9.63257	8.42012	9.13862	9.54147e-07	7.5872e-06	3.58154e-06	0.000805179	0.939975	0.970355	0.496281	-0.0116633	3.77077e-05	0.000730233	0.00043861	8.8989	7.87267	8.38375	0.00279998	0.0105307	0.00472468	0.0307164	0.0244723	0.0663457	0.0280304	-0.0135593	0.000338183	0.00481032	0.0030613	9.59611	7.79075	8.52556	0.00206629	0.0118481	0.00649153
ILMN_1654112	PARD6A	50855	6.55232	6.26634	6.41722	0.124719	0.239794	0.113079	-0.00431877	0.148904	0.289891	0.148243	-0.0012309	0.148704	0.359783	0.215943	6.6744	6.31746	6.4399	0.171847	0.318358	0.142683	0.00610364	0.0518454	0.119755	0.0505398	0.000407364	0.677907	0.85414	0.545633	6.56253	6.37927	6.47675	0.00797629	0.0335845	0.0183924
ILMN_1654118	BCL2L1	598	9.45502	7.93966	8.75171	0.000434988	0.00181936	0.000858663	-0.0335995	0.0396085	0.10385	0.053033	-0.00845613	0.0633189	0.205008	0.123134	9.15738	7.67136	8.27577	0.013836	0.0415898	0.0186406	-0.0467392	0.00515752	0.0189627	0.00801371	-0.000471153	0.925464	0.971211	0.621014	9.59579	8.80286	9.25596	0.022822	0.0755117	0.0414092
ILMN_1654129	MIA3	375056	6.5031	6.34517	6.41736	0.824785	0.899385	0.424954	0.000886649	0.640478	0.78505	0.401669	0.000201288	0.716138	0.862974	0.51955															6.59165	6.44113	6.51139	0.576545	0.752642	0.41202
ILMN_1654141	ZDHHC20	253832	6.69982	6.35481	6.46312	2.41795e-06	1.73985e-05	8.2129e-06	-0.0113846	4.5252e-05	0.000324793	0.000166081	0.00238943	0.000516643	0.00573114	0.00344119	6.56089	6.30466	6.40428	0.0287078	0.0766946	0.0343885	-0.00432112	0.0937339	0.18867	0.0797329	0.00174552	0.0252184	0.120398	0.0766818	6.66739	6.39519	6.52517	0.00815309	0.0341136	0.0187129
ILMN_1654151	COX6C	1345	11.203	10.2875	10.6991	0.324821	0.489586	0.231233	0.0163617	0.0492001	0.123415	0.0631332	0.00138938	0.557396	0.766357	0.459726	11.2426	10.1818	10.7069	7.96929e-08	1.04187e-06	4.66711e-07	0.0572399	1.75021e-09	7.87816e-08	3.30798e-08	-0.00420245	0.0469607	0.184352	0.11756	11.1104	10.0885	10.7081	0.00203915	0.01174	0.00642711
ILMN_1654165	SLC45A2	51151	6.58854	6.32281	6.41962	0.566907	0.715316	0.337899	0.00210511	0.374481	0.560259	0.286301	0.000978726	0.150459	0.362636	0.217565	6.50255	6.36295	6.41413	0.195365	0.35016	0.156853	0.00229397	0.235913	0.375154	0.158561	-0.000306725	0.62021	0.82137	0.524164	6.55833	6.3718	6.48994	0.968242	0.985893	0.540612
ILMN_1654170	HERC2P2	400322	6.55424	6.33726	6.44116	0.349243	0.515333	0.243287	-0.00386058	0.0897015	0.197585	0.100969	0.000679898	0.29493	0.543865	0.326931	6.52716	6.31655	6.40959	0.514081	0.672086	0.301392	-0.00107839	0.676527	0.784904	0.331621	0.00013287	0.87354	0.950194	0.607333	6.56056	6.39244	6.49405	0.304211	0.505525	0.277013
ILMN_1654195	GCC2	9648	6.60808	6.27416	6.42007	0.842578	0.909123	0.430178	0.00360949	0.140945	0.278636	0.142359	-0.000447457	0.525775	0.743035	0.446241															6.65362	6.40296	6.52157	0.701294	0.840513	0.460148
ILMN_1654204	DNAJC5B	85479	6.61367	6.28495	6.40114	0.370286	0.53764	0.253556	-0.00524621	0.0632274	0.150323	0.0769107	0.00101392	0.20528	0.438191	0.263519	6.44557	6.15246	6.35417	0.271292	0.443051	0.198526	-0.00517003	0.102823	0.202177	0.0854709	0.000499475	0.617132	0.819361	0.522958	6.56425	6.32565	6.46469	0.620787	0.784473	0.43004
ILMN_1654210	CD1C	911	8.3407	6.66854	7.26513	0.0731964	0.156612	0.0738878	-0.0442979	0.00553336	0.0203581	0.0104071	0.0047785	0.279862	0.528949	0.317423	7.83235	6.40935	6.95722	1.10152e-05	8.13498e-05	3.64883e-05	-0.0661481	4.15951e-06	5.10629e-05	2.15369e-05	0.00212293	0.578602	0.794367	0.507299	7.87726	6.49132	7.2171	0.529394	0.713733	0.391516
ILMN_1654217	MPP2	4355															6.47129	6.30327	6.38096	0.602494	0.741347	0.332286	5.70651e-05	0.980804	0.988669	0.418136	0.000301746	0.693899	0.862801	0.551291	6.56684	6.3362	6.48144	0.0112644	0.0439768	0.0240822
ILMN_1654246	SIRT6	51548	6.65926	6.3249	6.44211	0.158302	0.288	0.135973	-0.00586896	0.0452072	0.11533	0.0589849	0.000485548	0.560458	0.768538	0.460992	6.50848	6.34878	6.42558	0.743172	0.84047	0.376892	-0.00252722	0.244108	0.384517	0.162487	0.00032882	0.635387	0.830523	0.530017	6.55323	6.39224	6.48023	0.215073	0.400609	0.219244
ILMN_1654250	MRPL21	219927	6.72487	6.41972	6.55481	0.826566	0.900594	0.425481	0.00118817	0.676518	0.811366	0.414894	0.00104637	0.203372	0.43571	0.26205	6.61893	6.44395	6.52056	0.478362	0.643404	0.28833	0.000221122	0.925682	0.955555	0.404133	0.00117514	0.117694	0.335351	0.213887	6.69289	6.51431	6.59799	0.7626	0.877524	0.481024
ILMN_1654262	ZMAT3	64393	10.5884	7.93435	9.37436	0.000212187	0.000958798	0.000452804	0.0378635	0.14759	0.28795	0.147283	-0.0287615	2.36192e-05	0.000510987	0.000306998	8.80893	6.87217	7.74076	0.167518	0.312345	0.140034	-0.0399932	0.0789674	0.165603	0.0699751	-0.00906051	0.198653	0.45742	0.291731	9.56488	8.58951	9.1399	0.0411772	0.118412	0.0649324
ILMN_1654287	ADCY9	115	7.39382	6.79807	7.02203	2.27124e-06	1.6454e-05	7.7682e-06	-0.0222444	0.000189215	0.00113042	0.00057811	0.0027125	0.0845959	0.247888	0.148997	7.20715	6.4084	6.7816	3.79345e-07	4.11057e-06	1.84232e-06	-0.0365354	1.79737e-06	2.54302e-05	1.07273e-05	0.000554412	0.782589	0.909292	0.580827	7.52614	6.80667	7.18733	5.23384e-07	2.74752e-05	1.48437e-05
ILMN_1654289	ELK1	2002	8.57062	7.67073	7.98446	0.000259998	0.00115042	0.000542822	-0.0108178	0.124943	0.254285	0.129995	0.00392606	0.0476977	0.168885	0.101468	8.12346	7.21781	7.734	0.000280507	0.00141688	0.000635697	-0.0275199	0.000177494	0.00117536	0.000496912	0.000304356	0.884349	0.95446	0.610261	8.44194	8.09118	8.28269	0.0236511	0.0775759	0.0425577
ILMN_1654313	LOC730995	730995	6.77585	6.35177	6.56649	0.0150429	0.041226	0.0194664	-0.00596856	0.128562	0.259817	0.132856	-0.00271306	0.0128551	0.0660889	0.0396212	6.54228	6.28416	6.40701	0.603761	0.742256	0.332714	-0.00258727	0.353822	0.502339	0.211996	-0.000406502	0.649391	0.839112	0.535284	6.84697	6.48742	6.65768	0.000314393	0.00273907	0.00149812
ILMN_1654318	PTPN23	25930	7.29006	6.50084	6.96076	0.58115	0.727137	0.343245	-0.000513496	0.938451	0.969617	0.495875	-0.000826126	0.669919	0.835803	0.502881	7.24183	6.52904	6.80582	0.00534902	0.0184194	0.00825639	-0.0242094	0.00106641	0.00524864	0.00221329	0.00276495	0.196899	0.455463	0.290308	7.09708	6.75897	6.90207	0.0272204	0.086542	0.0474446
ILMN_1654319	HAPLN3	145864	6.915	6.3393	6.57078	0.864056	0.922298	0.436358	-0.0078705	0.161561	0.307755	0.157435	1.39584e-05	0.993134	0.997008	0.599944	6.57732	6.31759	6.4306	0.432843	0.60414	0.270596	-0.00461937	0.131609	0.243454	0.102929	-0.000328761	0.734753	0.885434	0.565397	8.02583	6.69982	7.15351	0.00814413	0.034095	0.0186967
ILMN_1654322	ATP1B3	483	8.38509	6.91725	7.59531	0.290906	0.452472	0.21379	-0.0401592	0.0106632	0.0354208	0.018119	0.0038126	0.385847	0.630048	0.37865	7.84249	6.74255	7.23089	0.0180981	0.0521883	0.0234147	-0.044515	0.00104375	0.0051502	0.00217398	0.00254528	0.521761	0.758785	0.48394	7.8574	7.22531	7.61004	0.935103	0.969828	0.531952
ILMN_1654324	HEYL	26508	7.12548	6.29186	6.59716	0.018312	0.0486909	0.0229928	0.0169602	0.0244427	0.0701082	0.0358473	-0.00402749	0.053845	0.183408	0.110288	6.6465	6.35025	6.46966	0.0147077	0.0437844	0.0196262	0.00906416	0.00222098	0.00950587	0.00401608	0.000883859	0.312758	0.585571	0.374051	8.25829	6.58898	7.31864	0.000115005	0.00129894	0.000709589
ILMN_1654331	HOXB4	3214	7.04695	6.61919	6.85283	0.00212814	0.00746669	0.00352603	0.0110126	0.0140987	0.044564	0.0227961	0.000640796	0.611586	0.801192	0.481148	6.98479	6.48965	6.67867	0.0356067	0.0914756	0.0410365	0.0184235	0.00181397	0.00807151	0.00340321	-0.000757238	0.664978	0.848382	0.541002	6.85994	6.55144	6.71084	0.302743	0.503676	0.276146
ILMN_1654340	UGP2	7360	7.46168	6.49567	6.80734	0.0791414	0.166886	0.0787775	0.00309675	0.728618	0.84633	0.43301	0.00578165	0.0219375	0.0973301	0.0585048	6.89836	6.39641	6.59676	0.00403002	0.0144926	0.0064861	0.0164484	0.00111188	0.0054286	0.00229133	-0.000983847	0.505773	0.74726	0.476932	6.75957	6.5815	6.67001	0.0228564	0.0755926	0.0414559
ILMN_1654357	ZNF24	7572	6.79696	6.40862	6.59876	0.0339648	0.0827199	0.0390454	0.00657072	0.1116	0.23343	0.119262	-0.000121321	0.918626	0.964936	0.581089	6.6313	6.37958	6.48975	0.473408	0.6398	0.286462	-0.00342726	0.240062	0.379856	0.160558	0.000366042	0.694167	0.862895	0.551386	6.66906	6.57756	6.62182	0.334369	0.538246	0.294686
ILMN_1654370	TESK2	10420	6.86724	6.39316	6.58532	0.00141928	0.00520999	0.00246138	-0.00999636	0.0473297	0.119659	0.061206	-0.00205991	0.146768	0.35676	0.214138	6.66133	6.39451	6.50392	0.946999	0.968284	0.435268	-0.00153461	0.646032	0.761337	0.321667	-0.000145107	0.892874	0.95769	0.612541	6.67382	6.55827	6.60492	0.0240514	0.0785821	0.0431074
ILMN_1654378	LOC642110	642110																													6.48521	6.35255	6.41359	0.968497	0.98595	0.540677
ILMN_1654385	ASB13	79754	7.558	6.62842	7.16344	8.38264e-05	0.000417829	0.000197292	0.0033452	0.736792	0.852194	0.435751	-0.00792481	0.00417041	0.0287026	0.0172036	7.31819	6.47388	6.88385	0.00509556	0.0176606	0.00791627	-0.00484397	0.641094	0.757385	0.320026	-0.00773553	0.0149636	0.0824121	0.0526166	7.47634	6.7802	7.07687	1.3404e-08	2.45142e-06	1.30401e-06
ILMN_1654386	C14ORF182	283551																													6.51695	6.33917	6.4399	0.799706	0.899055	0.492893
ILMN_1654392	KHNYN	23351	7.97367	7.24348	7.52635	0.0841374	0.175391	0.0827827	-0.00662525	0.48832	0.66394	0.339509	-0.00190464	0.492286	0.717174	0.431196	7.56878	6.83621	7.30645	0.00581151	0.0197821	0.00886581	0.000977626	0.897494	0.939305	0.396709	-0.00662314	0.00362842	0.0287258	0.0183368	7.49639	7.21986	7.36697	0.468172	0.66254	0.363059
ILMN_1654398	RGL1	23179	9.59415	8.15977	8.94165	4.86895e-05	0.000256146	0.000121032	0.0497435	0.000304231	0.00171075	0.000873895	-0.0110799	0.00159503	0.0137961	0.00828599	8.78735	7.67361	8.18086	0.000598342	0.00274366	0.00122943	-0.013294	0.249866	0.391077	0.165257	0.00660286	0.0649287	0.22913	0.146125	9.21688	8.40666	8.82514	0.0371255	0.109591	0.0600763
ILMN_1654402	IL18BP	10068	6.6634	6.29935	6.43404	0.0858473	0.178059	0.0841401	0.00070899	0.802023	0.89111	0.45671	0.000675801	0.410934	0.652031	0.391849	6.66864	6.29167	6.4378	0.165414	0.309205	0.138732	-0.0056335	0.122394	0.230729	0.0974522	0.000255062	0.82504	0.930137	0.59363	6.55779	6.44615	6.49213	0.644842	0.801432	0.439382
ILMN_1654408	TRAF7	84231															6.44889	6.26401	6.35325	0.664852	0.786688	0.352574	0.00138796	0.585691	0.713609	0.301225	-0.000987939	0.223271	0.487078	0.310893
ILMN_1654413	C10ORF108	414235	6.63194	6.24937	6.4102	0.082523	0.172721	0.0814986	-0.00350518	0.278154	0.457697	0.233971	0.00242908	0.0068156	0.0413255	0.0248413	6.61922	6.27174	6.42116	0.909474	0.946378	0.425356	0.00118495	0.694548	0.798129	0.337359	-8.33215e-05	0.931832	0.973557	0.622627	6.54841	6.41315	6.47767	0.122956	0.268481	0.147237
ILMN_1654414	ACSL3	2181	6.99495	6.41235	6.6614	0.446579	0.611239	0.288685	0.0133891	0.0126691	0.0408734	0.0208908	0.00191026	0.201841	0.434062	0.260876	6.90797	6.36181	6.54009	0.872346	0.923462	0.415202	0.00385722	0.493988	0.632903	0.267618	-0.00190966	0.287342	0.558827	0.356878	6.63322	6.45111	6.52712	0.0948399	0.221684	0.121375
ILMN_1654415	PTF1A	256297																													6.61635	6.34487	6.40869	0.41597	0.616197	0.337998
ILMN_1654421	MPHOSPH9	10198	7.47964	6.81012	7.10659	4.60473e-06	3.09345e-05	1.46169e-05	-0.0186142	0.00195245	0.00846473	0.0043223	0.00502563	0.00127737	0.01159	0.00696771	7.19727	6.57058	6.92743	0.0485479	0.118325	0.0529947	-0.0153337	0.00604719	0.0215829	0.00911497	0.00127037	0.449688	0.705498	0.450625	7.31654	6.83546	7.09174	0.00384237	0.0191216	0.0104832
ILMN_1654429	C12ORF48	55010	6.59393	6.29471	6.41681	0.0621603	0.136605	0.0645432	-0.00448008	0.120586	0.247296	0.126523	0.00201612	0.0117846	0.0618963	0.0371861															6.5206	6.40827	6.46514	0.804885	0.902595	0.494506
ILMN_1654430	LOC731170	731170																													6.52259	6.32182	6.41915	0.884024	0.944319	0.517945
ILMN_1654441	OAT	4942	9.59505	8.2625	8.83345	0.0806198	0.169436	0.0799724	-0.0379694	0.000154204	0.000943792	0.000482882	0.00254232	0.341765	0.591036	0.354997	8.91732	7.68429	8.26609	4.30715e-05	0.000271565	0.000121559	-0.0585159	1.61987e-07	3.37186e-06	1.42006e-06	0.00323604	0.243175	0.510217	0.325757	9.15404	8.48443	8.79489	0.531856	0.715854	0.392622
ILMN_1654457	TXN2	25828	7.47196	6.8766	7.14939	0.0165478	0.0447365	0.0211144	0.0175195	0.00119326	0.00554144	0.0028299	-0.00230083	0.115358	0.304071	0.182729	7.93271	6.79078	7.23461	0.00112801	0.00476957	0.00213635	0.043113	2.44381e-05	0.000221312	9.3484e-05	-0.00379961	0.169716	0.418474	0.266982	7.35234	6.78837	7.01611	0.307381	0.509088	0.278874
ILMN_1654466	PLAC4	191585															6.6799	6.29005	6.44548	0.6956	0.807789	0.362013	-0.000143645	0.968221	0.981796	0.414998	-0.000615577	0.59622	0.806655	0.514592	6.52248	6.36439	6.43621	0.237538	0.427531	0.234463
ILMN_1654473	ZP1	22917	7.15813	6.25095	6.51461	1.96124e-06	1.44175e-05	6.80786e-06	-0.0219516	0.019685	0.0587249	0.0300256	-0.00385374	0.142294	0.349218	0.2099	6.55575	6.22732	6.35871	0.0163862	0.0480439	0.021525	-0.00786487	0.0406966	0.0990986	0.0418927	-0.000793765	0.505757	0.74726	0.476925
ILMN_1654479	GML	2765															6.55847	6.25169	6.35623	0.795876	0.875661	0.393113	-0.00326223	0.347315	0.495541	0.209221	0.000333513	0.764272	0.900433	0.57505
ILMN_1654488	UTX	7403	7.73107	6.80829	7.19472	0.213574	0.361255	0.170534	-0.00501467	0.489642	0.665023	0.34009	0.00494886	0.0152832	0.0749416	0.045031	7.48415	6.78535	7.16631	0.918733	0.951927	0.427834	0.00110243	0.894399	0.936959	0.395882	0.00114764	0.667852	0.849459	0.54204	7.48318	7.00804	7.29609	0.0332305	0.100919	0.0552685
ILMN_1654493	LOC649169	649169	6.84486	6.46001	6.60528	0.616872	0.754695	0.356335	-0.00200225	0.557844	0.721282	0.368967	0.000247963	0.803165	0.909565	0.548083	6.63153	6.41803	6.52485	0.894621	0.937672	0.421337	0.00183709	0.481987	0.622762	0.263051	0.000248156	0.767955	0.902573	0.576224	6.69603	6.56756	6.61765	0.549261	0.730308	0.400327
ILMN_1654497	ATAD1	84896	9.12658	8.08151	8.55702	0.0348631	0.0844922	0.0399107	0.0263622	0.00393027	0.0152859	0.00781355	-0.000731258	0.773312	0.894155	0.538685	8.48929	7.48676	7.9961	1.32756e-05	9.63431e-05	4.30901e-05	0.0481309	2.66018e-06	3.49924e-05	1.47739e-05	-0.00593544	0.0220267	0.10904	0.0696526	8.88551	7.92481	8.47713	1.14987e-05	0.000238143	0.000129791
ILMN_1654516	TMEM120A	83862	10.0056	6.97133	8.61371	2.99812e-10	5.61507e-09	2.65145e-09	0.160189	8.85029e-11	2.95972e-09	1.51248e-09	-0.0226507	3.98129e-06	0.000127127	7.56581e-05	9.58411	7.09846	8.20713	1.26948e-06	1.19372e-05	5.35153e-06	0.107396	6.444e-06	7.34843e-05	3.09505e-05	-0.021159	0.00020428	0.00329942	0.00210003	9.06246	7.76111	8.08781	0.0289101	0.0906936	0.0497014
ILMN_1654518	LRCH4	4034	6.87715	6.43501	6.60498	0.00118513	0.00443551	0.00209603	-0.0100263	0.0194221	0.0580653	0.0296912	0.000323583	0.789477	0.902163	0.543822	6.74196	6.43351	6.56715	0.792907	0.874258	0.392222	-0.00374656	0.335328	0.483025	0.204028	7.70334e-05	0.950702	0.9811	0.627325	6.70052	6.52331	6.61755	0.65071	0.805722	0.441615
ILMN_1654522	LOC255620	255620	6.56261	6.27207	6.39483	0.165311	0.297988	0.140589	0.00803075	0.00558128	0.020498	0.0104822	-6.1592e-05	0.939286	0.97366	0.586493	6.71756	6.3566	6.45834	0.22306	0.385276	0.172746	0.00931458	0.0203828	0.0572447	0.0241691	0.00171132	0.159768	0.404482	0.257764
ILMN_1654541	ATP6V1G2	534	7.44275	6.46595	6.76749	0.0167144	0.0451013	0.0212944	-0.0210069	0.0126879	0.0409171	0.0209163	-0.00208505	0.377025	0.621951	0.374097	7.10882	6.37305	6.66684	2.03934e-05	0.000140586	6.28773e-05	-0.0362142	5.51614e-05	0.000442453	0.00018663	0.00680022	0.003554	0.0282658	0.0180606	6.75062	6.47786	6.60992	0.0619884	0.16136	0.0884929
ILMN_1654542	C5ORF21	83989	9.69049	8.73934	9.14001	0.563059	0.712394	0.336438	0.0152902	0.114126	0.23734	0.12133	0.000145884	0.958191	0.981065	0.591317	9.18186	8.15369	8.78722	9.26769e-05	0.000533843	0.000239449	0.0387179	0.000248763	0.00156336	0.000660976	-0.00724837	0.011482	0.0679933	0.0433965	9.6754	8.90942	9.33983	0.000535803	0.00411516	0.00225364
ILMN_1654543	MED6	10001	9.74368	8.86809	9.23152	0.000587233	0.00237881	0.00112342	-0.0273982	0.00108906	0.00511491	0.00261668	0.00552441	0.0126551	0.0652939	0.0391746	9.2299	8.65114	8.94042	7.79104e-06	6.01192e-05	2.69503e-05	-0.0235303	2.07931e-05	0.000193056	8.14636e-05	0.00260954	0.0775248	0.256127	0.163569	9.52178	9.18055	9.32647	0.604449	0.772704	0.423516
ILMN_1654545	CPSF1	29894	9.58896	8.48136	9.13672	0.000268648	0.0011834	0.000558806	-0.0529286	4.51537e-06	4.34628e-05	2.22222e-05	-0.00685435	0.0169004	0.080825	0.0484951	8.91284	7.85585	8.31688	0.0023765	0.00911795	0.00409041	-0.0417911	1.57201e-05	0.000152432	6.43284e-05	0.000628523	0.812005	0.923267	0.589782	9.21784	8.73909	8.94331	0.1769	0.348757	0.191123
ILMN_1654552	MRPS31	10240	9.03878	8.18255	8.58069	0.728904	0.836106	0.39507	0.000641192	0.933355	0.966631	0.494514	-0.00117042	0.600223	0.793584	0.476822	8.65027	7.9901	8.32049	7.44419e-05	0.000440214	0.000197463	0.0309172	1.15405e-05	0.000118435	5.00591e-05	-0.000532901	0.780735	0.908551	0.580249	8.81197	7.73326	8.27531	0.000345392	0.00293034	0.00160681
ILMN_1654560	TLR6	10333	6.55744	6.32001	6.40413	0.877628	0.929373	0.440195	0.00141836	0.47747	0.654503	0.3347	-0.000341243	0.556565	0.765689	0.459382															6.57118	6.4284	6.47469	0.884357	0.944332	0.518039
ILMN_1654563	EFNB1	1947	8.02867	6.50946	7.36678	6.92861e-11	1.53644e-09	7.2436e-10	0.0706217	5.9245e-06	5.51839e-05	2.81759e-05	-0.0205782	1.60301e-10	6.76055e-08	4.0402e-08	7.96871	6.66586	7.38256	8.79296e-07	8.61766e-06	3.85824e-06	0.0229546	0.106832	0.208048	0.0879201	-0.0179379	1.32317e-06	8.27896e-05	5.2908e-05	7.71278	7.12876	7.36417	0.0056217	0.0255694	0.0140013
ILMN_1654566	HSPA1L	3305	7.09705	6.49172	6.80229	6.2979e-05	0.000322673	0.000152349	0.0282206	1.3039e-07	1.91828e-06	9.76537e-07	-0.00343132	0.00650422	0.0399803	0.0239851	6.7102	6.41361	6.55378	0.121478	0.24454	0.109633	0.00784741	0.0257643	0.0691892	0.029198	-0.00158044	0.139292	0.372236	0.23722	6.69011	6.56582	6.63537	0.23861	0.429017	0.235203
ILMN_1654570	TEKT1	83659	6.72856	6.4001	6.51845	0.568269	0.71632	0.338415	-0.00689528	0.0173867	0.0529293	0.0270714	0.000146038	0.85842	0.936724	0.564503	6.72956	6.42923	6.53209	0.0502726	0.121764	0.0545467	0.0106586	0.00124926	0.00597764	0.00252272	0.000363188	0.709139	0.870701	0.556658	6.61324	6.51242	6.55428	0.661359	0.813268	0.445621
ILMN_1654571	FCHO1	23149	6.58788	6.25589	6.39875	0.000527731	0.00216628	0.00102191	0.0182595	1.49807e-06	1.65809e-05	8.46685e-06	-0.00121276	0.203653	0.436025	0.262265	6.4801	6.22662	6.37665	0.292199	0.466402	0.20892	0.00202601	0.432437	0.577203	0.243837	-0.00124906	0.124786	0.347032	0.221594
ILMN_1654583	CHD1	1105	8.35175	7.11733	7.73374	0.0444991	0.103654	0.0488828	-0.0395206	0.00120721	0.00559482	0.00285808	-0.000860133	0.797181	0.906601	0.54623	7.95256	7.09651	7.5378	0.753818	0.848373	0.380238	0.00169344	0.864744	0.917508	0.387847	-0.00300179	0.34537	0.618813	0.394602	8.43922	7.63804	8.1675	0.0833057	0.200979	0.110073
ILMN_1654586	RASA3	22821	7.51676	6.87917	7.20856	1.28575e-07	1.2578e-06	5.93408e-07	-0.0218644	0.000177057	0.0010659	0.000545231	-0.0022132	0.152346	0.365214	0.219295	7.42171	6.5525	7.07786	0.0166563	0.0487153	0.0218269	0.00372193	0.672409	0.78221	0.330295	-0.00770671	0.0034491	0.0276966	0.0176675	7.32802	6.99382	7.11918	0.0739905	0.183986	0.100906
ILMN_1654598	IQCA1	79781															7.36773	6.27893	6.45016	0.105975	0.220293	0.0986913	0.0163084	0.0421826	0.101938	0.0430794	0.00476624	0.0485797	0.188694	0.12031
ILMN_1654602	SDHALP1	255812	6.51087	6.26488	6.40047	0.256683	0.414079	0.195426	0.00571027	0.0113745	0.037416	0.0191148	-0.000616687	0.328509	0.577765	0.347358
ILMN_1654606	ZDHHC22	283576															6.68384	6.32879	6.45909	0.135665	0.266165	0.119371	0.00950642	0.00581471	0.0209071	0.00883019	6.49582e-05	0.950332	0.9811	0.627235	6.52103	6.40951	6.46943	0.935367	0.970041	0.532022
ILMN_1654609	TIGA1	114915	10.3233	8.46781	9.49766	4.45335e-06	3.00595e-05	1.41897e-05	0.0232852	0.235615	0.406166	0.207801	-0.0222791	1.22043e-05	0.000303762	0.000181964	9.33592	8.26832	8.85862	2.26779e-06	1.99445e-05	8.93986e-06	-0.00696315	0.60433	0.728199	0.307643	-0.012225	0.00219412	0.0197307	0.0125941	10.1709	9.02254	9.68248	0.000250709	0.00231524	0.00126341
ILMN_1654612	ZNF589	51385	7.61664	6.22126	6.91279	1.02385e-06	8.08499e-06	3.81417e-06	0.0488143	0.000239466	0.00139087	0.000710968	-0.0147539	3.09551e-06	0.00010352	6.20514e-05	7.42171	6.3423	6.78188	6.11945e-05	0.000370817	0.000165941	0.0537321	7.87377e-07	1.26693e-05	5.33172e-06	-0.00532216	0.0506596	0.194052	0.123813	7.18322	6.4254	6.66342	6.90525e-05	0.000886233	0.000484471
ILMN_1654613	THRA	7067	6.54601	6.30508	6.42249	0.0387498	0.0922437	0.0435726	-0.00402182	0.0861619	0.191312	0.097855	0.000566416	0.397874	0.640684	0.385037	6.94451	6.34407	6.5799	0.133175	0.262367	0.117664	0.0103103	0.0742054	0.157725	0.0666955	-0.00323605	0.0661399	0.231641	0.147865	6.5424	6.39842	6.4583	0.573288	0.750291	0.410648
ILMN_1654629	TMEM175	84286	8.66606	8.00434	8.34573	8.19508e-05	0.000409018	0.000193231	0.0288037	6.2525e-06	5.7673e-05	2.95068e-05	-0.00244061	0.132844	0.333773	0.200637	8.68592	7.8227	8.33648	0.00179848	0.00715636	0.00321038	0.0305348	8.90443e-05	0.000659899	0.000278724	-0.00450112	0.0329357	0.144651	0.0921193	8.57038	8.17123	8.37849	0.129829	0.279421	0.153193
ILMN_1654630	FAM193B	54540	6.9336	6.57352	6.76543	0.625018	0.761063	0.359302	0.0016291	0.661638	0.800556	0.409505	-0.00036912	0.733561	0.872656	0.525547	6.75419	6.4872	6.62395	0.34712	0.522848	0.234346	-0.00148444	0.630204	0.748537	0.316377	-0.000825843	0.403493	0.66987	0.427337	6.88299	6.61702	6.70782	0.151066	0.312039	0.170938
ILMN_1654634	LOC652278	652278																													6.52581	6.37651	6.42644	0.818672	0.909418	0.498752
ILMN_1654637	SETD5	55209	6.85143	6.44863	6.62486	0.180599	0.31876	0.150349	-0.0042497	0.23377	0.403886	0.206627	0.000720186	0.484479	0.711167	0.427577	6.85553	6.51665	6.67397	0.299643	0.474443	0.212507	0.00802125	0.0341123	0.086206	0.0364395	-0.00099151	0.396458	0.664077	0.423601	6.69091	6.56485	6.61503	0.819541	0.909842	0.499017
ILMN_1654653	KLC1	3831	8.72395	7.39581	7.95632	7.75237e-15	5.08797e-13	2.39346e-13	-0.0792836	3.51811e-12	1.70471e-10	8.7094e-11	0.00893474	6.4446e-05	0.00112813	0.000676374	8.28999	7.25592	7.67899	3.53086e-08	5.03237e-07	2.25708e-07	-0.0505827	4.50686e-05	0.000372274	0.000157098	0.0130516	8.29791e-06	0.000307849	0.000194502	8.68877	7.86753	8.30517	2.04174e-06	7.1565e-05	3.90492e-05
ILMN_1654671	SLMO1	10650	6.71193	6.35375	6.50709	0.476101	0.638145	0.301406	0.00459818	0.115111	0.238974	0.122131	-0.000807058	0.33383	0.583238	0.35045	6.55308	6.3153	6.42943	0.0424047	0.105658	0.0473999	-0.00641271	0.0344776	0.086941	0.0367486	0.00128045	0.167673	0.416181	0.265127	6.89827	6.68824	6.80145	0.0546596	0.146745	0.0804958
ILMN_1654685	MCTP1	79772	6.70957	6.24206	6.38759	0.00333966	0.0111179	0.00525019	0.0165827	2.00957e-06	2.14561e-05	1.09613e-05	0.000925061	0.29484	0.543832	0.326875	6.52603	6.30317	6.38974	0.387338	0.560896	0.25162	0.000794862	0.769556	0.852151	0.360547	-0.00035423	0.685812	0.85832	0.548416	7.01968	6.31209	6.57778	1.53569e-05	0.00029334	0.000160209
ILMN_1654689	ZNF197	10168	6.99173	6.69121	6.84922	0.20551	0.350753	0.165627	-0.00704206	0.0241286	0.0693556	0.0354719	-0.000821063	0.350987	0.600419	0.360161	6.81672	6.53081	6.65776	0.298429	0.473298	0.211926	-0.00181263	0.550016	0.682951	0.288564	0.000329419	0.735799	0.886074	0.565746	6.8621	6.64854	6.797	0.142375	0.298712	0.1638
ILMN_1654690	CECR5	27440	8.90574	8.35591	8.62978	0.253978	0.410888	0.193932	-0.00364075	0.459821	0.639137	0.326856	-0.00279062	0.0461682	0.16532	0.0992437	8.71619	8.0901	8.39987	0.0404779	0.10176	0.0456313	0.012046	0.0778875	0.16387	0.0692395	-0.00560512	0.00524754	0.0380433	0.024252	9.11594	8.09958	8.69321	0.00788605	0.0333077	0.0182277
ILMN_1654691	FKBP3	2287	7.29654	6.66896	7.00667	0.0816153	0.171136	0.0807724	-0.00258693	0.659071	0.798925	0.408565	0.00107979	0.526485	0.743715	0.446552	6.90767	6.55028	6.73383	0.0723075	0.163514	0.0732593	-0.00771533	0.0351578	0.0883125	0.0373224	0.000785366	0.488663	0.735206	0.469169	7.2515	6.97163	7.10432	0.0850416	0.204082	0.111774
ILMN_1654703	GPR157	80045																													6.49678	6.33197	6.40354	0.388613	0.591673	0.324142
ILMN_1654721	LOC645836	645836	6.56659	6.28052	6.39058	0.131104	0.249208	0.117499	-0.00366297	0.151563	0.293573	0.150171	0.00131366	0.0691298	0.217183	0.130444
ILMN_1654732	OSR2	116039	6.47939	6.21229	6.36939	0.793769	0.880197	0.415615	0.000358513	0.882918	0.939387	0.480635	-0.000814189	0.248251	0.493168	0.29597
ILMN_1654735	SLCO3A1	28232	7.80806	6.62782	7.22937	0.0679283	0.147137	0.0694606	-0.0222837	0.0751377	0.171879	0.0879184	-0.00471707	0.183817	0.410257	0.246525	7.23488	6.48475	6.7796	0.000807599	0.00356232	0.00159552	-0.0375597	3.41203e-05	0.00029449	0.00012426	0.0012831	0.608462	0.813453	0.519527	7.6679	6.99322	7.23235	0.898598	0.951881	0.522026
ILMN_1654737	TRIM32	22954	7.64239	7.2207	7.42226	0.235795	0.388815	0.183661	-0.00639631	0.152879	0.295307	0.151124	-0.00169027	0.185654	0.412412	0.248036	7.27488	6.74328	7.08412	0.296627	0.471211	0.21106	-0.0106352	0.0249854	0.0675053	0.0284971	-0.000110748	0.939816	0.97657	0.624629	7.57919	7.30349	7.46676	0.356888	0.56088	0.30731
ILMN_1654766	NHEDC2	133308	6.51458	6.29731	6.41393	0.132749	0.251349	0.118621	0.00224409	0.356989	0.54233	0.277312	-0.00133972	0.0530309	0.181832	0.109141															6.5976	6.39534	6.4776	0.248563	0.441847	0.241985
ILMN_1654773	CASK	8573	7.8761	7.23423	7.56524	0.0212287	0.055392	0.026168	0.0238728	0.000836304	0.00407662	0.0020849	-0.00293709	0.127161	0.324916	0.19499	7.46829	6.73784	7.09079	0.928237	0.95724	0.430355	-0.000417372	0.963371	0.979021	0.413779	-0.00115802	0.692443	0.862059	0.550771	7.56032	7.12922	7.42008	0.595418	0.765875	0.419845
ILMN_1654778	LSP1	4046	6.7333	6.35279	6.46918	0.200424	0.344176	0.162523	0.00761109	0.0375756	0.0993899	0.0508321	-0.00130043	0.207586	0.441168	0.26535	6.67062	6.32322	6.44824	0.181854	0.331506	0.1487	-0.00818722	0.0318352	0.0816388	0.034485	0.0019219	0.0964358	0.296136	0.188905	6.55156	6.3853	6.45002	0.372049	0.575719	0.315488
ILMN_1654812	UNC93B1	81622	6.55964	6.28772	6.42384	0.489441	0.650233	0.307022	0.00100551	0.668733	0.805824	0.412087	0.000903275	0.183006	0.409046	0.245853	6.59229	6.29967	6.43226	0.496765	0.658388	0.295148	-0.000626186	0.821157	0.888764	0.375642	-0.000536189	0.548022	0.774866	0.494965
ILMN_1654819	ZNF589	51385	6.99763	6.293	6.62732	0.147546	0.272723	0.128706	0.0127375	0.0849754	0.1892	0.0967987	-0.00485437	0.0180018	0.0845654	0.0507642	6.89375	6.35308	6.50948	0.22042	0.381914	0.171277	0.00921018	0.160293	0.282715	0.1195	-0.00394969	0.0497401	0.191562	0.122276	6.61793	6.45442	6.51038	0.1403	0.295479	0.16206
ILMN_1654823	MGC70863	284942	6.70544	6.36685	6.52457	0.353825	0.519939	0.245553	0.00274389	0.416379	0.599862	0.306783	-0.00110538	0.256521	0.503412	0.301791	6.52854	6.3117	6.42431	0.442353	0.613179	0.274409	-0.00193048	0.410123	0.556959	0.235024	0.000147997	0.844422	0.938169	0.599219	6.66532	6.48303	6.56663	0.015007	0.0548564	0.0300711
ILMN_1654851	FAM134A	79137	7.55804	6.87724	7.21388	0.5856	0.730645	0.344895	-0.00416343	0.571839	0.731813	0.374754	0.000323503	0.880084	0.947317	0.570621	7.32836	6.7246	7.07877	0.367459	0.54253	0.243248	-0.00349931	0.567337	0.698362	0.294774	-0.00309385	0.10799	0.318066	0.202865	7.63521	7.06113	7.25921	0.0162291	0.0582347	0.0319257
ILMN_1654855	DCX	1641																													6.53105	6.34707	6.41356	0.804857	0.902595	0.494498
ILMN_1654858	ZNF818	390963																													6.53506	6.29037	6.41933	0.796747	0.897464	0.491966
ILMN_1654861	ACO2	50	9.69568	6.59725	8.13035	0.00157505	0.00572001	0.00270177	0.126451	3.18425e-06	3.2167e-05	1.64386e-05	-0.0114608	0.0935508	0.265299	0.159313	9.57734	7.01933	7.88013	0.00430011	0.0152912	0.00685309	0.090262	0.000597035	0.00322949	0.00136515	-0.0155837	0.0341639	0.148275	0.0944705	8.32586	7.24113	7.84518	0.210126	0.394244	0.215766
ILMN_1654866	RANBP2	5903	6.76212	6.43941	6.54234	0.324377	0.489099	0.231011	0.000705595	0.828878	0.907585	0.464893	-0.000718274	0.449297	0.683769	0.41086	6.58293	6.37313	6.47191	0.321245	0.496961	0.222593	-0.0038583	0.122272	0.230561	0.0973798	-0.000562553	0.475412	0.725424	0.46296	6.70992	6.52319	6.61519	0.456185	0.651841	0.357501
ILMN_1654875	CLC	1178	6.59438	6.31775	6.4361	0.629818	0.7647	0.361037	0.00546442	0.0110949	0.0366249	0.018726	-6.43131e-07	0.999152	0.999658	0.601393	6.50749	6.36496	6.43702	0.427312	0.598944	0.268351	0.00102429	0.619768	0.7401	0.312862	5.963e-05	0.928828	0.971921	0.621868	6.55085	6.45276	6.50505	0.692333	0.83477	0.456955
ILMN_1654890	LENG8	114823	7.00514	6.5006	6.70958	0.665299	0.790789	0.373562	0.000686806	0.897806	0.947393	0.48481	-0.00217061	0.15924	0.375257	0.22548	7.1645	6.62991	6.81247	0.369768	0.544589	0.244237	-0.00708951	0.280041	0.425238	0.179513	-0.00185483	0.373035	0.643001	0.410671	6.89964	6.63993	6.76756	0.101173	0.232933	0.127472
ILMN_1654893	SCAMP2	10066	6.98103	6.56491	6.74756	0.193095	0.334668	0.158025	-0.00128202	0.786866	0.881547	0.45198	0.00227817	0.093979	0.266038	0.159792	6.85561	6.49111	6.64694	0.0827811	0.181756	0.0814429	0.00414621	0.340725	0.489115	0.206379	0.00188304	0.16977	0.418504	0.267031	7.27494	6.781	6.93263	0.337541	0.541738	0.296501
ILMN_1654899	CT47A6	728062	6.50619	6.35798	6.42658	0.834939	0.905347	0.427947	-0.000877296	0.592453	0.74832	0.383089	5.91206e-06	0.990138	0.995927	0.599219	6.57487	6.29545	6.40787	0.742382	0.840082	0.376642	0.00242737	0.383593	0.53052	0.224327	-0.000536183	0.547909	0.774866	0.494919	6.54504	6.37145	6.45934	0.905249	0.954671	0.523866
ILMN_1654915	LOC646786	646786	7.50365	6.6331	7.01505	0.00786216	0.0235193	0.011102	-0.0182332	0.0136501	0.0433857	0.0222001	0.00428419	0.0346067	0.135093	0.0810861	6.94428	6.52617	6.76466	0.638659	0.768119	0.344245	0.00122713	0.8148	0.884543	0.373821	-0.000586085	0.728474	0.882557	0.563287	7.97036	7.39693	7.61994	0.18109	0.35455	0.194359
ILMN_1654916	KIF7	374654	8.99549	7.31374	8.06168	4.21249e-08	4.63008e-07	2.18022e-07	-0.033015	0.102925	0.219416	0.112127	-0.0209825	7.94912e-05	0.00132873	0.000796627	8.50079	6.54663	7.59425	1.76277e-10	4.69544e-09	2.10366e-09	-0.0898661	2.76864e-06	3.61221e-05	1.52547e-05	-0.00715376	0.151268	0.391158	0.249503	8.09463	7.42444	7.72865	3.85405e-06	0.000113657	6.1623e-05
ILMN_1654920	HNRPH3	3189	8.93224	7.86602	8.40215	3.57176e-05	0.000194462	9.16969e-05	0.0325425	0.00740203	0.0259864	0.0132917	-0.00187658	0.580188	0.780646	0.468984	8.74247	7.58628	8.13897	0.000230612	0.00119542	0.000535758	0.0157479	0.171824	0.297883	0.125905	0.00643966	0.0701605	0.240782	0.153577	9.17619	8.699	8.96531	0.181156	0.354618	0.194409
ILMN_1654939	TMED2	10959	12.231	10.2176	11.0833	0.00127217	0.00472877	0.002233	-0.0475841	0.00459592	0.0174127	0.00890516	0.014967	0.000606083	0.00653239	0.00390926	11.346	9.92849	10.6202	0.0263209	0.0713574	0.032	-0.0269089	0.0734828	0.156658	0.0661984	0.0094833	0.0368607	0.155766	0.099491	11.1579	10.7488	10.9336	0.371513	0.575417	0.315203
ILMN_1654945	DNMT3A	1788	6.4982	6.29531	6.39171	0.174326	0.310504	0.146395	-0.000140243	0.945554	0.973323	0.49776	0.000257612	0.667253	0.834025	0.501884
ILMN_1654979	EPHA6	285220	6.49419	6.30805	6.41015	0.24288	0.397767	0.187711	-0.00134886	0.519407	0.689897	0.352864	0.00022044	0.717647	0.863892	0.520075															6.53915	6.37008	6.47125	0.712779	0.847458	0.464186
ILMN_1655011	SERF1B	728492	8.15363	7.12732	7.65004	0.00312703	0.0104944	0.00495515	0.0110746	0.272868	0.451313	0.230813	0.00611334	0.0318301	0.126975	0.0763541	8.0503	6.86975	7.46805	4.91913e-05	0.000304923	0.000136814	-0.0407554	6.086e-05	0.00048126	0.00020255	0.0062859	0.0206214	0.104137	0.0664579	8.79124	7.97639	8.38062	0.000839618	0.00585721	0.00320574
ILMN_1655026	LOC647979	647979	6.57891	6.2333	6.37789	0.408053	0.574493	0.271253	-0.00293406	0.249515	0.423117	0.216495	0.000477397	0.516816	0.736082	0.442276															6.53746	6.3733	6.44879	0.617978	0.782574	0.428929
ILMN_1655039	SLC27A4	10999															7.14503	6.24965	6.62872	0.309014	0.484144	0.21694	0.018602	0.01705	0.0495051	0.0209128	0.000114718	0.961802	0.985657	0.630035	6.54825	6.37472	6.46559	0.642886	0.80006	0.438634
ILMN_1655046	NUTF2	10204	8.84731	7.82695	8.28132	0.000139767	0.000662309	0.000312536	-0.0148081	0.147446	0.287791	0.147178	0.00393405	0.177089	0.401062	0.24089	8.05705	7.29196	7.6836	0.0250727	0.0685221	0.0307286	-0.0111293	0.159178	0.281122	0.11887	0.00251423	0.3117	0.584282	0.373353	8.83313	8.24551	8.49667	0.235764	0.425258	0.23326
ILMN_1655051	FAM86B1	85002	6.83233	6.36486	6.61129	0.615653	0.753689	0.355889	0.000101301	0.98423	0.992406	0.507781	-0.00107365	0.471413	0.701309	0.421396	6.72961	6.37855	6.53232	0.723169	0.825815	0.370506	-0.00423584	0.335316	0.483025	0.204023	-0.000674639	0.631213	0.827629	0.528422	6.69864	6.50578	6.61387	0.383458	0.587849	0.321479
ILMN_1655052	TRNT1	51095	6.62982	6.31108	6.44333	0.21742	0.366372	0.172853	-0.000272869	0.909582	0.953797	0.488066	0.000638625	0.360292	0.60818	0.365247	6.56262	6.32313	6.45346	0.241338	0.407728	0.182823	-0.00189499	0.512509	0.650151	0.274691	-0.00165605	0.0673799	0.234254	0.14964	6.63736	6.45752	6.50805	0.745822	0.866883	0.475473
ILMN_1655068	TOM1L2	146691	8.06915	6.38292	7.00598	1.83259e-08	2.19776e-07	1.03817e-07	-0.0279245	0.0723	0.166842	0.0853174	0.0112848	0.00822827	0.0475611	0.0285523	7.48486	6.49356	6.85515	0.00202942	0.00795219	0.00356674	0.0195916	0.109103	0.211236	0.0892976	0.00648761	0.0844402	0.271532	0.173275	7.53594	6.94884	7.18746	0.00117699	0.00765247	0.00418833
ILMN_1655077	PRDM1	639	7.92723	6.36417	6.90863	5.5255e-11	1.25773e-09	5.91789e-10	-0.0759064	2.4686e-09	5.81211e-08	2.96981e-08	0.0140723	1.8144e-08	1.91301e-06	1.12955e-06	7.61516	6.23406	6.73128	7.27981e-13	4.05541e-11	1.81002e-11	-0.0679402	4.1066e-07	7.22015e-06	3.05212e-06	0.0134829	2.35638e-06	0.000126321	7.98844e-05	7.49523	6.82691	7.06772	0.00120648	0.00778835	0.00427075
ILMN_1655093	LOC727773	727773	6.59971	6.34772	6.45298	0.445297	0.610106	0.28812	0.0022647	0.343296	0.528616	0.270203	-0.00136717	0.0436892	0.159095	0.095538	6.47319	6.3318	6.39418	0.608391	0.746013	0.334274	-0.00150047	0.437253	0.58169	0.245702	-0.000304949	0.623904	0.823388	0.525603	6.61407	6.37964	6.51096	0.0211288	0.0712539	0.0390691
ILMN_1655095	CNGA4	1262															6.49897	6.25925	6.38255	0.278614	0.451573	0.202222	-0.0010973	0.680304	0.787501	0.332832	0.00137033	0.103006	0.308669	0.196959	6.5363	6.38576	6.44744	0.872637	0.937321	0.514707
ILMN_1655117	WDR19	57728	9.75479	8.05117	9.11073	3.35206e-09	4.89358e-08	2.30016e-08	0.0207648	0.271167	0.449523	0.229789	-0.0206646	2.9504e-05	0.000604808	0.000362951	9.03019	7.85802	8.55311	2.84728e-08	4.15301e-07	1.86207e-07	0.0250983	0.0580349	0.130588	0.0551215	-0.0138797	0.00015767	0.00270421	0.00172464	9.13635	8.40599	8.74905	0.000138781	0.00148607	0.000814402
ILMN_1655126	PI4KAP2	375133	8.28009	6.84536	7.46267	0.39198	0.559198	0.263783	0.00749826	0.620803	0.770388	0.394194	-0.00351251	0.424577	0.663737	0.398789	7.3895	6.65411	7.02206	0.885465	0.93194	0.418831	-0.0105554	0.228591	0.366845	0.154988	-0.000569948	0.838274	0.935169	0.597463	7.52285	6.97159	7.21983	0.00258665	0.0141384	0.00773769
ILMN_1655136	FLJ31813	326332	6.52968	6.31369	6.40785	0.471369	0.634041	0.299403	-0.00276665	0.201852	0.362624	0.185487	-0.000447717	0.473982	0.703268	0.422624	6.91837	6.33019	6.45368	0.3581	0.533389	0.239195	0.0109561	0.0235366	0.0643239	0.0271692	0.000504167	0.735587	0.885994	0.565676
ILMN_1655137	ZCCHC11	23318	8.49341	7.66132	8.0394	4.79037e-05	0.000252771	0.000119274	-0.0279408	0.000246855	0.00142978	0.000729957	-0.000803539	0.695329	0.851751	0.512186	8.08164	7.155	7.69835	0.0326066	0.0852463	0.0381875	-0.0256364	0.00309507	0.012488	0.00526965	-1.88833e-05	0.994186	0.998162	0.63772	7.89983	7.51996	7.68717	0.892628	0.948707	0.520363
ILMN_1655151	LOC729639	729639	6.7478	6.37734	6.53323	7.00596e-05	0.000355196	0.00016763	-0.0127813	0.00182629	0.00798465	0.00407956	0.00329242	0.00207928	0.0168279	0.0101236	6.74695	6.40519	6.54282	0.873398	0.924255	0.415495	-0.00333132	0.368477	0.51675	0.21814	-0.00106616	0.366173	0.637509	0.406779	6.76949	6.52816	6.62768	0.0862065	0.206245	0.112905
ILMN_1655154	PTBP1	5725	11.2913	9.9872	10.5722	6.11066e-13	2.33106e-11	1.09974e-11	-0.0647402	2.94098e-09	6.786e-08	3.47154e-08	0.0105067	3.57187e-06	0.000116541	6.95004e-05	11.0577	9.77263	10.2869	6.39502e-11	1.96606e-09	8.76008e-10	-0.0649892	1.2599e-07	2.73462e-06	1.1535e-06	0.0119627	3.37338e-06	0.000164701	0.000103893	11.2964	10.8859	11.1173	0.000419508	0.00340623	0.001865
ILMN_1655155	PRPS1L1	221823	6.67329	6.29072	6.39696	0.301794	0.464804	0.219486	0.00811805	0.00643494	0.0231136	0.0118138	7.05348e-05	0.932492	0.97116	0.584731															6.56073	6.38568	6.48734	0.000206808	0.00200183	0.00109511
ILMN_1655163	STK24	8428	12.2268	10.2756	10.9955	4.7571e-07	4.0637e-06	1.91774e-06	-0.0760807	2.77423e-07	3.71441e-06	1.89287e-06	0.0109767	0.0015702	0.0136272	0.00818749	10.815	9.99692	10.3815	0.480694	0.645078	0.289205	-0.013441	0.197833	0.330169	0.139575	0.00517267	0.111149	0.323708	0.206502	11.131	10.6612	10.8635	0.0372883	0.10995	0.0602759
ILMN_1655165	RNF138	51444	7.37283	6.3571	6.77492	0.410884	0.577545	0.272567	-0.0125815	0.104371	0.221731	0.113304	0.00302029	0.170041	0.390492	0.234812	7.01063	6.40166	6.67527	0.467829	0.635049	0.284341	-0.00994803	0.148225	0.266498	0.112632	0.000397254	0.855414	0.943571	0.602321	6.97976	6.54731	6.75225	0.211947	0.396531	0.217053
ILMN_1655167	ZNF502	91392	7.0849	6.67138	6.82206	0.761349	0.8593	0.405524	-0.00166685	0.667701	0.805277	0.411712	-0.000596266	0.597735	0.791979	0.475863	6.78842	6.45804	6.62505	0.00341558	0.0125387	0.00562394	-0.00710929	0.0788836	0.165525	0.0699183	-0.0010417	0.410228	0.674805	0.430852	6.8782	6.52297	6.77097	0.00151508	0.00934175	0.00512048
ILMN_1655177	PIK4CA	5297	9.42599	8.83962	9.13182	0.0236533	0.0608816	0.0287436	-0.00159082	0.794397	0.886321	0.45434	-0.00152335	0.390124	0.633353	0.380898	9.29983	8.85291	9.05959	0.311533	0.486331	0.218116	0.000147394	0.9764	0.986451	0.417041	0.00033892	0.833019	0.933259	0.595949	9.56093	9.1637	9.32359	6.4254e-05	0.000839857	0.000459235
ILMN_1655190	LOC649044	649044	6.9215	6.49325	6.67453	0.419571	0.586324	0.276567	-0.00254812	0.537809	0.704924	0.36061	0.00203822	0.0849964	0.248486	0.149457	6.92649	6.48699	6.68967	0.941239	0.964613	0.433769	0.000229328	0.963125	0.978862	0.413717	-0.000724042	0.650511	0.839644	0.5357	6.8343	6.57542	6.67914	0.539926	0.722416	0.396219
ILMN_1655191	CASZ1	54897	7.16573	6.25836	6.61072	1.79827e-05	0.00010501	4.95892e-05	0.0405526	7.35129e-07	8.80685e-06	4.49693e-06	-0.00559861	0.00437211	0.0297759	0.0178222	7.30894	6.29723	6.66565	5.57263e-06	4.43793e-05	1.99071e-05	0.0415206	0.000126768	0.000889127	0.000375855	-0.0108319	5.22943e-05	0.00121235	0.0007701	6.64715	6.32333	6.42409	0.0319022	0.0978467	0.0535917
ILMN_1655194	PHF17	79960	7.45664	6.82284	7.08838	0.245953	0.401248	0.189449	-0.00751457	0.211791	0.376118	0.192236	0.00123362	0.477049	0.70541	0.424082	7.28607	6.78859	7.04004	0.273078	0.445204	0.199433	0.00463877	0.43811	0.582276	0.246032	-0.00296339	0.114874	0.330183	0.210722	7.19802	6.90018	7.02275	0.840319	0.919728	0.505277
ILMN_1655195	SMA4	11039	7.06132	6.55606	6.77674	0.00531043	0.0166975	0.0078897	0.00282331	0.596002	0.751021	0.384501	-0.00254515	0.0953666	0.268631	0.161334	6.69715	6.32815	6.54399	0.261718	0.4323	0.193602	-0.00736095	0.04651	0.110015	0.0464773	0.000475261	0.680156	0.855447	0.546428	6.95349	6.67282	6.8058	0.293293	0.493456	0.2705
ILMN_1655196	FLJ21767	401331	6.54341	6.28176	6.38264	0.707625	0.820417	0.388011	-0.00207752	0.37834	0.563513	0.288246	0.000231881	0.735015	0.873239	0.526041
ILMN_1655206	ZBTB34	403341	8.15959	7.24119	7.66222	0.0680943	0.147413	0.0696	0.0238625	0.00813513	0.0282552	0.0144201	-0.00197531	0.432338	0.670366	0.402649	7.63452	6.82284	7.31345	0.0322963	0.0846007	0.0378913	0.014385	0.108295	0.210073	0.0888034	-0.00547764	0.0447838	0.178329	0.113832	7.89888	7.29096	7.57762	6.64685e-05	0.000860863	0.000470997
ILMN_1655225	C19ORF25	148223	6.98586	6.5274	6.76943	0.288241	0.449524	0.212401	0.000295565	0.941203	0.971093	0.496607	-1.43587e-05	0.990203	0.995927	0.599234	6.8827	6.52623	6.68109	0.767098	0.857215	0.384362	0.00335144	0.40037	0.546839	0.231081	0.00139191	0.271494	0.541176	0.345668	6.93552	6.75619	6.85262	0.28078	0.479554	0.26283
ILMN_1655229	SLC7A11	23657	7.18036	6.25943	6.61329	6.67187e-10	1.14503e-08	5.40029e-09	-0.0440068	5.40978e-09	1.1601e-07	5.91523e-08	0.00755289	1.37731e-06	5.42678e-05	3.24965e-05	6.80825	6.28943	6.44983	8.23636e-09	1.38918e-07	6.21963e-08	-0.021408	0.000233847	0.00148493	0.000627562	0.00609324	2.18316e-05	0.000634602	0.000403894	6.6165	6.43326	6.52223	0.321383	0.524188	0.287133
ILMN_1655230	GPATC4	54865																													6.52901	6.39107	6.43783	0.767832	0.880595	0.482731
ILMN_1655241	PURG	29942																													6.52096	6.36661	6.44302	0.605055	0.7733	0.42376
ILMN_1655245	MDM1	56890	6.77261	6.48023	6.60868	0.0673446	0.146039	0.0689696	0.00934979	0.0020658	0.00886499	0.00453669	-0.000326756	0.696283	0.852237	0.512528	6.72832	6.33258	6.49681	0.896695	0.938793	0.421901	-0.00216649	0.608021	0.731173	0.308899	-0.0014056	0.297046	0.569153	0.363584	6.76095	6.51029	6.59781	0.0232824	0.0767103	0.0420474
ILMN_1655296	UTRN	7402	6.9242	6.47996	6.67936	0.329641	0.494874	0.23363	0.00663008	0.151162	0.293073	0.149882	-0.000910492	0.492982	0.717586	0.431516	6.60598	6.36625	6.50315	0.785068	0.869598	0.389856	0.000709902	0.777991	0.858373	0.363064	-0.000809985	0.315544	0.588706	0.375881	6.93348	6.54942	6.74707	0.00196345	0.0114026	0.0062452
ILMN_1655307	FAM136A	84908	8.77565	8.03027	8.35442	0.0139827	0.038693	0.0182806	-0.0152113	0.0344563	0.0927111	0.0474237	-0.00109168	0.592768	0.789537	0.473937	8.26404	7.73403	8.00035	0.216945	0.3776	0.169328	0.0103773	0.0985576	0.196031	0.0828112	-0.00155361	0.430248	0.691029	0.441081	8.73504	7.78854	8.30068	0.00589676	0.0265015	0.0145223
ILMN_1655311	LOC145853	145853	9.46725	7.8561	8.8377	4.96694e-10	8.83037e-09	4.1613e-09	0.0749722	3.9492e-07	5.10437e-06	2.60054e-06	-0.00716268	0.0469461	0.16729	0.100381	8.99279	7.73785	8.5704	3.87111e-08	5.47343e-07	2.45133e-07	0.0476912	0.00131774	0.00625061	0.00263578	-0.0118673	0.0035469	0.0282481	0.0180342	9.22848	7.88983	8.66098	1.01284e-09	4.17621e-07	2.26189e-07
ILMN_1655316	PSMC6	5706	10.1326	9.17888	9.5858	8.66433e-05	0.000430739	0.000203364	-0.0188584	0.0506302	0.126334	0.0645949	0.00738272	0.00498238	0.0327755	0.019608	9.45866	8.60181	8.94318	1.75401e-07	2.07793e-06	9.3139e-07	-0.00992399	0.329241	0.476185	0.201351	0.0111953	9.23226e-05	0.00184587	0.00117574	9.73456	9.01065	9.42131	0.227509	0.415549	0.227769
ILMN_1655329	RIOK2	55781	8.76572	7.56334	8.12786	0.000296988	0.001292	0.000610396	-0.0437114	3.08789e-06	3.12828e-05	1.59988e-05	0.00228703	0.337593	0.587299	0.352618	8.13563	7.1495	7.67939	8.4447e-05	0.000492823	0.000220745	-0.0344483	1.3182e-05	0.000132229	5.58102e-05	0.00235701	0.268627	0.53872	0.343739	8.42845	8.04789	8.25516	0.148337	0.308199	0.168722
ILMN_1655340	RNF181	51255	9.94542	8.6433	9.26838	0.00155631	0.00565892	0.00267309	-0.00702651	0.585643	0.743295	0.38036	0.00606373	0.10074	0.278295	0.167163	9.2427	8.54314	8.79891	1.04067e-07	1.31772e-06	5.89793e-07	-0.017814	0.0287355	0.0752824	0.0317946	0.006676	0.00456831	0.0342479	0.0218399	9.9927	9.47814	9.78114	0.00611261	0.0272395	0.0149348
ILMN_1655341	PLAC8L1	153770	6.55248	6.26224	6.39907	0.0568664	0.126981	0.0599401	0.00178245	0.491055	0.666068	0.340709	-0.00123698	0.0952224	0.268357	0.161175
ILMN_1655347	SCGB1A1	7356	6.5003	6.31977	6.39603	0.838724	0.907221	0.429054	-0.00343366	0.0869393	0.19264	0.0985437	0.000283441	0.622227	0.807341	0.485125															6.50839	6.38066	6.45185	0.86827	0.935422	0.513454
ILMN_1655348	GPR1	2825	8.08632	6.53429	7.06903	1.11427e-05	6.84182e-05	3.2303e-05	0.00352444	0.818181	0.901028	0.461663	0.0165139	4.91762e-05	0.000909042	0.000545387	7.00983	6.33056	6.47354	3.08536e-07	3.44296e-06	1.53993e-06	-0.0215147	0.00396777	0.0152975	0.00646164	0.00709992	0.000439924	0.00591444	0.00375559	7.46195	6.58029	6.9592	0.526106	0.7109	0.390033
ILMN_1655365	C2ORF77	129881	6.60164	6.31072	6.44078	0.304629	0.467936	0.220959	0.00111986	0.685292	0.817917	0.418025	0.000638427	0.426558	0.665372	0.399781															6.69818	6.42469	6.49111	0.374375	0.578028	0.31672
ILMN_1655377	MRPS22	56945	9.79531	8.96972	9.40859	6.43022e-06	4.19364e-05	1.97801e-05	0.00262358	0.724296	0.843797	0.43155	0.000605931	0.779824	0.897926	0.540768	9.39557	8.80275	9.12918	1.35942e-07	1.66026e-06	7.43817e-07	0.0127377	0.0736744	0.156894	0.0663304	0.00185409	0.404065	0.670188	0.427638	9.65695	9.10654	9.32347	0.00368138	0.0185073	0.0101485
ILMN_1655403	LOC730083	730083	6.55139	6.31713	6.44333	0.412216	0.578887	0.273184	0.00097531	0.68386	0.816816	0.417516	-0.000560012	0.421085	0.660454	0.397031	6.48888	6.27092	6.37292	0.700564	0.811204	0.363504	0.00338073	0.227898	0.36605	0.154647	0.000123204	0.890557	0.956727	0.611924	6.55197	6.31368	6.43054	0.832622	0.916345	0.502976
ILMN_1655405	SCARF2	91179	7.68383	6.72424	7.20737	3.09563e-05	0.00017066	8.06083e-05	-0.0369792	4.24879e-06	4.12983e-05	2.10948e-05	-0.000160165	0.938197	0.973373	0.586212	7.50214	6.47958	6.96137	4.86591e-07	5.12434e-06	2.29768e-06	-0.040828	7.82094e-06	8.58372e-05	3.62232e-05	0.00126795	0.60607	0.811797	0.518571	8.91086	7.14688	8.01306	0.00593301	0.0266328	0.0145921
ILMN_1655418	CAPNS1	826	10.6795	8.99398	9.91107	0.504062	0.663095	0.313095	-0.0174404	0.288932	0.469911	0.240303	0.00222573	0.640112	0.817484	0.49165	10.1777	8.89313	9.39664	0.00362378	0.0132075	0.00592027	-0.0452806	0.000403638	0.00234596	0.000991203	0.00698904	0.0508438	0.194472	0.124119	10.9236	9.58927	10.2225	0.000171454	0.00174909	0.000955562
ILMN_1655421	LOC338586	338586																													6.55831	6.36483	6.43588	0.0434179	0.123403	0.0676075
ILMN_1655422	RPL17	6139	9.60137	7.11217	8.36729	0.115303	0.225168	0.106369	-0.0138071	0.567036	0.728343	0.37278	-0.0156143	0.0218558	0.0970639	0.0583473	8.53023	6.96695	7.72433	0.496583	0.658244	0.295082	-0.0344506	0.0836713	0.173156	0.0731253	-0.0059686	0.336553	0.609994	0.389229	8.5824	7.50087	8.14494	0.013167	0.0495355	0.0271562
ILMN_1655426	KLK3	354	6.60902	6.33604	6.46371	0.657766	0.785443	0.370946	0.00344479	0.237208	0.408142	0.20881	0.000261949	0.756121	0.88494	0.533094	6.9157	6.36852	6.5439	0.496313	0.657968	0.294983	0.00184645	0.715007	0.813144	0.343776	-0.000226397	0.889538	0.956403	0.611652	6.58078	6.43111	6.49257	0.474171	0.667075	0.365796
ILMN_1655429	TNFAIP1	7126	9.44505	7.93846	8.56737	0.17634	0.313257	0.147671	-0.024613	0.0430189	0.110714	0.0566535	0.00213487	0.536875	0.750141	0.451063	8.57062	7.63578	8.14815	0.0717449	0.162517	0.0728083	-0.0199912	0.0390015	0.0958682	0.0405226	0.00291695	0.328795	0.601815	0.384392	9.23788	8.63181	9.01713	0.000703135	0.00509936	0.00279408
ILMN_1655433	BCKDHB	594	8.71766	7.09528	7.84585	1.26316e-15	1.06545e-13	5.017e-14	0.109757	2.55075e-16	3.88358e-14	1.95425e-14	-0.0104685	2.61717e-06	9.01715e-05	5.42468e-05	8.22309	6.86146	7.44074	1.71165e-08	2.64062e-07	1.18433e-07	0.0762123	3.98864e-08	1.04039e-06	4.39928e-07	-0.0119358	5.65721e-05	0.00127863	0.000816686	7.93509	6.92675	7.20418	0.00419448	0.0204213	0.0111921
ILMN_1655444	LOC728492	728492	9.483	8.62358	9.04488	9.24212e-09	1.2e-07	5.66389e-08	0.000324981	0.969873	0.985371	0.504108	0.00932068	4.39391e-05	0.000830431	0.000497558	9.24529	8.41098	8.79876	1.44246e-10	3.94567e-09	1.7636e-09	-0.0481608	9.41062e-07	1.46292e-05	6.17834e-06	0.0107549	1.28144e-07	1.61822e-05	1.02207e-05	10.1187	9.33335	9.77786	0.0188366	0.0654075	0.0358096
ILMN_1655469	TSPAN3	10099	10.278	6.9274	8.64947	9.00998e-05	0.000446169	0.000210769	0.151981	1.06019e-07	1.58846e-06	8.11989e-07	-0.0174969	0.00953988	0.0528616	0.0317753	9.52474	6.64747	7.81376	0.251678	0.419795	0.188338	0.0614366	0.0438322	0.105055	0.0443835	-0.0129462	0.165509	0.413163	0.26314	9.22746	7.68925	8.5503	0.000433798	0.00349101	0.0019133
ILMN_1655479	LOC642660	642660															6.72716	6.34935	6.48322	0.836252	0.900396	0.40498	-0.00177176	0.645924	0.761279	0.321632	-6.1842e-05	0.960326	0.984789	0.629677
ILMN_1655482	TRIM27	5987	7.06621	6.47016	6.75298	0.863452	0.922061	0.436186	-0.00717706	0.20978	0.373357	0.190881	-0.00198885	0.225303	0.464559	0.279111	6.80963	6.41656	6.58837	0.0471286	0.115274	0.0517043	-0.0138299	0.00288579	0.0118111	0.00497724	0.000400071	0.772907	0.904893	0.577793	7.02466	6.78531	6.87435	0.362105	0.565631	0.310153
ILMN_1655485	C1ORF124	83932	7.8814	7.10768	7.4045	0.0628169	0.137835	0.0651085	-0.013189	0.0474844	0.119993	0.0613664	0.00515477	0.00439837	0.02991	0.0179017	7.40714	6.91875	7.16599	0.806389	0.881934	0.396248	0.00392779	0.507698	0.646122	0.272868	-0.00119506	0.529292	0.763658	0.487162	7.6244	7.24837	7.47426	0.192024	0.369451	0.202607
ILMN_1655497	EIF4B	1975	11.8603	10.6939	11.4416	2.23586e-08	2.63286e-07	1.24275e-07	0.0154526	0.191402	0.349755	0.178464	-0.0158636	3.92746e-08	3.40091e-06	2.0376e-06	11.2893	10.2723	10.7526	0.00148554	0.00606033	0.00271804	-0.0193193	0.11615	0.221721	0.0936775	-0.00993732	0.00638022	0.0440687	0.0281236	11.1724	10.8153	10.9887	0.184397	0.359011	0.196884
ILMN_1655498	FLJ25404	146378	6.55852	6.30912	6.42498	0.369487	0.536935	0.253172	-0.00368748	0.150798	0.292676	0.149618	0.000187596	0.799923	0.90795	0.547081	6.60714	6.34005	6.44679	0.699691	0.810677	0.363243	-0.000868334	0.756655	0.843237	0.356659	0.00125197	0.159462	0.404002	0.257472	6.68927	6.44263	6.52371	0.357637	0.561513	0.30772
ILMN_1655504	IFT81	28981	6.91041	6.41252	6.59392	2.73978e-08	3.15928e-07	1.49091e-07	-0.0209792	1.7376e-05	0.000141481	7.24033e-05	0.00418888	0.000418545	0.00486572	0.00291874	6.90388	6.39241	6.60804	0.203572	0.360329	0.161663	-0.0107528	0.0308663	0.079556	0.0336375	0.00216724	0.153257	0.394057	0.251469	6.72956	6.5661	6.6419	0.485673	0.676085	0.371184
ILMN_1655509	ASAH1	427	6.5381	6.38344	6.44243	0.724941	0.833281	0.393767	0.00113988	0.534246	0.702099	0.359117	0.0009943	0.057506	0.191889	0.11536	6.55939	6.34548	6.43205	0.345687	0.521478	0.233705	0.00436123	0.0900362	0.182936	0.077321	0.000255762	0.75265	0.894846	0.571301	6.54345	6.44159	6.49381	0.742308	0.865003	0.474295
ILMN_1655519	LOC645651	645651															6.59832	6.30359	6.39976	0.0348649	0.0899053	0.04032	0.00711374	0.0134667	0.040982	0.0173234	-0.00112282	0.197112	0.455545	0.290482
ILMN_1655521	DMRTA1	63951	6.91956	6.31049	6.48075	4.79822e-11	1.10826e-09	5.21937e-10	0.0347324	2.67854e-12	1.36163e-10	6.90223e-11	0.0046437	4.83211e-07	2.39753e-05	1.42832e-05	6.82158	6.33188	6.55479	1.88284e-05	0.000130983	5.85835e-05	0.0260457	3.45312e-07	6.24526e-06	2.64031e-06	-0.0026355	0.0356437	0.15225	0.0972335	6.5746	6.38441	6.45462	0.295696	0.495991	0.271948
ILMN_1655525	FLCN	201163	6.74276	6.38128	6.55709	0.125931	0.241594	0.113925	-0.00750285	0.0422491	0.10919	0.0558394	-0.000440369	0.675336	0.838953	0.504894	6.74114	6.39408	6.57876	0.446455	0.617013	0.276036	-0.00171683	0.695347	0.798747	0.337611	0.00128263	0.360698	0.632934	0.403639	6.71625	6.49646	6.60081	0.0735815	0.183271	0.100501
ILMN_1655537	ING1	3621	6.55283	6.32358	6.43891	0.47925	0.64097	0.302732	0.0021107	0.328066	0.512732	0.262155	0.00124999	0.0409914	0.152067	0.0913568	6.80732	6.34523	6.52393	0.152688	0.291532	0.130677	0.00180921	0.68392	0.790045	0.333988	-0.00254558	0.0673679	0.234254	0.149623	6.55448	6.39279	6.47124	0.916026	0.960561	0.526817
ILMN_1655545	ZMYND12	84217	7.01562	6.38066	6.64106	0.00166793	0.00602275	0.00284283	-0.00201107	0.723862	0.84368	0.431403	-0.0032739	0.0433224	0.158316	0.0949787	6.90255	6.46709	6.62303	0.0206058	0.0582495	0.026118	0.0119382	0.00820364	0.0276164	0.0116759	-0.000866459	0.52644	0.761743	0.485948	6.81518	6.55651	6.69738	0.00637752	0.0281544	0.0154321
ILMN_1655557	INTS6	26512	9.50721	7.91889	8.49948	0.00744455	0.0224173	0.0105896	-0.0102602	0.456095	0.635823	0.32519	0.00959821	0.0129207	0.0662589	0.0397668	8.70394	7.8014	8.23091	0.204322	0.361356	0.162099	-0.0100087	0.323204	0.470743	0.198746	0.00687401	0.0269219	0.125691	0.0802169	9.05477	8.42246	8.74381	0.0746135	0.185191	0.101529
ILMN_1655561	ARPC3	10094	10.5025	8.05924	9.28336	0.307074	0.470454	0.222224	-0.030919	0.184226	0.339666	0.173519	0.00629411	0.346695	0.596204	0.357773	9.75597	7.42774	8.50857	0.000846938	0.00370748	0.0016623	-0.101825	0.000195762	0.00128044	0.000540403	0.015821	0.0351427	0.150836	0.0963064	10.1608	9.01222	9.73759	0.0477212	0.132755	0.0726847
ILMN_1655563	KIAA0427	9811	8.28705	6.6243	7.45744	0.0802382	0.168823	0.0796648	0.033332	0.00627261	0.0226032	0.0115603	0.00315028	0.352448	0.601743	0.360968	7.66402	6.76643	7.16806	0.00589617	0.0200383	0.00897584	0.03462	0.000127025	0.000890344	0.00037649	0.00237337	0.350272	0.623741	0.397534	8.26357	7.46096	7.73016	0.0909318	0.214472	0.117516
ILMN_1655572	C6ORF59	79992	6.61526	6.2779	6.42235	0.0143822	0.0396779	0.0187303	-0.00345619	0.246578	0.419981	0.214671	-0.00018368	0.831594	0.92339	0.556683	6.46493	6.21022	6.33883	0.152975	0.291939	0.130862	-0.00680208	0.0251387	0.0678078	0.0286358	0.00104706	0.26037	0.529779	0.338074	6.61238	6.37722	6.48316	0.00197447	0.0114607	0.0062719
ILMN_1655577	TIAM1	7074	6.6167	6.36708	6.46315	0.179148	0.317232	0.149441	-0.00400436	0.0990978	0.212991	0.108972	-0.00086548	0.21068	0.445285	0.267784	6.54125	6.30023	6.39885	0.0821157	0.180582	0.0809274	-0.00469562	0.0741571	0.157699	0.0666624	0.00154839	0.0533822	0.200946	0.128291
ILMN_1655595	SERPINE2	5270	13.5117	10.2561	12.1109	3.65163e-07	3.20348e-06	1.51158e-06	-0.0497572	0.140279	0.277608	0.141859	0.0373725	1.98146e-05	0.000446347	0.000268182	12.4711	9.36913	11.3872	8.70813e-08	1.12536e-06	5.04329e-07	-0.024045	0.554149	0.686739	0.290057	0.0547376	1.80968e-07	2.06495e-05	1.3074e-05	13.2283	11.139	12.5212	0.0292305	0.0914707	0.0501224
ILMN_1655608	KLHL18	23276	7.08655	6.56817	6.83812	0.00990295	0.0286788	0.0135383	0.0116658	0.0363363	0.0967763	0.0494875	-0.000761884	0.630309	0.812237	0.488098	6.94413	6.48196	6.71362	0.65811	0.781669	0.350456	0.00140119	0.789568	0.866932	0.366487	-0.00171831	0.305846	0.578761	0.369498	7.0561	6.78919	6.91038	0.000424965	0.00343945	0.00188353
ILMN_1655610	RET	5979	7.10229	6.29317	6.53541	6.00202e-13	2.29731e-11	1.0828e-11	0.0512622	1.25042e-12	7.03139e-11	3.55578e-11	0.00644245	1.65271e-06	6.32584e-05	3.77557e-05	7.39621	6.28643	6.60092	6.91819e-06	5.40881e-05	2.42329e-05	0.052321	3.98875e-08	1.04039e-06	4.39938e-07	0.00411853	0.0689758	0.238045	0.151914	6.54119	6.4059	6.48429	0.224159	0.411485	0.225503
ILMN_1655611	TSHZ2	128553	7.79826	6.44533	7.15791	4.00441e-05	0.00021518	0.000101647	0.0473593	0.00038979	0.00211863	0.00108326	-0.0100078	0.00364056	0.0258448	0.0155193	8.33202	6.87338	7.65196	0.00294867	0.0110238	0.00494508	-0.00790435	0.683638	0.789916	0.333897	-0.0151759	0.0101259	0.0620797	0.0396004	8.50076	7.69754	8.14365	0.52081	0.705967	0.387629
ILMN_1655613	GSTA2	2939	6.64401	6.26531	6.42466	0.387537	0.554835	0.261717	0.00813188	0.0186507	0.0560951	0.0287018	0.00153091	0.111656	0.297688	0.178714	6.96963	6.35619	6.56133	0.0153186	0.0452934	0.0203174	0.0158196	0.00591681	0.0211992	0.00895579	0.00262154	0.123433	0.345065	0.22015	6.54212	6.40646	6.47306	0.23583	0.4253	0.233303
ILMN_1655614	DSP	1832	8.86909	7.17884	7.78176	3.7571e-06	2.58424e-05	1.2204e-05	-0.0360146	0.0409228	0.106414	0.054432	0.00452051	0.365121	0.612068	0.367838	6.80081	6.39781	6.5222	1.2152e-06	1.14927e-05	5.14606e-06	-0.0110538	0.0116369	0.0365717	0.0154599	0.0031429	0.0133571	0.0763424	0.0485086	9.32948	7.22549	8.25975	0.008564	0.0355119	0.0194547
ILMN_1655622	PRKRIR	5612	10.3942	9.06782	9.6607	0.094112	0.191881	0.0906274	-0.0387713	0.000495755	0.00259906	0.00132836	0.00130125	0.666481	0.833773	0.501595	9.79317	8.72003	9.18301	0.0196013	0.0558438	0.0250462	-0.0341968	0.00140295	0.00658453	0.00277351	0.00278315	0.37514	0.645015	0.411866	9.86049	9.16623	9.61595	0.00376811	0.0188306	0.0103297
ILMN_1655625	GPATCH1	55094	6.57835	6.32401	6.44035	0.308195	0.471601	0.222802	-0.000232419	0.925442	0.962672	0.492386	0.000213927	0.76787	0.890809	0.536929															6.59105	6.44404	6.50556	0.543261	0.725137	0.397693
ILMN_1655626	FAM193B	54540	6.51899	6.32064	6.43769	0.258052	0.415591	0.196178	-0.00129006	0.558352	0.721634	0.369179	0.000359668	0.574889	0.777281	0.466864	6.74723	6.36752	6.47503	0.0199559	0.0567099	0.025426	0.0116414	0.00117205	0.00566023	0.00239294	0.00028942	0.784146	0.909871	0.58131	6.56618	6.35125	6.47556	0.240212	0.430907	0.236306
ILMN_1655635	METTL3	56339	8.03746	7.10279	7.63972	0.333334	0.498807	0.235451	0.00343937	0.705874	0.831881	0.425241	-0.00372835	0.155529	0.370079	0.222176	7.77663	7.02439	7.39088	0.483276	0.646915	0.290169	-0.00360583	0.644348	0.759919	0.321109	-0.0018836	0.451719	0.706797	0.451598	7.85398	7.41591	7.61927	0.0463606	0.129959	0.0710983
ILMN_1655642	FANCI	55215	7.20216	6.33333	6.60028	1.47906e-16	1.65931e-14	7.82795e-15	-0.0366208	1.65438e-05	0.000135821	6.94119e-05	0.0095584	7.72644e-07	3.41012e-05	2.04858e-05	7.02553	6.31482	6.49543	3.35027e-08	4.80386e-07	2.15318e-07	-0.0302772	0.000159205	0.00107382	0.00045367	0.00767001	0.000148091	0.00258777	0.0016471	7.88149	6.70972	7.13519	0.00077761	0.00552118	0.00302278
ILMN_1655644	ZNF804A	91752	6.82892	6.35921	6.48825	0.331665	0.497126	0.234629	-0.00808312	0.0252226	0.0719103	0.0367714	0.000783777	0.442327	0.678308	0.407521	6.78918	6.37821	6.5718	0.921388	0.953567	0.428541	-0.000488824	0.910525	0.946872	0.400164	0.00120312	0.388487	0.656691	0.419287	6.71735	6.46608	6.5714	0.309386	0.510945	0.280044
ILMN_1655654	MPDU1	9526	7.46869	6.57954	7.09374	0.857414	0.917998	0.434461	0.000718493	0.931071	0.965605	0.493901	0.00372076	0.119342	0.311293	0.186956	7.4677	6.79707	7.1046	0.444541	0.615237	0.275278	0.00475868	0.552341	0.685001	0.289404	-0.000221636	0.931422	0.973442	0.622523	7.59676	6.89339	7.08284	0.740359	0.863873	0.47364
ILMN_1655663	SC65	10609	8.62303	6.95099	7.62403	3.75481e-09	5.38828e-08	2.5436e-08	-0.0844355	4.90768e-10	1.37984e-08	7.04617e-09	0.0117123	3.28946e-05	0.000655991	0.000393722	8.20043	6.93249	7.52695	3.65795e-12	1.6092e-10	7.20371e-11	-0.079306	3.48511e-10	2.13061e-08	8.94195e-09	0.0105931	9.8372e-06	0.00034692	0.000221263	8.23981	7.53111	7.85142	0.950607	0.977395	0.536044
ILMN_1655684	SARS2	54938	8.61503	7.83617	8.21525	2.24204e-05	0.000128035	6.04515e-05	0.0313667	0.000159811	0.000974702	0.00049821	-0.00733372	0.000399741	0.00470476	0.00281961	8.05858	7.52831	7.83095	0.0681821	0.156054	0.069918	0.00689797	0.276404	0.42106	0.177826	-0.00312033	0.11526	0.330897	0.211158	8.39819	7.95622	8.10973	0.996026	0.998044	0.54763
ILMN_1655694	LOC642031	642031	8.0088	7.04828	7.37132	3.81337e-06	2.6182e-05	1.23674e-05	-0.032559	0.00063737	0.0032228	0.00164843	0.0087017	0.000300794	0.00376596	0.00225972	7.45743	6.78757	7.12207	3.04155e-06	2.59578e-05	1.1619e-05	-0.0264372	1.03406e-05	0.000108523	4.57181e-05	0.00361209	0.0199568	0.101685	0.0649111	7.89775	7.25257	7.60092	0.000399946	0.00328147	0.00179761
ILMN_1655702	ABHD5	51099	9.31785	7.14141	8.42122	2.26115e-10	4.43927e-09	2.08342e-09	0.0146496	0.523695	0.693368	0.354658	-0.0199682	0.0015483	0.0134868	0.00809995	8.69192	7.58046	8.09573	0.000389918	0.00188475	0.000845683	0.0258856	0.0249939	0.0675197	0.0285048	-0.0118461	0.000188653	0.00309623	0.00197662	8.13572	7.30483	7.76998	0.322453	0.525631	0.287764
ILMN_1655710	LOC642989	642989	9.7868	7.73783	8.82468	0.000181512	0.000835272	0.000394323	0.0277275	0.197446	0.35733	0.182551	-0.0253766	4.11858e-06	0.000129732	7.76589e-05	9.02021	7.25636	8.04979	0.00335087	0.0123372	0.00553133	-0.0674753	0.000160196	0.00107924	0.000455976	-0.00508685	0.312848	0.585674	0.374111	10.142	8.94629	9.42032	9.84401e-05	0.00115192	0.000631143
ILMN_1655720	CNNM4	26504	6.56517	6.30546	6.42645	0.0936889	0.191154	0.0903008	-0.00669541	0.011192	0.0369025	0.0188614	0.00109991	0.133131	0.334207	0.200925	6.63581	6.30716	6.41186	0.00114988	0.00484286	0.00217269	-0.00886132	0.00330981	0.0131652	0.00556198	0.00235696	0.00538965	0.0387314	0.0247365	6.58625	6.43717	6.50397	0.30618	0.50794	0.27817
ILMN_1655733	RFC2	5982	6.61388	6.29442	6.4753	0.8054	0.887778	0.419152	-0.00224192	0.483205	0.659545	0.337251	-0.00067012	0.470115	0.700289	0.420774	6.56181	6.3304	6.40489	0.409953	0.582535	0.26117	-0.00290418	0.261906	0.405018	0.171019	0.000913621	0.264993	0.535247	0.341266	6.60676	6.4119	6.50706	0.322572	0.525749	0.287833
ILMN_1655734	RPF1	80135	8.0084	7.19649	7.55123	1.65781e-06	1.24072e-05	5.85506e-06	-0.0250849	0.00106902	0.00504053	0.00257572	0.00626441	0.0015701	0.0136272	0.0081871	7.80029	7.13895	7.38269	0.165998	0.310026	0.139095	0.0042029	0.566626	0.697728	0.294521	0.00488764	0.0310595	0.138492	0.0884217	8.20436	7.62901	7.90244	0.0154182	0.0560252	0.0307023
ILMN_1655740	SNAI2	6591	10.2038	7.64522	8.82147	0.0211345	0.0552032	0.0260665	-0.0659995	0.0155837	0.0484442	0.0247645	-0.00522604	0.495769	0.719712	0.432793	9.11353	6.84199	7.87137	3.94867e-06	3.25838e-05	1.46183e-05	-0.121064	2.60321e-07	4.94777e-06	2.08448e-06	0.00835983	0.153084	0.393805	0.251299	9.49593	8.56177	9.0071	0.00160664	0.00977084	0.00535939
ILMN_1655748	ZNF323	64288	7.22495	6.4212	6.77996	5.92833e-06	3.88819e-05	1.83698e-05	0.0324564	5.27985e-07	6.58147e-06	3.36114e-06	-0.00457988	0.00293267	0.0218549	0.0131447	7.11714	6.46356	6.7631	7.83191e-05	0.000461097	0.000206566	0.0323356	3.40153e-05	0.000293945	0.000123936	0.00089932	0.676844	0.853885	0.545256	7.06182	6.47732	6.76657	0.0301453	0.0936663	0.0513213
ILMN_1655765	MRPS21	54460	10.259	8.29405	9.33812	0.452516	0.617065	0.291286	-0.00691349	0.685554	0.818024	0.418118	-0.00900572	0.0648419	0.208369	0.125093	9.55015	8.46623	9.01757	0.131124	0.259116	0.116247	-0.036365	0.00611311	0.0217528	0.00919495	0.00184884	0.644043	0.836074	0.533287	9.95258	9.29734	9.65629	0.246205	0.438812	0.240394
ILMN_1655780	METTL10	399818	7.01447	6.53757	6.73985	0.211989	0.359187	0.169572	0.0135947	0.00186235	0.00812978	0.00414937	-5.35875e-05	0.964511	0.984088	0.592905	6.72875	6.39531	6.56881	0.152071	0.290785	0.130278	0.00646782	0.119011	0.225749	0.0954193	0.000776114	0.552995	0.777919	0.496991	6.90978	6.73458	6.82742	0.35137	0.555775	0.304271
ILMN_1655796	MARCH3	115123	8.26245	6.99497	7.42132	0.0160974	0.0436795	0.020625	-0.00247673	0.845756	0.916823	0.469911	0.0105616	0.00272724	0.0206896	0.0124307	7.22273	6.30833	6.71079	0.000115928	0.000650744	0.000291744	0.0349169	8.10526e-06	8.85931e-05	3.73084e-05	0.00142002	0.499831	0.74363	0.474267	7.25979	6.73981	6.90315	0.620702	0.784473	0.430007
ILMN_1655821	CAPG	822	7.68082	6.52135	7.01727	0.0149923	0.0411119	0.0194103	0.0362276	0.000558061	0.0028754	0.00146905	-0.000779278	0.784734	0.900133	0.542326	7.03812	6.40548	6.62651	0.0404367	0.101692	0.0455932	-0.0168559	0.00392732	0.0151607	0.00640654	0.0013816	0.428623	0.689884	0.440263	8.04956	6.6085	6.98983	0.00033567	0.00286909	0.00157303
ILMN_1655827	COPS2	9318	7.89316	6.94758	7.42109	0.233389	0.385886	0.18227	0.00337671	0.711438	0.835694	0.427161	-0.00398461	0.12903	0.327706	0.19686	7.58237	6.80626	7.17613	0.542087	0.694278	0.311238	0.0108594	0.148497	0.266808	0.112789	-0.000363384	0.878727	0.95183	0.608744	8.02596	7.30951	7.67915	0.0139763	0.0519343	0.0284584
ILMN_1655844	TAF1A	9015	6.48453	6.31392	6.39793	0.775103	0.868605	0.409847	-0.000746504	0.733264	0.849667	0.434571	-0.000526486	0.408342	0.649457	0.390512
ILMN_1655849	GSC	145258	6.59616	6.33021	6.43474	0.866079	0.923196	0.436933	-0.00269498	0.330165	0.5148	0.263278	-0.000157542	0.844526	0.930292	0.560488	6.7193	6.33821	6.442	0.702503	0.812566	0.364084	-0.00155104	0.638272	0.755097	0.319085	-0.000194114	0.855208	0.943543	0.602263	6.68853	6.49703	6.56481	0.0489627	0.135329	0.0741133
ILMN_1655867	HRASLS	57110	6.63345	6.31425	6.42327	0.127796	0.244354	0.115221	-0.00343754	0.215338	0.380725	0.194611	0.00139186	0.077403	0.234038	0.14052															6.73353	6.4544	6.54046	0.0844071	0.202903	0.111154
ILMN_1655868	ANP32C	23520	6.66468	6.36623	6.48033	0.558437	0.708713	0.334674	0.000491931	0.881857	0.938653	0.480335	-0.00129982	0.17372	0.396105	0.238008	6.51814	6.31631	6.42225	0.976133	0.984717	0.44273	-0.000462308	0.836612	0.898738	0.380025	-0.000544395	0.45091	0.70643	0.451211	6.62465	6.40826	6.51975	0.680726	0.826866	0.452763
ILMN_1655876	TMEM159	57146	8.49639	7.16439	7.86642	3.01458e-06	2.12222e-05	1.00188e-05	0.0333659	0.012583	0.040648	0.0207742	-0.0159571	1.26915e-06	5.07079e-05	3.04446e-05	7.19686	6.53537	6.82747	0.00301782	0.0112567	0.0050472	-0.0206731	0.00568602	0.0205235	0.00867129	-0.00167385	0.456225	0.71034	0.453739	8.13418	7.37144	7.68493	0.0192876	0.0666674	0.0364653
ILMN_1655880	CHST11	50515	6.71553	6.26838	6.41955	0.0175054	0.0469075	0.0221414	-0.00585876	0.0900046	0.198011	0.101233	0.00265643	0.00504865	0.0329828	0.0197945	6.75298	6.30532	6.49511	0.20349	0.360244	0.161616	0.00305364	0.505248	0.643531	0.271936	-0.00217441	0.132445	0.360484	0.229831	6.5513	6.38788	6.46477	0.872954	0.937395	0.514798
ILMN_1655884	ATP2A2	488	9.30038	7.33792	8.13739	0.281735	0.442557	0.20898	-0.0244269	0.22661	0.395708	0.202023	0.00291228	0.617714	0.80473	0.483447	8.79188	6.79493	7.72169	0.0172104	0.0500547	0.0224416	-0.0643194	0.00681454	0.0237733	0.0100349	0.011733	0.0948176	0.293193	0.18688	9.09771	7.92491	8.6533	0.444184	0.642096	0.351819
ILMN_1655904	ROR1	4919	9.31615	7.66098	8.44555	9.53682e-05	0.000470146	0.000221962	0.0804725	1.47662e-08	2.81646e-07	1.43804e-07	-0.000791303	0.81613	0.915999	0.552046	8.62263	7.72462	8.159	1.33226e-05	9.66186e-05	4.32257e-05	-0.0172533	0.086074	0.176788	0.0747012	0.000114027	0.97123	0.988983	0.632306	9.87515	8.11764	9.11571	5.39024e-07	2.79073e-05	1.51203e-05
ILMN_1655905	DEFB131	644414	6.52582	6.319	6.41318	0.168062	0.301793	0.142376	0.00478683	0.0206245	0.0610956	0.0312086	-0.00140287	0.0129813	0.0663855	0.039901
ILMN_1655906	FBXW7	55294	6.78865	6.44188	6.55535	0.906286	0.946086	0.448128	-0.00582977	0.0657029	0.154898	0.0792182	-0.000384169	0.671404	0.836757	0.503434	6.80553	6.40893	6.5128	0.47445	0.640528	0.286856	0.00419263	0.357242	0.505781	0.213443	0.00208825	0.145007	0.381194	0.24318	6.61797	6.51929	6.56442	0.473785	0.666739	0.365621
ILMN_1655913	NUCB2	4925	9.30002	7.63943	8.26916	6.43984e-12	1.84016e-10	8.68081e-11	-0.0474711	0.00225349	0.00955166	0.00488481	0.0184845	7.63976e-07	3.39158e-05	2.03132e-05	8.92972	7.32597	7.99387	3.27722e-14	2.91345e-12	1.29522e-12	-0.09703	4.4671e-10	2.57595e-08	1.08771e-08	0.0153686	1.08261e-08	3.12144e-06	1.96203e-06	9.2588	8.43845	8.88744	2.00769e-06	7.05897e-05	3.85493e-05
ILMN_1655915	MMP11	4320	7.32877	6.38277	6.73036	5.58005e-07	4.6945e-06	2.21463e-06	-0.0123782	0.197072	0.356823	0.1823	-0.00991641	9.45704e-05	0.00151886	0.000910391	6.81076	6.34294	6.54269	0.0728752	0.164503	0.0737128	-0.009198	0.123519	0.232358	0.0981225	-0.00111898	0.552286	0.777229	0.496701	8.8102	6.73735	7.5013	0.0459505	0.128984	0.0706159
ILMN_1655921	GTF2E1	2960	8.39907	7.4706	7.86434	0.159959	0.290457	0.137072	-0.0191386	0.0160061	0.0494939	0.0253129	0.00132136	0.554579	0.764123	0.458556	7.64552	6.85726	7.304	0.455375	0.624334	0.279537	-0.00107753	0.882264	0.928254	0.39262	-0.00126324	0.589454	0.802487	0.511818	8.0234	7.20533	7.67317	4.38609e-06	0.000124162	6.70998e-05
ILMN_1655922	SAPS2	9701	7.99723	7.03683	7.44329	0.000162434	0.000756187	0.000357098	0.0442513	2.80213e-07	3.73217e-06	1.9091e-06	-0.0016762	0.432107	0.67019	0.402535	7.09492	6.49803	6.76189	0.173657	0.320602	0.143781	0.0164537	0.0245976	0.0666262	0.0281448	0.00192674	0.391179	0.659048	0.420754	7.82655	7.14502	7.47296	0.260824	0.45663	0.250112
ILMN_1655924	TRNT1	51095	8.14486	7.203	7.70571	0.0627033	0.137613	0.0650105	0.000911169	0.925058	0.962553	0.492282	-0.00152202	0.589519	0.787385	0.472668	7.79305	7.17541	7.5106	0.00741679	0.0244167	0.0109546	0.0217459	0.000606249	0.00326887	0.00138174	-0.000859452	0.640984	0.834515	0.532137	8.17705	7.30094	7.82661	1.86124e-05	0.000333143	0.000182505
ILMN_1655930	ELL2	22936	9.75318	8.11053	8.98736	3.32946e-05	0.000182184	8.60247e-05	0.0120449	0.485412	0.661487	0.338228	0.011688	0.0160657	0.0777811	0.0467219	9.37106	8.09796	8.67031	0.0294241	0.0783369	0.0350995	0.0371166	0.00538791	0.0196574	0.0083034	0.00519778	0.189665	0.445565	0.284316	10.6759	9.56411	10.1505	0.00592515	0.0266079	0.014577
ILMN_1655935	ADCY7	113	8.06307	6.54034	7.04454	5.97854e-12	1.72567e-10	8.14864e-11	-0.0615048	3.07194e-06	3.11489e-05	1.59257e-05	0.0134078	8.59988e-06	0.000228268	0.000136983	7.46723	6.53775	6.93237	0.000104561	0.000594433	0.000266521	-0.0299938	0.00133419	0.00632024	0.00266263	0.00615024	0.0193463	0.0995485	0.0634649	7.67202	6.82054	7.27037	1.50914e-07	1.17609e-05	6.43195e-06
ILMN_1655950	ZHX1	11244	6.65439	6.35392	6.48231	0.671989	0.795502	0.375867	0.00470862	0.0706292	0.163799	0.0837943	-0.000508149	0.494652	0.718751	0.432282	6.55066	6.31517	6.42527	0.578636	0.722736	0.324088	0.0046178	0.0992717	0.197121	0.0832605	-9.64458e-05	0.913231	0.965305	0.617877	6.72492	6.4714	6.5513	0.15085	0.311734	0.170763
ILMN_1655952	FAM39E	375690	10.1697	9.34255	9.84589	0.191895	0.333095	0.1573	0.00549378	0.569221	0.7298	0.37368	-0.00530088	0.0538841	0.183514	0.110343	9.75221	8.85607	9.306	0.941111	0.964528	0.433735	0.00994633	0.388667	0.535556	0.226378	-0.000651119	0.860208	0.945426	0.603659	10.0146	9.4946	9.76904	0.100208	0.231324	0.126556
ILMN_1655961	C7ORF54	27099	6.7995	6.31475	6.48508	0.586336	0.731402	0.345167	-0.000953032	0.811403	0.896642	0.459597	-0.00176078	0.125458	0.322401	0.193269	6.51891	6.2628	6.35045	0.173254	0.320186	0.143537	-0.00652831	0.019337	0.0547544	0.0231381	-0.000123613	0.885859	0.954912	0.610667	6.78576	6.44195	6.63236	0.243501	0.435086	0.238557
ILMN_1655974	PDE6B	5158																													6.48652	6.36126	6.43441	0.814125	0.907002	0.49736
ILMN_1655980	LOC401280	401280	6.72649	6.34602	6.48487	0.476633	0.638633	0.301631	-0.000996506	0.776011	0.875198	0.448542	0.000624794	0.539961	0.752831	0.452386	6.6527	6.31936	6.44156	0.491855	0.654498	0.293348	-0.00250259	0.413655	0.560579	0.236438	-0.000496233	0.613228	0.816332	0.521419	6.688	6.42953	6.50173	0.601343	0.770502	0.422258
ILMN_1655990	CDK5RAP2	55755	9.91372	8.28849	8.96623	5.24933e-10	9.2458e-09	4.36927e-09	-0.0932512	8.46684e-10	2.24475e-08	1.14655e-08	0.00660195	0.0546635	0.18535	0.11143	9.18412	7.37709	8.17275	1.0081e-06	9.69736e-06	4.3464e-06	-0.0818693	6.49553e-06	7.39928e-05	3.11521e-05	0.0164488	0.000141089	0.00250765	0.00159067	9.21339	8.29218	8.78283	0.463262	0.658308	0.360797
ILMN_1656011	RGS1	5996	6.57233	6.28629	6.4143	0.16838	0.302111	0.142582	0.00445427	0.111948	0.233986	0.119548	-0.0010617	0.183256	0.409376	0.24606	6.55661	6.3147	6.42003	0.466452	0.633752	0.283814	0.00356395	0.1814	0.31035	0.131059	-0.000977857	0.244152	0.51135	0.326474	6.56496	6.44439	6.49371	0.478828	0.670755	0.367902
ILMN_1656016	DHX9	1660	7.78413	6.68606	7.15003	0.976771	0.986648	0.466714	-0.00174059	0.882741	0.939242	0.480585	-0.00254192	0.458798	0.690648	0.415332	7.25888	6.43042	6.77248	0.685949	0.800623	0.359088	-0.0102243	0.318586	0.466274	0.196745	-0.00176347	0.589751	0.802583	0.511941	7.02443	6.66143	6.86079	0.0700646	0.17696	0.0969674
ILMN_1656040	NTN3	4917	6.48315	6.27037	6.37748	0.206366	0.351753	0.166146	0.00455596	0.0185773	0.0559038	0.0286072	0.000280156	0.608309	0.799171	0.479909	6.65088	6.28825	6.47448	0.000685477	0.00308942	0.00138371	0.0153681	2.49307e-05	0.000224914	9.50806e-05	-0.00169421	0.0839294	0.270501	0.172576	6.85517	6.41343	6.61792	0.00999495	0.040054	0.0219568
ILMN_1656042	KIAA0319L	79932	6.95015	6.33894	6.60053	0.548301	0.700407	0.330767	0.00162861	0.816799	0.900067	0.461243	-0.000389827	0.849185	0.932705	0.561843	6.61832	6.22476	6.39712	0.743412	0.840653	0.376968	-0.00658134	0.156895	0.278333	0.117585	-0.00104531	0.476705	0.726106	0.463573	6.58155	6.31546	6.43932	0.0204661	0.0695639	0.0381452
ILMN_1656045	BRUNOL6	60677	6.61168	6.33584	6.46993	0.443897	0.608958	0.287503	0.00419949	0.143043	0.281415	0.143926	0.000546619	0.507388	0.72844	0.438044	6.52914	6.37946	6.44231	0.740475	0.838945	0.376039	-0.00187957	0.358752	0.507364	0.21408	0.000485686	0.459038	0.712345	0.455064	6.58049	6.42883	6.49618	0.202141	0.383435	0.210044
ILMN_1656057	PLAU	5328	8.58711	6.49555	7.2693	0.000895493	0.00345719	0.0016325	-0.00206093	0.905168	0.951166	0.48685	0.00286175	0.569909	0.774133	0.464855	8.5418	6.41074	6.99581	1.23448e-13	9.20941e-12	4.088e-12	-0.0916758	3.85641e-05	0.000325863	0.000137703	0.0239168	4.06579e-06	0.000188582	0.000118952	8.19096	6.84647	7.51742	3.54962e-05	0.00053809	0.000293837
ILMN_1656066	TNPO2	30000	9.71764	8.99134	9.35361	0.00338707	0.011251	0.00531534	0.0162748	0.00358673	0.0141518	0.00724037	-0.00462259	0.00158989	0.0137621	0.00826566	9.14783	8.52633	8.85633	1.30937e-09	2.71757e-08	1.21712e-08	0.0388902	2.53814e-07	4.83948e-06	2.04398e-06	-0.00674761	5.1906e-05	0.00120639	0.00076598	9.8013	9.30971	9.52612	0.952506	0.978082	0.53654
ILMN_1656073	LOC442204	442204															6.59075	6.27036	6.40487	0.386158	0.559871	0.251132	-4.07067e-05	0.9895	0.993972	0.420285	0.00194683	0.0436663	0.175616	0.111873	6.61686	6.40224	6.53133	0.116422	0.257858	0.141419
ILMN_1656082	H3F3A	3020	12.1302	11.3598	11.7304	0.357817	0.524114	0.247513	-0.000348718	0.961262	0.982043	0.501879	0.0012408	0.552783	0.762614	0.457807	11.2174	10.4197	10.7399	0.364499	0.539708	0.241974	-0.000654923	0.948361	0.96898	0.409975	0.00559002	0.0783044	0.257755	0.164691	11.8269	11.2794	11.6568	0.172947	0.342989	0.188029
ILMN_1656088	C1ORF110	339512																													6.65825	6.27958	6.41531	0.0109017	0.0428633	0.02348
ILMN_1656111	MYLIP	29116	9.14583	6.89903	8.23927	6.79788e-14	3.34373e-12	1.57636e-12	0.060797	0.00518568	0.0192657	0.0098559	-0.0196795	0.000495359	0.00554364	0.00332544	8.72641	6.72484	8.02502	1.47866e-11	5.38372e-10	2.40976e-10	0.108553	7.54199e-09	2.57465e-07	1.08872e-07	-0.0173943	2.86277e-06	0.000143718	9.17526e-05	8.78206	7.29542	7.82498	0.000164944	0.00169796	0.000928501
ILMN_1656118	ZBTB7A	51341	6.89715	6.52587	6.74762	0.177685	0.315082	0.148521	0.0004978	0.887603	0.94213	0.481956	0.000519459	0.612741	0.801865	0.481583	7.02576	6.49502	6.79024	0.910748	0.947334	0.425699	0.00136395	0.834827	0.897806	0.379522	-0.00187684	0.370333	0.640465	0.409133	6.82328	6.65204	6.74503	0.180736	0.354129	0.194087
ILMN_1656123	LOC731159	731159																													6.54078	6.25321	6.38825	0.0435659	0.123684	0.0677819
ILMN_1656129	SLC39A10	57181	8.37047	6.74393	7.36696	3.16101e-06	2.21436e-05	1.04534e-05	-0.0295614	0.0460515	0.117116	0.0598731	0.0131684	0.000887693	0.00875544	0.00526505	7.50742	6.65141	7.08146	0.854244	0.911566	0.410119	-0.00162927	0.880159	0.926538	0.39205	-0.000481787	0.890029	0.956585	0.611783	8.20156	7.1955	7.57842	0.011611	0.0449945	0.0246512
ILMN_1656131	LOC401237	401237	6.55715	6.28694	6.46853	0.861127	0.920441	0.435523	0.000357558	0.874363	0.933994	0.478205	0.000587603	0.371263	0.61748	0.371088	6.62948	6.3502	6.47138	0.797308	0.876574	0.393542	0.00272282	0.367531	0.515898	0.217748	0.000112285	0.907838	0.962736	0.616478	6.67002	6.47578	6.51719	0.677887	0.825137	0.451727
ILMN_1656134	CNOT7	29883	8.88943	7.96845	8.32038	2.76829e-07	2.50278e-06	1.1822e-06	-0.0390461	2.48443e-07	3.36988e-06	1.72137e-06	0.00628604	0.000309295	0.00384701	0.00231019	8.20591	6.95851	7.66444	0.000581649	0.00268036	0.00119924	-0.0279254	0.0138822	0.0420247	0.0177448	0.00637976	0.0582367	0.213275	0.136076	8.77803	8.31527	8.58389	0.0001988	0.00194999	0.00106463
ILMN_1656136	STAU1	6780	9.2901	8.52605	8.93823	0.229832	0.381652	0.180202	-0.0180638	0.0204189	0.0605495	0.0309513	-0.00191715	0.381963	0.626355	0.376658	8.71924	7.76372	8.26749	0.00335565	0.0123527	0.00553819	-0.0440219	0.000145801	0.000998652	0.000422084	0.00510567	0.112944	0.326571	0.208532	9.03196	8.65308	8.88819	0.588075	0.761121	0.416825
ILMN_1656139	LOC730417	730417	6.56739	6.24574	6.42873	0.220661	0.370136	0.174792	-0.00119027	0.730318	0.847504	0.433582	-0.00093314	0.351694	0.601132	0.360552	6.69973	6.33689	6.44317	0.901265	0.941233	0.423142	0.00174114	0.584016	0.712032	0.300642	-0.000879795	0.387647	0.656234	0.418828	6.55458	6.36152	6.44195	0.329553	0.533014	0.291909
ILMN_1656145	GOT1	2805	9.7803	8.17963	8.97857	1.23503e-09	1.98214e-08	9.36696e-09	0.0438301	0.00438011	0.0167146	0.00855258	0.00431873	0.309837	0.559533	0.336195	9.15829	8.13522	8.72396	1.82498e-08	2.79926e-07	1.25392e-07	0.0225356	0.083058	0.172302	0.0727194	0.000294369	0.942586	0.978108	0.625319	9.59201	8.88187	9.3015	0.0317485	0.0975336	0.0533955
ILMN_1656159	ATP10D	57205	6.6707	6.30866	6.41539	0.404009	0.570139	0.269366	-0.00348738	0.24415	0.417055	0.213165	0.000855745	0.320934	0.57021	0.342899															6.62301	6.38793	6.50706	0.0132438	0.0497337	0.0272807
ILMN_1656165	USP9X	8239	8.87565	7.88461	8.35415	0.39251	0.559528	0.264029	-0.0158115	0.13076	0.263311	0.134574	0.0056287	0.0562586	0.189	0.113636	8.28805	7.5384	7.85287	0.0366995	0.0938872	0.042085	-0.00788612	0.346385	0.494776	0.208821	0.00703152	0.00502834	0.0368802	0.0234913	9.06727	8.17107	8.74837	0.00136217	0.00860723	0.00470716
ILMN_1656170	MARLIN1	152789															6.54564	6.34626	6.40881	0.96113	0.976411	0.438912	0.000820823	0.748733	0.83735	0.354247	-0.000321763	0.697313	0.864629	0.552504	6.533	6.37054	6.44168	0.238408	0.428745	0.235064
ILMN_1656184	PI4KAP1	728233	7.03238	6.41495	6.65451	0.184781	0.324131	0.152947	0.00152941	0.80805	0.894369	0.458568	-0.00247725	0.172549	0.394421	0.236996	6.91576	6.29285	6.57045	0.764609	0.855984	0.383593	-0.0104748	0.136516	0.25019	0.105791	-0.000502053	0.82159	0.928467	0.592619	6.68101	6.45136	6.54939	0.0251124	0.0813454	0.0445647
ILMN_1656186	SLC41A1	254428	7.92006	6.94059	7.38426	0.0134475	0.0374623	0.0176742	-0.0248017	0.00827804	0.0286816	0.0146367	0.000220849	0.933091	0.971291	0.584887	8.22968	7.04205	7.53287	2.28673e-05	0.000155184	6.95503e-05	0.0567549	6.75401e-06	7.62453e-05	3.21544e-05	-0.00960757	0.00214814	0.0194414	0.0123985	7.53698	7.27648	7.41624	0.101523	0.233583	0.127804
ILMN_1656194	TSPAN10	83882	7.36217	6.81062	7.06258	0.662665	0.78887	0.37265	0.0057944	0.356458	0.541812	0.277034	0.00191818	0.289867	0.539288	0.323784	7.25392	6.72411	6.98681	0.523729	0.679412	0.304799	-0.00468091	0.510041	0.647907	0.273758	0.00281495	0.211537	0.4727	0.30185	7.09757	6.74217	6.87475	0.00592139	0.0265964	0.0145697
ILMN_1656199	LOC650759	650759	6.62238	6.35023	6.45297	0.680908	0.801809	0.378913	-0.00408039	0.0955979	0.207525	0.106035	0.000564594	0.42044	0.659915	0.396705	6.52096	6.33911	6.42201	0.31064	0.485341	0.2177	-0.000523156	0.80985	0.880815	0.372395	0.000459281	0.512537	0.752014	0.479925	6.61238	6.4721	6.53337	0.171973	0.341521	0.187261
ILMN_1656200	KATNAL2	83473	6.62426	6.33267	6.46054	0.000187552	0.000859763	0.000405942	0.0159943	5.49025e-09	1.17294e-07	5.99215e-08	0.000226963	0.726652	0.869399	0.523187	6.60269	6.26882	6.43641	0.182745	0.332712	0.149247	0.00631627	0.0528971	0.121461	0.0513178	-0.00173234	0.0815608	0.265433	0.169299	6.55877	6.32508	6.44746	0.144302	0.301722	0.165403
ILMN_1656208	LOC645304	645304	6.52323	6.26659	6.41018	0.317655	0.481835	0.227631	-0.000281852	0.896557	0.946733	0.484463	-0.00129069	0.0364597	0.140299	0.0841427															6.57627	6.38497	6.46523	0.320314	0.522821	0.286503
ILMN_1656218	LOC388022	388022																													6.56919	6.40309	6.47867	0.513467	0.700204	0.384264
ILMN_1656232	LOC202134	202134																													6.54171	6.32485	6.38912	0.0783614	0.192179	0.105225
ILMN_1656248	ASAM	79827	9.57716	8.30064	8.87487	0.0100939	0.0291244	0.0137606	-0.0185289	0.154674	0.298166	0.152444	-0.0045338	0.223049	0.461416	0.2774	8.1086	7.25935	7.69412	0.83694	0.900776	0.405178	-0.00513835	0.542753	0.676847	0.285923	-0.000227029	0.933351	0.974022	0.623009	7.48545	7.03293	7.25429	0.137348	0.291151	0.15959
ILMN_1656250	FLJ25169	157848	6.50042	6.29062	6.4006	0.917789	0.953051	0.451249	-0.00128747	0.514901	0.686193	0.350966	-0.00061277	0.284262	0.532909	0.320244
ILMN_1656251	LOC401778	401778																													6.53974	6.37343	6.44235	0.918641	0.961816	0.527527
ILMN_1656254	NOTCH2NL	388677	7.09862	6.49073	6.76678	0.824097	0.898979	0.42475	-0.00017508	0.976348	0.988254	0.505772	-0.000333637	0.846429	0.9311	0.561042	6.91123	6.40804	6.62885	0.0120322	0.0370391	0.0165909	-0.0166896	0.0017284	0.00776033	0.00327582	0.00207953	0.180832	0.433509	0.276755	6.83242	6.53181	6.68303	0.0303218	0.0940809	0.0515522
ILMN_1656274	PRPF38A	84950	7.3549	6.75135	6.99385	6.79153e-07	5.59792e-06	2.64285e-06	-0.0246278	5.82425e-06	5.44282e-05	2.77649e-05	0.00439945	0.000806113	0.0081376	0.00488916	7.11433	6.53324	6.84465	0.000455449	0.00215465	0.000966671	-0.0234239	0.000128132	0.000897221	0.000379236	0.00245362	0.149691	0.388635	0.24793	7.13451	6.94037	7.02955	0.954396	0.979014	0.537033
ILMN_1656285	METTL7A	25840	9.68399	6.55277	8.16908	1.08234e-07	1.07827e-06	5.08653e-07	0.16657	7.07199e-10	1.90601e-08	9.7457e-09	-0.00955914	0.119492	0.311506	0.187114	10.6205	6.76972	9.10664	4.38259e-19	3.33953e-16	1.48296e-16	0.232363	8.28108e-10	4.27809e-08	1.79632e-08	-0.0313972	2.11571e-05	0.000620677	0.000394566	10.0375	6.83634	8.22516	1.06941e-08	2.02508e-06	1.10695e-06
ILMN_1656287	SPOCK2	9806	6.71493	6.37401	6.52633	0.196758	0.339288	0.160261	0.00207765	0.491766	0.666715	0.34102	0.000552682	0.528881	0.745111	0.4476	6.69475	6.35716	6.49825	0.263543	0.434272	0.194549	0.0062426	0.127799	0.238247	0.100677	-0.00010679	0.934417	0.97439	0.623277	6.68178	6.42761	6.52919	0.0117811	0.0454994	0.0249276
ILMN_1656291	TSKS	60385																													6.51833	6.3188	6.40015	0.0838113	0.201856	0.11057
ILMN_1656293	GOSR2	9570	7.73685	6.56399	7.0872	0.000388061	0.00163995	0.000774572	-0.0228049	0.0252679	0.0719875	0.0368248	0.00890497	0.00102996	0.00983494	0.00590231	7.33163	6.54321	6.80199	1.61683e-05	0.000114531	5.12365e-05	-0.0280986	0.00332648	0.0132069	0.00558436	0.00639238	0.0193269	0.0994836	0.0634186	7.60913	7.06253	7.30724	0.282787	0.48187	0.264076
ILMN_1656297	C21ORF57	54059	7.47159	6.82264	7.15765	0.00572483	0.0178599	0.00842789	0.00300876	0.658456	0.798407	0.40834	-0.00587471	0.00171329	0.0145591	0.00875509	7.03982	6.65097	6.88824	0.289666	0.463778	0.207686	-0.00775784	0.0785955	0.165033	0.0697223	-0.000173437	0.900467	0.960474	0.614549	7.4304	6.88429	7.09879	0.775991	0.885475	0.485371
ILMN_1656300	GFRA2	2675	6.83598	6.37297	6.54642	0.367909	0.535247	0.252413	0.00121128	0.769726	0.871628	0.446531	0.00186044	0.117839	0.308538	0.185372	6.73224	6.40136	6.5615	0.0123385	0.0378183	0.0169457	0.000985609	0.790805	0.867844	0.366851	0.00219173	0.0594804	0.21641	0.138001	6.72122	6.47497	6.57313	0.757809	0.874452	0.479451
ILMN_1656315	DMD	1756	6.82869	6.38922	6.57301	0.466901	0.630004	0.297499	0.00159273	0.730568	0.847664	0.433666	0.00285629	0.0294304	0.120397	0.0722376	6.76122	6.39158	6.52916	0.0122172	0.0375099	0.0168056	0.00877312	0.012795	0.0393931	0.0166402	0.00136907	0.19817	0.456753	0.291341	6.59301	6.49219	6.55668	0.741897	0.864758	0.474157
ILMN_1656316	ZMYM3	9203	8.00165	6.68081	7.33105	0.00059705	0.00241385	0.00113993	0.0393976	0.000564845	0.00290641	0.00148454	-0.00882358	0.00277453	0.0209715	0.0125972	7.3478	6.63298	6.9347	0.0503455	0.121885	0.0546119	-0.0273775	0.00205836	0.00892262	0.00377088	0.0032386	0.213491	0.475362	0.303335	7.42092	6.96944	7.17391	8.43641e-06	0.000191897	0.000104589
ILMN_1656327	GLT1D1	144423	6.49676	6.28129	6.3858	0.264498	0.422575	0.199692	-0.0014951	0.470109	0.647745	0.331405	0.00115365	0.0502992	0.174994	0.105211	6.777	6.30661	6.53258	0.221291	0.382955	0.171763	0.00703846	0.168248	0.293232	0.123943	-0.00042895	0.791345	0.913336	0.583533	6.59116	6.37666	6.45682	0.717538	0.85053	0.465841
ILMN_1656335	RIT1	6016	7.48735	6.67144	7.00287	0.00853837	0.0252241	0.011917	-0.0196978	0.0125542	0.0405775	0.0207351	0.00584085	0.00595941	0.0373986	0.0224376	7.19226	6.48938	6.75723	7.8423e-09	1.33007e-07	5.95703e-08	-0.0316703	2.9501e-05	0.00025956	0.00010973	0.00646362	0.000664957	0.00799748	0.00510895	7.42984	6.75948	7.12549	2.10057e-06	7.30626e-05	3.99039e-05
ILMN_1656338	PTPRS	5802	6.58897	6.3483	6.4445	0.998468	0.999386	0.472186	0.000657126	0.78464	0.879811	0.451279	0.000326804	0.641054	0.817872	0.491988	6.69885	6.36903	6.50296	0.771119	0.859817	0.3856	0.00467991	0.243218	0.38362	0.162064	0.000101865	0.936573	0.975111	0.623818	6.53356	6.41504	6.47007	0.408545	0.609538	0.33427
ILMN_1656368	ALDH4A1	8659	8.91711	6.73205	7.91506	7.59877e-13	2.81389e-11	1.32692e-11	0.146871	6.66914e-13	3.93479e-11	2.00475e-11	-0.0204733	1.13111e-08	1.37021e-06	8.14681e-07	8.6155	6.72107	7.69413	2.22268e-15	3.53903e-13	1.56746e-13	0.124831	2.03521e-11	2.21547e-09	9.26642e-10	-0.0173153	9.39787e-09	2.81954e-06	1.78717e-06	8.0781	7.16316	7.4779	0.000929958	0.00632625	0.00346851
ILMN_1656372	PES1	23481	7.72114	6.94211	7.25015	0.000108726	0.000528748	0.000249837	-0.0302828	1.62737e-06	1.78267e-05	9.11269e-06	0.000749057	0.64007	0.817484	0.491635	7.24237	6.8389	7.05343	0.0512923	0.123672	0.0554555	-0.00455243	0.345609	0.494098	0.208488	0.00125992	0.412463	0.676586	0.432006	7.56916	7.19306	7.38281	0.195741	0.374537	0.205358
ILMN_1656373	BNC2	54796	9.03225	7.40803	8.04568	0.00160062	0.00580548	0.00274079	-0.0497741	0.000123829	0.000782704	0.000400216	0.00360991	0.294465	0.543536	0.326644	7.99498	6.89323	7.42991	0.000151988	0.000827249	0.000370513	-0.0319403	0.00607343	0.0216549	0.00914685	0.0113531	0.000318115	0.00456443	0.00291697	8.13072	7.48409	7.78765	0.991076	0.996304	0.546395
ILMN_1656378	NMT2	9397	9.17335	8.24579	8.79668	0.842025	0.909043	0.430017	0.00587281	0.569127	0.72972	0.373641	0.00068551	0.81942	0.917543	0.553041	9.05572	8.25317	8.64516	0.83454	0.899632	0.404486	-0.00484188	0.549604	0.682519	0.288415	0.0028588	0.266851	0.537125	0.342534	9.28209	8.53459	8.87465	0.000160336	0.0016626	0.000909014
ILMN_1656379	LOC643093	643093																													6.5453	6.35311	6.42846	0.924313	0.964728	0.529061
ILMN_1656380	LOC124216	124216	6.61025	6.29553	6.41235	0.860827	0.920355	0.435438	4.72897e-06	0.998386	0.999133	0.51135	0.00101016	0.133701	0.335165	0.201495	6.4836	6.28058	6.37557	0.200615	0.356835	0.159943	-0.00245758	0.312132	0.459001	0.193919	-6.59521e-05	0.932626	0.973937	0.622827	6.63117	6.43697	6.52307	0.100834	0.232508	0.127151
ILMN_1656382	BOLA2	552900	6.6424	6.30217	6.46696	0.0485764	0.111296	0.0525129	-0.0072048	0.0086803	0.0298393	0.0152406	0.000897611	0.23977	0.482079	0.289835	6.51933	6.26273	6.4099	0.0726039	0.16408	0.0734962	-0.00747838	0.00600405	0.0214541	0.00906245	-0.000714007	0.383594	0.65318	0.416596	6.70178	6.43406	6.53787	0.0687769	0.174446	0.09565
ILMN_1656386	SEC24D	9871	9.57349	7.49063	8.33059	1.27106e-05	7.69667e-05	3.6342e-05	-0.0559956	0.00348611	0.0138411	0.00707123	0.0189593	0.000100731	0.0015942	0.00095651	9.36985	7.41524	8.26357	3.47327e-07	3.81595e-06	1.70763e-06	-0.0815877	7.71796e-06	8.48379e-05	3.58269e-05	0.0175488	4.02663e-05	0.00100131	0.000637037	9.72001	8.86921	9.38519	0.222697	0.409796	0.224507
ILMN_1656399	TCEAL8	90843	9.60571	8.29853	8.95019	0.000724852	0.00286792	0.00135441	-0.0510302	3.87777e-05	0.00028497	0.000145618	-0.000478034	0.883772	0.949122	0.571645	8.92143	7.82932	8.37991	0.00115306	0.00485434	0.00217796	-0.0466056	8.38175e-06	9.07321e-05	3.83509e-05	0.00257815	0.358037	0.630547	0.402097	9.06047	8.77843	8.92293	0.787247	0.892168	0.488968
ILMN_1656404	ZNF251	90987	6.91711	6.461	6.65448	0.00030272	0.00131367	0.000620764	-0.0149724	0.000305228	0.00171533	0.000876356	-0.00016236	0.884737	0.949395	0.571912	6.58082	6.38639	6.49199	0.00772579	0.0253323	0.0113491	-0.00642139	0.00787221	0.0267242	0.0112895	0.000205768	0.779688	0.908045	0.579922	6.85606	6.6014	6.67815	0.798589	0.898333	0.492543
ILMN_1656409	STON1-GTF2A1L	286749	6.45525	6.26163	6.35685	0.523117	0.680415	0.320834	0.00156971	0.491795	0.666715	0.341033	0.000260693	0.694783	0.851431	0.511989
ILMN_1656410	TRPC6	7225																													7.37361	6.35604	6.79995	2.09871e-07	1.49199e-05	8.05612e-06
ILMN_1656413	ZMPSTE24	10269	11.0491	9.45881	10.236	0.0322293	0.0791097	0.0373532	-0.0238797	0.107308	0.226135	0.115698	0.0114002	0.00509935	0.0331902	0.0199362	10.8224	9.69849	10.2643	0.877783	0.926688	0.416711	-0.00451747	0.734281	0.827477	0.349801	0.00403632	0.342792	0.616471	0.393044	10.7698	10.2	10.5253	0.242954	0.434383	0.238184
ILMN_1656415	CDKN2C	1031	8.358	6.24716	7.17419	3.7213e-09	5.34694e-08	2.52338e-08	0.131248	1.19788e-10	3.86409e-09	1.97437e-09	-0.0140452	0.00114099	0.0105974	0.0063705	8.26787	6.21892	7.21809	3.12525e-08	4.51764e-07	2.02378e-07	0.102289	1.53398e-06	2.22494e-05	9.3998e-06	-0.0214581	4.76334e-06	0.000210288	0.000132672	7.34146	6.48296	6.68828	0.022506	0.0747278	0.0409789
ILMN_1656424	SNRPE	6635	7.00129	6.48088	6.65914	0.424264	0.590381	0.278707	-0.00736542	0.121287	0.248459	0.127079	0.00119433	0.380444	0.62505	0.375873	6.89842	6.4099	6.6869	0.140298	0.27317	0.122511	-0.0141594	0.00374604	0.014561	0.00615726	-0.000683556	0.640395	0.834387	0.531915	7.23501	6.59512	6.89089	0.0109387	0.0429181	0.0235408
ILMN_1656427	C17ORF39	79018	7.97459	7.05633	7.58849	0.00165637	0.00598549	0.00282536	-0.000392126	0.968583	0.985052	0.503776	-0.00681268	0.0151851	0.0746279	0.0448195	7.51007	6.83628	7.17577	0.168376	0.313479	0.140561	-0.00143559	0.87154	0.921512	0.389708	-0.00446391	0.110959	0.323282	0.206286	7.72671	7.48106	7.61251	0.500013	0.688732	0.378001
ILMN_1656434	IP6K1	9807	6.52715	6.31628	6.40673	0.814466	0.893112	0.42188	-0.000140307	0.946267	0.973716	0.497948	0.000676569	0.262323	0.509905	0.305784															6.52677	6.33952	6.46223	0.0424423	0.121253	0.066451
ILMN_1656436	RBMS1	5937															6.60232	6.23291	6.41722	0.737796	0.83741	0.375189	0.00305041	0.467629	0.609136	0.257498	-0.0010476	0.435291	0.695059	0.443599
ILMN_1656452	C16ORF59	80178	7.11898	6.32097	6.51989	3.57724e-06	2.47548e-05	1.16802e-05	-0.0291314	5.69645e-05	0.000397703	0.000203013	0.00577465	0.00139291	0.0124498	0.00746202	6.76161	6.29773	6.46588	5.19225e-07	5.43049e-06	2.43255e-06	-0.0170178	0.000989283	0.00491898	0.00207834	0.00570668	9.81646e-06	0.00034692	0.000220906	7.11272	6.53958	6.72798	0.0544511	0.146412	0.0802671
ILMN_1656463	C11ORF73	51501	7.15092	6.63486	6.82915	0.876281	0.928594	0.439817	-0.00115575	0.814639	0.898604	0.460585	0.000609039	0.671578	0.836818	0.503499	7.02011	6.59417	6.74295	0.674933	0.793409	0.355708	0.00497067	0.300232	0.446425	0.188662	0.000563894	0.712993	0.872672	0.557996	7.39056	6.97154	7.19021	0.000998607	0.00670012	0.0036735
ILMN_1656477	ARSA	410	7.11218	6.41943	6.68126	0.429087	0.59513	0.280891	0.00329366	0.627596	0.775606	0.396796	-0.00227845	0.245645	0.489998	0.294102	7.11297	6.34954	6.63811	0.961321	0.976411	0.438961	-0.00250885	0.740001	0.830917	0.351568	-0.00142267	0.558149	0.781819	0.499084	6.86689	6.45923	6.65608	0.11446	0.254708	0.139668
ILMN_1656482	OSBPL2	9885	8.31029	7.71238	8.03813	0.0611425	0.134863	0.0636689	0.0180091	0.00259174	0.0107376	0.0054931	0.00073582	0.655965	0.82746	0.497619	8.11203	7.50673	7.83421	0.000271914	0.00138165	0.000618836	0.0111494	0.13456	0.247519	0.104652	-0.00683216	0.00161669	0.0156151	0.00996986	8.36227	7.98423	8.21573	0.701956	0.840861	0.460382
ILMN_1656486	DNAJC10	54431	7.79888	6.69896	7.08008	2.14401e-05	0.000123178	5.80938e-05	-0.0298179	0.000849901	0.00413317	0.00211441	0.00792178	0.000501996	0.00560936	0.00336173	7.14515	6.50413	6.80374	0.000430605	0.00205259	0.000920748	-0.0264213	0.000199535	0.00130192	0.000549234	0.00456252	0.0183262	0.0954841	0.0609921	7.78505	7.14499	7.35718	0.0329633	0.100328	0.0549338
ILMN_1656492	LOC389422	389422																													6.52888	6.34415	6.40026	0.83869	0.919098	0.504792
ILMN_1656495	NOTO	344022	6.63319	6.36507	6.4749	0.00261196	0.00894932	0.0042263	-0.00981674	0.000165379	0.00100356	0.000513355	0.00165334	0.0143643	0.071599	0.0430212	6.70105	6.33057	6.48205	0.379751	0.554206	0.248462	0.0016418	0.657921	0.770904	0.325585	0.00240188	0.0369755	0.156127	0.0997093	6.59829	6.43521	6.51435	0.568925	0.746372	0.4088
ILMN_1656496	EPC2	26122	6.53704	6.32239	6.43941	0.533156	0.688867	0.324833	-0.00166443	0.449439	0.63015	0.322189	-0.000459259	0.472061	0.701515	0.421707	6.58986	6.32367	6.43164	0.928455	0.957316	0.430413	0.00112489	0.675475	0.784079	0.331283	-0.000707512	0.412146	0.676375	0.431843	6.52636	6.38238	6.4699	0.549622	0.730574	0.400485
ILMN_1656501	DUSP5	1847	9.00377	7.2145	7.93565	5.4836e-06	3.62823e-05	1.71219e-05	-0.0988261	4.23932e-08	7.02155e-07	3.58908e-07	0.00424566	0.329454	0.578364	0.347907	8.37355	7.15784	7.81552	0.000394579	0.00190599	0.000854392	-0.00387087	0.791563	0.868363	0.367073	0.012655	0.00401092	0.0309389	0.0197397	8.90038	7.97151	8.49524	0.0936455	0.219458	0.120204
ILMN_1656521	CGI-96	27341	6.68518	6.35689	6.51938	0.0671351	0.145696	0.0687929	-0.00362883	0.282916	0.462835	0.236786	-0.00210676	0.0269013	0.112599	0.0677026	6.58786	6.31808	6.45492	0.625679	0.759098	0.340016	0.00405924	0.200371	0.333161	0.140855	-0.000797403	0.427423	0.688996	0.439657	6.61538	6.40223	6.51248	0.972546	0.987747	0.541713
ILMN_1656537	SNRPN	6638	7.82971	6.86891	7.28341	0.967658	0.981448	0.464382	0.00835213	0.418168	0.601622	0.307639	-0.000547174	0.855166	0.935231	0.56357	7.44555	6.61819	7.01494	0.684788	0.799893	0.358734	0.0103506	0.294259	0.440304	0.185993	-0.00384617	0.21648	0.478882	0.305639	7.2686	6.76346	7.08141	0.905357	0.954696	0.523895
ILMN_1656540	RUVBL1	8607	7.52824	6.66172	7.08704	0.0487717	0.111632	0.0526838	-0.0226273	0.00831785	0.0287845	0.0146969	-0.00344267	0.14666	0.356725	0.214037	7.07287	6.59843	6.79263	0.00166661	0.00671049	0.00300559	-0.0163146	0.000223257	0.00142853	0.00060362	0.000555066	0.660577	0.845366	0.539402	7.20911	6.871	7.01668	0.116575	0.258097	0.141557
ILMN_1656553	LOC653160	653160	6.58269	6.34876	6.43596	0.465349	0.628655	0.296835	-0.00249151	0.252528	0.426822	0.218371	0.000565363	0.368096	0.614725	0.369418	6.54125	6.35365	6.41855	0.958001	0.974814	0.438109	0.00121657	0.576364	0.70571	0.297963	0.000209826	0.765326	0.901065	0.575386	6.551	6.37673	6.47061	0.730426	0.857849	0.470273
ILMN_1656554	OR4M2	390538																													6.53127	6.37847	6.45883	0.924155	0.964721	0.529019
ILMN_1656560	PARM1	25849	7.47139	6.30803	6.61668	3.60949e-12	1.1184e-10	5.27317e-11	0.0620468	3.00931e-13	1.95422e-11	9.97473e-12	0.00721818	4.20009e-06	0.000131753	7.88324e-05	8.12988	6.46652	7.26617	0.0043772	0.0155162	0.00695651	0.0141626	0.487023	0.627029	0.264975	-0.0184514	0.00226897	0.0202133	0.0129079	8.74743	6.58015	7.5726	0.0175653	0.0618837	0.0339216
ILMN_1656563	PAX8	7849	6.4961	6.30125	6.39001	0.352279	0.518631	0.24479	0.00230487	0.27307	0.451463	0.230935	-0.00134468	0.0230746	0.1009	0.0606616	6.49349	6.23933	6.36959	0.516162	0.673856	0.302131	-0.00249027	0.347546	0.49577	0.209319	-0.00064153	0.448735	0.704895	0.450168	6.58801	6.39331	6.49591	0.0770653	0.189859	0.103958
ILMN_1656574	PCGF6	84108	8.57012	7.88762	8.2392	0.652534	0.782065	0.369115	0.0036398	0.603739	0.756904	0.387558	0.000380809	0.852092	0.933611	0.562684	8.38255	7.78015	8.00302	0.186321	0.337748	0.151429	-0.00636785	0.356859	0.505507	0.213282	-0.0026246	0.229927	0.4947	0.315951	8.43048	8.02413	8.299	0.396541	0.598462	0.328199
ILMN_1656579	LOC642077	642077	6.63435	6.33552	6.44962	0.317279	0.481618	0.227441	-0.00144289	0.593975	0.749359	0.383695	-0.000196014	0.803707	0.909831	0.54825	6.53728	6.34571	6.43533	0.25599	0.424878	0.190605	0.00450352	0.0679642	0.147546	0.0623244	0.00123366	0.103864	0.310326	0.197991	6.553	6.40537	6.48876	0.888139	0.946095	0.519104
ILMN_1656589	LOC652537	652537	6.66595	6.33998	6.4983	0.0978557	0.197989	0.0934919	-0.00774686	0.00772746	0.0269999	0.0137963	0.000768655	0.342706	0.592142	0.35553	6.57447	6.33491	6.44775	0.327085	0.5021	0.22524	0.00324611	0.217361	0.353395	0.149384	0.000127158	0.8797	0.95215	0.609007	6.58095	6.41629	6.51388	0.92416	0.964721	0.52902
ILMN_1656593	AK5	26289	6.74368	6.31259	6.48717	0.182503	0.32125	0.151536	-0.0063008	0.0852872	0.189755	0.0970769	0.000185791	0.859578	0.937201	0.564835	6.54755	6.30155	6.41741	0.317388	0.492674	0.220826	-0.000929982	0.759184	0.844796	0.357425	0.0011619	0.229801	0.494557	0.315857	7.2104	6.37637	6.75829	1.08242e-05	0.000226032	0.000124005
ILMN_1656595	STAC3	246329																													6.52303	6.38744	6.44826	0.905145	0.954671	0.523837
ILMN_1656621	CHMP2A	27243	7.11686	6.38097	6.73724	0.37867	0.546366	0.257551	0.012479	0.0974555	0.210335	0.1076	0.000359757	0.867822	0.941571	0.56718	6.7398	6.43864	6.55691	0.583449	0.726356	0.325762	-0.00151396	0.722874	0.818774	0.346249	0.000574561	0.676013	0.853346	0.544961	6.99325	6.62169	6.81111	0.0247502	0.0804594	0.0440701
ILMN_1656624	LOC653481	653481																													6.53708	6.38544	6.44211	0.477966	0.670117	0.367513
ILMN_1656625	RPS24	6229	12.6472	11.9708	12.3792	0.466447	0.629566	0.297305	-0.00502805	0.429766	0.612598	0.313123	0.000278907	0.880229	0.947375	0.570661	12.4134	11.9077	12.1164	0.824263	0.893395	0.401505	-0.00597306	0.319011	0.466576	0.196929	-0.000740587	0.699028	0.865208	0.553111	12.5685	12.2275	12.447	0.127852	0.276478	0.151498
ILMN_1656638	BHMT	635	6.55449	6.2971	6.39644	0.259061	0.416803	0.196732	0.00284379	0.256345	0.431661	0.22073	0.000144161	0.842585	0.929116	0.559921
ILMN_1656662	LOC731365	731365	12.6709	12.0033	12.4011	0.205503	0.350753	0.165623	-0.0115049	0.0363579	0.09681	0.0495109	-0.000910486	0.559551	0.767756	0.460618	12.035	11.5449	11.8239	0.000191084	0.00101065	0.000453429	-0.0219231	4.6446e-06	5.57665e-05	2.35714e-05	-0.000752522	0.555589	0.779987	0.498047	12.4437	12.0098	12.1861	0.00792573	0.0334399	0.0183002
ILMN_1656670	HLA-G	3135	7.39282	6.49875	6.86087	1.83468e-09	2.83467e-08	1.33913e-08	-0.0337219	1.88465e-05	0.000151733	7.76044e-05	0.00283037	0.164855	0.383825	0.230371	7.33725	6.55531	6.95276	0.0122837	0.0376885	0.0168825	-0.0152649	0.100835	0.199501	0.0842384	-0.00663179	0.0176027	0.0928482	0.0592083	8.12506	7.19771	7.53196	0.0147807	0.0542357	0.0297214
ILMN_1656672	LOC650076	650076																													6.52791	6.36713	6.43672	0.45555	0.651343	0.357204
ILMN_1656676	ZYG11B	79699	10.9125	9.21666	10.1367	3.05683e-05	0.000168849	7.97116e-05	0.0756926	1.59313e-07	2.28111e-06	1.16554e-06	-0.00844752	0.014083	0.0705046	0.0423927	9.80661	8.55249	9.27828	3.21112e-08	4.6261e-07	2.07313e-07	0.0664401	7.1246e-08	1.71775e-06	7.2345e-07	-0.0107317	5.55886e-05	0.00126345	0.000805927	10.3961	9.48675	9.989	0.191712	0.369131	0.202376
ILMN_1656678	SUZ12P	440423	6.51104	6.28576	6.38178	0.784623	0.87404	0.412803	-0.000281378	0.893602	0.945355	0.483638	-0.000189656	0.757445	0.885412	0.533529															6.57786	6.40852	6.48834	0.28632	0.485834	0.266255
ILMN_1656682	AZIN1	51582	10.7232	9.25119	10.1389	0.319602	0.483873	0.228614	0.00841495	0.457297	0.636886	0.325729	0.00434607	0.182185	0.408374	0.245172	10.1417	9.26787	9.75846	0.0497337	0.120732	0.0540637	0.0328648	0.00249482	0.01047	0.00441937	-0.00163771	0.612201	0.816013	0.521013	10.2805	9.80621	10.0854	0.421141	0.621018	0.340564
ILMN_1656691	FBXO4	26272	8.33804	7.66118	7.95203	0.170003	0.304471	0.143629	0.0236107	0.000569412	0.00292265	0.00149494	-0.00121808	0.512296	0.732587	0.440251	7.88767	7.12488	7.57924	0.933453	0.960043	0.43173	-0.0036208	0.610021	0.732945	0.309577	-0.000796636	0.727121	0.881925	0.562829	8.23209	7.57245	7.83425	0.00737224	0.0315032	0.0172775
ILMN_1656715	THSD7A	221981	6.52182	6.26721	6.39169	0.0969706	0.196548	0.0928187	0.00591553	0.0155404	0.048356	0.0247081	0.000167915	0.807644	0.911701	0.54946
ILMN_1656718	DEF8	54849	8.17495	6.90499	7.38342	4.87551e-12	1.45144e-10	6.83056e-11	-0.0664126	3.60576e-10	1.04608e-08	5.33868e-09	0.00905137	3.75497e-05	0.000728414	0.000437142	7.87916	6.78414	7.31349	6.49807e-07	6.58949e-06	2.95481e-06	-0.0504052	6.68104e-08	1.63659e-06	6.85465e-07	0.00305125	0.178913	0.430652	0.275106	7.90256	7.23854	7.54115	0.0145133	0.0534567	0.0293051
ILMN_1656720	LOC391771	391771	6.48954	6.29153	6.39605	0.374851	0.542297	0.255737	0.00310493	0.132138	0.265283	0.135645	0.000771895	0.189629	0.418073	0.251265															6.60172	6.43419	6.52581	0.00824765	0.0344267	0.0188836
ILMN_1656761	TGIF1	7050	6.56412	6.35578	6.45363	0.118723	0.230405	0.108833	7.3591e-05	0.970286	0.985518	0.504215	0.000410014	0.476127	0.704797	0.423645	6.56634	6.34198	6.4199	0.684106	0.799441	0.358526	-6.36106e-05	0.97957	0.988044	0.417829	0.000609271	0.44615	0.703293	0.44892	6.60647	6.4628	6.52644	0.821562	0.910802	0.499633
ILMN_1656791	RPS6	6194	12.8506	9.78451	11.6639	0.278161	0.438761	0.207081	0.0187471	0.424798	0.608021	0.310787	-0.0182729	0.00507828	0.0331099	0.0198774	11.7709	10.0915	10.941	0.3741	0.548878	0.24608	-0.0500388	0.0281232	0.0739599	0.0312674	-0.00307799	0.661979	0.846254	0.539913	12.3034	11.4131	12.0205	8.13222e-05	0.000999038	0.000546993
ILMN_1656798	TIMM17A	10440	6.77445	6.39988	6.55507	0.00526317	0.0165694	0.00782846	-0.00795856	0.021683	0.0636187	0.032519	0.000894442	0.359545	0.607666	0.364843	6.6278	6.38624	6.4902	0.523263	0.679096	0.304636	-0.00379692	0.115599	0.220906	0.0933394	-0.000258415	0.735191	0.885802	0.565543	6.65499	6.50251	6.6085	0.0685009	0.17398	0.095366
ILMN_1656801	LOC651272	651272	6.52333	6.30143	6.39108	0.699361	0.814985	0.385226	0.00183874	0.425465	0.608697	0.311101	0.000496827	0.457767	0.690121	0.414851
ILMN_1656807	RPL27	6155	12.6353	12.0037	12.4026	0.302469	0.465623	0.219837	-0.00653118	0.236441	0.407161	0.208325	-0.00262425	0.0947314	0.267538	0.16063	12.0967	11.5071	11.8886	0.392171	0.565345	0.253609	-0.00724796	0.235097	0.374163	0.158165	-0.00348624	0.0650457	0.229395	0.146294	12.564	12.267	12.4479	0.253586	0.447943	0.245344
ILMN_1656812	ITGB1BP3	27231	6.48224	6.26022	6.36354	0.932405	0.962212	0.455164	0.00445001	0.0701402	0.162928	0.0833454	-0.000188377	0.788921	0.901979	0.543647	6.53973	6.28766	6.40047	0.966217	0.978987	0.440212	-0.0016965	0.502531	0.641268	0.270899	0.000589125	0.468022	0.71921	0.459419	6.58775	6.34419	6.42421	0.121825	0.266804	0.14624
ILMN_1656822	DNM2	1785	7.21409	6.44936	6.86645	0.935115	0.963503	0.455884	0.00470068	0.502434	0.676067	0.345649	-0.00027681	0.892034	0.952028	0.573922	7.08952	6.51525	6.74418	0.353365	0.528656	0.237117	-0.0123134	0.0353049	0.0885777	0.0374459	-0.00165125	0.360074	0.63236	0.403279	7.37682	6.78117	6.98919	0.0197666	0.0678678	0.0371539
ILMN_1656826	SH3RF1	57630	8.45608	6.69815	7.22393	2.14649e-07	1.98393e-06	9.37543e-07	-0.0141353	0.290452	0.471546	0.241184	0.00919494	0.0139738	0.0701123	0.0421471	7.35967	6.56825	6.89612	1.13436e-05	8.36018e-05	3.74599e-05	-0.0356315	7.29005e-05	0.000557293	0.000235541	0.00839152	0.000180619	0.00299898	0.00191308	8.44767	7.37478	7.91134	1.22664e-06	4.97635e-05	2.71029e-05
ILMN_1656837	RBP1	5947	6.94805	6.3692	6.60176	0.000616167	0.00248057	0.0011719	-0.0244627	7.12227e-05	0.00048361	0.000247256	0.00411253	0.00887204	0.0501992	0.0301516	6.53172	6.34776	6.41027	0.126616	0.252549	0.113183	-0.00396384	0.088712	0.180935	0.0764461	0.000800122	0.271649	0.541269	0.345771
ILMN_1656840	VPS13D	55187	6.91531	6.4234	6.656	0.00890469	0.0261638	0.0123584	0.00813192	0.0751549	0.17188	0.0879341	-0.000969628	0.457428	0.689808	0.414693	6.6868	6.38616	6.50388	0.0752923	0.168585	0.0756272	-0.00258982	0.512555	0.650171	0.274709	-0.00168778	0.177804	0.42924	0.274146	6.69805	6.4496	6.60752	0.328435	0.531987	0.291261
ILMN_1656842	LOC643365	643365															6.85791	6.36075	6.48684	0.0274417	0.073861	0.0331244	0.00978357	0.0231915	0.0635272	0.0268481	0.00305024	0.0159996	0.086409	0.0552043
ILMN_1656846	GBA2	57704	6.54331	6.32556	6.43113	0.399083	0.565214	0.267056	-0.00483946	0.0321769	0.087697	0.0448622	0.00046192	0.47072	0.700717	0.421064	6.53224	6.34958	6.45081	0.835166	0.899762	0.404666	-0.000381221	0.856621	0.912124	0.385609	0.000815692	0.22675	0.491112	0.31355	6.56875	6.39106	6.48124	0.371998	0.575719	0.31546
ILMN_1656868	LOC23117	23117	9.7733	8.074	8.97119	0.0683283	0.147736	0.0697962	-0.0132628	0.486189	0.66211	0.33857	-0.00472087	0.392125	0.635199	0.381974	8.9327	7.74847	8.29345	0.0301235	0.0799197	0.0357878	-0.024113	0.0631129	0.139123	0.0588067	-0.00627218	0.114685	0.329792	0.210508	9.84644	8.53117	9.25275	0.0142698	0.0528344	0.0289229
ILMN_1656869	LGALS9B	284194	7.08646	6.5373	6.76418	0.475377	0.637662	0.301101	0.000600186	0.916324	0.957379	0.489911	-0.00130484	0.432003	0.670125	0.402484	7.1685	6.58364	6.84573	0.114977	0.234169	0.105047	0.00835027	0.176992	0.304687	0.128705	-0.00411413	0.0291353	0.132487	0.0846032	7.00173	6.69662	6.86471	0.119527	0.262989	0.144198
ILMN_1656882	LOC390712	390712															6.61888	6.2721	6.40753	0.864398	0.918329	0.412981	-0.000487945	0.886917	0.931401	0.393875	0.00106325	0.333452	0.60668	0.387308
ILMN_1656883	LOC643201	643201																													6.51961	6.41377	6.46246	0.233857	0.423359	0.232003
ILMN_1656886	LIN37	55957	6.99621	6.45128	6.69544	0.0140499	0.0388646	0.0183564	-0.00986925	0.0166795	0.0511662	0.0261763	-0.000492868	0.671543	0.836818	0.503486	6.74848	6.41489	6.56206	0.217642	0.378484	0.169721	-0.00678673	0.070168	0.151207	0.0638879	-0.000373352	0.7509	0.894313	0.57073	6.9333	6.71768	6.80461	0.378778	0.582924	0.319037
ILMN_1656898	LOC653324	653324	6.5461	6.34458	6.43973	0.72657	0.834484	0.394304	0.0017192	0.449989	0.630764	0.322438	-0.000272204	0.68083	0.841764	0.506919	6.60164	6.37968	6.45639	0.773707	0.861622	0.386394	0.00362042	0.178722	0.307021	0.129632	-7.78653e-05	0.927648	0.971418	0.621569	6.61997	6.42464	6.55166	0.81321	0.90673	0.497079
ILMN_1656900	SULT1A1	6817	8.5692	6.84522	7.66598	0.00113649	0.00427597	0.0020192	0.0666612	9.48659e-05	0.000623154	0.000318385	-0.00159854	0.725169	0.868394	0.522677	7.45452	6.80239	7.12009	0.205066	0.362373	0.162532	-0.00545412	0.430543	0.575756	0.2431	-0.000871155	0.69445	0.862946	0.551487	7.15848	6.74933	6.98264	0.0326926	0.0997849	0.0545934
ILMN_1656902	HECTD3	79654	8.67913	7.16273	7.83067	0.0722456	0.154912	0.0730929	-0.0204757	0.101484	0.217031	0.110946	-0.0010703	0.765549	0.889703	0.536177	8.32974	7.47399	7.88693	0.616773	0.752731	0.337074	0.0153259	0.159553	0.281643	0.119082	-0.00104781	0.761549	0.898895	0.574177	7.82717	7.46879	7.63392	0.223179	0.41045	0.224835
ILMN_1656904	SLC1A4	6509	7.17783	6.4269	6.71778	4.11236e-07	3.56373e-06	1.68092e-06	0.0262968	0.000339557	0.00187924	0.000961374	0.00654898	0.000385927	0.00457766	0.00274533	6.86938	6.38318	6.56861	0.0701076	0.159537	0.0714875	0.0118741	0.0453974	0.107886	0.0456081	0.00322437	0.0731636	0.247192	0.157704	7.27735	6.69989	7.00799	0.0250024	0.0811048	0.0444148
ILMN_1656913	MDH1	4190	11.9672	10.2341	11.2526	4.55453e-10	8.15678e-09	3.85263e-09	0.0926677	2.82989e-09	6.56961e-08	3.35525e-08	-0.00513618	0.155547	0.370082	0.222192	11.8924	10.3648	11.0778	7.84762e-13	4.29325e-11	1.92637e-11	0.109302	7.59264e-13	1.79996e-10	7.55322e-11	-0.00403386	0.170963	0.420135	0.268106	11.4024	10.4904	10.7322	0.0147308	0.0541348	0.029644
ILMN_1656915	PSD3	23362	6.67107	6.39781	6.50295	0.296366	0.458584	0.216642	-0.00830018	0.00543632	0.0200529	0.0102543	0.00130605	0.111481	0.297256	0.178522	6.76219	6.33356	6.46704	0.579711	0.723528	0.324463	-0.00162088	0.68721	0.792715	0.335035	-0.000197567	0.879013	0.951842	0.608821	6.62971	6.43603	6.50988	0.677349	0.824748	0.451531
ILMN_1656920	CRIP1	1396	10.4358	7.61821	9.09317	0.0142687	0.0393932	0.0186028	0.051089	0.0544624	0.134002	0.0684669	-0.0210238	0.00358707	0.0255608	0.015346	8.69577	6.61745	7.59589	0.000474331	0.00223505	0.00100157	-0.101184	6.58008e-06	7.47564e-05	3.14816e-05	0.00897798	0.129203	0.354036	0.226234	10.3616	7.41646	8.85094	0.00043937	0.00352224	0.00193193
ILMN_1656934	REPS2	9185	6.75901	6.32226	6.56163	0.000863242	0.00334458	0.00158013	0.012962	0.0019011	0.00827358	0.00422401	-0.00149061	0.190762	0.419628	0.252176	6.63539	6.2781	6.43708	2.35265e-06	2.0589e-05	9.23706e-06	-0.0143766	0.000134735	0.000936389	0.000395453	-0.000731562	0.492408	0.738724	0.470892	6.75489	6.49224	6.62908	0.000841851	0.00586708	0.00321221
ILMN_1656938	LOC731486	731486	6.95682	6.28926	6.54692	0.00144273	0.00528669	0.00249782	-0.00519812	0.36139	0.5469	0.279601	0.0004016	0.808059	0.911839	0.549587	6.74317	6.30667	6.44019	6.90222e-08	9.18688e-07	4.10869e-07	-0.010997	0.0209345	0.0585166	0.0247054	0.00480943	0.000244134	0.0037818	0.0023988	6.71864	6.41835	6.53197	0.00304848	0.0159957	0.00876541
ILMN_1656939	LOC400099	400099	6.50685	6.30482	6.40119	0.191795	0.332947	0.157239	-0.00428063	0.0358048	0.0956278	0.0489084	0.000398485	0.491306	0.716784	0.430745	6.80872	6.32267	6.50446	0.336409	0.511774	0.229514	0.00620173	0.23473	0.373799	0.157988	0.000543797	0.743645	0.890621	0.56835	6.5479	6.38269	6.44643	0.883496	0.943933	0.517795
ILMN_1656940	ABLIM3	22885	8.52376	6.76643	7.56781	0.000127149	0.000609106	0.000287333	0.00473281	0.808718	0.894891	0.458774	-0.00501713	0.376677	0.621675	0.373915	8.39062	7.38103	7.83991	9.51576e-05	0.000547098	0.000245161	0.00660401	0.592726	0.719036	0.303663	0.00454944	0.246575	0.513662	0.328241	7.89402	7.34454	7.60858	0.679815	0.826375	0.452431
ILMN_1656942	PRICKLE3	4007	6.65617	6.2606	6.46631	0.00159922	0.00580132	0.00273865	-0.0114291	2.63906e-05	0.000204151	0.000104305	0.00010186	0.88663	0.950154	0.572435	6.55937	6.34169	6.45823	0.253063	0.421495	0.189067	-0.00617767	0.0207809	0.0581866	0.0245566	-0.00044893	0.585666	0.799583	0.510251	6.5282	6.41972	6.4621	0.472792	0.66592	0.36517
ILMN_1656951	APCDD1	147495	9.28939	6.19867	7.5439	5.73176e-09	7.82584e-08	3.69544e-08	0.175092	1.12613e-11	4.74936e-10	2.41446e-10	-0.01441	0.00763252	0.044962	0.0270176	10.1352	6.08205	8.87224	1.32688e-09	2.74858e-08	1.23149e-08	0.136132	0.00906165	0.030031	0.0126692	-0.0565314	4.12292e-05	0.00101931	0.000647863	10.2832	6.2752	8.12999	2.84815e-10	2.05952e-07	1.05299e-07
ILMN_1656955	PCDHGC3	5098																													6.5314	6.35862	6.4331	0.486203	0.676404	0.371439
ILMN_1656981	LOC388160	388160															7.83497	6.35458	6.66012	0.231175	0.395538	0.177269	0.0274923	0.0202179	0.0568339	0.0240077	0.00353704	0.327867	0.600808	0.383806
ILMN_1657002	OR51B5	282763	6.70888	6.3113	6.42744	0.0902936	0.185591	0.0876586	-0.000303479	0.918398	0.958665	0.490476	0.000136361	0.874667	0.944284	0.569107	6.47486	6.34239	6.40695	0.251584	0.419687	0.188288	0.00323973	0.0671313	0.146162	0.0617275	0.000113099	0.839461	0.935694	0.597803
ILMN_1657009	NFASC	23114	6.55214	6.3402	6.43622	0.604208	0.74432	0.351696	-8.36503e-05	0.967805	0.984667	0.503575	-0.000690436	0.250377	0.495962	0.297481	6.59846	6.38032	6.46814	0.929897	0.958005	0.430793	-0.00186305	0.522174	0.658614	0.278323	0.000117506	0.900281	0.960474	0.6145	6.67266	6.46144	6.54597	0.0074496	0.0317723	0.0174213
ILMN_1657010	LOC645879	645879															6.62653	6.27094	6.3791	0.0868695	0.188646	0.0845721	0.00423245	0.185503	0.31542	0.133224	-0.00106042	0.292803	0.565208	0.360675
ILMN_1657022	LOC654174	654174	6.62809	6.37315	6.48213	0.954998	0.974641	0.461108	-0.00155729	0.568004	0.728938	0.373179	-4.62332e-05	0.953609	0.979368	0.590158	6.61434	6.33817	6.48443	0.0985511	0.20794	0.0932952	0.00720074	0.0224932	0.0620125	0.0261937	-0.000821808	0.396498	0.664077	0.423622	6.62251	6.39449	6.47815	0.538626	0.721541	0.395643
ILMN_1657050	ARSK	153642	7.08675	6.56009	6.75476	0.286657	0.44798	0.211572	-0.00663548	0.222283	0.389915	0.199201	0.00242423	0.117854	0.308542	0.185388	6.67099	6.29902	6.51471	0.871778	0.923227	0.415044	-0.00359905	0.375665	0.523219	0.2211	-0.000295041	0.820806	0.928287	0.592388	7.12176	6.74666	6.93318	0.725815	0.855823	0.468696
ILMN_1657058	PPIL6	285755	6.85873	6.37691	6.67386	1.71253e-07	1.61362e-06	7.62543e-07	0.0178978	8.9671e-05	0.000592448	0.00030304	-0.00455011	3.77669e-05	0.000730759	0.00043916	6.55323	6.30298	6.42734	0.0840893	0.18393	0.0824514	-0.00325778	0.262331	0.405381	0.17122	-0.000845973	0.359326	0.631566	0.402846	6.69398	6.39752	6.54947	1.61775e-06	6.01433e-05	3.28389e-05
ILMN_1657064	C6ORF70	55780	7.68385	7.12864	7.42206	0.000108313	0.000527076	0.000248985	0.0105956	0.0772551	0.175765	0.0898444	-0.00354615	0.0340898	0.133602	0.0802169	7.46786	7.02468	7.22253	0.0382411	0.0970861	0.0435465	0.0118905	0.00832997	0.0279711	0.0118232	-0.000358636	0.793399	0.914432	0.584163	7.55105	7.1811	7.35545	0.0001859	0.00185312	0.00101406
ILMN_1657077	SOCS6	9306	6.81543	6.35675	6.54286	0.000569458	0.00231835	0.00109336	-0.0124476	0.00385964	0.0150513	0.0076967	0.00376021	0.000799615	0.00808274	0.00485852	7.50357	6.42669	6.68253	0.721364	0.824327	0.369923	0.00417718	0.687791	0.793185	0.33522	0.00468793	0.154133	0.395643	0.252329	6.71562	6.4961	6.5999	0.294742	0.495024	0.271374
ILMN_1657086	LOC440508	440508	6.66275	6.29216	6.47435	0.109331	0.215951	0.102015	-0.00142986	0.710319	0.834978	0.426776	0.00125487	0.260048	0.507831	0.304227	6.90603	6.38193	6.52974	0.394931	0.568028	0.254786	0.0116249	0.0202641	0.0569263	0.024053	0.000256999	0.867707	0.948036	0.605734	6.57318	6.48217	6.53044	0.673623	0.822374	0.450165
ILMN_1657087	ZNF533	151126	6.60728	6.31113	6.41443	0.00979026	0.0283957	0.0134065	0.006847	0.00843083	0.0291003	0.0148671	0.00107826	0.133741	0.335185	0.201536															6.64637	6.39023	6.50705	0.110328	0.248094	0.135959
ILMN_1657095	STARD3	10948	7.14438	6.68958	6.87259	1.54735e-05	9.16976e-05	4.33268e-05	-0.0148839	0.00245985	0.0102903	0.00525728	-0.00109367	0.41912	0.659023	0.396036	7.02419	6.65162	6.81658	0.565344	0.712306	0.319477	-0.00153571	0.700551	0.802392	0.339247	0.000921704	0.472197	0.722723	0.461426	7.13171	6.76123	6.92558	0.034789	0.104427	0.0571939
ILMN_1657111	C14ORF78	113146	9.54924	7.4844	8.5244	0.0165943	0.0448461	0.0211646	0.0470647	0.0216279	0.0634897	0.0324514	-0.0133025	0.0176966	0.0835108	0.0501434	8.67696	6.42995	7.51182	3.83551e-06	3.18175e-05	1.42494e-05	-0.121383	2.46446e-07	4.74563e-06	1.99755e-06	0.0126453	0.026697	0.124887	0.0797583	8.63267	7.26067	7.97881	0.0029397	0.0155654	0.0085293
ILMN_1657128	PTPRU	10076	6.54781	6.29579	6.41723	0.585576	0.730645	0.344886	-0.000501709	0.848139	0.918327	0.470612	0.00127146	0.0908762	0.260275	0.156286	7.54231	6.32423	6.63352	0.530942	0.685393	0.307314	0.0157073	0.118752	0.225417	0.0952621	0.000132567	0.966758	0.987001	0.631233	6.57544	6.37215	6.46892	0.333458	0.537277	0.294164
ILMN_1657129	SKAP2	8935	9.22105	7.82874	8.56014	1.03576e-07	1.0373e-06	4.88831e-07	0.0458263	0.000147509	0.000910401	0.000464767	-0.0133152	3.21083e-06	0.000106594	6.38567e-05	8.34738	7.80987	8.1107	0.318687	0.494082	0.221422	-0.00422096	0.516683	0.654218	0.276265	0.000555601	0.790508	0.912978	0.583276	7.70153	7.0407	7.41219	0.723145	0.854095	0.467778
ILMN_1657144	C1ORF69	200205	6.82565	6.439	6.63396	0.00586756	0.0182527	0.0086114	0.0108704	0.00316436	0.0127684	0.00651921	-0.00180238	0.0720666	0.222829	0.133975	6.74463	6.43511	6.58005	0.0604539	0.141508	0.0634353	0.00713264	0.032933	0.0838994	0.0354341	-0.00231578	0.019507	0.100024	0.063848	6.76482	6.54684	6.67358	0.00811689	0.0340091	0.0186475
ILMN_1657148	C19ORF23	148046	6.63683	6.3833	6.45925	0.686323	0.806097	0.380779	0.00232037	0.326634	0.511502	0.261385	-0.000434962	0.525621	0.742863	0.446173	6.65618	6.37104	6.50779	0.0567018	0.134153	0.0601779	-0.00203801	0.515383	0.652865	0.275775	-0.00121947	0.220736	0.484459	0.308949	6.62025	6.44122	6.52063	0.653665	0.80784	0.442732
ILMN_1657149	C8ORF46	254778	6.47194	6.18373	6.35568	0.47787	0.639951	0.302152	0.00298371	0.235332	0.405835	0.207622	-0.000569043	0.432838	0.670939	0.402895
ILMN_1657153	ACTR3	10096	9.22665	7.57414	8.227	2.75716e-06	1.95856e-05	9.24406e-06	-0.0464386	0.00997258	0.033479	0.0171304	0.0176522	0.000149391	0.00216703	0.00130079	9.24687	7.64314	8.36455	8.12649e-06	6.24817e-05	2.79767e-05	-0.0516281	0.00329282	0.0131196	0.00553913	0.0183133	6.98625e-05	0.00149507	0.000954237	10.3822	9.0476	9.58919	0.000139593	0.00149114	0.000817995
ILMN_1657158	RNF168	165918	6.54332	6.33424	6.45068	0.280217	0.440844	0.208175	-0.0011983	0.614767	0.765779	0.391863	-0.000296196	0.669308	0.835283	0.502653	6.5247	6.30869	6.41856	0.624166	0.757797	0.339518	4.00604e-05	0.986857	0.992346	0.419633	-0.000141791	0.856997	0.944265	0.602764	6.59459	6.45357	6.5137	0.959703	0.98134	0.538411
ILMN_1657191	KRTAP10-5	386680	6.62735	6.27215	6.38937	0.379335	0.546832	0.257865	0.00222605	0.438104	0.620291	0.317001	0.0004921	0.55489	0.764169	0.458685	6.88145	6.34337	6.50322	0.481496	0.645748	0.289505	0.00271752	0.595175	0.720695	0.304507	0.00235273	0.145577	0.381899	0.243765
ILMN_1657194	TSNAXIP1	55815	6.54852	6.31446	6.43573	0.375685	0.543126	0.256135	0.00195271	0.477277	0.654435	0.334613	-0.00131884	0.0936386	0.265438	0.159411	6.47953	6.27629	6.3783	0.813449	0.88613	0.398335	-0.00266366	0.275993	0.420612	0.177635	-4.75529e-05	0.951599	0.981263	0.627546
ILMN_1657199	NFASC	23114	6.60632	6.29248	6.44525	0.131478	0.249731	0.117754	0.00304593	0.30183	0.484212	0.247698	0.000848237	0.318786	0.568434	0.341617	7.12533	6.42523	6.70375	3.91366e-05	0.000248814	0.000111537	-0.0285034	0.00022354	0.00142926	0.000604257	0.00615774	0.00261304	0.0224551	0.0143354	7.65374	6.74687	7.1995	2.26564e-05	0.000385324	0.000210168
ILMN_1657204	SAE1	10055	11.4772	10.2914	10.6785	1.09527e-11	2.95891e-10	1.39264e-10	-0.0320131	0.00958559	0.0323939	0.0165693	0.0131634	2.65793e-05	0.000557382	0.000335133	11.2912	10.2211	10.5785	1.60244e-08	2.4956e-07	1.1169e-07	-0.0421272	0.000395456	0.00231163	0.00097441	0.0117096	0.000111941	0.00211174	0.00134789	11.5385	10.9689	11.2038	0.00146604	0.00910125	0.00498991
ILMN_1657234	CCL20	6364	7.48049	6.31823	6.74404	2.23147e-08	2.62905e-07	1.24057e-07	-0.0580813	6.38402e-09	1.33995e-07	6.84584e-08	0.00783728	0.000377912	0.00452407	0.00270164	6.85757	6.35276	6.51765	0.939516	0.963356	0.433319	0.000670062	0.899149	0.940312	0.39715	0.00118016	0.487276	0.734166	0.468527	6.74477	6.40181	6.52037	0.00234327	0.0130856	0.00716276
ILMN_1657237	NUBP2	10101	6.7964	6.34773	6.55532	0.929994	0.960545	0.454522	0.000803196	0.858111	0.923783	0.473525	0.000107532	0.934614	0.971957	0.585283	6.64284	6.33155	6.45848	0.555834	0.704902	0.31614	-0.00585192	0.129709	0.240921	0.10181	-0.000749826	0.538508	0.769462	0.491038	6.62002	6.39473	6.54556	0.729967	0.857723	0.470117
ILMN_1657254	SGCD	6444	6.57169	6.29705	6.42562	0.000115931	0.000560672	0.00026463	0.0124286	4.80434e-06	4.59336e-05	2.34751e-05	0.00119383	0.0824759	0.244094	0.146534	6.4697	6.28304	6.38657	0.407742	0.580515	0.260241	0.00196633	0.353164	0.501572	0.211717	0.000590671	0.382734	0.652551	0.41612	6.66178	6.36827	6.49144	0.000238899	0.002229	0.00121804
ILMN_1657266	LOC649350	649350															6.95382	6.27171	6.43843	0.140429	0.273349	0.122598	0.0141251	0.0120957	0.0377301	0.0159281	0.00139884	0.413512	0.677411	0.432546
ILMN_1657278	DVL1	1855	6.72898	6.39935	6.5183	0.8857	0.933904	0.442452	-0.0016171	0.549642	0.714125	0.365525	0.000732402	0.349836	0.599351	0.359523	6.65852	6.36638	6.49848	0.740082	0.838755	0.375914	-0.00275964	0.337807	0.485579	0.20511	-0.0010253	0.261721	0.531408	0.339012	6.6552	6.52195	6.58845	0.72398	0.854903	0.468066
ILMN_1657283	ALKBH5	54890	11.4844	10.8848	11.1139	0.00922955	0.0269756	0.0127458	-0.00621659	0.342365	0.527717	0.269718	0.00521425	0.00397767	0.0276181	0.0165984	11.1175	10.428	10.7255	0.108645	0.22453	0.100589	-0.00293885	0.663657	0.775453	0.327458	0.0029448	0.169065	0.417739	0.266393	11.4769	11.1313	11.3153	0.00835505	0.0348109	0.0190785
ILMN_1657288	GUSBL2	375513	6.69324	6.39341	6.54024	0.0879632	0.181835	0.0858229	-0.00498597	0.0849143	0.189128	0.0967441	-0.000379455	0.647289	0.822073	0.494329	6.57555	6.39662	6.47336	0.687636	0.801759	0.359602	-0.000452563	0.844933	0.904132	0.382359	-0.000246277	0.742033	0.889641	0.567818	6.63919	6.4773	6.56626	0.0177029	0.0622332	0.0341288
ILMN_1657295	CPA6	57094	6.49267	6.30066	6.39031	0.51866	0.676516	0.319042	0.00102766	0.661293	0.80044	0.409379	0.000793503	0.242335	0.485394	0.291708
ILMN_1657317	POLR2J	5439	6.8733	6.39787	6.56753	0.00403136	0.0131176	0.00619116	-0.0130507	0.000776489	0.0038224	0.00195432	0.00338209	0.000642095	0.00683961	0.00408968	6.88241	6.3953	6.53187	0.000608434	0.00278376	0.00124758	-0.0124077	0.0190714	0.0541172	0.022876	0.00231722	0.147545	0.385174	0.245769	6.81567	6.52116	6.67076	0.102429	0.235134	0.128659
ILMN_1657344	PLAG1	5324	6.65818	6.38859	6.48945	0.755263	0.854762	0.403591	-0.00377451	0.157342	0.302133	0.154391	-0.000551349	0.472802	0.70234	0.422061	6.4705	6.30715	6.41191	0.482487	0.646467	0.289875	-0.00265079	0.20956	0.344413	0.145493	-0.000918308	0.166863	0.415084	0.264385	6.53694	6.3978	6.4798	0.408732	0.609657	0.334364
ILMN_1657347	PODXL2	50512	6.59479	6.28687	6.42374	0.147375	0.272496	0.128588	0.00795279	0.00446769	0.0170089	0.00869616	-0.00124394	0.104753	0.285227	0.171372	6.76359	6.29391	6.46427	0.266058	0.43683	0.195847	0.00995563	0.0429381	0.103319	0.0436759	-0.00231732	0.12269	0.343802	0.219353	6.71283	6.40625	6.48441	0.00626934	0.0278068	0.0152302
ILMN_1657361	CBX7	23492	7.33166	6.37669	6.9632	0.000290201	0.00126634	0.000598151	0.00668801	0.458326	0.637762	0.326189	-0.00909799	0.000167133	0.00235537	0.00141698	7.05407	6.53358	6.73294	0.119093	0.240737	0.107963	-0.00883736	0.123644	0.23247	0.0981966	-0.000427678	0.813651	0.924427	0.590272	7.37558	7.00009	7.15774	0.0138003	0.0513898	0.0281778
ILMN_1657373	LEPREL1	55214	9.4696	7.26012	8.06272	4.50536e-14	2.33725e-12	1.10285e-12	-0.105434	1.51615e-05	0.000125986	6.43509e-05	0.0247097	1.51587e-05	0.00036187	0.00021706	8.99237	6.5873	7.18442	1.42422e-10	3.90582e-09	1.74527e-09	-0.0604999	0.0200921	0.0565473	0.0238843	0.0256759	0.000359221	0.0050324	0.00320869	8.49658	6.59393	7.3848	5.88704e-06	0.000147847	8.11115e-05
ILMN_1657405	SPPL3	121665	6.73955	6.43589	6.59573	0.419743	0.58642	0.276646	0.00241919	0.455596	0.635481	0.324966	-0.00209261	0.0221689	0.0981484	0.0589488	6.57337	6.34775	6.45385	0.109691	0.226145	0.101327	-0.00529283	0.0729823	0.155824	0.0658527	-0.00045248	0.625336	0.824552	0.526158	6.66644	6.53261	6.5984	0.62796	0.789712	0.432859
ILMN_1657409	SERHL	94009	6.62217	6.31722	6.45536	0.0125776	0.035324	0.0166752	0.00770472	0.0395059	0.103653	0.052923	-0.00293367	0.00384191	0.0269052	0.0161676															6.54644	6.34742	6.44048	0.980917	0.990959	0.54384
ILMN_1657421	LOC440917	440917															6.60257	6.32918	6.42383	0.68427	0.799528	0.358576	0.00340839	0.238015	0.377484	0.159575	0.000410547	0.655894	0.843168	0.537688	6.60078	6.41555	6.46616	0.198482	0.378409	0.207376
ILMN_1657423	SPG21	51324	8.74768	7.03768	7.90379	0.335005	0.500354	0.236272	-0.00849208	0.616542	0.767191	0.39255	-0.00701292	0.150721	0.363037	0.217807	7.74615	6.51768	7.14476	0.415484	0.587888	0.26348	-0.030063	0.0591151	0.132438	0.0559169	0.0012301	0.804925	0.919723	0.587662	7.81733	7.17278	7.56942	0.665329	0.816247	0.4471
ILMN_1657435	MT1M	4499	8.33639	6.36232	6.96365	1.54534e-08	1.89518e-07	8.92889e-08	-0.0862705	8.8907e-06	7.88461e-05	4.02085e-05	0.00356624	0.477232	0.705425	0.424169	8.41049	6.40147	7.34948	0.000549383	0.00254708	0.0011403	-0.0387847	0.113462	0.217739	0.092022	-0.00929594	0.223459	0.487237	0.311036	7.75091	6.5263	7.12685	4.17521e-07	2.35751e-05	1.27978e-05
ILMN_1657436	FGFR1OP2	26127	7.56256	6.88627	7.14758	0.131368	0.249585	0.117679	-0.0146084	0.0233818	0.0675928	0.0345742	0.0016199	0.372347	0.618559	0.371656	7.27987	6.8362	7.04569	0.953002	0.971297	0.436822	0.00379865	0.526813	0.662638	0.280052	-0.00113337	0.5559	0.780154	0.498173	7.756	7.26163	7.43701	0.0611126	0.159686	0.0875497
ILMN_1657443	LOC730347	730347	6.47447	6.31661	6.39682	0.462534	0.626035	0.295626	-0.000246076	0.882471	0.939039	0.480509	-0.000180486	0.710417	0.860358	0.517547															6.60624	6.35018	6.45247	0.264427	0.461034	0.252454
ILMN_1657446	C1ORF57	84284	8.22913	7.45632	7.80107	0.00160705	0.00582602	0.00275058	0.013747	0.0821843	0.184328	0.0942897	-0.00625571	0.00376062	0.0264981	0.0159071	7.8544	7.32857	7.59033	0.244602	0.411839	0.184578	0.00253142	0.684141	0.790214	0.334058	-8.95581e-06	0.996436	0.998992	0.638243	8.17135	7.53459	7.80845	0.171211	0.340261	0.186658
ILMN_1657451	SRPK2	6733	6.60896	6.34376	6.46099	0.242603	0.397457	0.187555	-0.00106434	0.672621	0.809121	0.413492	-0.00126946	0.0784607	0.236009	0.141782	6.47516	6.30579	6.39962	0.609613	0.747126	0.334684	0.00205211	0.268499	0.411811	0.174118	-0.000616567	0.295943	0.568441	0.362831	6.54164	6.42684	6.47943	0.931051	0.967673	0.53087
ILMN_1657455	CEACAM4	1089	6.5189	6.29092	6.41527	0.217762	0.366813	0.173058	0.00132821	0.554258	0.717965	0.367467	0.000120188	0.854291	0.934782	0.563318															6.57566	6.39486	6.47258	0.141248	0.29687	0.162857
ILMN_1657470	YTHDF3	253943	8.68956	7.59801	8.15113	0.380135	0.547577	0.258243	-0.0146889	0.147591	0.28795	0.147284	0.00521128	0.0691298	0.217183	0.130444	8.42061	7.55409	7.99276	0.718476	0.822348	0.368989	0.015615	0.16993	0.295362	0.124868	-0.00187351	0.603067	0.809859	0.517365	8.25837	7.76446	7.96624	0.572304	0.749337	0.410232
ILMN_1657475	GALT	2592	8.38341	7.27434	7.9781	0.000266776	0.00117584	0.000555356	0.00278504	0.783707	0.879218	0.450984	-0.00944934	0.000632761	0.00676549	0.00404334	8.13073	6.84773	7.58926	0.00324315	0.0119903	0.00537613	0.0292578	0.014841	0.0442802	0.0187181	-0.00806721	0.0218057	0.108197	0.069145	8.16038	7.58844	7.84574	0.00623702	0.0277068	0.0151696
ILMN_1657478	MAGEL2	54551	7.34105	6.71591	6.98888	0.914018	0.950831	0.45023	-0.0026625	0.614256	0.76537	0.391665	0.00203117	0.182325	0.408527	0.245289	7.31702	6.82673	7.01634	0.162989	0.306065	0.137222	0.0129339	0.0186948	0.053247	0.0225133	-0.00250134	0.131732	0.359002	0.229045	7.23108	6.88228	7.0021	0.98797	0.994725	0.545617
ILMN_1657483	SEC23B	10483	9.09126	7.78845	8.39214	6.09155e-07	5.07793e-06	2.39648e-06	-0.012333	0.366326	0.552167	0.282146	0.00690429	0.0760035	0.231188	0.138831	8.87662	7.45693	8.10642	0.0633349	0.146962	0.0658869	0.00261121	0.872467	0.922034	0.38996	0.00781235	0.128587	0.353137	0.225581	8.68822	8.20524	8.49804	0.0463891	0.130007	0.0711318
ILMN_1657495	MLEC	9761	10.1756	8.80631	9.55822	0.868734	0.924519	0.437687	0.00278894	0.816179	0.89965	0.461055	-0.00177286	0.611839	0.801267	0.481244	9.51554	8.40388	8.9881	0.495166	0.656978	0.294564	0.00500324	0.673312	0.782621	0.330586	-0.00145383	0.703297	0.867525	0.554616	9.76051	9.13711	9.44044	0.866931	0.935001	0.513068
ILMN_1657505	HR	55806	6.56829	6.29684	6.42668	0.736293	0.841193	0.397483	0.002658	0.256032	0.431373	0.220537	-0.000465095	0.491702	0.717133	0.430928	6.67267	6.39875	6.50474	0.89179	0.935848	0.420564	-0.00207474	0.543852	0.677782	0.286324	2.42244e-05	0.982444	0.994261	0.634971	6.68758	6.51137	6.60987	0.740427	0.863889	0.473663
ILMN_1657509	TSEN54	283989	6.90375	6.39882	6.6655	0.769152	0.864163	0.407984	-0.00571438	0.259772	0.435547	0.222834	-0.00197349	0.174341	0.397088	0.238542	6.65998	6.36667	6.52789	0.391242	0.564633	0.253228	-0.00631946	0.0409343	0.0995411	0.0420832	-0.000324326	0.736333	0.886323	0.565924	6.78065	6.4663	6.6471	0.0997254	0.23042	0.126095
ILMN_1657515	RPS6KA5	9252	7.21627	6.37328	6.67833	0.230374	0.382177	0.180518	0.00896045	0.177465	0.330033	0.168769	0.0017312	0.364452	0.611784	0.367481	6.62436	6.37506	6.44642	0.0976069	0.206519	0.0926041	-0.00651228	0.0131639	0.0402961	0.017017	0.000784972	0.326081	0.59914	0.382675	6.59636	6.46181	6.53988	0.455814	0.651445	0.357328
ILMN_1657547	CCDC34	91057	9.32956	7.3002	7.96179	2.52196e-06	1.80386e-05	8.52449e-06	-0.0839739	1.62519e-06	1.78114e-05	9.10188e-06	0.0128346	0.00231551	0.0183293	0.0109961	8.48427	6.42208	7.018	3.44997e-15	4.94017e-13	2.19711e-13	-0.0981667	2.29272e-05	0.000209766	8.85607e-05	0.0243301	6.30945e-06	0.000250686	0.000159525	8.63094	7.36506	7.98588	0.0069598	0.0301359	0.0165113
ILMN_1657550	MVD	4597	10.2004	6.23011	7.5951	1.12107e-08	1.42473e-07	6.72694e-08	0.234343	6.47162e-14	5.08278e-12	2.59695e-12	0.00223893	0.724795	0.868122	0.522548	8.94894	6.36898	7.50452	1.02056e-06	9.79514e-06	4.39434e-06	0.133393	1.70464e-07	3.52083e-06	1.48187e-06	-0.0187999	0.0013823	0.0138649	0.00883357	7.74	6.59579	6.89561	0.00162807	0.00987996	0.00541441
ILMN_1657554	TSPYL2	64061	7.52352	6.36039	6.78002	0.453355	0.617876	0.291652	-0.00880904	0.358907	0.544372	0.278312	0.00265421	0.338403	0.587681	0.353082	6.80542	6.34532	6.56543	0.226092	0.389119	0.174439	-0.00952866	0.114282	0.218958	0.0925287	0.00253594	0.17642	0.427786	0.27294	6.92935	6.59133	6.73979	0.0744337	0.184845	0.101349
ILMN_1657571	ASNA1	439	6.64871	6.36762	6.52505	0.746195	0.848446	0.400686	-7.17752e-05	0.978971	0.989573	0.506442	0.00131798	0.0918076	0.262074	0.157347	7.24211	6.33698	6.77138	0.30696	0.482381	0.215975	0.0169756	0.0298661	0.0774929	0.0327631	-0.00287094	0.229908	0.4947	0.315938	6.78304	6.55745	6.62848	0.902868	0.953773	0.523209
ILMN_1657572	HSFX1	51402	6.95342	6.31719	6.52949	5.22805e-09	7.22688e-08	3.40454e-08	-0.00926554	0.10696	0.225588	0.115405	-0.00105657	0.521423	0.739914	0.444323	7.82866	6.32075	6.97232	0.000114728	0.000644848	0.000289111	0.0522996	0.000426984	0.00245689	0.00103849	-0.00906215	0.0277879	0.128345	0.0819601	7.51112	6.493	6.9102	1.68738e-06	6.17198e-05	3.37635e-05
ILMN_1657600	NCAPH	23397															6.52645	6.29343	6.41202	0.834589	0.899632	0.4045	-0.00285854	0.318838	0.466419	0.196854	3.22531e-05	0.972015	0.989263	0.632494	6.52015	6.35338	6.44097	0.529799	0.714019	0.391699
ILMN_1657606	ZFHX4	79776	7.48354	6.58038	6.95335	0.299321	0.462088	0.218194	-0.018267	0.0613294	0.147147	0.0751289	0.00425751	0.121791	0.315836	0.189509	6.79226	6.23559	6.46426	0.000154651	0.000840671	0.000376292	-0.0182105	0.000427306	0.00245741	0.00103914	0.00235805	0.107091	0.316335	0.201814	7.21392	6.70083	6.95596	0.700537	0.840037	0.459879
ILMN_1657612	LOC285900	285900	11.8085	10.5895	11.3971	0.0207014	0.0541776	0.025598	0.0238788	0.0366019	0.0972777	0.0497756	-0.00914411	0.00305667	0.0225942	0.013571	11.245	10.3523	10.9482	0.138174	0.269995	0.121077	-0.0147792	0.129825	0.241075	0.101879	-0.00683366	0.020366	0.10314	0.0658669	11.6009	10.7263	11.1387	2.03069e-05	0.000352619	0.000193314
ILMN_1657619	DNAJB14	79982	6.9023	6.51771	6.70046	0.909856	0.948506	0.4491	-0.00560865	0.217328	0.38344	0.195934	0.000317549	0.809115	0.912624	0.54991	6.54309	6.34878	6.46626	0.352768	0.528052	0.236854	-0.00181126	0.451792	0.594366	0.251313	0.000198864	0.797484	0.916615	0.58541	6.88532	6.59046	6.72574	0.331997	0.535607	0.293322
ILMN_1657624	NSFL1C	55968	8.15501	7.31636	7.68663	0.000686045	0.00273147	0.00128948	0.0271136	0.000220992	0.0012968	0.000662935	-0.00363644	0.0601307	0.198077	0.11893	7.67973	7.01707	7.38762	2.86377e-05	0.000188468	8.4476e-05	0.0362923	4.89346e-06	5.81978e-05	2.46009e-05	-0.0053237	0.00776332	0.051033	0.0325536	8.03266	7.45699	7.63138	0.141228	0.296855	0.16284
ILMN_1657627	CBFA2T3	863															6.56836	6.29269	6.41022	0.168911	0.314228	0.14089	0.00752981	0.0068343	0.0238184	0.0100582	-0.000370255	0.660857	0.845479	0.539505	6.55633	6.38134	6.46885	0.962868	0.983511	0.53923
ILMN_1657631	STAP2	55620	6.66522	6.31699	6.47122	0.374535	0.54208	0.255587	-0.00229486	0.473839	0.651171	0.333072	-0.00192995	0.0335443	0.132192	0.0792913	6.51324	6.29102	6.37566	0.313361	0.488306	0.218966	-0.00299282	0.27139	0.415289	0.17548	0.00153651	0.0695027	0.239355	0.152656	6.58413	6.37135	6.50637	0.0238911	0.0781936	0.0428879
ILMN_1657632	ZMYM6	9204	9.68577	8.71773	9.24879	0.00057839	0.00234967	0.00110849	0.00543251	0.58103	0.739569	0.378498	-0.00670366	0.0155169	0.0757468	0.0455317	9.39201	8.56554	9.03946	0.00801957	0.0261549	0.0117204	0.00329065	0.756213	0.843132	0.356525	-0.00239799	0.480796	0.729088	0.465504	10.3901	8.97732	9.80991	0.00208138	0.0119076	0.00652716
ILMN_1657639	EDEM3	80267																													6.52344	6.33677	6.43477	0.362325	0.56578	0.310272
ILMN_1657643	KCNIP2	30819	6.68473	6.29007	6.44627	0.0226158	0.0585585	0.0276504	0.0137491	0.00131606	0.00601104	0.00307472	-0.00257345	0.0240644	0.103914	0.0624898	7.41555	6.19032	6.48881	0.270327	0.441988	0.198035	0.0203577	0.0452008	0.107514	0.0454554	-0.00451237	0.14686	0.384188	0.245074
ILMN_1657679	VAV3	10451	6.58618	6.35797	6.44483	0.140272	0.261891	0.123718	0.000596307	0.768394	0.870747	0.446103	-0.000978844	0.0922838	0.262972	0.157886	6.55918	6.36764	6.45669	0.85448	0.911696	0.410186	-0.00170776	0.512269	0.65004	0.274601	-0.00083184	0.317809	0.590873	0.377359	6.5931	6.39513	6.49246	0.492441	0.681989	0.37442
ILMN_1657680	CCDC69	26112	7.62751	6.35299	6.9234	5.9267e-12	1.71505e-10	8.0881e-11	-0.00816612	0.552687	0.717012	0.366807	-0.00370741	0.352049	0.601388	0.360748	8.13804	6.52104	7.18343	4.91833e-08	6.74839e-07	3.02696e-07	0.0742349	2.74929e-08	7.5983e-07	3.21014e-07	-0.00255959	0.427576	0.688996	0.439734	6.93063	6.41771	6.61935	8.97941e-06	0.000200428	0.000109224
ILMN_1657682	GFM1	85476	10.3641	8.35962	9.46472	0.00981508	0.0284532	0.0134356	0.0594137	0.00126923	0.00582951	0.00298222	-0.00519003	0.301848	0.55078	0.331239	10.1282	8.24289	9.16712	4.11539e-08	5.77913e-07	2.58856e-07	0.109888	1.98925e-08	5.8535e-07	2.46244e-07	-0.0142584	0.00092283	0.0102283	0.00652616	9.50794	8.51118	9.1562	0.000953549	0.00647106	0.00353959
ILMN_1657683	C1ORF198	84886	9.44853	7.16856	8.24556	7.16986e-11	1.58377e-09	7.46626e-10	0.139664	1.73967e-09	4.25098e-08	2.17357e-08	0.00645717	0.228605	0.468694	0.281593	8.61819	7.33537	7.99338	0.0955501	0.203175	0.0910881	0.0102759	0.517902	0.655372	0.276723	-0.00268253	0.598558	0.807894	0.515543	10.7617	9.28839	10.0891	0.721726	0.853046	0.46729
ILMN_1657697	SAR1A	56681	9.62684	8.5353	9.13618	0.0290274	0.0724203	0.0342037	0.0400775	0.000389757	0.00211863	0.00108318	-0.00382532	0.206945	0.440422	0.264842	9.23989	8.13912	8.71604	0.0316071	0.0830876	0.0372299	0.0505031	0.000490872	0.00276485	0.00116596	-0.00308433	0.460734	0.713525	0.455874	10.1968	9.08223	9.70036	5.81441e-06	0.000146854	8.04456e-05
ILMN_1657708	MGLL	11343	8.38907	6.80875	7.42978	0.000383805	0.00162347	0.000766928	0.0790408	5.43198e-07	6.7563e-06	3.44622e-06	-0.00162374	0.680934	0.841798	0.506958	8.34319	6.70086	7.49683	0.000170879	0.000916741	0.000411039	0.0545155	0.00185492	0.0082007	0.00346325	-0.0162772	0.000517548	0.00664404	0.00424116	7.67222	6.90256	7.32979	0.901773	0.953206	0.522906
ILMN_1657722	RPS3A	6189	12.4453	11.7869	12.1201	0.2342	0.386859	0.18274	0.00581719	0.329142	0.513733	0.262731	-0.00291609	0.086281	0.250978	0.150944	12.1007	11.4566	11.7959	0.0223563	0.0623662	0.0279525	-0.00995352	0.0924903	0.186855	0.0789268	-0.00423466	0.0169965	0.0903884	0.0576996	12.5297	12.1931	12.3998	0.107127	0.242989	0.133034
ILMN_1657729	ZNF254	9534	6.77563	6.37441	6.55509	0.0475967	0.109536	0.0516512	0.0102415	0.00807027	0.0280556	0.0143215	-0.0005728	0.596201	0.791046	0.47527	6.63398	6.36274	6.48383	0.0367301	0.0939385	0.0421142	0.00430825	0.151245	0.270832	0.114372	-0.00168008	0.0698456	0.240165	0.153137	6.70866	6.33544	6.5484	0.00378903	0.0189185	0.0103731
ILMN_1657744	C15ORF17	57184	9.40197	7.20575	8.34972	1.21148e-11	3.22316e-10	1.52191e-10	0.138848	1.33548e-14	1.262e-12	6.45835e-13	-0.013207	5.40024e-05	0.000981525	0.00058775	9.18671	7.07796	8.04765	7.06652e-10	1.58054e-08	7.06623e-09	0.115073	1.66345e-08	5.05574e-07	2.12868e-07	-0.0188861	4.70793e-06	0.000208464	0.000131631	8.75685	7.83022	8.2153	0.00126396	0.00807897	0.00443177
ILMN_1657746	BPHL	670	9.61076	7.20735	8.57774	1.30345e-12	4.5251e-11	2.13664e-11	0.145744	1.43166e-10	4.54103e-09	2.31399e-09	-0.0246722	7.11504e-09	9.94098e-07	5.93357e-07	8.5333	6.96725	7.65038	5.63338e-05	0.000344099	0.000154311	0.0592962	0.000200613	0.00130816	0.00055175	-0.0152695	0.00015637	0.00268624	0.00171365	8.12183	7.36076	7.60497	0.00356304	0.0180766	0.00989801
ILMN_1657754	RPAP2	79871	7.6947	6.7228	7.30648	0.00274944	0.00936659	0.00442252	-0.00677482	0.443836	0.625297	0.319637	-0.00758595	0.00180416	0.0151672	0.00910554	7.10124	6.55688	6.88551	0.0162929	0.0477968	0.0214205	0.00393061	0.522925	0.65917	0.278603	-0.00408394	0.0316906	0.140718	0.0896801	7.46344	6.91372	7.1585	0.012808	0.0484583	0.0265715
ILMN_1657760	SYT17	51760	6.89914	6.22304	6.40936	1.78485e-15	1.42625e-13	6.72537e-14	0.0430075	2.96426e-13	1.93433e-11	9.85152e-12	0.00617633	4.61563e-10	1.26646e-07	7.58872e-08
ILMN_1657769	EIF5	1983	6.51298	6.27256	6.40299	0.888342	0.935023	0.443187	0.00177785	0.402845	0.587462	0.300289	-0.00025476	0.67998	0.841526	0.506607	6.4947	6.26793	6.37459	0.102353	0.214561	0.0960801	-0.00467646	0.0843342	0.174141	0.0735622	7.96526e-05	0.925714	0.971216	0.621078	6.51634	6.37972	6.45594	0.839819	0.919543	0.505128
ILMN_1657771	CRTC2	200186	7.12059	6.49982	6.81466	0.925524	0.95778	0.453328	-0.0062362	0.336952	0.522182	0.26688	0.000472588	0.801948	0.909138	0.547707	6.89697	6.44419	6.69549	0.230348	0.394502	0.176811	-0.0106449	0.051738	0.119545	0.0504599	0.000882487	0.604906	0.811134	0.518104	7.2203	6.82495	7.04063	0.00632721	0.0280032	0.0153384
ILMN_1657790	SFRS11	9295	7.85507	6.84651	7.33545	0.768791	0.863974	0.407871	-0.011567	0.231908	0.401694	0.205437	0.000445193	0.873632	0.944284	0.568817	7.84796	7.01785	7.39213	0.325376	0.500347	0.224469	0.00598732	0.570807	0.701216	0.296004	-0.00378221	0.260346	0.529779	0.338058	8.08261	7.44092	7.78633	0.0580919	0.153669	0.0842516
ILMN_1657796	STMN1	3925	8.93246	6.65887	7.47633	5.58416e-12	1.63462e-10	7.6842e-11	-0.114213	3.44252e-09	7.84e-08	3.98399e-08	0.0125016	0.00389479	0.0271752	0.0163356	8.32584	6.50915	7.08416	2.26183e-11	7.8088e-10	3.49698e-10	-0.0794728	3.43058e-05	0.000295617	0.000124832	0.0184703	7.31765e-05	0.00155281	0.000988444	9.51126	7.49117	8.32965	1.77049e-05	0.000322891	0.000176564
ILMN_1657797	FIBP	9158	10.7191	9.68451	10.0912	3.67997e-06	2.53655e-05	1.19796e-05	-0.0413347	1.59748e-05	0.000131815	6.73428e-05	0.00619588	0.00998122	0.054774	0.0328825	10.5302	9.55079	9.97054	6.05904e-09	1.05462e-07	4.73138e-08	-0.0574399	2.25874e-08	6.45147e-07	2.72631e-07	0.00866278	6.94009e-05	0.00148818	0.000949591	10.9978	10.2857	10.6091	0.0763515	0.188507	0.103255
ILMN_1657810	PPM1M	132160	9.4862	8.29474	9.00332	8.15158e-06	5.18704e-05	2.44809e-05	0.0175145	0.213217	0.37809	0.193193	-0.012539	0.00103456	0.00987117	0.0059222	8.85004	7.8003	8.39043	0.000819525	0.00360672	0.00161583	-0.0192955	0.115953	0.221416	0.0935564	-0.00459158	0.230358	0.495355	0.316275	9.23906	8.76909	8.96311	0.00237062	0.0132058	0.00722861
ILMN_1657818	IQCB1	9657	6.49652	6.31885	6.40771	0.468234	0.630969	0.298068	-0.00314913	0.0836524	0.186921	0.0956133	-0.000142748	0.78473	0.900133	0.542325															6.56833	6.40166	6.47719	0.0774888	0.190593	0.104373
ILMN_1657832	LOC222699	222699	6.4863	6.28457	6.38662	0.600859	0.742006	0.350483	-0.00274811	0.162291	0.308824	0.157957	-5.58307e-05	0.921704	0.966286	0.581903
ILMN_1657836	PLEKHG2	64857	7.79081	6.34779	7.08217	0.000147919	0.000695584	0.000328669	0.0181759	0.176902	0.329148	0.16837	-0.0145215	3.8047e-05	0.000734306	0.000441756	6.941	6.38244	6.64155	0.000119128	0.000666416	0.000298768	-0.0290807	4.3726e-06	5.32498e-05	2.24394e-05	0.00293118	0.0748134	0.250546	0.159917	7.40116	6.95132	7.16032	0.0151887	0.0553598	0.0303506
ILMN_1657838	JMJD5	79831	6.47468	6.32714	6.41621	0.880942	0.931237	0.441124	0.00083003	0.61924	0.769245	0.393592	-0.000641903	0.183378	0.409557	0.246162	6.51053	6.30428	6.40686	0.522001	0.678159	0.304193	-0.000504964	0.844433	0.903733	0.382219	0.00133951	0.0993612	0.301443	0.192515	6.63009	6.44191	6.50152	0.16716	0.334822	0.183554
ILMN_1657855	ACTL6B	51412	6.49265	6.24581	6.39009	0.205094	0.350215	0.165375	0.000771754	0.746007	0.857209	0.438809	-0.000124226	0.858181	0.936717	0.564435	6.54005	6.32711	6.40901	0.835638	0.899921	0.404803	0.000318385	0.905384	0.943964	0.398806	-0.000425332	0.622696	0.822601	0.525133	6.54217	6.37088	6.46769	0.805554	0.903077	0.494714
ILMN_1657857	TMEM14C	51522	10.6323	9.23607	10.0083	0.0173986	0.046671	0.0220278	0.0396788	0.000922691	0.00444069	0.00227057	-0.0069508	0.0290503	0.119352	0.071569	9.69918	8.61942	9.17036	0.414846	0.587297	0.263215	-0.0140639	0.275552	0.420091	0.177429	0.00549959	0.174782	0.425362	0.271503	10.3414	9.85191	10.105	0.394565	0.596472	0.327188
ILMN_1657860	C1ORF151	440574	7.22186	6.5809	6.88954	0.195792	0.337981	0.159662	-0.00736106	0.206634	0.368915	0.188746	0.00093174	0.57961	0.780283	0.468754	6.90476	6.52788	6.71844	0.677114	0.794878	0.356381	-0.00418812	0.361039	0.509522	0.21504	-0.00144653	0.320861	0.5939	0.379335	6.94022	6.67663	6.78244	0.00262969	0.0143149	0.00783679
ILMN_1657862	AHCY	191	10.3806	8.16108	9.3431	0.0859365	0.178211	0.0842114	-0.000557753	0.977658	0.988836	0.506107	-0.0161592	0.00346324	0.0248356	0.0149401	9.33483	8.01607	8.73157	0.221145	0.382765	0.171682	-0.0387636	0.0173446	0.0501442	0.0211964	-0.00429614	0.387558	0.656234	0.418779	9.79024	8.85905	9.3833	3.84324e-06	0.000113486	6.15066e-05
ILMN_1657864	TMUB2	79089	7.87945	6.73077	7.31689	0.327643	0.492589	0.232639	0.0126012	0.25932	0.434886	0.222554	-0.0054104	0.0889121	0.256217	0.154025	7.34062	6.6269	7.02113	0.264846	0.435656	0.195223	-0.018011	0.0284277	0.0746042	0.0315302	-0.00152344	0.548092	0.774866	0.494994	7.9073	7.17979	7.44561	0.012582	0.0477946	0.026207
ILMN_1657868	SIRT4	23409	7.00861	6.45378	6.72232	0.00190965	0.00677949	0.00320257	0.00406485	0.456452	0.636066	0.32535	-0.00383622	0.0121738	0.0634648	0.038084	6.68962	6.39009	6.51885	0.307675	0.482878	0.216312	0.00731783	0.0485414	0.113761	0.048046	-0.000662511	0.566481	0.787044	0.502423	6.83818	6.43112	6.6168	0.0500901	0.137573	0.0753955
ILMN_1657870	ABL2	27	6.55113	6.22644	6.36856	0.619459	0.756556	0.357281	-0.00161602	0.551738	0.716093	0.366408	-0.00013597	0.863512	0.939321	0.565957
ILMN_1657871	RSAD2	91543															6.52076	6.27517	6.37267	0.522918	0.678772	0.304515	-0.00398288	0.119806	0.226913	0.0958995	0.000470854	0.560621	0.783433	0.50008	6.52525	6.36777	6.46703	0.908773	0.956518	0.524835
ILMN_1657873	XPO4	64328	8.68375	7.83439	8.25793	0.0017803	0.00637192	0.00301117	-0.0229679	0.00483049	0.0181564	0.00928506	-0.00297115	0.185912	0.412787	0.248246	8.21136	7.43956	7.88923	0.44612	0.616757	0.275904	-0.00231499	0.764836	0.848951	0.35913	-0.002839	0.249636	0.51731	0.330456	8.33371	7.98946	8.23589	0.712929	0.847502	0.464238
ILMN_1657884	NME2	4831	7.46861	6.85269	7.1556	0.000387311	0.00163709	0.000773228	-0.0186554	0.00565821	0.020752	0.0106022	-0.00376314	0.0402667	0.149989	0.0902062	7.7265	6.87788	7.2387	0.196727	0.351833	0.157659	0.00203079	0.818494	0.887186	0.37488	-0.00421734	0.131667	0.358955	0.228974	7.53099	7.10618	7.25277	0.0863153	0.206483	0.11301
ILMN_1657888	SALL1	6299															6.60155	6.3309	6.42704	0.0139055	0.0417281	0.0187176	-0.00841053	0.00900528	0.0298813	0.0126049	-0.0005126	0.600547	0.808499	0.516348
ILMN_1657891	TNKS	8658	6.74377	6.37141	6.49784	8.67868e-07	6.97911e-06	3.29092e-06	-0.015544	7.88681e-06	7.09377e-05	3.61997e-05	0.00220838	0.0108791	0.0583513	0.035062	6.56709	6.32229	6.43268	0.133061	0.262214	0.117586	0.000460838	0.883166	0.928741	0.392864	0.000189918	0.851281	0.941514	0.60116	6.59981	6.39257	6.49973	0.73059	0.857876	0.470329
ILMN_1657892	TLR8	51311	6.54919	6.27229	6.40368	0.344549	0.50996	0.240947	-0.000558257	0.831854	0.909148	0.465785	-0.000344354	0.653258	0.82569	0.496585
ILMN_1657893	TXNRD2	10587	8.29908	7.4156	7.84473	8.15888e-10	1.36125e-08	6.42931e-09	0.0367258	6.53909e-05	0.000448558	0.000229247	0.00596634	0.0111284	0.059367	0.0356505	8.09183	7.30707	7.67296	0.000258752	0.00132285	0.000592732	0.0317727	0.000313011	0.00190594	0.000802294	0.00170748	0.499267	0.743258	0.474013	8.18051	7.76686	7.94574	0.334569	0.538398	0.294802
ILMN_1657898	MTP18	51537	6.47441	6.25247	6.36483	0.114156	0.223503	0.105541	0.00719846	0.0038905	0.0151586	0.00774784	-0.000521465	0.450462	0.6845	0.411413
ILMN_1657932	MUC6	4588	6.72207	6.38829	6.48123	0.857053	0.917699	0.434358	-0.00284423	0.296403	0.4781	0.24461	-0.00042493	0.590123	0.787869	0.472905	6.87446	6.48889	6.6643	0.0357605	0.0918043	0.0411846	0.0121229	0.00969494	0.0316845	0.0133823	-0.00150217	0.288154	0.559796	0.357447	6.75145	6.49035	6.61372	0.678221	0.825395	0.451849
ILMN_1657949	RHEB	6009	10.5734	9.93765	10.3693	0.234851	0.3876	0.183116	0.00148433	0.804846	0.892514	0.457582	0.000181163	0.917646	0.964531	0.580829	10.235	9.58119	9.97728	0.118805	0.24029	0.107759	-0.0122256	0.150834	0.27021	0.114136	-0.000701726	0.794636	0.915462	0.584541	10.7626	10.3868	10.5475	0.113217	0.252735	0.13856
ILMN_1657955	FMNL3	91010	6.71769	6.30387	6.47092	0.718295	0.828401	0.391571	0.00589705	0.134511	0.268881	0.137476	0.000632073	0.57693	0.778322	0.467683	6.46843	6.24556	6.339	0.0193663	0.0552923	0.0247932	-0.00459563	0.0639115	0.140463	0.0593897	0.00164755	0.0275197	0.12752	0.0814239	6.71288	6.4355	6.5451	4.3064e-05	0.000620986	0.000339683
ILMN_1657959	LOC643686	643686																													6.58328	6.41906	6.47932	0.642506	0.799974	0.438488
ILMN_1657962	LOC728946	728946	6.78264	6.34257	6.46081	0.000628979	0.00252679	0.00119333	-0.0090446	0.0222464	0.0649955	0.0332072	0.00268326	0.0129833	0.0663855	0.0399053															6.81298	6.34898	6.51212	0.0435487	0.123682	0.0677617
ILMN_1657968	MAP2K2	5605	8.46164	7.33343	7.80185	0.00868449	0.025606	0.0120937	-0.0171361	0.127936	0.258989	0.132364	-0.00285421	0.376167	0.621287	0.373649	8.13234	7.06909	7.60301	0.33308	0.508413	0.227992	-0.0260874	0.028979	0.0757808	0.0320029	0.00299981	0.414613	0.678232	0.43311	8.13125	7.48165	7.76552	0.00424615	0.0206065	0.0112936
ILMN_1657977	MSRB2	22921	10.8323	9.75651	10.3559	0.020605	0.0539579	0.0254934	0.0307369	0.00859154	0.0295788	0.0151081	0.000602295	0.854145	0.934713	0.563276	10.4323	9.11121	9.81547	0.00258036	0.00981189	0.00439888	0.0413415	0.000125842	0.000884084	0.000373565	0.00278986	0.357551	0.630212	0.401815	10.7627	10.2214	10.5361	0.000110125	0.00125687	0.000687002
ILMN_1657983	TERF2IP	54386	10.0771	9.04108	9.58879	0.356628	0.522776	0.246931	0.0120643	0.264943	0.442305	0.226011	0.00267297	0.391751	0.634773	0.381773	9.62387	8.60113	9.10634	0.0772841	0.172158	0.0771849	0.0310229	0.006154	0.0218684	0.0092444	-0.00370107	0.274608	0.544317	0.347795	10.0624	9.26045	9.50013	0.00506444	0.0235643	0.0129195
ILMN_1657993	ADNP	23394	8.95512	7.79656	8.49422	0.644438	0.776038	0.366261	0.0141344	0.174385	0.325502	0.166574	-0.00612298	0.036471	0.140299	0.0841611	8.52962	7.87639	8.18457	0.821832	0.891393	0.400795	-0.0065286	0.440007	0.583969	0.246762	0.000341909	0.899723	0.960439	0.614353	8.79492	8.05195	8.52479	0.547819	0.729059	0.399696
ILMN_1658010	CENPI	2491	6.98672	6.35968	6.56782	0.000306443	0.00132805	0.000627496	-0.00077632	0.90294	0.949905	0.486235	0.00330126	0.0699455	0.21878	0.131435	6.74603	6.33222	6.46637	0.000595382	0.00273243	0.00122409	-0.0081382	0.0620598	0.137333	0.0580524	0.00303338	0.0200635	0.102043	0.0651614	7.10198	6.54028	6.73389	0.0145128	0.0534567	0.0293043
ILMN_1658015	MBNL2	10150	9.12323	7.03491	7.87392	0.00068992	0.00274543	0.001296	-0.0477528	0.011017	0.0364206	0.0186171	0.0187766	0.000104232	0.00163259	0.000982162	8.85966	7.34422	8.1017	0.530191	0.684713	0.307054	0.00284324	0.856687	0.912124	0.385627	0.00947078	0.0540142	0.202646	0.12933	9.94917	8.82741	9.4325	0.0860833	0.206015	0.112785
ILMN_1658027	RAD54L	8438	7.52695	6.32456	6.6436	2.60382e-13	1.11256e-11	5.23753e-12	-0.0519973	4.13475e-05	0.000300846	0.000153852	0.0141891	1.29882e-06	5.16219e-05	3.10144e-05	7.12046	6.3425	6.59012	1.09513e-08	1.78229e-07	7.986e-08	-0.0303607	0.00197086	0.0086098	0.00363733	0.0107639	1.60707e-05	0.000505729	0.00032117	7.52826	6.76459	7.07626	0.00783812	0.0331473	0.0181399
ILMN_1658034	LOC654000	654000															6.78981	6.33221	6.4718	0.18044	0.329611	0.147838	0.0117527	0.0126099	0.0389132	0.0164507	-0.000942742	0.511529	0.751342	0.479482
ILMN_1658053	DYNLRB1	83658	9.24888	7.53888	8.37836	0.814084	0.893018	0.421766	0.0130469	0.459984	0.63923	0.326929	0.00551518	0.279487	0.528527	0.317181	8.49242	7.33902	7.9118	0.425528	0.597385	0.267622	0.00130039	0.929139	0.957634	0.405031	0.00384671	0.411937	0.676314	0.431735	9.34121	8.04816	8.59947	0.00321713	0.0166799	0.00914309
ILMN_1658060	LOC401629	401629																													6.52214	6.29595	6.39868	0.199636	0.380078	0.208221
ILMN_1658067	LOC647474	647474	6.51961	6.31304	6.40883	0.899964	0.942118	0.446397	-0.000692112	0.74019	0.854125	0.436883	-0.000831708	0.167423	0.387164	0.232565	6.4702	6.24925	6.38857	0.460034	0.628461	0.281345	0.00310098	0.133654	0.246343	0.104125	-0.000416181	0.525252	0.761432	0.48544	6.59938	6.42318	6.48487	0.542102	0.724059	0.397182
ILMN_1658071	ATP1B1	481	8.44362	6.34992	6.95303	1.75398e-11	4.48319e-10	2.11227e-10	-0.0838156	1.38001e-05	0.0001161	5.925e-05	0.0228738	9.16956e-08	6.38756e-06	3.84211e-06	7.94447	6.30636	6.91346	2.45254e-06	2.13755e-05	9.59061e-06	-0.0584799	0.000141672	0.000975385	0.00041223	0.0132678	0.00082663	0.00938319	0.00599153	8.54556	7.31323	7.94192	0.652679	0.807191	0.44236
ILMN_1658072	LOC645545	645545															6.52556	6.24983	6.36883	0.815722	0.887745	0.399004	0.00326741	0.239585	0.379353	0.160329	0.000438885	0.620387	0.82137	0.524233
ILMN_1658080	ZNF573	126231	7.71496	6.4813	7.19538	1.94801e-09	2.99376e-08	1.41181e-08	0.061038	8.30447e-09	1.71155e-07	8.69007e-08	-0.0101888	5.41302e-06	0.000158453	9.51009e-05	6.73433	6.39317	6.55642	0.248103	0.415854	0.186446	0.00226089	0.641873	0.75794	0.320286	-0.00257043	0.0925688	0.288708	0.184024	7.17668	6.76234	6.97405	0.207463	0.390541	0.213873
ILMN_1658083	ABT1	29777	6.95057	6.5742	6.75752	0.642593	0.774471	0.365607	0.00226125	0.554596	0.718247	0.367608	0.00114976	0.29919	0.54799	0.329565	6.76007	6.37016	6.57688	0.216771	0.377469	0.16923	-0.00776061	0.0692883	0.14972	0.0632665	0.00084515	0.527117	0.762017	0.486237	6.84819	6.61234	6.73046	0.311512	0.51272	0.281279
ILMN_1658094	ZNF365	22891	7.14125	6.2488	6.45106	6.1742e-06	4.03707e-05	1.90614e-05	-0.0228844	0.00402172	0.0155713	0.0079647	0.00747147	0.000263005	0.00338782	0.00203217	6.60014	6.21696	6.32711	1.75768e-06	1.59786e-05	7.15017e-06	-0.00572125	0.169309	0.2946	0.124527	0.00459994	7.26713e-05	0.00154588	0.000983193	6.7867	6.37413	6.48767	0.735909	0.861631	0.472137
ILMN_1658104	KBTBD6	89890	7.19164	6.64873	6.94912	0.665106	0.790642	0.373496	-0.00432489	0.404746	0.588914	0.301201	0.000702369	0.641078	0.817872	0.491997	7.00192	6.64583	6.81566	0.252931	0.421309	0.188998	0.0056338	0.190052	0.320929	0.135593	-0.00260416	0.0489808	0.189834	0.120993	6.90919	6.69523	6.80692	0.00508688	0.0236345	0.0129636
ILMN_1658109	LOC654172	654172																													6.54703	6.3563	6.42689	0.517652	0.703332	0.386186
ILMN_1658110	C18ORF19	125228	7.23732	6.29722	6.87116	0.0844912	0.175919	0.0830628	0.0152896	0.0322605	0.0878829	0.0449574	-0.00223356	0.267352	0.515684	0.309187	6.86189	6.37388	6.5698	0.499403	0.660014	0.29611	-0.00526294	0.3875	0.53449	0.225907	-0.00214037	0.267918	0.53809	0.343259	6.86716	6.69498	6.7841	0.62515	0.787357	0.431758
ILMN_1658114	HOM-TES-103	25900																													6.53053	6.35801	6.43665	0.296663	0.497025	0.272528
ILMN_1658121	CFP	5199																													6.54095	6.38287	6.45464	0.962424	0.983191	0.539115
ILMN_1658143	RFC3	5983	6.92952	6.32558	6.49373	0.0386995	0.0921618	0.0435261	-0.00943222	0.0607185	0.145999	0.0745501	0.00232185	0.100834	0.278519	0.167263	6.71669	6.23659	6.40057	0.000132209	0.000731348	0.000327582	-0.0138519	0.00303231	0.0123139	0.00518274	0.00280803	0.0369747	0.156127	0.0997078	6.90717	6.52003	6.66819	0.385972	0.58967	0.322781
ILMN_1658144	TRIP11	9321	8.67315	7.72982	8.11405	7.74605e-08	7.9859e-07	3.76209e-07	-0.0496682	5.22583e-09	1.12595e-07	5.73831e-08	0.00737184	5.78537e-05	0.00103338	0.00062044	8.45154	7.56494	7.92047	8.49282e-07	8.35807e-06	3.74314e-06	-0.0266538	0.00196743	0.00860009	0.00363211	0.0101962	1.39534e-06	8.60433e-05	5.48648e-05	8.6421	8.09472	8.37667	0.259077	0.454327	0.248969
ILMN_1658145	GRLF1	2909	6.56091	6.27471	6.41169	0.64742	0.778353	0.367315	0.000143789	0.961018	0.981898	0.501815	-6.1083e-05	0.943294	0.975505	0.587525	6.57037	6.34896	6.42205	0.696735	0.808625	0.362355	0.00146257	0.59784	0.722753	0.305424	0.0005819	0.513778	0.752935	0.48047	6.63227	6.37354	6.4919	0.589999	0.76248	0.417619
ILMN_1658152	MAP3K10	4294	6.81319	6.4817	6.6366	0.487931	0.649036	0.306388	0.0044484	0.174813	0.326193	0.16688	-0.000422978	0.654649	0.826669	0.497116	7.00633	6.54048	6.74636	0.00211314	0.00823787	0.00369459	0.0200007	4.85112e-05	0.000396413	0.00016737	0.000509729	0.710158	0.871231	0.557013	6.78238	6.63758	6.68526	0.348351	0.552463	0.302593
ILMN_1658158	ZNF501	115560	6.49514	6.32067	6.40494	0.434864	0.60023	0.283487	0.00276815	0.128193	0.259232	0.132566	-0.000745764	0.150169	0.362091	0.217299
ILMN_1658160	FAM156A	29057	9.19593	7.88965	8.49298	0.360427	0.527071	0.248789	-0.0119475	0.438036	0.620234	0.31697	-0.0047211	0.288625	0.537753	0.323005	8.55865	7.32943	7.92009	5.21619e-06	4.18551e-05	1.87613e-05	-0.0667063	5.56066e-08	1.38925e-06	5.85907e-07	0.00586329	0.0445356	0.177809	0.113399	8.79621	8.14613	8.41417	0.0100288	0.040154	0.0220147
ILMN_1658182	MEX3C	51320	8.48558	7.29971	7.87552	0.511956	0.670854	0.316325	-0.0186015	0.0911463	0.19992	0.102224	0.00354477	0.258276	0.505542	0.303007	8.17457	7.26518	7.73001	0.922756	0.954474	0.428904	-0.00730699	0.478543	0.6194	0.261728	0.000139012	0.966519	0.987001	0.631175	8.7831	7.89669	8.42332	0.0499903	0.13744	0.0752825
ILMN_1658206	C1ORF102	127700	6.66363	6.30124	6.46105	0.000263983	0.00116669	0.000550199	0.0173708	1.88595e-06	2.03558e-05	1.03716e-05	-0.000481467	0.603226	0.795568	0.477973	6.57452	6.27452	6.41559	0.000276031	0.00139866	0.000626933	0.0113328	0.000356047	0.00211193	0.000892407	-0.00162695	0.067988	0.235704	0.150511	6.52093	6.37411	6.45516	0.43487	0.633274	0.347324
ILMN_1658231	NACC1	112939	6.60621	6.34332	6.48598	0.0140543	0.0388722	0.0183614	-0.00526211	0.044888	0.114708	0.0586474	0.00119766	0.104008	0.284159	0.170601	6.58666	6.43117	6.50723	0.49403	0.655961	0.294147	-0.0027174	0.272273	0.416312	0.175895	-0.000800372	0.308369	0.580957	0.371166	6.65342	6.47587	6.58535	0.0854044	0.204714	0.112127
ILMN_1658232	FBXL10	84678	6.7119	6.29618	6.4576	0.631917	0.766309	0.361793	-0.00287546	0.301147	0.483355	0.247311	0.000783652	0.328699	0.577969	0.347469	6.72135	6.40388	6.49652	0.00527845	0.0182028	0.00816213	0.00835593	0.0140952	0.0425128	0.0179595	0.00190901	0.0593863	0.216223	0.137856	6.59513	6.42788	6.49769	0.898853	0.951954	0.522097
ILMN_1658237	KHDRBS2	202559																													6.4909	6.363	6.40748	0.116781	0.258428	0.141742
ILMN_1658243	PSD3	23362	6.57204	6.33933	6.44147	0.393711	0.560573	0.264584	-0.00545181	0.0138939	0.0440389	0.0225248	0.000315448	0.613103	0.801958	0.48172	6.52549	6.31475	6.42848	0.775282	0.862655	0.386876	-0.000887601	0.66084	0.773136	0.32654	-0.00039242	0.547647	0.774718	0.494812	6.53947	6.39485	6.47362	0.815096	0.907583	0.497658
ILMN_1658247	OAS1	4938	7.68969	6.66154	7.03866	0.11371	0.22284	0.105217	0.0221904	0.0202882	0.0602324	0.0307872	-0.00528325	0.045365	0.163291	0.098057	8.25605	6.63952	7.31308	0.000143432	0.000784682	0.000351858	0.0667019	3.60209e-05	0.000308403	0.000130074	-0.0109461	0.00955585	0.059403	0.0379386	7.38329	6.83128	7.01414	0.0878058	0.208881	0.114444
ILMN_1658259	DRG1	4733	9.3215	7.89092	8.62285	0.723775	0.832488	0.393383	0.0158086	0.246027	0.419231	0.21433	-0.00135362	0.731306	0.871746	0.524779	8.51795	7.5217	8.05601	0.613345	0.749976	0.335932	-0.00589888	0.616264	0.738064	0.311685	-0.0019328	0.609112	0.813777	0.519786	8.83341	8.22623	8.56897	0.330413	0.533888	0.292408
ILMN_1658261	MAPKBP1	23005	6.5868	6.33063	6.45752	0.709001	0.821469	0.388473	-0.00080573	0.787086	0.881706	0.452049	-0.00112647	0.191112	0.419997	0.252457	6.50138	6.30609	6.40499	0.868197	0.920862	0.414045	0.000202166	0.944431	0.966428	0.408971	-8.50779e-05	0.927701	0.971418	0.621582	6.55992	6.40916	6.48346	0.0819215	0.198146	0.108704
ILMN_1658271	LSS	4047	7.03497	6.34091	6.62841	0.000266425	0.00117475	0.00055471	0.0317217	2.70767e-07	3.63802e-06	1.85394e-06	0.000777288	0.611519	0.801169	0.481123	7.17307	6.42805	6.67249	0.00155534	0.00631248	0.00282981	0.030448	2.35073e-05	0.000214172	9.04555e-05	-0.00241909	0.216046	0.478072	0.305299	6.68886	6.40045	6.51003	0.0959488	0.223677	0.122457
ILMN_1658283	RPL17	6139	12.1848	9.71349	11.2704	0.0920349	0.188422	0.0890184	0.0269136	0.148856	0.289847	0.148208	-0.015154	0.00299028	0.0221754	0.0133407	11.6486	9.94658	10.8287	0.302564	0.477655	0.213898	-0.0407783	0.0184251	0.0526685	0.0222527	-0.00278523	0.599692	0.808124	0.516002	11.8754	11.0606	11.5788	0.000245964	0.00227951	0.00124531
ILMN_1658289	WDR54	84058	9.2522	7.48314	8.29398	4.71357e-09	6.58974e-08	3.10574e-08	-0.0983656	1.22474e-08	2.38599e-07	1.22104e-07	0.0133536	0.000523891	0.0057946	0.00348019	9.04746	6.75294	7.7077	2.91312e-12	1.3203e-10	5.88433e-11	-0.125914	4.38379e-08	1.1269e-06	4.76343e-07	0.0237946	1.21185e-07	1.56725e-05	9.87629e-06	9.21054	8.55433	8.89933	0.190761	0.367739	0.201669
ILMN_1658290	C16ORF68	79091	8.74193	7.77528	8.15134	0.023478	0.0604851	0.0285598	-0.037292	0.000172919	0.00104457	0.000533956	0.00550807	0.0337587	0.132647	0.079656	7.82751	7.1436	7.51044	4.32989e-05	0.000272756	0.000122132	-0.0364767	2.82538e-06	3.67575e-05	1.55248e-05	0.00323925	0.108411	0.318953	0.203354	8.6697	8.06477	8.28955	0.00422031	0.0205121	0.011243
ILMN_1658299	CCR2	1231															6.74398	6.3357	6.42029	0.375948	0.550582	0.246862	0.0050638	0.171465	0.297454	0.125709	0.00139244	0.231004	0.496245	0.316759
ILMN_1658302	PIAS2	9063	7.16932	6.49953	6.80129	0.700654	0.815556	0.385663	0.00235859	0.685849	0.818281	0.418223	-0.00131007	0.43923	0.675789	0.406022	6.94529	6.45998	6.61903	0.65783	0.781484	0.350367	-0.0023999	0.633186	0.750953	0.31738	-0.000250475	0.877096	0.951088	0.608301	7.12491	6.63471	6.94179	0.300014	0.500642	0.274528
ILMN_1658310	PCYT1A	5130	6.59237	6.35716	6.43485	0.22455	0.375168	0.1771	-0.00397082	0.0635342	0.150885	0.0771963	0.000235965	0.6999	0.854452	0.513823	6.51481	6.34498	6.43928	0.173608	0.320602	0.143751	-0.00399609	0.065207	0.142869	0.0603363	-0.000119406	0.861004	0.945467	0.60388	6.55972	6.42695	6.49092	0.312191	0.513518	0.28168
ILMN_1658315	LOC728395	728395	6.49361	6.28929	6.40152	0.365685	0.532795	0.251341	-0.00327469	0.101859	0.217611	0.111254	0.000492313	0.390459	0.633688	0.381078															6.54206	6.31099	6.43646	0.724616	0.855209	0.468284
ILMN_1658318	LOC120376	120376																													6.51258	6.30151	6.40124	0.128091	0.276864	0.151704
ILMN_1658327	BAZ1A	11177	7.11959	6.51461	6.76863	0.151213	0.278181	0.131208	-0.0042941	0.496298	0.670822	0.342995	-0.00164336	0.368628	0.615385	0.369699	6.71801	6.39127	6.502	0.00535652	0.0184423	0.00826639	-0.00975645	0.00384278	0.0148842	0.00629075	0.00138344	0.165529	0.413165	0.263159	7.1642	6.74439	6.99507	6.14472e-05	0.000811589	0.000444031
ILMN_1658333	ECM1	1893	7.74999	6.51827	6.97674	0.0410119	0.0967078	0.0456836	-0.0256559	0.043867	0.112541	0.0575618	-7.07426e-05	0.984439	0.99329	0.597832	7.45947	6.38861	6.79282	0.00940176	0.0299284	0.0134248	-0.0454193	0.000289161	0.00177796	0.000750697	0.00342383	0.337838	0.611013	0.39002	8.10381	6.55839	7.20484	1.33614e-05	0.000266965	0.000145076
ILMN_1658337	AKIRIN1	79647	7.1898	6.39162	6.79455	0.329083	0.494264	0.233353	-0.0074517	0.244248	0.417104	0.213226	0.00133541	0.469619	0.699834	0.420535	6.93165	6.34928	6.63975	0.376793	0.551351	0.247218	-0.010812	0.123872	0.232735	0.0983322	0.00166285	0.451955	0.707011	0.451711	7.03965	6.71965	6.85137	0.0234668	0.0771388	0.0423032
ILMN_1658351	FIS1	51024	9.6443	7.97275	8.80842	0.000935719	0.00359239	0.00169732	0.0642994	3.53139e-05	0.000262652	0.000134299	-0.00782916	0.0505234	0.175597	0.105539	8.8053	7.50368	8.14653	0.516462	0.674166	0.302237	-0.00683017	0.667965	0.778314	0.328858	-0.000582194	0.909593	0.963417	0.616934	9.23139	8.51474	8.81872	0.67691	0.824567	0.45137
ILMN_1658356	PAMR1	25891	10.8076	6.81767	8.4283	2.07002e-11	5.17481e-10	2.44321e-10	-0.184449	3.0265e-06	3.07429e-05	1.57169e-05	0.0443788	3.8489e-07	2.00583e-05	1.19825e-05	10.3507	6.64173	8.21279	2.38901e-13	1.57808e-11	7.01445e-12	-0.20686	1.7692e-07	3.61914e-06	1.52826e-06	0.0451449	1.71137e-09	9.12844e-07	5.83368e-07	10.568	8.24745	9.39247	3.66955e-05	0.000549657	0.00030103
ILMN_1658363	LOC339742	339742															6.60179	6.32305	6.43597	0.245716	0.412999	0.185175	0.00679664	0.0401971	0.0981849	0.0414916	0.00157295	0.119762	0.338832	0.216171	6.52963	6.34695	6.42709	0.832156	0.916233	0.502836
ILMN_1658369	TACR3	6870	6.82891	6.38222	6.50383	0.520397	0.678238	0.319742	0.00140885	0.714198	0.837676	0.428109	0.000990827	0.374882	0.620012	0.372978	6.65736	6.32407	6.45498	0.742436	0.840083	0.376659	0.00127379	0.683224	0.789582	0.333765	0.000874	0.382468	0.65241	0.415972	6.55914	6.43879	6.51465	0.710066	0.845862	0.463237
ILMN_1658373	PAN2	9924	7.87304	7.03483	7.56035	4.28688e-05	0.000228722	0.000108024	0.029052	0.00131439	0.006006	0.00307145	-0.0062841	0.00837555	0.0481072	0.0289224	7.41877	6.79243	7.21811	0.0132689	0.0401517	0.0180064	0.0189514	0.00418087	0.0159891	0.00674893	-0.00370958	0.0540335	0.202683	0.129361	7.44696	7.04465	7.25423	4.51162e-07	2.4714e-05	1.34828e-05
ILMN_1658375	LOC642976	642976																													6.51815	6.34306	6.40116	0.689794	0.833279	0.456043
ILMN_1658383	HSPA6	3310	6.51262	6.29752	6.39636	0.394645	0.561482	0.265015	0.00499844	0.0106115	0.0353004	0.0180457	-0.000776579	0.153068	0.366456	0.219952	6.49216	6.27652	6.37074	0.88254	0.929782	0.418025	-0.00208275	0.437135	0.581611	0.245656	-0.000663332	0.439473	0.698338	0.445664	6.53409	6.34214	6.4317	0.0352703	0.10537	0.0577797
ILMN_1658398	C3ORF41	26172	6.5776	6.29193	6.41003	0.177006	0.314148	0.148093	-0.000720877	0.781001	0.877876	0.450128	-0.000578494	0.442994	0.679012	0.407843	6.5221	6.25415	6.41738	0.00599127	0.0202937	0.00909888	0.00178413	0.565683	0.696969	0.294186	-0.00230196	0.0155852	0.0849366	0.0541809	6.55323	6.38764	6.46632	0.131839	0.282381	0.154908
ILMN_1658399	KLRG1	10219	6.85699	6.36099	6.58894	0.0372055	0.0892667	0.0421333	0.000671845	0.880046	0.937287	0.479822	-0.0011738	0.363832	0.611417	0.36715	6.69529	6.37981	6.52535	0.0114619	0.0355503	0.0159227	0.0127441	0.000231322	0.001472	0.000621862	0.0012367	0.206609	0.467318	0.298048	6.73768	6.35895	6.51443	0.00299323	0.0157605	0.00864543
ILMN_1658405	LOC100101266	100101266																													6.4946	6.37774	6.43743	0.618023	0.782574	0.428947
ILMN_1658411	CHD4	1108	8.80983	8.13805	8.50271	0.0911406	0.186944	0.0883213	-0.0101587	0.148616	0.289577	0.148033	5.50678e-05	0.978329	0.990738	0.596334	8.6809	7.85366	8.19723	0.000783481	0.00346741	0.00155419	-0.0209522	0.0125821	0.0388498	0.0164221	0.00608589	0.0123495	0.0718343	0.0457984	9.09308	8.58333	8.87544	4.31005e-05	0.000620986	0.000339903
ILMN_1658413	HYDIN	54768																													6.52541	6.3783	6.41987	0.640544	0.798716	0.437736
ILMN_1658416	MRPS18C	51023	9.33143	8.11972	8.65718	7.85711e-05	0.000393616	0.0001859	0.0231443	0.053454	0.13202	0.067459	0.000940064	0.783389	0.899511	0.541901	8.85405	7.78039	8.32124	0.109338	0.225568	0.101078	0.0140765	0.252329	0.393746	0.16644	0.00231575	0.553709	0.778703	0.497282	9.22852	8.32449	8.80432	0.029332	0.0916871	0.0502553
ILMN_1658420	DSCAM	1826	6.84001	6.40838	6.63516	0.629494	0.764592	0.36092	-0.00602654	0.145912	0.285603	0.146051	0.00140835	0.234544	0.475478	0.285988	6.83055	6.50849	6.6375	0.875385	0.925256	0.416046	0.00141078	0.725858	0.821281	0.347182	-0.000931785	0.470786	0.72186	0.46075	6.73345	6.57483	6.63783	0.830252	0.915336	0.502264
ILMN_1658425	DAG1	1605	8.90261	7.87829	8.41828	0.138297	0.259172	0.122385	0.0276763	0.00450606	0.0171349	0.0087589	-0.00234127	0.385718	0.629973	0.378584	8.77708	7.61967	8.11518	0.00530009	0.0182686	0.00819107	0.0235506	0.0384923	0.0949997	0.040106	-0.00826554	0.0138424	0.0782063	0.0497743	8.77417	8.21892	8.50447	0.0183293	0.0639593	0.0350633
ILMN_1658437	SFXN4	119559	8.86458	7.88702	8.4424	2.05194e-05	0.000118486	5.58581e-05	0.0313053	0.00198919	0.00859615	0.00439215	-0.0104284	3.86433e-05	0.000744543	0.000447358	8.67264	7.68323	8.18452	3.9113e-10	9.32666e-09	4.18391e-09	0.0649844	1.13735e-09	5.52768e-08	2.32567e-08	-0.00748034	0.000713752	0.00847918	0.00538451	8.87112	7.66826	8.06286	0.000206909	0.00200183	0.00109549
ILMN_1658439	C5ORF44	80006	6.68938	6.37943	6.50697	0.65035	0.78068	0.368348	0.00456956	0.117886	0.243381	0.124369	0.00103481	0.21436	0.450229	0.270677	6.53074	6.28088	6.42857	0.089478	0.19296	0.0865347	-0.00365944	0.235618	0.374796	0.158418	-0.00164401	0.0870221	0.277327	0.176763	6.58726	6.37897	6.49108	0.373388	0.577094	0.316198
ILMN_1658448	KRTAP2-1	81872	6.64231	6.25192	6.40242	0.000413165	0.00173445	0.000819472	-0.00512134	0.112938	0.235643	0.120359	0.000816987	0.377162	0.622047	0.374169															6.59639	6.39389	6.46955	0.00397789	0.0196452	0.0107597
ILMN_1658452	FAM53A	152877	6.81128	6.45633	6.61621	0.206612	0.352089	0.166295	0.00741045	0.0357572	0.0955301	0.0488564	-0.00147085	0.137741	0.341885	0.205489	6.64082	6.39635	6.52794	0.990603	0.994331	0.446364	-0.00029872	0.913035	0.948326	0.400825	0.000113229	0.898123	0.960028	0.613931	6.97947	6.63608	6.77951	0.00492549	0.0230643	0.0126444
ILMN_1658460	LOC653884	653884	8.20046	7.28642	7.71691	0.899503	0.941722	0.446271	-0.00309308	0.746241	0.857289	0.438887	0.0010411	0.708495	0.859173	0.516871	7.59448	6.73025	7.15224	0.0414451	0.103715	0.0465198	-0.0197954	0.0497619	0.115997	0.0489761	0.00185874	0.553796	0.778739	0.497318	8.09738	7.60458	7.86011	0.978863	0.990171	0.54332
ILMN_1658464	GTF3A	2971	10.3151	9.42248	9.88366	4.34758e-08	4.75561e-07	2.24167e-07	-0.0103535	0.25716	0.432538	0.221231	-0.00484919	0.0613647	0.200764	0.120574	9.55957	9.03484	9.27857	0.0219704	0.0614526	0.0275524	-0.00220364	0.729054	0.823456	0.348178	0.00418426	0.033878	0.147484	0.093928	10.2134	9.34034	9.78239	1.55134e-08	2.63295e-06	1.44172e-06
ILMN_1658469	TP53AP1	11257	7.81065	6.75556	7.30346	0.0136126	0.0378435	0.0178619	0.0167682	0.155537	0.299461	0.153075	-0.00609508	0.0678655	0.214765	0.128891	7.15972	6.54947	6.81552	0.000517081	0.00240967	0.00108049	-0.0132106	0.0429436	0.10332	0.0436803	-0.00133676	0.509248	0.74985	0.478475	7.2374	6.93303	7.10248	0.0199026	0.0681799	0.0373479
ILMN_1658472	APH1A	51107	9.18584	7.61691	8.42082	0.822664	0.898018	0.424325	-0.000205805	0.988927	0.994736	0.508971	-0.00535882	0.211206	0.445949	0.268195	8.42144	7.1024	7.8798	0.00513533	0.0177754	0.00796993	-0.0459137	0.000146622	0.00100299	0.000424033	-0.00318035	0.350894	0.624201	0.397902	9.17271	8.19068	8.60045	0.0501404	0.137678	0.0754524
ILMN_1658477	C12ORF64	283310	6.66706	6.3627	6.44598	0.82832	0.901427	0.425999	0.000841731	0.733067	0.849606	0.434505	0.00119576	0.0913094	0.261007	0.15678															6.53518	6.41571	6.49704	0.136383	0.289636	0.158777
ILMN_1658483	IL1A	3552	8.57858	6.19575	6.71493	7.25025e-10	1.23222e-08	5.80624e-09	-0.0746568	0.000115698	0.000739309	0.00037786	0.0183274	0.000112834	0.00174689	0.0010456															6.5346	6.33121	6.42331	0.0611049	0.159684	0.0875414
ILMN_1658486	MRPL54	116541	9.08146	6.93931	7.9733	0.0451139	0.104764	0.0494377	0.0656224	0.00205064	0.00881323	0.00450822	2.10575e-05	0.997139	0.998728	0.60091	8.02792	6.67845	7.3129	0.0596967	0.140007	0.0627839	0.0103664	0.51474	0.652284	0.275533	0.00213997	0.675124	0.853092	0.544645	8.36214	7.75302	8.14296	0.254538	0.449174	0.245976
ILMN_1658494	C13ORF15	28984	9.84046	6.51976	7.91071	7.07406e-16	6.41851e-14	3.03318e-14	0.257581	7.97172e-15	7.96263e-13	4.0749e-13	0.0147958	0.0198853	0.0905651	0.054468	9.84195	6.72422	7.98416	4.16975e-09	7.57104e-08	3.38909e-08	0.162556	4.35388e-08	1.12056e-06	4.73624e-07	0.0127458	0.0713714	0.243489	0.155256	12.5018	6.3811	9.74956	8.79967e-10	3.83767e-07	2.09401e-07
ILMN_1658498	SLC44A3	126969	6.5786	6.30293	6.43819	0.0283849	0.0710449	0.0335653	0.000807511	0.759863	0.865807	0.443346	-0.00185811	0.0124119	0.0643894	0.0386264	6.52946	6.27323	6.38474	0.128128	0.254728	0.114214	-0.00208082	0.49213	0.631509	0.266914	0.000238831	0.806441	0.920632	0.588118	6.75018	6.53243	6.62318	0.212064	0.396617	0.217135
ILMN_1658504	CHKA	1119	8.61983	7.07331	8.03609	4.95847e-11	1.14296e-09	5.37515e-10	0.0749074	3.11779e-08	5.39548e-07	2.75876e-07	-0.00703797	0.0269195	0.112613	0.0677352	8.42054	6.90711	7.84208	3.04242e-16	7.2936e-14	3.19963e-14	0.0894256	3.8419e-07	6.86852e-06	2.88812e-06	-0.0213784	2.11737e-11	6.00937e-08	3.81026e-08	8.45413	7.31126	7.77581	3.15259e-05	0.00049137	0.000269065
ILMN_1658526	RYK	6259	8.58727	7.68015	8.17222	0.101249	0.203476	0.0960499	-0.0224981	0.015398	0.0479718	0.0245218	0.000549717	0.833622	0.924154	0.557284	7.96282	6.90757	7.54501	0.00218624	0.00848411	0.00380521	-0.0392892	0.000145293	0.000995816	0.000420879	0.00109374	0.70932	0.870773	0.556721	8.34206	7.88197	8.12519	0.877223	0.939976	0.516016
ILMN_1658531	LOC653702	653702	7.99519	7.21355	7.65864	0.000285261	0.00124766	0.000589195	0.0240036	0.00533725	0.0197483	0.0100975	-0.00953855	8.80698e-06	0.000232141	0.000139544	8.06076	7.34159	7.70748	0.0053796	0.0185098	0.00829712	-0.00258479	0.742812	0.832911	0.352433	-0.00796327	0.000513517	0.00660024	0.00421681	8.79741	7.76888	8.1724	0.00154102	0.00946844	0.00518881
ILMN_1658560	LOC653210	653210	7.10253	6.40133	6.71217	8.69735e-07	6.98672e-06	3.29718e-06	-0.0333921	2.10755e-07	2.92311e-06	1.49151e-06	-0.00261151	0.0958235	0.269351	0.161839	6.65215	6.33268	6.49972	0.00105875	0.004508	0.00202016	-0.014378	4.66994e-05	0.00038337	0.000161991	0.00136969	0.157247	0.400602	0.255351	6.71964	6.46245	6.56841	0.00185797	0.0109169	0.00598821
ILMN_1658563	LOC728760	728760	6.54183	6.27782	6.39342	0.960593	0.977597	0.46256	-0.00252035	0.26158	0.437742	0.223949	8.85404e-05	0.891784	0.952028	0.573853
ILMN_1658569	LOC728910	728910															6.59533	6.32955	6.42355	0.908792	0.945899	0.425173	0.000980404	0.734408	0.827489	0.349841	3.89366e-05	0.966725	0.987001	0.631225
ILMN_1658575	GALNT5	11227	8.05642	6.36452	6.86575	1.90183e-12	6.35076e-11	2.99763e-11	-0.0899149	4.61995e-07	5.85828e-06	2.98908e-06	0.0196822	3.19875e-07	1.73419e-05	1.03354e-05	6.95844	6.34782	6.48369	2.49987e-05	0.000167727	7.517e-05	-0.0157552	0.00479264	0.0178644	0.00754637	0.00516646	0.000716441	0.00849694	0.00539941	7.83456	6.54954	7.00718	4.07725e-06	0.000118696	6.39797e-05
ILMN_1658576	PTPRN	5798	6.71097	6.31026	6.46454	0.000544854	0.00222893	0.00105138	-0.0111002	0.00028957	0.00163761	0.000837458	0.00135316	0.0963169	0.270338	0.162382	6.62446	6.34919	6.44487	0.14987	0.28779	0.128848	-0.0063012	0.0332695	0.0845648	0.0357225	0.000496922	0.588373	0.801754	0.511372	6.61764	6.40504	6.49753	0.00906858	0.0371558	0.020352
ILMN_1658579	CDK5RAP3	80279	6.98503	6.30389	6.54335	0.380264	0.547694	0.258304	0.000154561	0.986147	0.993476	0.508268	-0.00265913	0.302836	0.552079	0.331858	6.7034	6.26144	6.4025	0.236089	0.401627	0.179971	-0.00701675	0.136216	0.249875	0.105616	-0.00146627	0.321465	0.594523	0.379724
ILMN_1658586	LOC730012	730012	6.63801	6.2949	6.46571	0.0792333	0.167049	0.078852	-0.00955011	0.00200727	0.00866278	0.0044264	-9.08872e-05	0.915155	0.963557	0.580167															6.68315	6.48691	6.57055	0.0175481	0.0618327	0.0338956
ILMN_1658602	ASAH2B	653308	6.52543	6.29183	6.38601	0.0405025	0.0957447	0.0452088	0.0012477	0.589086	0.746356	0.381742	0.000418716	0.533146	0.747848	0.449454
ILMN_1658607	DLEU2	8847	7.6597	6.34918	6.62982	2.13216e-10	4.21143e-09	1.97932e-09	-0.0444921	0.000429114	0.0022989	0.00117562	0.0117231	0.000211594	0.00283962	0.00170647	7.10678	6.36857	6.56104	0.000413769	0.00198609	0.000889946	-0.0216359	0.0157707	0.0465334	0.0196567	0.00804008	0.00143048	0.0142155	0.00907081	6.96099	6.64337	6.79597	0.867962	0.935349	0.513365
ILMN_1658619	WWC1	23286	6.7768	6.32093	6.51695	0.000186369	0.000854686	0.000403673	0.0112676	0.0382466	0.10086	0.0515635	-0.0047741	0.00102092	0.00976925	0.0058631	6.47434	6.27044	6.37248	0.746457	0.842962	0.377928	-0.00318954	0.19951	0.33217	0.140422	-0.000453132	0.566786	0.787044	0.502544	6.64636	6.49627	6.57733	0.231667	0.420529	0.230551
ILMN_1658624	UBXN6	80700	8.50095	7.41113	7.93115	0.132355	0.250841	0.118353	0.00118632	0.91758	0.958225	0.490253	0.00218308	0.512829	0.732936	0.440491	8.04705	6.90294	7.55419	0.285397	0.459148	0.205591	-0.0231646	0.0527465	0.121232	0.0512069	-9.80391e-05	0.979061	0.992741	0.634171	8.48629	7.65613	7.99913	0.00860174	0.0356293	0.0195222
ILMN_1658636	MRE11A	4361	6.64691	6.41603	6.5293	0.5131	0.671834	0.31679	0.00451318	0.0925428	0.20232	0.103429	-0.000620147	0.419131	0.659023	0.396041	6.52812	6.35044	6.42579	0.782304	0.867808	0.389017	0.0027021	0.215419	0.351148	0.148412	0.000519588	0.454074	0.708498	0.45272	6.6716	6.47922	6.58543	0.199668	0.380096	0.208245
ILMN_1658660	ACTC1	70	7.16105	6.21428	6.40418	0.0269392	0.0680774	0.0321198	-0.00848118	0.160886	0.306791	0.15695	0.00329763	0.0533754	0.182573	0.109628	6.54419	6.24499	6.35192	0.0207782	0.058633	0.0263009	-0.00549276	0.0417677	0.101141	0.0427498	0.00205775	0.00966191	0.0598567	0.038243	11.7619	6.44317	8.46242	1.34344e-07	1.09592e-05	5.96652e-06
ILMN_1658675	CDH23	64072	6.58118	6.32576	6.40391	0.25362	0.410398	0.193734	0.00485032	0.0482628	0.121559	0.0621707	0.000562908	0.420184	0.659768	0.396575
ILMN_1658677	DTX3	196403	7.36478	6.46982	6.90762	2.34407e-08	2.74891e-07	1.29685e-07	-0.0475513	2.10311e-10	6.44633e-09	3.29113e-09	-0.000752655	0.657289	0.828196	0.498123	6.68248	6.27575	6.46543	0.00568549	0.0194182	0.00870116	-0.0187993	0.000801008	0.00412909	0.00174353	0.00315415	0.0466258	0.183442	0.116994	7.02489	6.52936	6.79054	0.000270653	0.00244245	0.00133768
ILMN_1658678	SAAL1	113174	8.3859	7.35538	7.83713	2.48753e-08	2.90036e-07	1.36785e-07	-0.0522827	1.55432e-08	2.93759e-07	1.50297e-07	0.000421223	0.849258	0.932705	0.561864	7.90615	7.10863	7.55691	0.033742	0.0875388	0.0392621	-0.0262518	0.00101297	0.00501806	0.00212014	0.000560261	0.811068	0.922881	0.589503	8.06561	7.35709	7.70913	0.0153905	0.0559808	0.0306601
ILMN_1658684	ATP9B	374868	7.19875	6.64869	6.86843	0.0574634	0.128113	0.0604661	0.0184041	0.00114515	0.00533982	0.00273197	-0.000774829	0.616928	0.80449	0.483154	6.94962	6.44657	6.7151	0.366569	0.541666	0.242866	0.0042982	0.448971	0.591933	0.250216	-0.0024365	0.174424	0.424733	0.271187	6.96784	6.74881	6.8396	0.119976	0.263722	0.144599
ILMN_1658685	ELFN2	114794	6.70824	6.24718	6.3555	0.0513073	0.11634	0.054954	-0.00728013	0.0396363	0.10388	0.0530627	0.00217997	0.0259027	0.109713	0.0658992	7.35922	6.26364	6.48183	2.88275e-18	1.61859e-15	7.2093e-16	-0.0425743	0.00304366	0.012344	0.00519851	0.0129577	0.000925032	0.0102421	0.00653825
ILMN_1658689	LOC652736	652736	6.58875	6.36706	6.46068	0.843328	0.909699	0.430396	0.00188686	0.380987	0.56612	0.289573	-0.00051968	0.404724	0.646746	0.388635	6.59811	6.31802	6.48818	0.229534	0.393487	0.176359	-0.00332522	0.269445	0.412905	0.174563	7.56623e-05	0.937392	0.975667	0.624024	6.63402	6.43752	6.495	0.211695	0.39614	0.216875
ILMN_1658695	NUF2	83540	7.21719	6.34465	6.54809	2.31037e-19	8.48652e-17	4.01046e-17	-0.0418703	7.45944e-06	6.746e-05	3.44565e-05	0.009904	3.70519e-06	0.000120202	7.15376e-05	7.09762	6.27	6.50603	3.18922e-12	1.42057e-10	6.36913e-11	-0.0291721	0.000662329	0.00352122	0.00148763	0.00866415	7.68754e-05	0.0016128	0.00102638	7.67077	6.61096	7.02165	0.00101241	0.0067754	0.00371403
ILMN_1658702	HIST1H2BJ	8970															7.2831	6.30219	6.44561	0.0710914	0.161397	0.0722827	0.0220253	0.0037437	0.014561	0.00615413	0.00285616	0.2037	0.463534	0.295765	6.55356	6.34353	6.42417	0.92537	0.965142	0.529346
ILMN_1658706	ST6GALNAC2	10610	6.62887	6.32275	6.47366	0.240487	0.394842	0.18635	0.00297899	0.343987	0.529214	0.270563	0.000675397	0.458535	0.690516	0.41521	6.7698	6.3419	6.51893	0.203444	0.360202	0.161589	0.00890116	0.0131729	0.0403121	0.0170262	-0.00073182	0.504277	0.746068	0.476264	6.63234	6.4677	6.55097	0.17999	0.353159	0.193513
ILMN_1658709	LAMB1	3912	11.3623	9.24227	10.5648	3.04606e-08	3.46682e-07	1.63709e-07	0.0428691	0.0738356	0.169492	0.0867221	-0.0224291	0.000453105	0.00515236	0.00309518	11.0257	8.61748	10.0635	1.42083e-05	0.000102519	4.57597e-05	0.0163985	0.576554	0.705758	0.29803	-0.0276452	0.00141346	0.0140993	0.00898744	11.3554	9.50917	10.4115	8.70724e-10	3.83767e-07	2.08265e-07
ILMN_1658710	FAM19A4	151647	6.74003	6.35592	6.52135	0.545532	0.698537	0.329691	-0.00552723	0.0861284	0.191271	0.0978252	0.00131231	0.15057	0.36279	0.217668	6.69534	6.41811	6.53205	0.452774	0.622327	0.278521	0.00122597	0.75288	0.840627	0.355512	0.000417513	0.739425	0.888159	0.566953	6.62559	6.45497	6.54673	0.632414	0.792968	0.434594
ILMN_1658715	NRXN3	9369	6.47291	6.28093	6.35921	0.619217	0.756466	0.357192	-0.00156394	0.380052	0.565374	0.289105	0.000741986	0.147257	0.357263	0.214596
ILMN_1658717	DEPDC5	9681	6.93667	6.53733	6.72791	0.286996	0.44832	0.21175	-0.00888982	0.00436719	0.0166876	0.00853165	0.000363207	0.67531	0.838953	0.504884	6.86206	6.55969	6.67871	0.741355	0.839395	0.376317	-0.00209603	0.52146	0.658141	0.278056	0.000792439	0.449365	0.705286	0.45047	6.82225	6.67343	6.74854	0.835213	0.917238	0.503753
ILMN_1658728	ZBTB25	7597	6.80423	6.5113	6.65257	0.828031	0.901199	0.425914	-0.0060099	0.109476	0.229747	0.117506	0.000786921	0.464673	0.695482	0.418145	6.98853	6.46546	6.70077	0.00496112	0.0172367	0.00773406	0.00242904	0.613024	0.735587	0.310593	0.00359777	0.0143195	0.0799791	0.0509944	6.83729	6.60008	6.71845	0.812644	0.906483	0.496905
ILMN_1658743	CCNDBP1	23582	6.83278	6.35084	6.56271	0.826886	0.900693	0.425575	0.00145303	0.769961	0.871671	0.446607	0.00108199	0.453788	0.6865	0.412985	6.64192	6.25067	6.45876	0.465712	0.633136	0.283531	-0.00806038	0.0651548	0.142811	0.0602983	-0.000264639	0.846859	0.939164	0.599911	6.7332	6.4562	6.61325	0.253111	0.447358	0.245028
ILMN_1658746	PTPLAD1	51495	6.77129	6.42333	6.60569	0.0338931	0.0825807	0.0389761	-0.00836255	0.00316679	0.012776	0.00652344	-0.000352208	0.653702	0.825977	0.496755	6.57315	6.32179	6.46887	0.87375	0.924489	0.415592	0.00232297	0.401079	0.5475	0.23137	0.000811821	0.357759	0.630403	0.401936	6.8193	6.58998	6.65993	0.285073	0.484502	0.265488
ILMN_1658798	MEGF9	1955	6.51618	6.27438	6.37429	0.100617	0.202407	0.0955758	0.00618645	0.00895134	0.0306047	0.0156428	-0.000247675	0.708943	0.859358	0.517029
ILMN_1658800	BRPF3	27154	8.48118	7.64553	8.08221	0.0164406	0.0444835	0.0209983	-0.0259302	2.4245e-05	0.000189484	9.68952e-05	0.00184392	0.248649	0.493742	0.296253	8.06607	7.47344	7.6697	0.0326821	0.0853912	0.0382593	-0.00833485	0.115722	0.221083	0.0934152	0.00417606	0.00807301	0.052482	0.0335148	8.55833	8.10068	8.35434	0.0754765	0.186862	0.102389
ILMN_1658802	KRTCAP2	200185	11.3399	10.3589	10.8837	0.953304	0.97359	0.460667	-0.00966347	0.393918	0.578816	0.295963	-0.000998332	0.761634	0.887224	0.534901	11.3194	10.2241	10.7799	0.481467	0.645748	0.289494	0.0125021	0.327669	0.47462	0.200665	0.00213534	0.600406	0.808499	0.516291	11.3661	10.8479	11.0568	0.906855	0.955343	0.524308
ILMN_1658805	BRE	9577	6.51972	6.27748	6.41018	0.519813	0.677709	0.319506	0.000345874	0.86076	0.92542	0.474294	0.000419487	0.465001	0.695654	0.418305															6.51915	6.35748	6.46444	0.285457	0.484768	0.265724
ILMN_1658806	SLC5A10	125206	6.51941	6.31221	6.43697	0.503042	0.662097	0.312676	0.00371355	0.0919545	0.201285	0.102922	-0.000923101	0.139675	0.345043	0.207374	6.44958	6.30588	6.37956	0.790383	0.872632	0.391462	-0.00151789	0.40804	0.554666	0.234186	0.000218851	0.711265	0.871507	0.557397	6.59034	6.42011	6.48604	0.397142	0.599068	0.328506
ILMN_1658807	HMOX2	3163	6.81583	6.3265	6.46782	0.184912	0.324247	0.153029	-0.00911671	0.0284238	0.0792415	0.0405327	0.00229639	0.0464641	0.16604	0.0996777	7.02809	6.42159	6.57627	0.969193	0.980544	0.44097	0.00579136	0.36923	0.517329	0.218452	-0.000351755	0.864832	0.946978	0.604941	6.62237	6.42323	6.52465	0.965405	0.984888	0.539883
ILMN_1658818	CAMK2D	817	6.81101	6.35816	6.56921	0.0018123	0.00648035	0.00305883	0.00628242	0.103635	0.220639	0.112706	-0.003863	0.00015604	0.00224347	0.00134506	6.5519	6.281	6.43279	0.128936	0.255952	0.114763	-0.00604873	0.0328882	0.0838053	0.0353956	0.000991919	0.255259	0.523567	0.334484	6.61067	6.47762	6.54768	0.169859	0.338373	0.185597
ILMN_1658821	SAMD1	90378	6.68692	6.40553	6.54717	0.629768	0.76468	0.361019	0.00350874	0.290944	0.472042	0.241468	-0.000265111	0.783105	0.899457	0.54181	6.60826	6.34297	6.45586	0.476883	0.64273	0.287774	-0.00301203	0.372259	0.520206	0.219702	-0.00138694	0.193871	0.45106	0.287824	6.74263	6.43297	6.56539	0.0526485	0.142904	0.0782712
ILMN_1658830	C10ORF26	54838	7.52736	6.54404	6.99885	0.534111	0.689639	0.325211	0.0227804	0.0389841	0.102449	0.0523618	0.000856867	0.784874	0.900133	0.54237	7.31949	6.36818	6.70141	0.988897	0.99304	0.445938	0.00390214	0.718984	0.815842	0.345028	-0.00114266	0.743426	0.890508	0.568278	7.13956	6.60675	6.88882	0.213723	0.398816	0.2183
ILMN_1658834	ZC3H18	124245	7.58908	6.83482	7.14655	0.0186663	0.0494713	0.0233775	-0.0182815	0.00243824	0.0102225	0.00521877	0.00272478	0.0967024	0.271119	0.162804	7.34438	6.75948	7.12432	0.758115	0.851906	0.381579	0.00521759	0.351902	0.500311	0.21118	-0.000742539	0.678748	0.854835	0.545931	7.64026	7.09128	7.29181	0.0889386	0.21062	0.115526
ILMN_1658847	MGC61598	441478	7.07579	6.62625	6.83056	0.0473029	0.108992	0.0513915	-0.00204426	0.715756	0.838455	0.428642	-0.00319339	0.0457871	0.164317	0.0986823	6.97002	6.46056	6.70834	2.70833e-05	0.000180015	8.05446e-05	-0.0125503	0.00411674	0.0157834	0.006663	-0.004033	0.000730419	0.00859563	0.00547636	7.21687	6.69291	6.87165	0.00160345	0.00975405	0.00535117
ILMN_1658861	FAM86B1	85002	6.58748	6.37422	6.4937	0.140565	0.262288	0.123915	0.00155856	0.553165	0.717335	0.367008	-0.00115712	0.125484	0.322401	0.193295	6.59529	6.34954	6.49592	0.00527718	0.0182014	0.00816043	-0.00669695	0.0292019	0.0761863	0.0321928	-0.00172164	0.062652	0.224077	0.14279	6.73536	6.43554	6.56718	0.613504	0.779268	0.42715
ILMN_1658864	SPTBN4	57731																													6.54472	6.35263	6.41742	0.551927	0.732635	0.40149
ILMN_1658883	ARAF	369	8.64844	7.96831	8.34051	0.0486099	0.11135	0.0525423	0.0154996	0.0165182	0.0507878	0.0259707	0.00353331	0.0474438	0.168468	0.101102	8.70532	8.02932	8.2904	1.37441e-05	9.94049e-05	4.44362e-05	0.0320028	2.49803e-07	4.78868e-06	2.01878e-06	0.000589264	0.707475	0.86981	0.556078	9.01065	8.7074	8.87568	0.112634	0.251855	0.138038
ILMN_1658884	ATP11B	23200	7.24539	6.67104	7.03951	1.37078e-06	1.049e-05	4.94193e-06	0.0230375	3.92011e-06	3.85811e-05	1.96957e-05	-0.00300385	0.0152333	0.0747516	0.0449234	7.08838	6.55625	6.80916	3.2523e-05	0.00021098	9.46006e-05	0.0134598	0.0134035	0.0408306	0.0172597	-0.00564499	0.000127371	0.00231877	0.00147784	7.15492	6.76009	6.99239	0.0274114	0.0870272	0.0477028
ILMN_1658885	DAGLB	221955	8.5275	7.52391	7.88203	8.12718e-07	6.57741e-06	3.10449e-06	-0.0398111	2.23931e-07	3.08145e-06	1.57256e-06	0.00652651	0.000209623	0.00281981	0.00169384	8.17075	7.22833	7.60654	1.55655e-07	1.86921e-06	8.37963e-07	-0.0265808	0.00254351	0.0106346	0.00448944	0.00838099	0.000382491	0.00528209	0.00336948	8.48052	8.06603	8.26821	0.000208641	0.00201001	0.00110199
ILMN_1658899	DNCL2A	83658	6.64013	6.30882	6.42949	0.107965	0.213772	0.101007	-0.0054913	0.0315382	0.0863284	0.0441325	0.000386457	0.593813	0.790108	0.474344	6.51651	6.32775	6.41426	0.713012	0.818451	0.367218	-0.00190252	0.411152	0.558001	0.235437	-1.43809e-05	0.984604	0.994814	0.63548	6.55194	6.38522	6.48401	0.0263769	0.084476	0.0462944
ILMN_1658902	DEAF1	10522	7.58457	6.49835	7.0477	0.0159185	0.0432663	0.0204296	0.0311865	0.00576263	0.021052	0.0107644	-0.008555	0.00442365	0.0299923	0.017978	7.04859	6.45235	6.71715	0.563263	0.711111	0.31875	-0.00273172	0.715367	0.813365	0.34389	-0.00277717	0.244382	0.511441	0.326642	7.20415	6.79376	6.98344	0.156816	0.320472	0.175533
ILMN_1658909	OSGEPL1	64172	6.82747	6.3807	6.58571	0.00980714	0.0284338	0.0134263	0.0039043	0.347008	0.532065	0.272129	-0.00302609	0.00898017	0.0506475	0.0304156	6.62072	6.39772	6.49759	0.793116	0.874337	0.392285	0.00280679	0.309592	0.456209	0.192797	-0.000874074	0.319428	0.592327	0.378409	6.75386	6.5301	6.61872	0.00449721	0.0215178	0.0117901
ILMN_1658911	LOC647349	647349	10.1544	8.04562	9.17702	0.10202	0.204614	0.0966254	0.0319356	0.0949895	0.206494	0.105519	-0.0111891	0.0365248	0.140415	0.0842484	9.11312	7.71827	8.38672	0.248132	0.415854	0.186462	-0.039226	0.0408321	0.0993266	0.0420011	-0.00428638	0.470582	0.7216	0.460652	9.50108	8.54618	9.15078	0.393124	0.595167	0.32645
ILMN_1658917	SLC1A1	6505	8.33956	6.9064	7.62352	2.13054e-07	1.97079e-06	9.31231e-07	-0.0861875	6.81932e-11	2.35308e-09	1.19622e-09	0.00583921	0.0428472	0.156957	0.09425	7.34547	6.66918	7.03376	0.00348426	0.0127579	0.00572198	-0.030498	0.000455085	0.00259756	0.0010953	0.00294344	0.23702	0.502862	0.321207	7.72291	6.98908	7.39364	1.41512e-05	0.000276179	0.00015121
ILMN_1658926	NOTCH3	4854	10.5731	8.51422	9.48482	1.68698e-06	1.25965e-05	5.94676e-06	-0.070411	0.00395205	0.0153433	0.00784944	-0.0197643	0.00209445	0.0169386	0.0101803	8.47512	7.53887	7.96556	0.0321819	0.0843219	0.0377819	-0.0148359	0.216484	0.352238	0.14894	-0.00843311	0.0208485	0.104911	0.0669799	10.2286	8.75842	9.39221	1.41458e-06	5.49307e-05	2.99807e-05
ILMN_1658928	GNB2	2783	7.45011	6.79306	7.13968	0.705312	0.818652	0.387234	-0.0105133	0.13281	0.266322	0.136165	0.00179992	0.369216	0.615758	0.37001	7.3403	6.87368	7.07024	0.270673	0.4424	0.198211	-0.00753054	0.152727	0.272785	0.115221	0.000491697	0.768304	0.902772	0.576335	7.76464	6.95777	7.20093	0.0150576	0.0549956	0.030149
ILMN_1658940	DDX25	29118	6.59481	6.3184	6.40979	0.97741	0.987031	0.466877	-0.000114129	0.962585	0.982604	0.502223	4.74624e-05	0.946731	0.976665	0.588406															6.53113	6.40386	6.45582	0.463201	0.658308	0.360768
ILMN_1658951	PPP2R4	5524															6.50905	6.27314	6.37958	0.189048	0.341593	0.153079	-0.00520799	0.0342154	0.0863929	0.0365268	0.000425691	0.577411	0.793382	0.506797	6.54679	6.38301	6.46008	0.839062	0.919283	0.504902
ILMN_1658957	LOC653635	653635	6.96449	6.47769	6.66747	0.408143	0.574549	0.271295	0.00131817	0.771981	0.872759	0.447254	0.0013419	0.308838	0.558345	0.335582	6.91594	6.44142	6.61309	0.00557928	0.0191077	0.00856158	0.0132141	0.00488419	0.0181422	0.00766379	-0.00295475	0.0296274	0.134039	0.0855482	6.76891	6.56986	6.67071	0.45399	0.649892	0.356471
ILMN_1658962	LCP2	3937	7.18758	6.37021	6.64115	0.00117185	0.00439232	0.00207499	0.0373145	3.96265e-08	6.63081e-07	3.38695e-07	-0.00178435	0.27565	0.524712	0.314685	7.22533	6.35878	6.64531	4.15963e-05	0.000262963	0.000117825	0.0377084	1.08433e-07	2.41748e-06	1.01951e-06	-0.00130647	0.458383	0.712002	0.454757	6.57679	6.3842	6.48468	0.0924262	0.217161	0.119001
ILMN_1658965	GABBR1	2550	6.55247	6.29126	6.40424	0.277881	0.438501	0.206931	-0.000101272	0.96486	0.98356	0.502813	0.000106646	0.873757	0.944284	0.568852
ILMN_1658978	LOC650155	650155	6.64908	6.39581	6.51178	0.424197	0.590362	0.278676	-0.00307286	0.246668	0.42004	0.214727	-0.000668849	0.381917	0.626326	0.376634	6.53286	6.30781	6.43686	0.559677	0.708093	0.317493	0.000537146	0.839778	0.900603	0.380915	-1.90656e-06	0.998229	0.999682	0.638658	6.54203	6.46438	6.49808	0.476654	0.669116	0.366921
ILMN_1658989	MEX3B	84206	7.76545	6.70368	7.20995	5.59606e-05	0.000290307	0.000137115	-0.0506592	4.23035e-07	5.41857e-06	2.76507e-06	0.000571139	0.819375	0.917543	0.553027	6.80698	6.43092	6.57283	0.354903	0.530192	0.237794	-0.00729347	0.0629009	0.138728	0.0586537	-0.000387813	0.752244	0.894649	0.571169	7.82306	6.83458	7.10715	0.282692	0.48184	0.264017
ILMN_1658992	DPM1	8813	9.50985	8.6802	9.00243	1.9264e-05	0.000111861	5.27758e-05	-0.0130945	0.118291	0.243886	0.124694	0.00864884	8.94572e-05	0.001449	0.000871283	8.91866	8.35499	8.65873	0.370681	0.545663	0.244627	0.00143728	0.839486	0.900381	0.380833	0.00395836	0.0754393	0.251742	0.160748	9.31954	8.80176	9.13458	0.0165798	0.0591747	0.0324456
ILMN_1658995	ACOT9	23597	8.50861	7.00046	7.79207	1.41853e-05	8.5037e-05	4.0105e-05	-0.0560103	1.11038e-05	9.54974e-05	4.87913e-05	0.0058334	0.0726324	0.224046	0.134677	8.20527	6.91199	7.39117	7.53365e-06	5.84714e-05	2.61561e-05	-0.0453324	0.000698097	0.00368496	0.00155485	0.0116105	0.00112273	0.0118775	0.00757302	8.13529	7.52674	7.81913	0.0740205	0.183986	0.100935
ILMN_1659017	C11ORF74	119710	8.7523	8.0163	8.3838	0.00512609	0.0161939	0.00765019	0.014666	0.0693591	0.161545	0.0826254	-0.00674109	0.00205384	0.016711	0.0100303	8.04445	7.58822	7.85411	0.456571	0.625371	0.280002	0.00996089	0.0580804	0.130653	0.0551552	-0.000894253	0.585759	0.799583	0.510289	8.37815	7.77333	8.00842	0.00865492	0.0357777	0.0196171
ILMN_1659027	SLC2A1	6513	8.84598	7.64216	8.15949	6.79543e-08	7.08604e-07	3.34527e-07	-0.0228561	0.0660179	0.155448	0.0795122	0.00265165	0.454441	0.687367	0.413292	7.77034	7.13509	7.4854	0.00249961	0.00953712	0.0042774	0.0222814	0.00629345	0.0222682	0.00941205	-0.00277585	0.255036	0.523217	0.334325	8.41217	7.73347	8.09544	0.803523	0.901731	0.494083
ILMN_1659029	FAM116B	414918	7.82036	6.76453	7.2573	1.0918e-06	8.5622e-06	4.03762e-06	0.0486539	2.91882e-08	5.10546e-07	2.60807e-07	-0.00316011	0.130861	0.330439	0.198673	7.34274	6.60263	6.97442	0.664128	0.78634	0.352347	0.000451263	0.956727	0.974726	0.412101	-0.00278342	0.294861	0.56748	0.36209	7.63666	7.15707	7.36425	0.0116949	0.0452282	0.0247878
ILMN_1659047	HIST2H2AA3	8337	7.02496	6.33836	6.63987	0.0143427	0.0395735	0.0186859	0.0281101	3.64215e-05	0.000269657	0.000137944	0.00100925	0.573023	0.775962	0.466114	7.38716	6.39809	6.71487	0.000606193	0.00277548	0.00124356	0.0394705	1.07462e-05	0.000111899	4.72041e-05	-0.00143109	0.555265	0.779724	0.497915	6.79379	6.5188	6.60382	0.257579	0.452686	0.247985
ILMN_1659054	CHKB	1120	7.48228	6.59434	6.96136	0.299749	0.46253	0.218418	0.0128798	0.160993	0.306919	0.157027	-0.00426956	0.101706	0.280317	0.168188	6.94764	6.42126	6.67104	0.493456	0.655607	0.293937	-0.0143388	0.0439744	0.105302	0.0444956	0.000724497	0.74373	0.890639	0.568378	7.19836	6.7028	6.87358	0.0674479	0.172057	0.0942769
ILMN_1659058	PPP1R10	5514	8.49242	7.15049	7.60628	0.0014016	0.00515338	0.00243384	-0.0333024	0.000361176	0.00198538	0.00101437	0.00576784	0.0183243	0.0855859	0.0514137	7.60519	6.72826	7.28514	0.00148321	0.00605198	0.00271432	-0.0307365	3.97137e-05	0.000333989	0.000141095	-0.000150043	0.94243	0.978048	0.62528	7.85279	7.51312	7.67703	0.0788972	0.193176	0.105746
ILMN_1659075	HLA-DOA	3111	6.59855	6.24646	6.43026	0.0695904	0.149995	0.0708553	-0.00302872	0.290456	0.471546	0.241187	0.000550282	0.506733	0.72806	0.437751	6.54893	6.34878	6.42696	0.0974079	0.206201	0.092458	0.0062029	0.00929202	0.0306279	0.0129307	-0.000944012	0.188284	0.443942	0.283149	6.57666	6.44234	6.49016	0.326018	0.529123	0.289853
ILMN_1659086	NEFL	4747	6.63443	6.34771	6.45013	0.888917	0.935474	0.443347	0.00214118	0.339016	0.524116	0.267966	-2.02112e-05	0.975217	0.989469	0.595567	7.22236	6.36259	6.54286	0.00268403	0.0101554	0.00455351	-0.0107604	0.14359	0.260048	0.109941	0.00116456	0.616555	0.818951	0.522731	6.83016	6.42473	6.62995	0.026303	0.0842861	0.046193
ILMN_1659095	LOC644029	644029	13.4007	11.7932	12.7981	0.0896913	0.184619	0.0871859	0.010415	0.436182	0.618698	0.316112	-0.00949072	0.0112685	0.0598664	0.0359783	12.5771	11.4898	12.134	0.0249317	0.068189	0.0305837	-0.0369387	0.00320082	0.0128346	0.00541457	-0.0066893	0.0660981	0.231533	0.147806	12.9555	12.3531	12.7039	0.00142338	0.0089071	0.0048748
ILMN_1659099	ROCK2	9475	8.59334	7.34628	7.84652	0.000150124	0.00070508	0.000333007	0.00406863	0.735858	0.85133	0.435439	-0.00783247	0.0215859	0.0962031	0.0578252	7.41709	6.72044	7.08473	0.126465	0.252308	0.113079	-0.00490136	0.557564	0.689594	0.291285	-0.00567952	0.0275721	0.127664	0.0815289	8.53662	7.61275	8.09008	0.00321925	0.0166833	0.00914782
ILMN_1659106	PHLDA3	23612	9.29928	7.20901	8.40847	1.87155e-06	1.38385e-05	6.52778e-06	0.0711791	7.77027e-05	0.000522315	0.000267163	-0.0155764	0.000482297	0.00541877	0.0032535	9.02532	6.99587	7.84189	0.105174	0.218903	0.0981173	0.0482556	0.0161479	0.0474693	0.0200313	-0.010325	0.085212	0.273273	0.174325	8.33897	7.64262	7.99621	0.0163517	0.0585912	0.0321081
ILMN_1659156	ANKRD16	54522	7.22832	6.78416	6.92499	0.117441	0.228404	0.107913	-0.000748706	0.850264	0.919367	0.471236	0.00257819	0.0215517	0.0961636	0.0577589	6.96424	6.55199	6.7651	0.724034	0.826279	0.370785	-0.002477	0.562661	0.694449	0.293109	0.00164274	0.22714	0.491557	0.313846	7.142	6.81611	6.98785	0.00308661	0.0161323	0.00884972
ILMN_1659158	SAMD3	154075	6.94605	6.34728	6.52604	0.00429264	0.0138452	0.0065424	-0.00848851	0.126813	0.257263	0.131478	0.00389055	0.0116248	0.0612688	0.0368147															7.35548	6.49542	6.86126	3.26379e-06	0.000100293	5.49375e-05
ILMN_1659166	SLC6A15	55117	6.67476	6.3463	6.52181	0.0922266	0.188708	0.0891675	-0.010051	0.00980135	0.0330054	0.0168824	-0.00221816	0.0372168	0.14202	0.0853653	6.64822	6.33175	6.47085	0.654929	0.779341	0.34945	-0.00555102	0.0927979	0.187352	0.0791267	0.00073584	0.478048	0.727195	0.464209	6.59633	6.38473	6.46498	0.131461	0.281797	0.154582
ILMN_1659189	C9ORF89	84270	7.44905	6.54996	7.02648	0.277226	0.437894	0.206582	-0.0257834	0.00936383	0.0318002	0.0162476	0.00334396	0.225423	0.464763	0.279201	7.08743	6.4431	6.75819	0.00209208	0.00817073	0.00366255	-0.026262	6.51127e-05	0.000506838	0.000214096	0.00181748	0.319834	0.592977	0.378672	7.45924	6.97669	7.22909	0.00994309	0.0398822	0.0218678
ILMN_1659202	B3GALT1	8708																													6.53693	6.36623	6.44907	0.846091	0.922712	0.506988
ILMN_1659206	RARA	5914	9.44684	8.05187	8.94574	1.34378e-08	1.6714e-07	7.88338e-08	0.0264215	0.0607229	0.145999	0.0745542	-0.00862124	0.0275942	0.114681	0.0689615	8.96074	8.0984	8.49609	0.0421982	0.105217	0.0472098	-0.00842577	0.432272	0.577047	0.243772	-0.00474014	0.161329	0.40687	0.259241	8.9832	8.59702	8.84334	0.304401	0.505725	0.277125
ILMN_1659209	LOC728012	728012	6.55623	6.33355	6.43508	0.846665	0.911605	0.431364	0.00114948	0.616256	0.767003	0.39244	0.000637533	0.337871	0.587334	0.352777															6.53528	6.42377	6.47621	0.60783	0.775273	0.424878
ILMN_1659215	CYP4B1	1580	6.55832	6.29628	6.40306	0.429744	0.59567	0.281187	0.00595225	0.016485	0.0506995	0.0259284	7.29977e-05	0.917041	0.964458	0.580668	6.53378	6.33561	6.41485	0.0184053	0.0529525	0.0237507	0.00776769	0.000421639	0.00243335	0.00102775	0.000430748	0.49953	0.743295	0.474132	6.54075	6.35648	6.42372	0.634382	0.794177	0.435358
ILMN_1659240	MTMR14	64419	8.67399	8.22546	8.42906	0.90328	0.944374	0.447306	0.0020212	0.608374	0.760936	0.389375	-0.0011365	0.319945	0.569342	0.34231	8.38943	7.85144	8.16438	0.652741	0.777647	0.348756	-0.00250499	0.649906	0.764789	0.322949	0.00174124	0.323282	0.596523	0.38089	8.6663	8.33476	8.50515	0.39609	0.598118	0.327969
ILMN_1659257	TNFRSF8	943	6.58639	6.28501	6.43911	0.175741	0.312412	0.147292	-0.00158864	0.520877	0.690939	0.35348	0.00193058	0.00504587	0.0329741	0.0197867	7.02917	6.37828	6.51126	0.202502	0.359119	0.161042	0.00883886	0.0758813	0.160663	0.0678604	0.00254522	0.0955944	0.294542	0.187855	6.5719	6.39515	6.46667	0.997243	0.998693	0.547932
ILMN_1659259	PRPF6	24148	6.68047	6.4161	6.53462	0.769186	0.864163	0.407995	0.00118283	0.742486	0.855435	0.437645	-0.000620682	0.553617	0.76334	0.458155	6.75444	6.33944	6.49342	0.913194	0.948722	0.426355	-0.0017684	0.703147	0.804674	0.34006	-0.000358604	0.810487	0.922565	0.58933	6.57004	6.4606	6.52144	0.390089	0.593003	0.324899
ILMN_1659270	OTP	23440	6.64047	6.371	6.47925	0.82391	0.898947	0.424694	0.000719804	0.770583	0.871883	0.446806	0.000333222	0.643259	0.819465	0.492817	6.67058	6.38949	6.50089	0.808899	0.883655	0.396992	0.00388986	0.276219	0.420898	0.17774	-0.000219277	0.847747	0.939646	0.600162	6.6274	6.47063	6.58399	0.791947	0.894377	0.490456
ILMN_1659285	PSMG1	8624	9.5517	8.3567	8.82722	0.00017587	0.000812425	0.00038339	-0.0364071	0.000347618	0.00191757	0.000981218	0.00683869	0.00978623	0.053938	0.0323964	9.22117	7.93935	8.38703	5.97853e-10	1.36061e-08	6.09124e-09	-0.0599454	2.71881e-05	0.000242612	0.000102385	0.0131073	0.000182584	0.00302548	0.00192875	9.58143	9.11778	9.38017	0.968929	0.986028	0.540788
ILMN_1659297	FZD6	8323	7.82261	6.67133	7.16415	0.00206669	0.00727238	0.00343553	-0.00748346	0.55215	0.716505	0.366581	0.00775576	0.029546	0.120682	0.07244	7.13679	6.35679	6.73167	0.285964	0.459654	0.20587	-0.0153979	0.0910134	0.184482	0.0779629	0.00351545	0.214121	0.475736	0.303811	8.11076	7.4225	7.69701	0.0926065	0.217495	0.119179
ILMN_1659306	SVIL	6840	6.57413	6.32862	6.40742	0.0283988	0.071072	0.0335791	-0.00190465	0.414466	0.597786	0.305865	-0.000403581	0.551398	0.761478	0.457227	6.49666	6.28967	6.36219	0.520053	0.676659	0.303507	-0.000169011	0.939586	0.963306	0.407728	0.000185961	0.796675	0.916456	0.585163
ILMN_1659312	PMP22	5376	8.15368	6.0419	7.07113	0.00125374	0.00467006	0.00220417	0.0911242	1.665e-05	0.000136497	6.97961e-05	-0.0149949	0.00444145	0.0300682	0.0180315	7.87689	6.13635	6.74102	0.337925	0.513381	0.230204	0.0227156	0.175342	0.302678	0.127816	-0.0103101	0.0448528	0.178474	0.113952	6.79761	6.36733	6.52177	0.000502176	0.00390681	0.00214287
ILMN_1659316	HEPACAM	220296	8.46927	6.24497	6.82118	1.70356e-15	1.37578e-13	6.47035e-14	0.147939	2.67277e-15	3.07423e-13	1.56618e-13	0.0183254	5.37538e-10	1.44022e-07	8.50433e-08	7.13499	6.30546	6.50041	1.23116e-05	8.98361e-05	4.02888e-05	0.040238	2.43716e-07	4.72192e-06	1.9802e-06	0.00447365	0.0172934	0.0914654	0.0584355
ILMN_1659339	ELP4	26610	7.63715	6.92518	7.18157	0.0115341	0.032704	0.0154537	-0.0166873	0.00397538	0.0154181	0.00788799	0.00301526	0.0556916	0.187621	0.112849	7.31004	6.55211	7.00449	0.790103	0.872413	0.391378	0.00538058	0.375404	0.523026	0.220993	-0.000794778	0.682487	0.856764	0.54725	7.1638	6.77739	6.91184	0.014014	0.0520488	0.0285183
ILMN_1659343	BOLA2	552900	10.8201	9.39895	10.0984	0.000107064	0.000521892	0.000246408	-0.0160343	0.165513	0.313308	0.160248	0.002217	0.505176	0.727236	0.437053	10.5598	9.40105	9.89843	0.0013764	0.00566929	0.00254311	-0.000207917	0.986261	0.991933	0.419486	0.00468188	0.223287	0.487078	0.310906	10.6349	9.90924	10.2483	0.0395765	0.114992	0.0630362
ILMN_1659350	CASP6	839	6.64177	6.30806	6.49791	0.119059	0.230979	0.109073	0.0030127	0.292005	0.473213	0.242082	-0.000735986	0.372566	0.618593	0.37177	6.48572	6.27329	6.38234	0.0596915	0.140007	0.0627794	-0.00708632	0.00546992	0.0198987	0.00840538	-0.0007936	0.299624	0.572132	0.365332	6.54928	6.43116	6.49709	0.967396	0.985517	0.540395
ILMN_1659352	KCNK13	56659	6.52651	6.34775	6.44066	0.492005	0.652853	0.308096	0.00352454	0.0716804	0.165697	0.0847545	0.000358939	0.521298	0.73982	0.444268	6.54961	6.29969	6.42772	0.430524	0.60218	0.269657	-0.00608282	0.031673	0.081258	0.0343437	-0.000207906	0.813159	0.924078	0.590126	6.55615	6.40091	6.47224	0.34592	0.550433	0.301235
ILMN_1659359	SCUBE3	222663	8.53047	6.62884	7.55445	3.79826e-12	1.17196e-10	5.50995e-11	0.0265885	0.175997	0.327865	0.167725	0.00860426	0.123945	0.319748	0.191727	7.63306	6.38443	6.76987	6.36998e-05	0.000383385	0.000171846	-0.0358516	0.00444253	0.0168067	0.00709487	0.0115107	0.00084093	0.00951835	0.00607	9.58885	6.77989	7.93966	3.775e-06	0.000111908	6.07667e-05
ILMN_1659364	RFC5	5985	8.1074	7.00772	7.31341	2.5965e-10	4.9901e-09	2.34694e-09	-0.0411875	0.000108191	0.000698394	0.000356799	0.00939177	0.000371655	0.00446653	0.00266724	7.71121	6.70358	7.10065	3.42947e-06	2.87622e-05	1.29056e-05	-0.0252283	0.0139017	0.042078	0.0177646	0.00801415	0.00654306	0.0449028	0.0286604	8.00667	7.31206	7.58903	0.146415	0.305044	0.167147
ILMN_1659365	LOC653071	653071	7.01273	6.42907	6.71803	0.00101931	0.00387671	0.00183168	0.00923233	0.0872329	0.193234	0.098803	-0.00430437	0.00348616	0.0249823	0.0150158	7.78133	7.12602	7.45001	0.190275	0.343228	0.153817	0.0178955	0.0226372	0.0623482	0.0263291	-0.00372263	0.116345	0.332752	0.21238	7.98755	6.93958	7.41917	0.323869	0.526955	0.288596
ILMN_1659371	ADRA2A	150	7.81002	6.53949	7.14808	0.000929566	0.00357359	0.00168744	0.0487763	2.81728e-05	0.000215884	0.000110405	-0.00911436	0.00159839	0.0138007	0.00829927	7.94366	6.57533	7.29153	3.27584e-07	3.6346e-06	1.62291e-06	0.0676063	3.26745e-05	0.000283853	0.00011977	-0.016372	2.50986e-05	0.000700922	0.000447044	9.19883	7.63514	8.22539	0.0288393	0.0905216	0.0496081
ILMN_1659411	POLR2C	5432	8.06716	7.01705	7.61289	0.123654	0.238127	0.112331	-0.0332813	0.000818845	0.00400351	0.00204693	0.00324257	0.228507	0.468535	0.28152	7.61745	6.94036	7.33074	0.829233	0.896528	0.40295	-0.00625954	0.411072	0.558	0.235405	-0.000299847	0.902289	0.960686	0.615027	8.55745	7.60063	7.96427	0.472025	0.66521	0.36482
ILMN_1659415	MAP2K1IP1	8649	9.61525	8.59672	9.14492	0.781692	0.87271	0.411896	-0.00474518	0.590543	0.747138	0.382326	0.000921519	0.719576	0.864983	0.520745	9.33658	8.66306	8.99075	0.842685	0.904175	0.406828	0.0079299	0.35184	0.500258	0.211154	0.00194814	0.473074	0.72349	0.461846	9.51642	8.60095	9.27885	0.0208775	0.0706448	0.0387204
ILMN_1659426	LOC646503	646503	6.5081	6.33177	6.41609	0.815667	0.893563	0.422239	-0.000560939	0.754111	0.862388	0.441472	0.000798797	0.121389	0.314973	0.189093															6.50665	6.3529	6.43409	0.964387	0.984265	0.539621
ILMN_1659430	PDE4DIP	9659	6.46323	6.29821	6.39042	0.97066	0.983005	0.465152	-0.00054091	0.754481	0.862518	0.441593	0.000158593	0.753452	0.883534	0.532213
ILMN_1659437	TXNDC17	84817	11.0929	9.90435	10.364	3.64729e-10	6.69563e-09	3.15347e-09	-0.046431	3.26604e-05	0.0002454	0.000125474	0.0073035	0.00983254	0.0541224	0.0325123	10.7753	9.69613	10.1112	8.38615e-10	1.84651e-08	8.2221e-09	-0.0439518	0.000699706	0.0036898	0.00155784	0.0156948	2.77373e-07	2.77842e-05	1.77062e-05	10.811	10.2668	10.624	0.0765402	0.188877	0.103441
ILMN_1659444	KIF1B	23095	6.76381	6.47074	6.60432	0.69285	0.810883	0.383013	0.00291322	0.364199	0.549827	0.281052	0.000836462	0.367488	0.614114	0.369097	6.57737	6.34906	6.4711	0.501079	0.661491	0.296719	-0.00128386	0.608057	0.731173	0.308911	-0.00124567	0.115293	0.330897	0.211196	6.98673	6.54823	6.72364	0.000200882	0.00196108	0.00107262
ILMN_1659462	DUSP23	54935	8.70823	7.74376	8.31854	1.08825e-06	8.54026e-06	4.02603e-06	0.0406923	1.83325e-07	2.58196e-06	1.31955e-06	-0.00612543	0.000688435	0.00720184	0.00431856	8.78662	7.91803	8.41946	3.75838e-05	0.000239799	0.000107528	0.0324488	0.000592273	0.00321055	0.00135654	-0.00338047	0.212451	0.473935	0.302547	9.67395	8.62493	9.12559	0.000626872	0.00466105	0.00255362
ILMN_1659463	APAF1	317	8.08424	6.78098	7.33239	0.000321739	0.00138748	0.000655319	-0.0377212	0.000792532	0.0038899	0.00198936	0.00834676	0.00434237	0.029614	0.0177319	7.70777	6.94076	7.31584	0.00912156	0.0291844	0.013085	-0.0214611	0.0147126	0.0439895	0.0185868	0.00604883	0.0186131	0.0967379	0.0616947	7.80312	7.09408	7.45405	0.142616	0.299134	0.164001
ILMN_1659470	PBRM1	55193	7.25742	6.77072	6.98436	0.00702974	0.0213176	0.0100737	-0.0128148	0.00866788	0.0298056	0.0152221	-0.00132653	0.329564	0.578433	0.347972	7.08197	6.55539	6.80921	0.000821135	0.00361306	0.00161857	-0.0138362	0.00287117	0.0117625	0.00495652	6.67577e-07	0.999616	0.999924	0.638978	7.23581	6.77974	7.02009	0.000315966	0.00275066	0.00150373
ILMN_1659488	PLXNB2	23654	6.62465	6.35503	6.46971	0.422441	0.588853	0.277877	-0.00532797	0.0387546	0.10194	0.052114	0.000606944	0.406503	0.648026	0.38956	6.50444	6.35506	6.43022	0.582072	0.725354	0.325284	0.0019868	0.323228	0.470743	0.198756	0.000196364	0.761201	0.898895	0.574065	6.72561	6.4767	6.56869	0.00396947	0.0196121	0.0107427
ILMN_1659511	LOC645652	645652	6.55524	6.31429	6.40409	0.813475	0.892858	0.421583	0.00105577	0.645566	0.789249	0.403572	0.000303833	0.649581	0.823237	0.495185
ILMN_1659517	WDR89	112840	6.45239	6.31107	6.37555	0.645138	0.776639	0.366509	-0.000262737	0.874125	0.933871	0.478137	-0.000305288	0.527845	0.744302	0.447147															6.51941	6.21718	6.38454	0.29242	0.492496	0.269973
ILMN_1659523	USP39	10713	8.75141	8.02988	8.35193	0.303912	0.467287	0.220587	-0.016705	0.016854	0.0516113	0.0263979	0.0035952	0.0628475	0.204074	0.122521	8.0357	7.64415	7.8549	1.91994e-07	2.24832e-06	1.0088e-06	-0.0260916	3.0288e-10	1.89509e-08	7.9967e-09	0.00129775	0.152316	0.392857	0.250542	8.85332	8.439	8.65552	0.132907	0.284105	0.155824
ILMN_1659524	C6ORF66	29078	8.49861	7.18044	7.81728	0.260792	0.418788	0.197678	0.00424867	0.749832	0.859939	0.440069	0.00234558	0.545131	0.756862	0.454587	8.66582	7.24896	7.8243	4.63339e-06	3.77033e-05	1.68793e-05	0.0782141	3.19184e-07	5.85564e-06	2.47081e-06	-0.00572788	0.133404	0.362196	0.230883	7.7222	7.29193	7.47422	0.00541384	0.0248633	0.0136035
ILMN_1659536	FAM24B	196792	6.65674	6.38434	6.50457	0.76158	0.85939	0.405597	-0.000650725	0.806188	0.893448	0.457996	0.00102493	0.180848	0.406458	0.244058	6.58707	6.2963	6.43234	0.0170889	0.0497693	0.0223074	-0.00651821	0.0657051	0.143709	0.0606981	0.00187363	0.0836177	0.269892	0.172148	6.71331	6.58689	6.65904	0.692058	0.83468	0.456856
ILMN_1659537	MED8	112950	7.38931	6.34289	6.87252	0.0411189	0.09692	0.0457831	0.0307059	0.00156208	0.00695907	0.00355803	-0.0023647	0.373594	0.619224	0.372308	6.8781	6.2746	6.52775	0.879078	0.927597	0.41707	-0.00275723	0.664238	0.775878	0.327647	-0.000944079	0.643927	0.836074	0.533244	6.88948	6.62922	6.76368	0.0642322	0.165787	0.0908969
ILMN_1659544	STX3	6809	7.1274	6.4548	6.81644	0.000590433	0.00239021	0.00112881	-0.0310498	6.90373e-07	8.31881e-06	4.25427e-06	-0.00148048	0.343789	0.593046	0.356141	7.03723	6.40223	6.69102	1.20291e-05	8.80453e-05	3.94683e-05	-0.035619	3.44847e-07	6.24526e-06	2.63733e-06	0.00382976	0.024704	0.118632	0.0755856	7.13686	6.62409	6.90946	5.1289e-05	0.000706212	0.000387093
ILMN_1659553	ANAPC1	64682	7.32446	6.51772	6.89887	0.143674	0.266757	0.126034	0.0160567	0.0267487	0.0753648	0.0385682	0.00298833	0.140795	0.346757	0.208458	6.89036	6.4528	6.64317	0.127653	0.254107	0.113891	-0.00826445	0.122363	0.230691	0.0974337	0.00270154	0.10215	0.30684	0.195924	7.59752	7.18036	7.34391	0.551634	0.732476	0.401363
ILMN_1659564	SEC61A1	29927	11.4214	10.2335	10.7865	2.20458e-11	5.49311e-10	2.58387e-10	-0.0611665	6.21735e-10	1.69981e-08	8.67284e-09	0.00989885	5.4394e-07	2.60246e-05	1.56244e-05	11.4215	10.1704	10.6943	1.49833e-08	2.34716e-07	1.05168e-07	-0.0462547	1.30675e-05	0.000131637	5.54177e-05	0.0106246	1.85562e-05	0.000560785	0.000357858	11.4963	10.9839	11.3295	0.00270419	0.0146237	0.00800662
ILMN_1659583	LOC644617	644617	6.75086	6.4221	6.59812	0.536376	0.691426	0.326105	0.00182049	0.569084	0.72972	0.373623	-0.00137943	0.13342	0.334705	0.201214	6.74614	6.44149	6.6015	0.752778	0.847785	0.379913	0.00348484	0.328332	0.475231	0.200949	0.00094745	0.404032	0.670188	0.42762	6.80462	6.64494	6.72328	0.0530271	0.143674	0.0786932
ILMN_1659599	ADC	113451	6.71082	6.33357	6.50943	0.0344391	0.0836332	0.0395032	-0.00696763	0.0624551	0.148919	0.0761886	-0.000334908	0.754065	0.883844	0.532416	6.55398	6.28154	6.42465	0.00164277	0.00662448	0.00296818	-0.011846	2.71684e-05	0.000242612	0.000102322	0.0011961	0.117887	0.335678	0.214101	6.57511	6.43888	6.49792	0.0958223	0.223405	0.122334
ILMN_1659601	CCL26	10344	6.76814	6.3325	6.47017	0.00160543	0.00582107	0.00274811	-0.0120003	0.000479174	0.00252317	0.00129073	0.00266591	0.00259784	0.0199539	0.0119886	6.99168	6.31313	6.51013	2.19686e-06	1.94088e-05	8.69636e-06	-0.0200772	0.000949185	0.00474949	0.00200814	0.00494765	0.00271768	0.0231198	0.014751	6.65897	6.45152	6.5418	0.000301454	0.00265387	0.00145144
ILMN_1659620	MYCBP	26292	6.67291	6.3468	6.49243	0.027016	0.0682261	0.0321972	0.00361487	0.245678	0.418761	0.214114	-5.82532e-05	0.948496	0.977279	0.588857	6.55202	6.28556	6.40818	0.231327	0.395766	0.177353	-0.00490752	0.090639	0.183933	0.0777174	0.00086628	0.340004	0.613523	0.391347	6.7333	6.54393	6.60994	0.0824979	0.199327	0.109276
ILMN_1659631	LOC730024	730024	6.49609	6.30397	6.39468	0.774	0.867773	0.409503	-0.000384834	0.851435	0.919921	0.471579	0.000412183	0.490954	0.7165	0.430582	6.49303	6.30343	6.40727	0.437988	0.608869	0.272666	-0.00256589	0.267072	0.410301	0.173451	0.000207039	0.779729	0.908045	0.579935	6.57526	6.41963	6.49264	0.42823	0.627239	0.344073
ILMN_1659649	SGCG	6445	8.20455	6.3861	6.99261	1.02705e-18	2.85244e-16	1.32807e-16	0.145881	9.6193e-20	5.56287e-17	2.80766e-17	0.00458424	0.0836051	0.245966	0.147851	7.04046	6.29931	6.58916	8.30168e-08	1.08003e-06	4.83739e-07	0.0402011	1.7747e-06	2.52098e-05	1.06158e-05	-0.0042212	0.048205	0.187443	0.119669	7.31976	6.57314	6.96779	0.000420776	0.0034153	0.00186931
ILMN_1659659	MAGEH1	28986	7.79841	6.99807	7.34477	3.51576e-12	1.09382e-10	5.15435e-11	-0.0445779	6.41251e-08	1.01416e-06	5.18595e-07	0.00558609	0.00353254	0.0252591	0.0151681	7.89162	7.27944	7.57791	0.000657494	0.00297777	0.00133476	-0.0156037	0.0171141	0.0496459	0.0209747	0.00604271	0.000983013	0.0107447	0.00685185	7.88973	7.40313	7.60806	0.169888	0.338373	0.185618
ILMN_1659682	GALK2	2585	6.62385	6.32812	6.45944	0.662288	0.788595	0.372519	-0.000981814	0.752159	0.861437	0.440833	-0.000508335	0.574448	0.776915	0.466687	6.53725	6.32638	6.43107	0.476475	0.642444	0.28762	-0.00248034	0.345162	0.49359	0.208295	0.00151507	0.0642746	0.227348	0.145176
ILMN_1659688	LGALS3BP	3959	10.4746	6.93186	8.68166	0.0828089	0.173103	0.0817267	0.0619322	0.0410124	0.106586	0.0545267	-0.0201293	0.0157901	0.0767563	0.0461258	9.2197	6.93732	8.04859	0.39334	0.566359	0.254101	-0.00557251	0.835155	0.897816	0.379614	-0.0165132	0.0478345	0.186342	0.119032	8.54059	7.45162	7.98062	0.662453	0.814216	0.44603
ILMN_1659725	EXOSC5	56915	7.11638	6.44657	6.78395	0.546699	0.699193	0.330145	-0.00505644	0.437878	0.620051	0.316897	-0.0039202	0.0336516	0.132355	0.0794739	6.73008	6.42062	6.55346	0.242156	0.408772	0.183264	-0.00467293	0.279926	0.425149	0.17946	-0.000730332	0.596429	0.806836	0.514677	6.87536	6.62318	6.73065	0.000605276	0.00453591	0.00248406
ILMN_1659727	CDAN1	146059	7.47808	7.0233	7.27334	0.00360508	0.0118799	0.00561198	-0.0056214	0.267988	0.445616	0.227866	-0.00252784	0.0800101	0.238783	0.143614	7.13471	6.61047	6.9033	0.0497961	0.120802	0.0541198	-0.00233483	0.710019	0.809456	0.342202	-0.00573703	0.0021223	0.0192605	0.0122876	7.34265	6.99383	7.19756	0.0961426	0.22399	0.122645
ILMN_1659749	DSP	1832	7.38296	6.38993	6.71818	0.00025808	0.00114304	0.000539263	-0.0228344	0.00728077	0.025616	0.0131042	0.00554312	0.0159534	0.0773684	0.0464796	6.59278	6.34671	6.42295	0.142778	0.277089	0.124172	-0.00313854	0.259584	0.402273	0.169917	-0.00114309	0.192702	0.449392	0.286856	7.21932	6.50293	6.80116	0.0342526	0.103213	0.0565363
ILMN_1659752	LOC730996	730996	7.6665	6.71252	7.21495	0.653519	0.782698	0.369461	0.00655457	0.487419	0.663153	0.339113	-0.00211033	0.440589	0.676737	0.406681	6.87351	6.31105	6.59458	0.242468	0.409183	0.183432	-0.0138033	0.0269287	0.0715238	0.0302292	0.000260847	0.892487	0.957563	0.612438	7.39796	6.78927	7.10755	0.00865846	0.0357792	0.0196234
ILMN_1659753	LAMP2	3920	9.89792	7.99705	8.72284	1.7665e-12	5.96889e-11	2.8087e-11	-0.0981022	2.35687e-06	2.4758e-05	1.26121e-05	-0.00445154	0.399085	0.641409	0.385677	9.73235	7.83906	8.69981	2.3474e-06	2.05516e-05	9.21842e-06	-0.0206103	0.323366	0.470826	0.198816	-0.0190201	0.00199328	0.0184082	0.0117235	9.11921	8.61213	8.89024	0.661955	0.813708	0.445844
ILMN_1659761	SNX29	92017	7.88534	7.11047	7.38529	7.06367e-09	9.44616e-08	4.46272e-08	-0.0198626	0.00635711	0.0228716	0.0116926	0.0023413	0.245688	0.490041	0.294133	8.0271	6.99746	7.3637	0.006037	0.0204182	0.00915782	0.0147636	0.126272	0.2361	0.0997652	-0.000513092	0.866514	0.947751	0.605405	7.56974	7.17326	7.40357	0.941779	0.973029	0.533723
ILMN_1659762	BTF3	689	11.9625	11.2958	11.6422	1.16945e-06	9.07738e-06	4.28899e-06	0.00773273	0.227763	0.39705	0.202769	-0.00817937	3.28757e-07	1.7713e-05	1.05677e-05	11.3739	10.8586	11.1251	0.00112487	0.00476101	0.00213112	-0.0169588	0.000116058	0.000827451	0.000349047	-0.00284867	0.0163003	0.0876247	0.0559505	11.5588	11.1086	11.3466	0.161514	0.32733	0.179214
ILMN_1659766	BAG3	9531	10.199	8.44186	9.1309	2.78821e-05	0.000155634	7.34313e-05	-0.0446942	0.000317637	0.00177214	0.000906879	0.00335241	0.3146	0.564061	0.339098	8.76238	8.12641	8.42225	0.124624	0.249553	0.111815	-0.00429416	0.54789	0.681222	0.287793	0.00617145	0.00393867	0.0304586	0.0194651	9.43273	8.90123	9.18693	0.00110045	0.00725256	0.00397027
ILMN_1659769	MRAP	56246	9.01716	6.13787	7.51419	1.78125e-13	7.89227e-12	3.7219e-12	0.195298	2.72944e-12	1.37706e-10	7.00995e-11	-0.0254856	1.12417e-06	4.62217e-05	2.75843e-05	8.12993	6.14755	7.17841	4.70416e-09	8.44138e-08	3.77907e-08	0.0820022	4.26785e-05	0.000354577	0.000149845	-0.0245093	1.26151e-08	3.40703e-06	2.15954e-06	7.33965	6.32088	6.5857	0.00340089	0.017448	0.00954842
ILMN_1659770	KCNJ15	3772																													6.54594	6.34307	6.41456	0.729567	0.857527	0.46998
ILMN_1659771	LOC645683	645683	12.8312	11.9113	12.4821	0.0204574	0.0536223	0.0253334	-0.0151302	0.0955076	0.207349	0.105958	-0.00702367	0.00474032	0.0315845	0.0189146	12.4493	11.4108	12.0301	0.0103237	0.0325212	0.0145588	-0.0167556	0.0863732	0.177215	0.0748959	-0.00777367	0.00711404	0.0477312	0.0304925	12.6758	12.1684	12.456	0.0138467	0.0515287	0.0282519
ILMN_1659773	PCDHAC2	56134	6.65853	6.31111	6.46365	0.980437	0.988861	0.467647	-0.00152355	0.553011	0.717255	0.366943	-0.000464722	0.533636	0.748016	0.449666	6.85742	6.37887	6.56115	0.872136	0.923423	0.415143	0.00541341	0.311873	0.458715	0.193804	0.000797333	0.640898	0.834505	0.532105	6.57183	6.42263	6.51124	0.26095	0.456737	0.250194
ILMN_1659777	RUFY1	80230	7.59025	7.10879	7.32974	0.870489	0.925234	0.438183	-0.00154294	0.775285	0.874682	0.44831	0.00190164	0.223605	0.461983	0.277823	7.11623	6.57141	6.97993	0.60563	0.743568	0.333345	-0.00891213	0.0607191	0.135079	0.057086	0.000129559	0.930634	0.973011	0.622324	7.58926	7.21218	7.36075	0.0405363	0.116993	0.0641702
ILMN_1659782	STK19	8859	8.57723	7.38805	7.98696	0.286315	0.447655	0.211393	0.021318	0.0875301	0.193722	0.0990652	-0.00285501	0.423247	0.662431	0.398121	7.9388	7.11902	7.53523	0.00111499	0.00472292	0.00211463	-0.0314969	0.00011408	0.000816234	0.000344049	0.00483418	0.0291663	0.132543	0.084663	8.41682	7.9062	8.23545	0.845283	0.922186	0.506749
ILMN_1659801	ATP6V1C1	528	7.49619	6.83565	7.14002	0.00138503	0.00509739	0.00240805	-0.0220253	0.000108355	0.000698867	0.000357265	0.00297699	0.0447103	0.16165	0.0970798	7.03962	6.56909	6.85	0.000335999	0.00166018	0.000743826	-0.0165929	0.0011729	0.00566305	0.00239436	-0.000367086	0.807276	0.921038	0.588369	7.18661	6.75919	7.03221	0.465775	0.660673	0.361956
ILMN_1659820	OLA1	29789	6.6353	6.2917	6.42975	0.80965	0.890599	0.420434	0.00100822	0.721507	0.842027	0.430603	0.00014256	0.862806	0.938956	0.565756
ILMN_1659843	DNAJC3	5611	7.05282	6.40064	6.63781	7.0995e-13	2.66366e-11	1.25201e-11	-0.0258055	4.36037e-05	0.00031526	0.00016096	0.00585548	0.000133532	0.00198263	0.00119148	7.0416	6.39258	6.61481	6.95227e-07	6.99357e-06	3.13599e-06	-0.0216716	0.00150463	0.00695317	0.00293372	0.0059518	0.00127666	0.0130377	0.00832161	6.78386	6.58343	6.68392	0.973367	0.988282	0.541923
ILMN_1659845	KIAA0355	9710	8.62046	7.33218	7.70583	0.000933733	0.00358702	0.00169413	0.00446815	0.702976	0.82977	0.424236	0.00590431	0.0783345	0.235868	0.141632	7.43454	6.8682	7.2185	0.00405058	0.0145616	0.0065143	-0.01712	0.000379812	0.00222996	0.000941987	0.00126891	0.35855	0.630889	0.402396	8.80726	7.49964	8.16506	2.51736e-06	8.35852e-05	4.56437e-05
ILMN_1659856	FAM167B	84734	6.46786	6.27827	6.38322	0.428494	0.59456	0.280623	0.000425573	0.8197	0.901872	0.462124	0.000940135	0.0791947	0.237427	0.142651															6.52235	6.39907	6.44894	0.0295678	0.092221	0.0505633
ILMN_1659857	SNAP29	9342	7.40742	6.78882	7.13562	0.154254	0.282575	0.133263	0.00987782	0.0737818	0.169386	0.0866725	-0.00219208	0.161045	0.377718	0.227066	7.17864	6.67392	6.97305	0.498886	0.659552	0.295922	0.00172058	0.781654	0.86139	0.364151	-0.00263224	0.181691	0.434323	0.277488	7.58346	7.18391	7.38538	0.00900194	0.0369161	0.0202341
ILMN_1659862	FAM7A3	89837	6.64046	6.264	6.45507	0.0594129	0.131698	0.0621716	-0.00300758	0.243403	0.41613	0.2127	0.00137521	0.0601034	0.19804	0.118893	6.58091	6.34127	6.43887	0.251445	0.419553	0.188215	-0.000762989	0.787111	0.865392	0.365764	-0.000619039	0.495991	0.740809	0.472528	6.58474	6.38703	6.51053	0.830018	0.915211	0.502193
ILMN_1659874	SFRS15	57466	7.76965	6.99838	7.44873	0.012967	0.0362745	0.0171246	-0.0273913	2.77254e-05	0.000213173	0.00010887	0.000759029	0.65802	0.828674	0.4984	7.04099	6.58917	6.85331	0.104078	0.217196	0.0973288	-0.00800767	0.125735	0.23524	0.0994432	-0.00225608	0.16556	0.413193	0.263188	7.79135	7.3138	7.58485	0.00128146	0.00817465	0.0044814
ILMN_1659885	ACSS3	79611	6.70632	6.41565	6.52332	0.371465	0.539077	0.254121	0.0027302	0.333609	0.518749	0.265112	0.000322065	0.694191	0.850797	0.511776	6.59603	6.34398	6.46813	0.570167	0.716141	0.321154	0.00267528	0.274407	0.418674	0.176894	-0.00104484	0.175788	0.42689	0.272387	6.64255	6.50383	6.55883	0.222401	0.409477	0.224304
ILMN_1659888	PPP1R14B	26472	9.91244	8.34778	9.13869	5.75122e-05	0.000297678	0.000140488	-0.0273985	0.0824015	0.18467	0.0944861	-0.000672419	0.881771	0.948312	0.57109	9.62615	7.53518	8.45191	2.36873e-08	3.52189e-07	1.57868e-07	-0.0921672	3.38643e-06	4.31103e-05	1.81388e-05	0.00994187	0.0512473	0.195357	0.124786	10.1049	9.08919	9.55397	1.30141e-05	0.000262107	0.000142314
ILMN_1659894	SLC25A26	115286	7.08733	6.59288	6.7965	0.0821326	0.171969	0.0811867	-0.00660761	0.138243	0.274509	0.140322	0.00129484	0.310387	0.559972	0.336533	6.88401	6.43534	6.63416	0.167075	0.311632	0.13976	-0.00648914	0.170767	0.296531	0.125327	4.68509e-05	0.975167	0.990786	0.633246	6.85939	6.64541	6.75741	0.643444	0.80042	0.438848
ILMN_1659895	MSN	4478	11.0467	9.28588	10.0915	4.25495e-12	1.28688e-10	6.06926e-11	-0.0280589	0.138872	0.275518	0.140798	0.0126297	0.0167743	0.0803402	0.0482303	10.7686	8.96282	9.60577	9.63498e-10	2.07439e-08	9.27516e-09	-0.0784352	3.28748e-05	0.000285361	0.000120396	0.0201264	4.77032e-06	0.000210288	0.000132803	11.2616	10.1071	10.6736	5.86375e-07	2.92903e-05	1.5982e-05
ILMN_1659905	FKBP10	60681	7.29801	6.33781	6.67152	0.0259002	0.0658684	0.0310661	-0.0300452	0.000974213	0.00465228	0.00237948	-0.000699215	0.77899	0.897355	0.540502	7.53982	6.44112	6.83542	6.80979e-05	0.000406871	0.00018234	-0.0523496	6.62867e-06	7.52152e-05	3.16702e-05	0.00118212	0.704913	0.868362	0.555183	7.63949	6.58876	6.83654	0.0220964	0.073735	0.0404166
ILMN_1659913	ISG20	3669	7.11424	6.52136	6.81019	2.92108e-07	2.62839e-06	1.24065e-06	0.0124066	0.0405667	0.10573	0.0540548	0.00241249	0.15699	0.372	0.223484	6.8821	6.41017	6.57881	0.00726223	0.0239967	0.0107573	-0.013776	0.00261572	0.0108814	0.00459242	0.00171595	0.202647	0.462144	0.294931	7.6849	6.98186	7.29748	0.0789041	0.193176	0.105752
ILMN_1659914	C9ORF98	158067	6.63264	6.31938	6.43358	0.31705	0.481366	0.227325	0.00124808	0.589905	0.746922	0.38207	0.000494967	0.462022	0.693154	0.416855	6.62957	6.34285	6.44536	0.743758	0.840955	0.377077	0.00289106	0.34634	0.494745	0.208802	-0.000479707	0.625482	0.824564	0.526214	6.54891	6.43678	6.48499	0.820512	0.910306	0.499313
ILMN_1659923	GNAQ	2776	7.80476	6.8683	7.23044	0.0583073	0.129626	0.0612067	-0.0295983	0.00376091	0.0147333	0.00753222	0.00210781	0.45597	0.688566	0.41401	7.08217	6.46616	6.78293	0.13583	0.266465	0.119484	-0.0185114	0.0232581	0.0636852	0.0269103	0.000525038	0.834756	0.934075	0.596451	7.21004	6.81753	7.03726	0.07734	0.190291	0.104228
ILMN_1659926	ST7L	54879	7.17033	6.64219	6.7978	0.158991	0.288918	0.13643	-0.00682394	0.100629	0.215612	0.110242	0.00139706	0.23813	0.48014	0.288629	6.88363	6.40959	6.59486	0.668339	0.788803	0.353662	0.000710583	0.885008	0.93022	0.393361	0.00124465	0.429971	0.690856	0.440942	7.28257	6.56742	6.85862	0.116968	0.258689	0.14191
ILMN_1659929	TCF1	6927	6.50183	6.29023	6.3652	0.0918187	0.188114	0.0888501	-0.000511852	0.824437	0.904812	0.463557	-0.000486361	0.468899	0.699098	0.420189
ILMN_1659936	PPP1R15A	23645	9.96411	8.27246	9.00062	0.121774	0.235323	0.111005	-0.0118406	0.425401	0.608697	0.311071	0.00731143	0.0848436	0.248237	0.149282	9.49132	8.16756	8.62169	1.30743e-11	4.83455e-10	2.16887e-10	-0.066983	7.03852e-07	1.14988e-05	4.85522e-06	0.0126923	2.41504e-05	0.000686115	0.000434854	9.97607	8.86501	9.43539	3.40082e-05	0.000521479	0.00028473
ILMN_1659937	ZBTB24	9841	7.82853	7.03064	7.36828	0.00473645	0.0151203	0.00713808	-0.0238342	0.000427502	0.00229247	0.00117188	0.00385875	0.0306056	0.12365	0.0742738	7.46162	6.78391	7.20027	0.0382182	0.0970614	0.043525	-0.0203435	0.00182364	0.00810944	0.00341743	-0.00109647	0.569843	0.788855	0.503755	7.59658	7.32827	7.44215	0.860053	0.931392	0.511078
ILMN_1659943	BACH2	60468															6.80635	6.29743	6.40653	0.219004	0.380122	0.170485	0.00439447	0.323906	0.471113	0.199049	0.0022097	0.113335	0.327083	0.208972
ILMN_1659947	FGA	2243	6.59132	6.40861	6.47577	0.244214	0.399147	0.188467	-0.00165708	0.397516	0.582039	0.297715	0.000428771	0.450252	0.684378	0.411314	6.51975	6.35035	6.44048	0.972679	0.982487	0.441856	0.000114788	0.963007	0.978862	0.413687	-0.000137288	0.863859	0.946675	0.604672	6.61451	6.48288	6.52616	0.413758	0.614296	0.336893
ILMN_1659953	SEPT3	55964	6.50048	6.26359	6.40033	0.683477	0.803837	0.379799	0.00210444	0.34953	0.534385	0.273429	0.000809307	0.211441	0.446161	0.268379	6.50588	6.29915	6.39481	0.89049	0.935475	0.420209	-0.0001936	0.942012	0.965035	0.408351	0.000349066	0.684682	0.857923	0.548021	6.56901	6.4055	6.46551	0.324265	0.527448	0.288828
ILMN_1659959	LOC283440	283440	6.54216	6.32331	6.39793	0.951066	0.972459	0.460083	0.00055474	0.790046	0.883112	0.452979	0.000725489	0.229054	0.469234	0.281928
ILMN_1659960	IL4I1	259307																													6.53621	6.32942	6.45315	0.191395	0.368648	0.20214
ILMN_1659976	CLP1	10978	7.68802	6.96508	7.30835	2.14639e-07	1.98393e-06	9.37506e-07	-0.032005	1.35778e-07	1.98856e-06	1.01209e-06	0.00224947	0.127414	0.325269	0.195244	7.34253	6.79716	7.18634	0.474213	0.640431	0.286767	-0.00143816	0.761775	0.846823	0.358207	-0.00268058	0.0715547	0.2438	0.155509	7.58676	7.24856	7.40161	0.00290137	0.0154381	0.00844567
ILMN_1659985	RSPH9	221421	6.62066	6.34946	6.46276	0.0652071	0.142271	0.0671584	-0.00302937	0.197398	0.357328	0.182519	0.000911701	0.175124	0.39815	0.239213	6.52568	6.34282	6.44615	0.499824	0.660283	0.296263	-0.00190697	0.377463	0.5249	0.221835	0.000706863	0.304929	0.577742	0.368889	6.62079	6.44724	6.54399	0.0465163	0.130283	0.071281
ILMN_1659990	C7ORF68	29923	9.46664	6.9735	8.44234	1.19187e-13	5.48356e-12	2.58366e-12	0.171353	1.2942e-11	5.36868e-10	2.7303e-10	-0.024937	1.44989e-07	9.12147e-06	5.45986e-06	9.11786	6.79339	8.03694	1.09463e-11	4.14832e-10	1.85718e-10	0.150483	4.02888e-11	3.78679e-09	1.60128e-09	-0.0183933	8.2248e-06	0.000305722	0.000193245	8.714	6.98481	7.5718	0.000501506	0.00390427	0.00214066
ILMN_1659991	SLC34A1	6569	6.50313	6.31618	6.40259	0.247963	0.403772	0.190579	0.00485628	0.0240018	0.0690782	0.0353198	0.000284366	0.640685	0.81765	0.491856	6.68453	6.31088	6.47849	0.17356	0.320602	0.143722	0.00755575	0.0554375	0.125818	0.0531844	-0.00126497	0.301028	0.573687	0.366279	6.57333	6.44768	6.49894	0.599426	0.76901	0.42148
ILMN_1660000	SNURF	8926	7.0988	6.59431	6.88035	0.970267	0.982825	0.465052	-0.00311798	0.581265	0.739711	0.378593	-0.00124692	0.447332	0.68209	0.409924	7.14658	6.49233	6.84077	0.667906	0.788711	0.353527	0.00787596	0.364363	0.512958	0.21643	-0.00256054	0.353651	0.626897	0.399531	6.90726	6.64544	6.7807	0.473976	0.666925	0.365708
ILMN_1660007	FLJ32658	147872	6.59472	6.3344	6.43122	0.395115	0.561988	0.265232	-0.00332453	0.17186	0.322055	0.164776	8.23675e-07	0.999065	0.999658	0.601372	6.51747	6.27265	6.40388	0.286101	0.459831	0.205938	-0.00266232	0.289788	0.435418	0.183975	0.00146528	0.0609294	0.220225	0.14021	6.51753	6.40244	6.46782	0.288172	0.48788	0.267389
ILMN_1660017	PRR5	55615	6.56226	6.32383	6.4427	0.825543	0.899932	0.425178	-0.000579845	0.794104	0.886218	0.454249	0.000600064	0.352428	0.601743	0.360957															6.60002	6.36083	6.47238	0.68704	0.831384	0.455051
ILMN_1660021	M6PRBP1	10226	10.8819	9.21099	10.033	1.28777e-06	9.91135e-06	4.67383e-06	-0.0782342	8.55834e-08	1.31517e-06	6.71667e-07	0.00390043	0.272297	0.521249	0.312481	11.1748	9.21131	10.1334	2.67537e-13	1.71416e-11	7.68465e-12	-0.121887	5.66274e-12	8.16352e-10	3.45202e-10	0.0143472	1.86636e-06	0.000106189	6.73951e-05	11.0733	9.81601	10.5217	0.000216019	0.00206355	0.00113037
ILMN_1660027	FCGR2B	2213	6.94349	6.47595	6.6444	0.00114436	0.00430133	0.00203166	0.00788077	0.10445	0.221815	0.113368	0.00295951	0.0291062	0.119414	0.0716678	6.85363	6.51649	6.68018	0.762319	0.854425	0.382884	0.000925441	0.818204	0.887075	0.374797	-0.000231137	0.858794	0.945227	0.603265	6.74637	6.4572	6.60797	0.790335	0.893748	0.489947
ILMN_1660031	P2RY6	5031	6.82407	6.2784	6.43115	5.26443e-07	4.44869e-06	2.10177e-06	-0.0112194	0.00873191	0.0299895	0.0153175	0.00334861	0.00332215	0.0241182	0.0144739	6.4965	6.2906	6.38244	0.115271	0.234611	0.105254	-0.00536093	0.0351367	0.0882804	0.0373048	0.00088161	0.260815	0.530274	0.338384	6.71569	6.38717	6.5172	0.00854159	0.0354346	0.0194145
ILMN_1660043	UBXN11	91544	6.59892	6.383	6.45483	0.590843	0.734483	0.346827	0.000552064	0.78456	0.879811	0.451253	-0.000242756	0.680263	0.841608	0.506711	6.51019	6.33411	6.43089	0.38793	0.561563	0.251865	-0.000254017	0.905803	0.944073	0.398917	-0.000448999	0.516924	0.755211	0.481844	6.54962	6.43074	6.50158	0.0367556	0.108761	0.0596214
ILMN_1660063	POLE4	56655	11.2039	10.4806	10.7976	0.00200314	0.00707497	0.00334166	-0.0109162	0.196203	0.355503	0.181716	0.00917322	3.35018e-05	0.00066635	0.000399195	10.2838	9.68422	10.0132	0.000217937	0.00113606	0.000509566	-0.013402	0.0618175	0.136961	0.0578784	0.00720043	0.000359894	0.00503792	0.00321334	11.1147	10.667	10.8527	0.0589217	0.155339	0.0851609
ILMN_1660067	LOC728285	728285	7.55704	6.34222	6.54528	1.13106e-15	9.68374e-14	4.56284e-14	-0.0287546	0.0068303	0.0242976	0.0124231	0.00881949	0.0016659	0.0142897	0.00856882	7.53179	6.31075	6.48026	6.14237e-05	0.000371994	0.000166484	-0.0181144	0.0908052	0.1842	0.0778264	0.00835237	0.00856699	0.0549895	0.0350327	7.85821	6.41432	6.88322	7.93625e-05	0.000980026	0.000537299
ILMN_1660085	PRTG	283659	6.58896	6.31784	6.41258	0.70484	0.818438	0.387075	-0.0019697	0.42929	0.612112	0.3129	5.68663e-05	0.93748	0.973212	0.586026	6.7201	6.32208	6.48375	0.89221	0.936099	0.420679	0.000532018	0.89207	0.935209	0.395259	0.000626826	0.619771	0.821179	0.523992	6.6023	6.38494	6.46168	0.0561421	0.149734	0.08212
ILMN_1660086	MYH11	4629															7.51614	6.25237	6.50253	0.00806638	0.0262835	0.0117792	0.0486582	7.72564e-05	0.000584726	0.000247257	0.00259539	0.450718	0.706303	0.451119	9.59876	6.43444	7.20649	0.52618	0.710915	0.390067
ILMN_1660103	LOC647244	647244	6.56299	6.2553	6.35542	0.624712	0.760867	0.359191	-0.000131972	0.963349	0.982787	0.502421	0.000670608	0.42201	0.661358	0.397498
ILMN_1660104	LOC650188	650188	6.55633	6.33586	6.45932	0.224193	0.37479	0.176888	-0.00223314	0.340517	0.525758	0.268753	0.00115713	0.0835524	0.245875	0.14779	6.51295	6.3087	6.39783	0.384568	0.558287	0.250472	0.00169296	0.45031	0.593185	0.250738	0.000349874	0.627635	0.825776	0.527046	6.61107	6.37127	6.50745	0.0797891	0.194565	0.106608
ILMN_1660111	UCHL3	7347	9.06912	7.72209	8.23049	3.36694e-09	4.91215e-08	2.30922e-08	-0.0361138	0.00224902	0.0095398	0.00487662	0.00888373	0.00431592	0.0294683	0.0176514	8.64175	7.62417	8.10406	9.79875e-06	7.34855e-05	3.2951e-05	0.00305388	0.777784	0.858189	0.363003	0.0103987	0.0011001	0.0117181	0.00745938	8.70467	8.03315	8.33063	0.297283	0.497805	0.272899
ILMN_1660126	ARR3	407	6.55717	6.26561	6.41007	0.0014686	0.00537198	0.00253789	0.00498811	0.116091	0.240525	0.122924	-0.00301626	0.000381849	0.004553	0.00272316
ILMN_1660133	LOC645566	645566	6.52515	6.30373	6.39271	0.047313	0.108993	0.0514005	8.12311e-05	0.968682	0.985052	0.503801	-0.000833894	0.162779	0.380412	0.228577															6.52961	6.35307	6.42556	0.569164	0.74653	0.408902
ILMN_1660144	TCF20	6942	6.57902	6.3368	6.4527	0.250061	0.406169	0.191754	-0.00231625	0.356622	0.541917	0.277121	0.00142377	0.0458833	0.164558	0.0988243	6.56961	6.32905	6.42162	0.991446	0.994789	0.446574	-0.000322635	0.90012	0.940774	0.397408	-0.000424871	0.608567	0.813456	0.519568	6.5694	6.43077	6.50119	0.831038	0.915668	0.5025
ILMN_1660176	ZNF582	147948	6.50134	6.33316	6.41877	0.744403	0.847313	0.400109	0.00130703	0.466028	0.644442	0.329609	-0.000333166	0.522599	0.740983	0.444843	6.49799	6.29904	6.404	0.664981	0.786738	0.352614	-0.00275474	0.228457	0.366735	0.154922	-0.000485607	0.505197	0.746822	0.476675	6.5595	6.40717	6.4786	0.936414	0.9703	0.532301
ILMN_1660186	SYF2	25949	8.88509	8.14746	8.53543	0.02316	0.0597943	0.0282255	-0.00493001	0.508861	0.681353	0.348402	-0.00548129	0.00859241	0.0490067	0.0294609	8.64974	7.98724	8.34001	0.00650465	0.0218041	0.00977497	0.00575246	0.434661	0.579331	0.2447	-0.00423038	0.0652298	0.229629	0.14656	8.73625	8.39889	8.60231	0.151304	0.312339	0.17113
ILMN_1660193	ZNF529	57711	8.50829	7.44071	7.90411	0.384456	0.551986	0.260276	0.00655817	0.508322	0.681012	0.348172	-0.00162763	0.571945	0.775452	0.465679	8.04754	7.32117	7.64737	0.659488	0.78267	0.35089	-0.00138793	0.867013	0.918865	0.38847	-0.00220816	0.405949	0.67189	0.428626	8.17523	7.57969	7.92367	0.0602212	0.157957	0.0865828
ILMN_1660199	ACAA2	10449	11.0268	8.73094	9.99773	3.16497e-13	1.32498e-11	6.22629e-12	0.156954	7.58994e-14	5.89943e-12	2.99569e-12	-0.0172233	6.33083e-06	0.000179607	0.000107511	10.7384	8.10417	9.625	4.36852e-13	2.63296e-11	1.17371e-11	0.172031	4.00015e-10	2.35766e-08	9.94863e-09	-0.0268432	1.97823e-08	4.49015e-06	2.86951e-06	10.0592	8.83645	9.16354	0.00740169	0.0316053	0.0173323
ILMN_1660204	IGSF9B	22997	6.52315	6.32098	6.40541	0.794691	0.880824	0.415897	0.00276994	0.213146	0.378023	0.193146	6.21955e-05	0.923058	0.966605	0.58226
ILMN_1660217	HCRTR1	3061	6.52996	6.29965	6.38905	0.338484	0.503898	0.237971	-0.000921099	0.707687	0.833344	0.425868	0.00103042	0.14544	0.354707	0.21289
ILMN_1660222	MTBP	27085	7.14789	6.31679	6.5406	7.07647e-07	5.80546e-06	2.74278e-06	-0.0207411	0.00205031	0.00881323	0.0045076	0.00443492	0.0132593	0.0673611	0.0405166	6.56244	6.27894	6.38653	0.00264807	0.0100354	0.00450003	-0.00817173	0.00928531	0.0306105	0.0129232	0.00168643	0.0700582	0.240586	0.153434	6.70622	6.47033	6.57269	0.99188	0.996419	0.546596
ILMN_1660232	PEX5	5830	10.6099	9.06749	9.59944	1.00424e-09	1.64655e-08	7.76728e-09	-0.0256587	0.0920385	0.201411	0.102995	0.00166961	0.702195	0.855544	0.51464	9.58036	8.48557	9.1448	0.00276784	0.0104281	0.00467741	0.0336655	0.000480711	0.00271982	0.00114609	0.0016974	0.542426	0.771474	0.492665	10.2985	9.467	9.89013	9.1768e-05	0.0010913	0.000598179
ILMN_1660260	LOC645927	645927	7.91904	6.31162	7.14267	1.18599e-14	7.33963e-13	3.4588e-13	0.106992	2.28869e-13	1.56525e-11	7.92234e-12	-0.0133463	3.18371e-07	1.73045e-05	1.02958e-05	7.75267	6.34523	7.00821	6.02287e-15	7.51485e-13	3.3507e-13	0.094713	5.35001e-12	7.85029e-10	3.31022e-10	-0.0119336	9.25479e-08	1.31413e-05	8.28535e-06	7.30118	6.36254	6.64098	0.00225575	0.0126812	0.00694983
ILMN_1660261	TDRD6	221400	6.66415	6.39752	6.49101	0.572712	0.719848	0.34009	0.00043619	0.871854	0.932495	0.477488	0.000729115	0.353194	0.602362	0.361379	6.59339	6.39748	6.49181	0.573999	0.719133	0.32248	0.00160539	0.476771	0.617779	0.261045	9.22798e-05	0.899057	0.960299	0.614177	6.72884	6.53633	6.58667	0.643415	0.80042	0.438837
ILMN_1660270	C7ORF28A	51622	7.7033	7.05221	7.34692	0.253208	0.409909	0.193506	0.019616	0.00612897	0.0221698	0.0113362	0.00177534	0.372016	0.61837	0.371482	7.46019	6.83305	7.18268	0.0329458	0.085975	0.03851	-0.0200775	0.000741524	0.00387015	0.001635	0.00165989	0.335829	0.609082	0.388782	8.27607	7.71404	7.99618	0.0447766	0.126348	0.0692238
ILMN_1660275	C2ORF43	60526	7.61514	6.95789	7.31671	0.000164853	0.000765726	0.000361824	0.0216676	8.68442e-05	0.000576447	0.000294677	-0.00335765	0.01826	0.0853908	0.0512848	7.39378	6.83837	7.09462	0.000447909	0.0021251	0.00095267	0.0231231	0.000131779	0.000919436	0.000388226	-0.00473942	0.00288561	0.0242296	0.0154434	7.42218	6.78706	7.0325	1.39362e-05	0.000274345	0.00014956
ILMN_1660277	LOC731999	731999	7.07185	6.4362	6.69578	0.99222	0.995893	0.470622	-0.00393835	0.529362	0.698031	0.357058	-0.000610882	0.737345	0.874663	0.52683	6.68298	6.30974	6.49152	0.995237	0.997668	0.447517	-0.000887138	0.848801	0.90718	0.383439	0.000574214	0.701813	0.866776	0.554094	6.88357	6.52592	6.63262	0.0263994	0.08452	0.0463254
ILMN_1660282	POPDC2	64091	6.49779	6.31506	6.41361	0.169384	0.303648	0.14323	-0.000943358	0.649507	0.791596	0.405038	-0.000372986	0.537069	0.750335	0.451146	7.19001	6.28939	6.43304	0.564398	0.711702	0.319147	0.00772442	0.254108	0.395828	0.167297	0.00331683	0.116924	0.333782	0.213029	6.5427	6.43054	6.46141	0.798634	0.89834	0.492558
ILMN_1660288	C10ORF41	283065	6.53183	6.32185	6.41302	0.587811	0.73249	0.345711	-0.000372482	0.863747	0.927365	0.475158	0.00096929	0.120881	0.313941	0.188565	6.57161	6.34675	6.42824	0.427203	0.598896	0.268306	-0.00331833	0.162706	0.285955	0.120859	0.000162291	0.830144	0.932091	0.595117	6.57891	6.40551	6.49672	0.972229	0.987521	0.541632
ILMN_1660292	MRPS21	54460	7.46756	6.53442	7.02073	0.478281	0.640348	0.302325	0.00473073	0.608161	0.760831	0.389291	-0.00366125	0.168359	0.387979	0.233358	6.9019	6.38945	6.65233	0.478645	0.643583	0.288437	-0.0113538	0.082127	0.170802	0.0721006	-0.00174292	0.393016	0.660736	0.421749	7.35718	6.90714	7.17516	0.170939	0.339901	0.186444
ILMN_1660305	PDE12	201626	8.56314	7.20831	7.95665	0.324524	0.489225	0.231085	0.00237546	0.874953	0.934347	0.478373	0.000912263	0.835819	0.925554	0.557933	8.4823	7.21865	7.7963	0.00490332	0.0170636	0.00765591	0.0549377	8.50578e-05	0.000635654	0.000268238	-0.00311581	0.425782	0.687697	0.438825	7.98987	7.28713	7.6989	0.00058837	0.00443586	0.00242889
ILMN_1660306	ITGA8	8516	6.50948	6.30379	6.38333	0.799073	0.883482	0.417234	0.00215102	0.285614	0.466067	0.238369	3.09058e-05	0.957838	0.981065	0.591228															8.63811	6.46607	7.23947	0.0109613	0.0429772	0.023578
ILMN_1660307	LOC649580	649580	6.79775	6.34798	6.50255	0.388028	0.555225	0.261947	-0.00355926	0.300779	0.483071	0.247103	0.000176005	0.859948	0.937542	0.564941	6.69479	6.37686	6.522	0.0363864	0.0931981	0.0417857	0.0092196	0.00767935	0.0261735	0.0110621	0.000738131	0.480566	0.728843	0.465396	6.61199	6.46985	6.54934	0.95724	0.980313	0.537773
ILMN_1660315	SPN	6693																													6.55413	6.37386	6.42466	0.85852	0.930576	0.510632
ILMN_1660317	LEFTY1	10637	6.60938	6.32483	6.4101	0.40443	0.570627	0.269562	-0.000257454	0.914265	0.956517	0.489349	0.00102246	0.137949	0.341966	0.205693															6.54897	6.39221	6.46482	0.730499	0.857849	0.470298
ILMN_1660321	CDH24	64403	6.82893	6.34181	6.52166	0.610011	0.748916	0.353814	-0.00101637	0.763183	0.86764	0.444422	-0.000725795	0.459318	0.690856	0.415574	6.90634	6.39111	6.60558	0.258319	0.427744	0.191828	0.0110936	0.0542007	0.123695	0.0522719	-0.00228134	0.198882	0.457701	0.291916	6.60376	6.4879	6.56086	0.509509	0.696692	0.382435
ILMN_1660323	LOC731999	731999	6.53616	6.29766	6.40273	0.511176	0.670285	0.316008	-0.0019198	0.425709	0.608874	0.311217	0.000708258	0.309502	0.559135	0.33599	6.71484	6.35452	6.50757	0.238296	0.40422	0.181174	0.00422951	0.324826	0.471975	0.199445	-0.000104296	0.93956	0.976494	0.624565	6.56296	6.34603	6.46098	0.730426	0.857849	0.470273
ILMN_1660337	PPT2	9374	6.6832	6.28311	6.46866	0.198566	0.34168	0.161379	-0.00135395	0.698499	0.826992	0.422676	-0.000243113	0.811422	0.913654	0.550615	6.67541	6.40513	6.5159	0.518507	0.675595	0.302961	-0.000822242	0.783281	0.862559	0.364633	0.000882932	0.357021	0.629693	0.401506	6.71493	6.50984	6.57943	0.482768	0.673801	0.369785
ILMN_1660341	LRPAP1	4043	8.90823	8.04777	8.42779	0.00107093	0.00405611	0.00191476	-0.027928	0.00241891	0.0101583	0.00518423	0.00282998	0.262526	0.510038	0.305923	8.7682	7.99769	8.44298	0.000328309	0.00162713	0.000729004	-0.00226236	0.79849	0.872795	0.3691	-0.00617452	0.0239093	0.115752	0.0738652	9.10106	8.40914	8.72689	0.183398	0.357591	0.196124
ILMN_1660342	ATR	545																													6.51159	6.29619	6.37072	0.339418	0.543728	0.297569
ILMN_1660343	LOC653080	653080	6.63272	6.41049	6.48894	0.707535	0.820374	0.387981	-8.16374e-05	0.970011	0.985371	0.504144	-0.000243131	0.701211	0.854896	0.51429	6.47889	6.31936	6.39551	0.57562	0.720172	0.323038	-0.00256551	0.233383	0.372212	0.157333	0.000682772	0.317568	0.590727	0.377202	6.68165	6.47985	6.59174	0.0766679	0.18911	0.103567
ILMN_1660345	NGRN	51335	8.1709	6.54131	7.26717	0.730395	0.837143	0.395558	0.0303673	0.0575348	0.139944	0.0714903	0.00186227	0.683193	0.84308	0.507785	7.46146	6.39809	6.7598	0.887515	0.93359	0.419394	0.0058768	0.615979	0.737888	0.311589	-0.00314233	0.401824	0.668577	0.426456	7.67884	6.70945	7.18293	0.169695	0.338256	0.185473
ILMN_1660357	LOC641825	641825	6.91233	6.38474	6.6167	0.00777454	0.0232909	0.0109951	-0.00677542	0.166524	0.31488	0.160962	-0.00283003	0.0401001	0.149589	0.08994	6.62838	6.31896	6.45461	0.136628	0.267661	0.120028	-0.00739636	0.0266728	0.0710556	0.0300042	0.000478791	0.642681	0.835704	0.532776	6.88108	6.65563	6.76906	0.225814	0.413647	0.226625
ILMN_1660358	LOC388210	388210	6.59119	6.2658	6.39509	0.992898	0.996442	0.470792	-0.000579813	0.827244	0.906458	0.464403	-0.000488232	0.52798	0.744302	0.447206															6.51063	6.36197	6.44575	0.575702	0.752147	0.411666
ILMN_1660359	LOC654126	654126	6.69145	6.4092	6.55045	0.0988247	0.199489	0.094226	-0.00950239	0.00121334	0.00561752	0.00287044	0.000277435	0.730504	0.871386	0.524506	6.59143	6.35156	6.48219	0.317667	0.492978	0.220954	-0.00519621	0.0518395	0.119754	0.0505354	-0.000167804	0.841044	0.936642	0.598256	6.69717	6.51074	6.61707	0.477795	0.670057	0.367436
ILMN_1660368	TRRAP	8295	9.39617	8.32571	8.94705	0.00498682	0.0158175	0.0074683	-0.0438339	1.54777e-06	1.70532e-05	8.71652e-06	0.00247673	0.281433	0.530416	0.318434	9.13246	8.0101	8.56025	4.24038e-06	3.48015e-05	1.55904e-05	-0.0607935	6.62694e-08	1.6252e-06	6.80778e-07	0.0058414	0.0285014	0.13049	0.08337	9.6014	8.91894	9.34329	0.000808121	0.00568795	0.00311363
ILMN_1660375	XAGE2	9502																													6.52992	6.33943	6.42388	0.0123289	0.0470855	0.0258049
ILMN_1660376	LOC387841	387841	13.3574	12.7489	13.0807	0.0843173	0.175653	0.0829252	0.00243354	0.643906	0.788277	0.402952	-0.00458536	0.00153368	0.0133926	0.00804122	12.6852	12.268	12.4765	1.55579e-05	0.000110648	4.95499e-05	-0.0165378	0.00122846	0.00589043	0.00248795	-0.00502834	0.000173703	0.00291591	0.00185727	13.2177	12.8512	13.0773	9.62353e-06	0.000210253	0.000114588
ILMN_1660379	C22ORF40	150383	6.56742	6.33083	6.46361	0.850245	0.913113	0.432399	0.000321946	0.89185	0.944389	0.483148	-0.000228765	0.740572	0.8762	0.527918	6.5892	6.35921	6.45455	0.997082	0.998528	0.447975	-0.000225353	0.928655	0.957419	0.404906	-4.67378e-06	0.995421	0.998603	0.638007	6.60726	6.45538	6.53216	0.505469	0.693342	0.380556
ILMN_1660412	MGC27345	157247	7.03589	6.56404	6.85695	8.93945e-06	5.62861e-05	2.6559e-05	0.0128879	0.0043625	0.0166753	0.00852406	-0.00142025	0.255193	0.502184	0.300867	6.91506	6.51036	6.69516	0.0068592	0.0228347	0.0102375	0.0112717	0.0128178	0.0394253	0.0166634	-0.00286714	0.0313217	0.139428	0.0889464	7.05973	6.65693	6.86536	0.00150894	0.00930646	0.00510424
ILMN_1660426	CPSF4	10898	9.77973	9.12281	9.5341	4.50822e-05	0.000239102	0.000112956	-0.0352009	2.32952e-07	3.18251e-06	1.6275e-06	-0.00381544	0.0196392	0.0898477	0.053996	9.48698	8.88894	9.09576	0.322748	0.497914	0.223277	-0.00896485	0.146047	0.263447	0.111369	0.00360846	0.0567403	0.209521	0.133723	9.97967	9.55928	9.74066	0.00607285	0.0270996	0.0148593
ILMN_1660433	ARID1B	57492	6.51272	6.29792	6.40365	0.810092	0.8909	0.420567	0.00104146	0.608737	0.761198	0.389516	0.000182547	0.758249	0.885637	0.533793															6.51913	6.31576	6.42747	0.756606	0.873864	0.479054
ILMN_1660436	HSPA1B	3304	11.2455	9.1968	10.43	2.96274e-12	9.43683e-11	4.43588e-11	0.112141	2.98803e-08	5.2145e-07	2.66075e-07	-0.0207161	1.34161e-06	5.31371e-05	3.18268e-05	10.5062	8.26782	9.38513	1.88228e-07	2.21147e-06	9.9127e-07	0.109096	1.04827e-06	1.60906e-05	6.78341e-06	-0.0155044	0.00420714	0.0321043	0.0204896	10.1752	8.76153	9.75826	0.930518	0.967499	0.530728
ILMN_1660440	FAM108B1	51104	6.57964	6.36323	6.45327	0.689658	0.808461	0.381922	-0.00325882	0.119465	0.245638	0.125631	0.000349318	0.561491	0.769081	0.461417	6.51271	6.27626	6.39171	0.172759	0.31952	0.143237	-0.00468254	0.0847828	0.174843	0.073857	-0.00152675	0.0665166	0.232351	0.148402	6.5819	6.41021	6.48252	0.249955	0.443578	0.24292
ILMN_1660451	STARD13	90627	7.18728	6.48565	6.78286	0.101758	0.204287	0.0964301	0.0154858	0.0101981	0.0341346	0.0174556	-0.00168965	0.315121	0.564656	0.339413	6.72162	6.3886	6.52324	0.153323	0.292367	0.131086	-0.00461189	0.166939	0.291688	0.123219	0.00145593	0.162721	0.409124	0.260549	7.31242	6.75774	6.97336	0.254661	0.449233	0.246058
ILMN_1660462	MCOLN2	255231	6.5469	6.3007	6.41233	0.0126424	0.0354973	0.0167502	-0.00610241	0.0129616	0.0416401	0.021285	-0.000439604	0.524083	0.742025	0.445497	6.66949	6.27994	6.47616	4.24183e-05	0.000267921	0.000119909	-0.0186872	2.79152e-06	3.63392e-05	1.53627e-05	0.00169031	0.101959	0.306437	0.195692	6.70041	6.33415	6.47356	0.240744	0.431657	0.236672
ILMN_1660498	RPS27	6232	12.8103	11.9004	12.4665	0.010556	0.0302926	0.0143039	-0.00666778	0.496258	0.670809	0.342978	-0.00990836	0.000162096	0.00230579	0.00138462	12.4356	11.3506	12.1413	0.120934	0.243695	0.109253	-0.0122066	0.278311	0.423195	0.178712	-0.00746759	0.030571	0.1369	0.0874372	12.8178	12.2408	12.4989	1.5082e-05	0.000289121	0.000158195
ILMN_1660501	LY6H	4062	6.5229	6.31246	6.4041	0.988329	0.993784	0.469643	0.00290717	0.224312	0.392719	0.200528	-8.82715e-05	0.898586	0.954764	0.57571	6.53332	6.33081	6.42859	0.327173	0.502138	0.22528	0.00298754	0.235891	0.375147	0.15855	-0.000549363	0.493674	0.739332	0.471471	6.52942	6.37041	6.46074	0.500216	0.688887	0.378097
ILMN_1660519	C3ORF70	285382	7.58277	6.42099	6.86857	1.07004e-08	1.36828e-07	6.45449e-08	0.0692139	4.10123e-13	2.55894e-11	1.30064e-11	-0.00263069	0.182301	0.408527	0.245268	7.02507	6.45389	6.68605	6.68436e-07	6.75592e-06	3.02909e-06	0.00165628	0.806859	0.87857	0.371531	-0.007434	0.000115977	0.00217061	0.00138262	7.12256	6.63394	6.821	0.814134	0.907002	0.497362
ILMN_1660533	RPN1	6184	11.1379	10.0321	10.4894	5.75005e-12	1.67457e-10	7.88064e-11	-0.0551538	1.8385e-08	3.41796e-07	1.74329e-07	0.0105202	2.01577e-07	1.18931e-05	7.07968e-06	11.0752	9.94823	10.3258	9.47307e-08	1.21101e-06	5.42976e-07	-0.0302247	0.01879	0.0534752	0.0226053	0.0156423	1.93863e-06	0.000108563	6.93043e-05	11.2393	10.7809	11.0416	0.0879992	0.209231	0.11463
ILMN_1660544	ARRDC4	91947	7.74785	6.53214	7.11392	0.00131636	0.00487269	0.00230174	0.047309	9.95152e-06	8.67008e-05	4.43188e-05	-0.002413	0.383048	0.627276	0.377216	7.23628	6.55297	6.8096	9.37293e-06	7.09152e-05	3.17064e-05	0.0275819	2.7177e-05	0.000242612	0.00010235	0.00461155	0.00678593	0.0461098	0.0294485	8.25144	7.04786	7.66997	3.26945e-07	2.00934e-05	1.08615e-05
ILMN_1660547	ERC1	23085	6.49085	6.30016	6.38948	0.956773	0.975623	0.461569	-0.000694081	0.737803	0.85267	0.436088	0.000423769	0.482545	0.709685	0.426673	7.69322	6.34851	6.718	0.111349	0.228546	0.102489	0.0277622	0.0103635	0.0334566	0.0141155	0.00250713	0.4452	0.702781	0.44846	6.55925	6.39976	6.46507	0.365365	0.569467	0.311913
ILMN_1660551	CRAMP1L	57585	7.1485	6.72148	6.95684	0.368936	0.53633	0.252907	-0.00157929	0.699482	0.827674	0.423019	-0.00131613	0.266392	0.514572	0.308541	6.84289	6.51665	6.68583	0.0869064	0.188685	0.0846001	-0.0110424	0.00674469	0.0235677	0.0099525	-0.000538433	0.66243	0.846426	0.540078	7.05172	6.79514	6.92595	0.00678811	0.0295188	0.0161885
ILMN_1660552	BMP5	653	6.55865	6.26319	6.39456	0.874387	0.927439	0.439284	-0.0013242	0.599226	0.753342	0.385779	-0.000401945	0.583583	0.783038	0.470331
ILMN_1660554	VWA1	64856	6.89362	6.35627	6.62206	0.0138628	0.0383983	0.018145	-0.0073774	0.20993	0.373464	0.190981	-0.00352408	0.0333992	0.131803	0.0790437	6.63406	6.4018	6.51681	0.64118	0.769849	0.345058	-0.00227841	0.452659	0.595307	0.25165	0.000382265	0.694914	0.863164	0.551652	6.57651	6.43146	6.50328	0.0710031	0.178614	0.0979195
ILMN_1660577	ATP5G2	517	11.4273	8.7718	10.244	0.0183256	0.0487156	0.023007	0.0375382	0.0909581	0.199622	0.102061	-0.0187485	0.00185166	0.0154695	0.00928532	10.0501	8.78355	9.47258	0.239313	0.405462	0.181727	-0.0390699	0.0218197	0.0604917	0.0255554	-0.00407093	0.43577	0.695622	0.443836	10.4153	9.57808	9.95501	0.506925	0.694583	0.381234
ILMN_1660579	CRLF3	51379	7.22252	6.6169	6.91339	0.000907299	0.00349803	0.00165159	-0.0152205	0.00570365	0.0208834	0.0106729	-8.07704e-05	0.958065	0.981065	0.591286	6.8803	6.3671	6.61398	0.00617104	0.0208101	0.00933545	-0.0192255	0.000313455	0.0019081	0.000803242	0.000698063	0.648987	0.838753	0.535134	7.09397	6.82518	6.99328	0.0572863	0.151964	0.0833698
ILMN_1660582	LIG3	3980	7.86159	6.78938	7.18048	1.58765e-08	1.94603e-07	9.14533e-08	-0.0178858	0.0711066	0.164722	0.0842311	0.00926242	0.000455739	0.00517397	0.00310833	7.4039	6.57624	6.91616	5.97029e-05	0.000362293	0.000162397	-0.0170145	0.0599019	0.133787	0.0564922	0.00786348	0.00269413	0.0229744	0.0146583	7.54994	7.06083	7.32863	0.000389782	0.00321319	0.00176203
ILMN_1660590	LOC645955	645955															7.27512	6.31552	6.54442	0.199104	0.354805	0.159058	0.020903	0.00618273	0.0219492	0.00927907	0.000828427	0.719397	0.876638	0.5602
ILMN_1660602	C1ORF43	25912	7.2752	6.5266	6.90879	0.269682	0.429033	0.20252	0.0204164	0.0061205	0.0221497	0.011323	-0.00267494	0.193813	0.423446	0.254609	7.05697	6.35483	6.63742	0.912227	0.948133	0.426095	0.000595573	0.940006	0.963673	0.407836	-0.00269879	0.28561	0.556764	0.35566	7.09929	6.59414	6.94849	0.664111	0.815326	0.446647
ILMN_1660608	GABRB3	2562	6.90316	6.37837	6.54804	0.000436398	0.00182492	0.000861192	-0.0124793	0.00134072	0.00610701	0.00312301	0.00287195	0.00488924	0.0323591	0.0193435	6.73774	6.35854	6.53145	0.000189673	0.00100518	0.000450501	-0.018553	3.03332e-06	3.91288e-05	1.65092e-05	0.00138968	0.181221	0.433856	0.277087	6.81845	6.65286	6.70834	0.932786	0.968577	0.531334
ILMN_1660624	LIMK2	3985	6.76349	6.31088	6.44947	0.000402246	0.00169299	0.000799959	-0.0102626	0.0169879	0.0519514	0.0265674	0.00238715	0.0439487	0.159708	0.0959318	6.58809	6.24926	6.37616	5.326e-05	0.000327574	0.000146836	-0.0107914	0.000624719	0.00335466	0.00141676	0.00294632	0.000368459	0.00512815	0.00327218	6.84635	6.36679	6.57806	0.000261787	0.00238522	0.00130502
ILMN_1660629	NBEAL2	23218	6.78647	6.39957	6.59221	0.104395	0.208479	0.0983889	-0.00295122	0.462948	0.641742	0.328247	-0.00372275	0.000665074	0.00698957	0.00420245	6.75047	6.38223	6.5454	0.00909016	0.0290951	0.0130467	-0.00437276	0.361055	0.509522	0.215047	-0.00404659	0.00475054	0.0353162	0.0225032	6.71754	6.53178	6.59572	0.649603	0.805011	0.441195
ILMN_1660635	LACTB2	51110	9.71809	7.42875	8.27958	3.84093e-05	0.000207529	9.79138e-05	0.113895	1.73682e-07	2.4629e-06	1.2582e-06	0.0141175	0.0061652	0.0384083	0.0230297	10.1386	7.5208	8.67631	4.34014e-07	4.63237e-06	2.07683e-06	0.14807	2.73872e-08	7.5983e-07	3.20004e-07	-0.0139607	0.024118	0.116497	0.0743202	8.71442	7.31104	8.05174	4.21372e-05	0.000610599	0.000334081
ILMN_1660636	WWOX	51741	6.516	6.28934	6.39586	0.722429	0.831401	0.392939	0.00241577	0.240299	0.412558	0.210759	-0.000537656	0.364819	0.612036	0.367677	6.54019	6.31624	6.41066	0.899128	0.940244	0.422562	0.00223542	0.338893	0.486911	0.205583	0.000107031	0.886636	0.955129	0.610876
ILMN_1660639	TSHR	7253															6.45512	6.28942	6.36889	0.492847	0.655246	0.293713	0.000624247	0.781594	0.861368	0.364133	-0.000633859	0.381177	0.651196	0.415254	6.52241	6.35139	6.41499	0.0150752	0.0550171	0.0301761
ILMN_1660654	CDCA2	157313	7.55386	6.22214	6.61124	1.90124e-15	1.50867e-13	7.08353e-14	-0.0647796	6.03438e-07	7.38458e-06	3.77795e-06	0.0130339	7.18782e-06	0.0001977	0.000118777	7.2541	6.29098	6.5658	4.91966e-13	2.91572e-11	1.29742e-11	-0.0492463	6.84476e-05	0.000528555	0.000223331	0.0135368	3.01677e-06	0.000150387	9.55007e-05	7.44849	6.55263	6.91808	0.000995527	0.00668737	0.00366442
ILMN_1660661	TCP1	6950	8.56371	6.82227	7.69523	0.867336	0.923885	0.43729	0.000427694	0.981488	0.991209	0.507084	-0.00854477	0.106601	0.288021	0.173272	7.77882	6.44331	7.03315	0.653473	0.777998	0.348989	-0.0154573	0.331307	0.478589	0.202262	-0.00367665	0.468109	0.71921	0.459461	7.93273	7.12387	7.56022	0.786641	0.891705	0.488776
ILMN_1660663	DYRK1A	1859	7.17777	6.47785	6.80107	0.443613	0.60884	0.287377	0.00574921	0.35373	0.538698	0.275605	0.000589969	0.742908	0.876995	0.528703	6.78432	6.39872	6.58169	0.522065	0.678202	0.304215	-0.00679737	0.17922	0.307653	0.129899	7.49415e-05	0.96284	0.985979	0.630287	6.91209	6.53319	6.73621	0.347465	0.551691	0.302099
ILMN_1660669	LOC653073	653073	6.67342	6.32592	6.48561	0.0199677	0.0525533	0.024803	0.00733945	0.0116373	0.0380679	0.0194774	-0.00150583	0.0602306	0.19825	0.119064															6.55831	6.42946	6.49433	0.68925	0.83297	0.455848
ILMN_1660674	LOC642181	642181	6.46061	6.3189	6.38349	0.905577	0.945683	0.447934	0.00127146	0.412931	0.596442	0.305127	-3.69797e-05	0.934839	0.972103	0.585342
ILMN_1660686	OR8H2	390151																													6.51035	6.338	6.40692	0.729035	0.857357	0.469798
ILMN_1660691	RAB31	11031	11.3836	9.48263	10.2927	0.00014257	0.000673351	0.000318105	-0.064286	0.00129545	0.00593142	0.00303415	0.000102152	0.98514	0.99334	0.598003	10.7233	9.14473	9.88608	0.0441381	0.109211	0.0489909	-0.0608903	0.00356167	0.0139974	0.00590836	0.00338299	0.587909	0.801561	0.51118	11.3026	10.108	10.8746	0.150586	0.311445	0.17055
ILMN_1660698	GTPBP8	29083	7.45332	6.75444	7.15041	0.826084	0.900305	0.425338	0.000313624	0.966809	0.984181	0.503317	-0.00119804	0.585213	0.784317	0.470975	7.20966	6.61755	6.93404	0.390667	0.564109	0.252992	0.0103323	0.133103	0.245643	0.103804	0.000413181	0.849441	0.940574	0.600641	7.49799	7.10324	7.30959	0.00311215	0.0162396	0.00890712
ILMN_1660718	GABBR2	9568	6.734	6.25858	6.40919	0.287859	0.449082	0.212202	-0.00948963	0.015036	0.0470433	0.0240455	0.00122053	0.263775	0.511644	0.306772															7.69037	6.48368	6.76509	0.519317	0.704538	0.386948
ILMN_1660723	RDH13	112724	6.93946	6.48059	6.7364	0.141808	0.263981	0.124748	-0.000948674	0.83529	0.910971	0.466811	-0.00280382	0.0303665	0.122967	0.0738633	6.91294	6.45021	6.61311	0.084384	0.184469	0.0826776	0.00487626	0.386716	0.533698	0.225591	-0.0043961	0.00997918	0.0614298	0.0391737	6.85333	6.60111	6.74073	0.0455397	0.128101	0.0701306
ILMN_1660727	ENPP5	59084															6.74325	6.29165	6.48992	0.00130988	0.00544362	0.002436	-0.0148183	0.00955991	0.0313068	0.0132318	0.00104696	0.546455	0.774201	0.494324	6.93732	6.39091	6.61434	0.000392807	0.00323225	0.00177265
ILMN_1660730	SLC7A3	84889	7.54766	6.88252	7.18549	0.529207	0.685521	0.323266	0.0069921	0.408916	0.592609	0.303193	-0.00217541	0.374397	0.619833	0.372726	7.71375	7.01965	7.37313	0.00448754	0.0158337	0.00710355	0.00531397	0.473756	0.614995	0.25988	-0.00725279	0.000815511	0.00929501	0.0059318	7.69574	7.14826	7.46129	0.204448	0.386341	0.211712
ILMN_1660732	PPP2R2B	5521															6.62165	6.22911	6.32861	0.00014178	0.000777042	0.000348316	-0.0109685	0.00526822	0.0192858	0.0081535	0.00219562	0.0562378	0.208314	0.132923	6.93541	6.32376	6.56155	6.81737e-05	0.000877937	0.000479919
ILMN_1660741	ATP2B3	492	6.52294	6.31027	6.39365	0.215044	0.363174	0.171423	-0.00147898	0.499487	0.673472	0.344378	-0.000843113	0.181696	0.407598	0.244765	6.97999	6.38083	6.54543	0.612057	0.749174	0.335502	0.00748946	0.202144	0.335402	0.141754	0.000330595	0.859549	0.945288	0.603475	6.54896	6.38935	6.47085	0.304295	0.505627	0.277062
ILMN_1660754	C13ORF25	407975	6.88059	6.40074	6.59679	0.126473	0.242327	0.114303	-0.00162186	0.725281	0.844456	0.431883	-0.00287961	0.0277012	0.115017	0.0691557	6.60063	6.37619	6.47658	0.193246	0.347238	0.155594	-0.00327264	0.246071	0.386696	0.163428	-0.00139238	0.114671	0.329792	0.210491	6.60581	6.45989	6.53868	0.0345308	0.103852	0.0568781
ILMN_1660775	LOC650152	650152	12.209	10.2669	11.0497	6.94847e-09	9.3085e-08	4.39747e-08	-0.0584691	0.000455688	0.00241908	0.00123699	0.0139921	0.000989855	0.00954654	0.00572705	11.573	10.1835	10.6837	2.47695e-09	4.78697e-08	2.14374e-08	-0.0648006	6.43524e-05	0.000502387	0.000212052	0.0183814	7.90322e-07	6.08824e-05	3.76904e-05	11.9701	11.342	11.6562	0.0018229	0.0107599	0.00590254
ILMN_1660787	SUCLA2	8803	9.1778	7.88108	8.46257	2.81719e-08	3.23892e-07	1.5282e-07	0.0785037	2.30986e-11	8.87094e-10	4.53974e-10	-0.00110562	0.668972	0.835101	0.502527	8.50591	7.58461	8.0144	7.4462e-07	7.45529e-06	3.33362e-06	0.0532611	8.16115e-07	1.30237e-05	5.49165e-06	-0.0060115	0.0247209	0.118676	0.0756217	8.63153	7.81453	8.15572	0.011273	0.0439805	0.0240964
ILMN_1660793	PAQR4	124222	7.79825	6.528	7.02223	2.60939e-06	1.86289e-05	8.79316e-06	-0.0359395	0.000165054	0.00100185	0.000512475	0.00017301	0.946081	0.976465	0.58824	7.2618	6.45751	6.85338	0.00299562	0.0111856	0.00501447	-0.02575	0.00138474	0.00651339	0.00274434	0.0044446	0.0533731	0.200946	0.128276	7.71428	7.03155	7.42012	0.471939	0.665173	0.364781
ILMN_1660794	LBH	81606	6.57347	6.28994	6.404	0.0161972	0.0439137	0.0207338	-0.005372	0.0278921	0.0780842	0.0399139	0.00187538	0.0046026	0.0308565	0.0185115	6.46877	6.24669	6.35452	0.321342	0.497003	0.222637	-0.000660034	0.805234	0.877674	0.37106	0.00195216	0.0178957	0.0940451	0.059934	7.52837	6.67697	7.00981	2.29873e-05	0.000389584	0.000212511
ILMN_1660797	FAM90A2P	389630	6.56526	6.31459	6.40878	0.552076	0.703358	0.332228	-0.00287541	0.191886	0.350246	0.178793	-0.000399624	0.529592	0.745744	0.44791	6.71913	6.32192	6.41845	0.706539	0.814894	0.365287	0.0040884	0.27814	0.423076	0.178633	0.0014317	0.229067	0.493824	0.315304	6.5154	6.38045	6.45398	0.635544	0.794993	0.435808
ILMN_1660806	CSRP2	1466	7.77878	6.56689	7.02275	3.55024e-08	3.96295e-07	1.87215e-07	-0.0386687	0.000505041	0.00263883	0.00134927	0.0123101	4.28837e-06	0.000134153	8.0091e-05	7.23041	6.42389	6.75948	2.08816e-06	1.85483e-05	8.3195e-06	-0.0354257	5.47008e-05	0.000439584	0.00018532	0.00753287	0.000711791	0.00846404	0.00537363	8.95712	6.86804	7.74634	0.000177687	0.00179093	0.000980977
ILMN_1660810	TTC17	55761	8.43771	7.39723	7.90469	0.000226113	0.00101488	0.000479189	-0.00664522	0.566298	0.72765	0.372476	-0.00576089	0.0821821	0.24347	0.146189	7.46669	6.76333	7.06925	0.29029	0.464186	0.207991	-0.00849384	0.357585	0.506165	0.213588	-0.00554529	0.0526917	0.198989	0.127148	8.08364	7.41526	7.78284	0.669755	0.819391	0.44874
ILMN_1660812	C14ORF11	55837	6.55318	6.30786	6.429	0.0266142	0.0673983	0.0317916	0.00176517	0.483619	0.659915	0.337435	-2.77651e-05	0.969812	0.98701	0.594227	6.49649	6.31994	6.41284	0.899433	0.94034	0.422645	0.000919031	0.6966	0.799681	0.338005	0.000436856	0.56533	0.78647	0.501965	6.67195	6.48977	6.58172	0.0583501	0.154101	0.084533
ILMN_1660817	DDB2	1643	7.2082	6.30901	6.71316	0.00241099	0.00833958	0.0039379	0.0267481	0.000279581	0.00158822	0.000812346	-0.00598681	0.00137903	0.01235	0.00740352	6.53181	6.32364	6.44685	0.400834	0.574038	0.257314	-0.00487899	0.0635308	0.139843	0.0591106	0.00010954	0.89449	0.958547	0.61297	6.70216	6.48998	6.58992	0.0386674	0.113061	0.0619493
ILMN_1660832	LOC285053	285053	10.9982	7.68418	9.41035	0.558607	0.708849	0.334739	-0.00267482	0.92846	0.963979	0.493199	-0.0167062	0.0492374	0.172486	0.103661	9.64679	7.4251	8.56716	0.392265	0.565345	0.253647	-0.0554043	0.0488393	0.114321	0.048274	-0.0105834	0.221672	0.485684	0.309669	10.2653	9.30745	9.89206	0.0224916	0.074691	0.0409592
ILMN_1660837	CLCN3	1182	8.75267	7.80445	8.19313	0.118042	0.229396	0.108345	-0.0190827	0.0233872	0.0676	0.0345807	0.003348	0.155107	0.369604	0.221797	8.22701	7.67637	7.91045	0.528943	0.683593	0.30662	0.00878251	0.201786	0.335043	0.141573	0.0032538	0.129444	0.354581	0.226505	8.37051	7.49293	7.96889	0.000431657	0.00347872	0.00190611
ILMN_1660839	LOC644242	644242	6.64476	6.31312	6.45917	0.0747577	0.159309	0.0751853	-0.000833962	0.774593	0.874205	0.448089	-0.00131186	0.117253	0.307499	0.184751	6.50485	6.30386	6.40264	0.0928444	0.198589	0.0890715	-0.00410822	0.119443	0.226387	0.0956804	-0.00129167	0.114372	0.329138	0.210151
ILMN_1660840	PPPDE1	51029	9.70525	9.03235	9.36025	0.937505	0.964699	0.456517	-0.00407535	0.541913	0.708238	0.36232	-0.00177219	0.359906	0.607914	0.365038	9.36497	8.54359	8.95755	0.0330107	0.0861127	0.0385715	-0.00975007	0.266683	0.409996	0.173269	-0.00394364	0.15192	0.392322	0.250151	9.7182	9.02694	9.36153	8.23295e-05	0.00100737	0.000551928
ILMN_1660844	INTS4	92105	8.46195	7.83	8.18339	0.0426224	0.100008	0.0471722	0.0178777	0.00245015	0.0102573	0.00524001	-0.0037057	0.0189731	0.0876992	0.0527011	8.15864	7.50566	7.81163	0.00229381	0.00884204	0.00396619	0.00890675	0.205541	0.339351	0.143466	-0.00308508	0.161057	0.406424	0.258984	8.42339	7.95474	8.12192	0.214499	0.39977	0.218843
ILMN_1660847	PFKFB3	5209	7.87946	6.72335	7.10953	0.0359559	0.0868632	0.0409536	0.036149	0.000534539	0.00276795	0.00141513	0.00372245	0.184907	0.411681	0.247423	8.01336	6.71949	7.17118	5.29741e-07	5.51883e-06	2.47556e-06	0.0612437	2.45242e-06	3.28055e-05	1.3831e-05	-0.0105355	0.000722605	0.00855102	0.00543344	7.09679	6.80062	6.9536	0.260615	0.456424	0.249976
ILMN_1660852	ZC3H6	376940	6.54666	6.33888	6.43536	0.151947	0.279136	0.131706	0.00342723	0.113687	0.236746	0.120972	-0.000235811	0.705127	0.85728	0.515681															6.5829	6.3971	6.49195	0.569344	0.746666	0.408978
ILMN_1660854	AMPD3	272	6.97461	6.28784	6.59624	0.702236	0.816705	0.386198	-0.00269362	0.673197	0.809488	0.413699	0.00317889	0.0821349	0.243433	0.146134	7.93243	6.37792	7.0442	0.0756775	0.169322	0.0759299	0.0414537	0.0104797	0.0337297	0.014241	-0.00450274	0.358141	0.630598	0.402158	6.65258	6.47669	6.5488	0.33691	0.54107	0.296141
ILMN_1660856	ALG11	440138	7.08586	6.63463	6.84603	0.0107624	0.0307879	0.0145445	-0.0111299	0.00915537	0.0311666	0.015943	0.00358248	0.00151728	0.0132749	0.00797501	6.72844	6.39967	6.58548	0.060839	0.142253	0.0637655	-0.00505424	0.159142	0.281104	0.11885	0.0019973	0.0715769	0.2438	0.155539	6.93287	6.78102	6.84904	0.445695	0.6435	0.352541
ILMN_1660858	RIN1	9610	7.68228	6.7787	7.21321	0.0490392	0.112119	0.0529176	-0.0260556	0.00302581	0.0122849	0.00627614	0.00110647	0.649079	0.8231	0.494997	7.64156	6.51126	6.81505	1.4515e-08	2.2805e-07	1.02204e-07	-0.0435769	0.000643743	0.00344155	0.00145278	0.0118446	0.00040062	0.00549334	0.00349399	7.41997	7.03874	7.21313	0.0109117	0.0428717	0.0234964
ILMN_1660864	RHBDL1	9028	6.76073	6.43166	6.58338	0.676471	0.798732	0.377401	-0.000118936	0.974303	0.987616	0.505247	-0.00204845	0.0519228	0.179057	0.107562	6.64463	6.34758	6.48311	0.0129422	0.0393523	0.0176369	-0.00741269	0.0161896	0.0475394	0.0200725	-0.000216914	0.818969	0.927423	0.591847	6.58462	6.42666	6.48453	0.0337255	0.10195	0.0558849
ILMN_1660865	LOC650144	650144															6.91681	6.31554	6.47396	0.388838	0.562344	0.25224	0.0102623	0.0609757	0.135504	0.0572717	-0.00114944	0.50111	0.74451	0.474844
ILMN_1660868	ZBTB8OS	339487	6.48898	6.30035	6.39853	0.463032	0.626454	0.29584	0.00383546	0.0334922	0.0907173	0.0463483	-0.000267979	0.601168	0.794096	0.477185
ILMN_1660869	LOC643438	643438	7.07988	6.41814	6.66819	0.465616	0.628833	0.296949	-0.00139906	0.806236	0.893448	0.45801	0.00181936	0.270692	0.519354	0.311417	7.33285	6.27821	6.70459	0.256276	0.425253	0.190755	0.0157161	0.0754182	0.159841	0.0675397	-0.00365031	0.181614	0.434323	0.277422	6.71452	6.53929	6.61951	0.71383	0.848085	0.464552
ILMN_1660871	NEK6	10783	8.70982	7.22959	8.21242	7.33187e-14	3.58317e-12	1.68549e-12	0.0457497	0.000160583	0.000978627	0.000500318	-0.0100379	0.00100503	0.00965762	0.00579376	8.33939	7.53618	7.92554	2.51863e-05	0.000168879	7.56586e-05	0.0436871	3.79248e-06	4.74304e-05	1.99499e-05	-0.00563906	0.0187815	0.0974517	0.0621045	8.98207	7.97599	8.51521	1.71417e-06	6.21983e-05	3.41216e-05
ILMN_1660880	RNH1	6050	9.17634	7.98679	8.54564	0.00133372	0.00493008	0.00232861	0.0155729	0.278759	0.458405	0.23433	0.00324512	0.434359	0.672197	0.403643	9.20234	7.6182	8.094	4.17656e-09	7.57104e-08	3.39404e-08	-0.0701236	1.71275e-07	3.53198e-06	1.48773e-06	0.00956663	0.00210509	0.0191368	0.0122134	9.57269	8.39947	8.844	7.81058e-06	0.000182231	9.91336e-05
ILMN_1660886	ELK4	2005	6.63883	6.30459	6.41715	0.517167	0.675225	0.318439	-0.00121336	0.643983	0.788287	0.402981	-0.000253822	0.740082	0.87585	0.527753															6.58035	6.35216	6.46045	0.234985	0.424503	0.232747
ILMN_1660900	SNORA7B	677797	6.84746	6.50006	6.67214	0.326113	0.490869	0.231878	-0.00322125	0.410532	0.594081	0.303969	-0.0026207	0.0172611	0.0819648	0.0492469	6.62815	6.33934	6.49841	0.0182522	0.0525759	0.0235834	-0.0118044	0.00019384	0.0012702	0.000535884	-0.000390485	0.666075	0.848846	0.541399	6.98934	6.59825	6.83256	0.0799987	0.194909	0.106809
ILMN_1660913	LOC284296	284296	6.59454	6.35034	6.44169	0.813989	0.893018	0.421737	0.00122674	0.617507	0.767941	0.392923	0.000586443	0.411049	0.652033	0.391908	6.67361	6.37411	6.49475	0.0749381	0.168055	0.0753484	0.00829013	0.0157802	0.0465488	0.0196663	0.000679785	0.517984	0.756189	0.482305	6.59058	6.41179	6.52361	0.226221	0.414062	0.2269
ILMN_1660927	MGC35361	222234	6.47302	6.2937	6.39435	0.972786	0.984457	0.465697	0.000447544	0.817	0.900163	0.461305	0.000298782	0.596238	0.791046	0.475284
ILMN_1660935	MGC5139	84747	6.96414	6.4062	6.67373	0.115359	0.225219	0.10641	-0.00179247	0.748447	0.858913	0.439614	-0.00214999	0.18253	0.40878	0.245459	6.89647	6.40914	6.58651	0.872111	0.923423	0.415136	-0.00216449	0.679923	0.787345	0.33271	-0.00147123	0.381032	0.651138	0.415173	6.72648	6.54385	6.61615	0.635637	0.794993	0.435844
ILMN_1660938	TOE1	114034	6.51429	6.3165	6.42377	0.942205	0.967613	0.457758	0.000307471	0.899333	0.948257	0.485235	-0.000532222	0.451752	0.685172	0.412024	6.49222	6.28304	6.36967	0.013204	0.0400172	0.0179333	-0.00617372	0.0104856	0.0337342	0.0142474	0.000278705	0.705396	0.868655	0.555352	6.64057	6.4566	6.5537	0.246601	0.439311	0.240662
ILMN_1660963	CCIN	881	6.7776	6.34666	6.52234	3.32704e-09	4.8664e-08	2.28491e-08	0.00394489	0.349972	0.534917	0.273656	0.000945984	0.438527	0.675408	0.40568	6.60694	6.30404	6.42908	0.00052491	0.00244263	0.00109506	-0.00708823	0.0235477	0.0643377	0.0271795	0.00221647	0.0161105	0.0868659	0.0554754	6.83971	6.45957	6.61772	1.63276e-05	0.00030619	0.000167149
ILMN_1660965	PRR22	163154															6.48112	6.296	6.39278	0.364947	0.540093	0.242168	-0.00364885	0.0975195	0.194471	0.0821551	-9.30375e-05	0.893774	0.95819	0.61278
ILMN_1660976	LOC653204	653204	6.52997	6.30493	6.42891	0.254467	0.411388	0.194203	-0.00366758	0.128217	0.259257	0.132585	-0.000141872	0.83813	0.926963	0.558614	6.48338	6.31966	6.39821	0.482197	0.646281	0.289767	-0.0033557	0.160595	0.283085	0.119671	0.000357865	0.637679	0.832335	0.530887	6.52945	6.38548	6.44783	0.512013	0.699174	0.383593
ILMN_1660978	OR11G2	390439															6.67182	6.34814	6.44354	0.827154	0.894982	0.402346	0.00234869	0.476084	0.617191	0.26078	0.000308215	0.77115	0.904125	0.577237
ILMN_1660982	FLJ00312	399761	6.47405	6.26579	6.38034	0.0512804	0.116298	0.0549295	-0.00213564	0.242407	0.414893	0.212078	-0.000738064	0.158549	0.374184	0.224869
ILMN_1660986	PER3	8863	7.43293	6.53745	6.93279	0.127286	0.243659	0.114868	0.011289	0.169035	0.318306	0.162749	0.00433183	0.0619362	0.201909	0.121328	7.15524	6.43949	6.75226	0.000351637	0.00172671	0.000773695	0.0305678	0.000365736	0.00215801	0.000912532	0.00117686	0.63383	0.829625	0.529423	7.14114	6.53361	6.79782	0.000126906	0.00139572	0.000762655
ILMN_1660999	WBP11P1	441818	6.54278	6.28544	6.42128	0.549413	0.701089	0.331199	2.34233e-06	0.999182	0.999445	0.511549	0.000524258	0.430097	0.668648	0.401541	6.67166	6.34912	6.4366	0.716497	0.82073	0.368347	0.00264081	0.442818	0.586357	0.247841	0.000464329	0.674188	0.852465	0.544311	6.54364	6.36272	6.45828	0.755839	0.87343	0.478801
ILMN_1661000	RPS6KC1	26750	7.65843	6.91085	7.29584	0.115061	0.224808	0.106195	-0.025284	0.00149138	0.00670443	0.00342097	0.000557301	0.798901	0.907477	0.546764	7.30024	6.58009	6.87486	2.47017e-05	0.0001661	7.43947e-05	-0.0284325	0.000145143	0.000995427	0.000420522	0.00501617	0.0128292	0.0739592	0.0471029	7.59985	7.1233	7.34364	0.00476586	0.0224886	0.0123267
ILMN_1661002	RFWD2	64326	9.60023	9.03592	9.30037	0.0285372	0.0713713	0.0337162	0.00774897	0.236077	0.40678	0.208094	0.00164035	0.383986	0.628	0.377698	9.00501	8.5302	8.73537	3.76169e-05	0.000239938	0.000107614	-0.0197146	2.09306e-05	0.000193994	8.19266e-05	0.0034672	0.00339502	0.0273757	0.0174623	9.41216	9.21444	9.33907	0.529709	0.713939	0.391658
ILMN_1661051	WBP11	51729	6.60399	6.29405	6.42614	0.144139	0.267423	0.126356	0.00300263	0.226422	0.39547	0.201901	0.000266895	0.710139	0.860159	0.51745	6.50704	6.27289	6.40522	0.990897	0.994486	0.446437	-0.000568331	0.821378	0.888868	0.375705	0.000489154	0.546691	0.774258	0.494421	6.67008	6.46507	6.55564	0.241373	0.432374	0.237103
ILMN_1661052	LOC90586	90586	6.73119	6.30527	6.43509	0.0834654	0.17415	0.0822494	-0.00152888	0.633178	0.780008	0.398917	0.00235776	0.00856266	0.0488859	0.0293874	6.5878	6.32561	6.42503	0.594675	0.735082	0.329627	-0.00110963	0.73725	0.829115	0.35072	-0.000932161	0.379401	0.649276	0.414262	6.58705	6.42891	6.49951	0.449596	0.646911	0.354396
ILMN_1661066	LOC644596	644596	6.78642	6.33131	6.47538	0.248212	0.404145	0.190719	-0.00449054	0.182015	0.336598	0.171976	0.000689469	0.476793	0.70528	0.423961	6.62978	6.3578	6.47046	0.241215	0.407649	0.182757	0.000765895	0.806796	0.87857	0.371513	-0.00215109	0.0264972	0.124553	0.0793488	6.62938	6.44555	6.50314	0.703781	0.842102	0.461027
ILMN_1661076	WFDC10B	280664																													6.53715	6.44209	6.47626	0.567811	0.745575	0.408327
ILMN_1661078	LOC644844	644844	6.5935	6.35831	6.48633	0.718368	0.828444	0.391595	0.00133748	0.560604	0.723452	0.370117	0.000677296	0.309012	0.558526	0.335688	6.67375	6.31808	6.47152	0.116559	0.236689	0.10617	0.0030345	0.367243	0.515662	0.217628	-0.00191414	0.0680805	0.235921	0.150643	6.61231	6.46801	6.54255	0.489705	0.679612	0.373116
ILMN_1661113	GH2	2689	6.61378	6.3466	6.42638	0.385522	0.552993	0.260775	-0.00296342	0.193732	0.352373	0.180047	0.00119858	0.0636246	0.205751	0.123529	6.62512	6.32916	6.43622	0.0921026	0.197379	0.0885142	0.0028623	0.296643	0.442879	0.187062	-0.0012036	0.163634	0.410018	0.261402	6.57173	6.42534	6.49936	0.992999	0.99673	0.546876
ILMN_1661128	LOC646154	646154	6.4899	6.29927	6.38259	0.26804	0.426997	0.201628	2.68518e-05	0.988239	0.994484	0.508797	0.000166976	0.753623	0.883644	0.53227
ILMN_1661137	SH3RF2	153769	6.95892	6.36333	6.66137	0.00170593	0.00614243	0.00290002	0.0108391	0.0785621	0.177992	0.0910217	0.00228488	0.191169	0.419997	0.252503	6.64191	6.37284	6.45201	0.537282	0.68978	0.309503	-0.00213513	0.433157	0.577979	0.244117	-6.48596e-05	0.941005	0.977044	0.624926	6.55772	6.4014	6.49509	0.892042	0.948461	0.520198
ILMN_1661138	GON4L	54856	7.64183	7.03531	7.35993	0.0433501	0.101465	0.0478385	-0.0165899	0.00147692	0.00664994	0.00339271	0.000192318	0.893347	0.952485	0.574282	7.36335	6.63144	7.04442	0.00371355	0.0135047	0.00604677	-0.0295225	2.74777e-05	0.000244685	0.000103315	0.000674376	0.728267	0.8825	0.563217	7.90555	7.55384	7.7315	0.0649208	0.167038	0.0916272
ILMN_1661142	TMF1	7110	7.67553	6.56765	7.112	0.0124335	0.0349772	0.016508	-0.0391294	5.28913e-05	0.000372118	0.000190121	0.00535108	0.0318649	0.127068	0.0764127	7.40485	6.52783	6.8038	5.56815e-07	5.7727e-06	2.58532e-06	-0.0413986	9.12588e-06	9.76968e-05	4.11779e-05	0.00638734	0.00708836	0.0476188	0.0304117	7.39167	7.00306	7.19182	0.133956	0.285754	0.156719
ILMN_1661143	TSHR	7253																													6.51429	6.33565	6.41249	0.160993	0.326537	0.178809
ILMN_1661160	C3ORF55	152078	7.0477	6.42347	6.67875	0.000489579	0.00202574	0.000955515	0.0311565	5.96145e-08	9.50077e-07	4.85284e-07	-0.000665087	0.634765	0.815027	0.48972	7.01085	6.41274	6.66799	2.73014e-05	0.00018099	8.11001e-05	0.0263415	4.14419e-06	5.09627e-05	2.14713e-05	-0.00275563	0.0629428	0.224611	0.143221	6.79092	6.44999	6.61252	0.169883	0.338373	0.185615
ILMN_1661169	LOC653891	653891	6.54315	6.32106	6.42022	0.290294	0.451798	0.213472	-0.00154327	0.503831	0.677437	0.34625	0.00102098	0.12364	0.319221	0.191414															6.53543	6.39021	6.45992	0.510034	0.697116	0.382678
ILMN_1661170	NDUFB8	4714	11.5341	10.5174	11.1344	9.82277e-11	2.09657e-09	9.88225e-10	0.0020197	0.821701	0.903079	0.46273	0.00475928	0.0631477	0.204599	0.122912	11.2117	10.4397	10.8088	3.96836e-05	0.000251841	0.000112942	0.0210629	0.00997146	0.0324069	0.0136879	0.00265726	0.281033	0.552404	0.352411	11.378	10.9028	11.1305	0.303277	0.504491	0.276462
ILMN_1661173	TRIP4	9325	8.06572	7.26746	7.66461	0.000218089	0.000982351	0.000464009	0.0105325	0.160546	0.306247	0.156707	0.00447099	0.0339699	0.133247	0.0800141	7.63973	6.98795	7.24427	9.909e-06	7.42104e-05	3.32708e-05	-0.0201016	0.00224257	0.00957334	0.00404817	0.00308331	0.107047	0.316249	0.201763	8.14684	7.64943	7.91656	0.487764	0.677845	0.372188
ILMN_1661178	NR4A1	3164	6.52747	6.31868	6.4156	0.0929301	0.189952	0.0897136	-0.00178081	0.423778	0.60695	0.310305	-0.00140659	0.0253521	0.107919	0.0648879	6.52143	6.33286	6.42649	0.733071	0.833557	0.373684	0.000447829	0.861885	0.915651	0.387061	-0.00024709	0.766457	0.901644	0.575747	6.54365	6.38857	6.48341	0.328828	0.532465	0.291489
ILMN_1661188	HIPK1	204851																													6.5099	6.33344	6.3912	0.523114	0.708291	0.388677
ILMN_1661189	ZBTB41	360023	7.14194	6.49341	6.77101	0.537365	0.692075	0.326494	-0.0039348	0.502421	0.676067	0.345643	0.00213087	0.207731	0.441322	0.265465	6.66751	6.39932	6.51525	0.0552074	0.131375	0.0588856	-0.00919131	0.00395008	0.0152376	0.00643756	0.000277306	0.772364	0.904603	0.577621	6.84202	6.54513	6.68834	0.0361589	0.107438	0.0588828
ILMN_1661196	CSF2RA	1438	6.75056	6.28308	6.44487	0.027132	0.0684583	0.032314	0.0157355	3.98936e-05	0.000292322	0.000149212	-0.00151073	0.129781	0.328806	0.197606
ILMN_1661197	CLCF1	23529	7.6448	6.49332	6.95284	2.81158e-09	4.1714e-08	1.96486e-08	-0.0520819	7.73377e-07	9.19733e-06	4.70151e-06	0.0101375	2.28299e-05	0.000498971	0.000299201	7.21392	6.41503	6.72177	3.31803e-09	6.22086e-08	2.77609e-08	-0.0372579	3.70587e-05	0.000315769	0.000133208	0.00933896	1.27345e-05	0.000423874	0.000270072	8.04953	7.13426	7.53772	0.000277004	0.002481	0.00136073
ILMN_1661220	TRIM16	10626	6.55835	6.3327	6.4076	0.98208	0.989944	0.468063	-0.000798041	0.752249	0.861497	0.440862	-9.04822e-05	0.902374	0.956423	0.576738															6.52911	6.37785	6.44661	0.261645	0.457594	0.250647
ILMN_1661236	LOC649404	649404	6.57363	6.20322	6.35812	0.690607	0.809089	0.382247	-0.00409211	0.211264	0.37521	0.191881	3.3282e-05	0.971959	0.987861	0.59476
ILMN_1661264	SHMT2	6472	10.3358	9.00341	9.69507	0.00261202	0.00894932	0.00422639	-0.0160866	0.254718	0.429668	0.219727	0.0111494	0.00424295	0.0291226	0.0174278	10.2528	8.64757	9.42144	1.07684e-08	1.75923e-07	7.86947e-08	-0.090566	1.58545e-09	7.22801e-08	3.05374e-08	0.0096134	0.00257604	0.02227	0.0141863	10.5258	9.98098	10.3293	0.264764	0.461409	0.252672
ILMN_1661266	HLA-DQB1	3119	6.60375	6.23953	6.39798	0.992289	0.995918	0.470639	-1.27581e-05	0.996828	0.998698	0.51096	0.000166184	0.859141	0.936894	0.56471
ILMN_1661288	LOC399829	399829															6.68799	6.31772	6.45679	0.868248	0.920862	0.414059	0.00139596	0.707609	0.80771	0.341453	-0.000939185	0.431604	0.692104	0.441761	6.59011	6.38699	6.45867	0.756921	0.87405	0.479158
ILMN_1661293	ZNF224	7767	7.09693	6.35765	6.69976	0.12859	0.245557	0.115771	-0.00311209	0.638564	0.783498	0.40095	-0.00040144	0.835241	0.925232	0.557763	6.61639	6.32425	6.47157	0.351799	0.527094	0.236425	-0.00754788	0.0443188	0.105901	0.0447663	-0.000937182	0.420905	0.683526	0.436335	6.68685	6.45717	6.60372	0.685826	0.830654	0.454613
ILMN_1661299	TLE6	79816	6.70825	6.21191	6.36859	1.11104e-05	6.82953e-05	3.22206e-05	-0.0117511	0.0052172	0.0193638	0.00990623	0.000149447	0.898586	0.954764	0.575711	6.56244	6.20208	6.35693	0.000836315	0.00366549	0.00164431	-0.00769788	0.0425863	0.102727	0.0433988	-0.000374159	0.751732	0.894482	0.571002	6.58824	6.33355	6.44481	0.00212429	0.0120981	0.00663117
ILMN_1661301	LOC647624	647624	6.72765	6.34079	6.4958	0.275078	0.435436	0.205432	-0.00438189	0.169862	0.31923	0.163344	-0.000918733	0.315971	0.56545	0.339926	6.5482	6.38048	6.45145	0.446665	0.617139	0.276119	0.00262616	0.21954	0.355908	0.150484	-0.00117669	0.0772224	0.255326	0.163133	6.59517	6.4524	6.51893	0.501673	0.690172	0.378781
ILMN_1661303	FLJ46309	649598	6.51396	6.29837	6.38259	0.204021	0.34867	0.164722	0.00181561	0.335646	0.520851	0.266191	-0.00146917	0.00500166	0.0328075	0.0196624
ILMN_1661306	LOC643433	643433	11.759	10.7494	11.3381	2.05092e-08	2.43904e-07	1.14988e-07	0.0443558	3.092e-07	4.07271e-06	2.08412e-06	-0.00977933	1.10229e-07	7.42712e-06	4.44447e-06	11.2211	10.316	10.9086	8.85135e-06	6.73511e-05	3.01616e-05	0.0282827	0.00910986	0.0301486	0.0127242	-0.0129435	2.53269e-06	0.000132121	8.40286e-05	11.7335	11.0052	11.3643	3.66149e-05	0.000549176	0.000300551
ILMN_1661307	JRK	8629	6.57409	6.24991	6.39111	0.0213257	0.0556134	0.0262725	0.00320629	0.250935	0.424955	0.217381	0.00059855	0.457971	0.69026	0.414946	6.5357	6.26056	6.35349	0.00150296	0.00612201	0.00274597	-0.00720775	0.0117122	0.0367703	0.0155373	0.00199796	0.0164773	0.088287	0.0563988	6.62661	6.38299	6.47189	0.0452852	0.127496	0.069829
ILMN_1661325	PKP4	8502	6.66131	6.32397	6.4964	0.0815198	0.170967	0.0806958	0.00934216	0.00454228	0.0172461	0.00881797	0.000751764	0.410208	0.651379	0.391475	6.46716	6.31303	6.38901	0.160453	0.30277	0.135631	0.000253019	0.898657	0.939935	0.397019	0.00119167	0.0561458	0.208082	0.132776	6.58527	6.43751	6.49843	0.039968	0.115813	0.0635006
ILMN_1661335	SPTBN1	6711	10.6811	8.25956	9.41037	0.0398847	0.094451	0.0446303	0.0478692	0.0237973	0.0685677	0.035074	-0.0155146	0.00693654	0.0418804	0.0251685	9.3208	7.19484	8.00856	0.303017	0.478052	0.214113	-0.01973	0.457502	0.599634	0.253524	-0.0179219	0.0284084	0.130181	0.0831874	9.99259	8.8895	9.43054	0.317193	0.519378	0.284652
ILMN_1661337	SRM	6723	10.3306	8.43444	9.51362	8.28623e-07	6.68713e-06	3.1585e-06	-0.0815828	1.19896e-07	1.77421e-06	9.06326e-07	0.00121175	0.749067	0.881021	0.53076	9.73741	8.64428	9.13839	4.5054e-06	3.6774e-05	1.64621e-05	-0.0501344	2.0557e-05	0.00019103	8.06659e-05	0.00919586	0.00202268	0.0186338	0.0118537	10.2105	8.99888	9.45571	0.799068	0.898565	0.492693
ILMN_1661346	LOC648210	648210	10.2587	8.92819	9.49779	9.66926e-06	6.03474e-05	2.84809e-05	-0.00299792	0.83818	0.91268	0.46767	-0.0154482	7.9523e-05	0.00132873	0.00079687	9.28648	8.41335	8.83974	0.00520508	0.0179876	0.00806377	-0.0339173	8.60808e-05	0.000641951	0.000270944	0.0005355	0.825623	0.930216	0.5938	10.2856	9.68768	10.0579	0.854241	0.927668	0.509384
ILMN_1661351	C17ORF81	23587	6.42274	6.25643	6.34406	0.54558	0.698546	0.32971	0.00238882	0.285628	0.466067	0.238377	-0.000703426	0.275106	0.524422	0.31433
ILMN_1661363	CDC14B	8555	6.73848	6.39355	6.52807	0.531018	0.686969	0.323986	-0.0013121	0.695652	0.825317	0.42168	0.00107951	0.266227	0.514472	0.30843	6.66394	6.34599	6.49139	0.117559	0.238358	0.10688	0.00321516	0.280237	0.42544	0.179604	-0.00196214	0.0321841	0.142376	0.0906538	6.65697	6.52598	6.56906	0.476763	0.669141	0.36697
ILMN_1661366	PGAM1	5223	7.31074	6.55829	6.94183	0.981477	0.989472	0.467911	-0.00552865	0.430961	0.613802	0.313682	-0.000163158	0.936277	0.972646	0.585715	6.9984	6.53423	6.73875	0.183565	0.33392	0.14975	-0.00927836	0.117984	0.224218	0.094796	-0.00290765	0.113105	0.326817	0.208714	7.08462	6.70057	6.86078	0.259462	0.454791	0.249221
ILMN_1661372	JUB	84962	6.47649	6.2711	6.3689	0.0981264	0.198449	0.0936972	0.00221553	0.276034	0.45512	0.232709	-0.000110194	0.851835	0.933611	0.562609
ILMN_1661373	AGPAT3	56894	6.55805	6.28379	6.37634	0.310999	0.474775	0.224242	0.00100866	0.687057	0.818917	0.418651	-4.63678e-05	0.94938	0.977582	0.589083	7.0641	6.30988	6.52072	0.17942	0.328226	0.147234	0.0153445	0.0284179	0.0745879	0.0315218	0.00364726	0.0842408	0.271136	0.173002
ILMN_1661376	GRIK2	2898	7.00396	6.40137	6.59708	0.0359376	0.0868374	0.0409362	-0.0194492	9.48096e-05	0.000622964	0.00031822	0.00142494	0.279909	0.528949	0.317453															6.67903	6.37584	6.48307	0.261943	0.458043	0.250842
ILMN_1661399	LOC649604	649604	6.61779	6.35067	6.46097	0.0193428	0.0510976	0.0241214	0.00114558	0.622108	0.771347	0.394695	0.000705277	0.294968	0.543891	0.326954	6.59137	6.3217	6.44221	0.40915	0.581781	0.260833	-0.00114254	0.69388	0.797706	0.337148	0.00169804	0.0618455	0.222331	0.141589	6.63403	6.50734	6.55822	0.51515	0.701469	0.385038
ILMN_1661409	C3ORF63	23272	7.18359	6.5381	6.87792	0.0662677	0.144253	0.0680596	0.00513339	0.395458	0.580216	0.296714	-0.0032554	0.0581868	0.193494	0.116296	6.7509	6.44042	6.60456	0.050671	0.122465	0.0549025	-0.00433021	0.270936	0.414771	0.175266	-0.00133988	0.281658	0.553102	0.352858	6.83381	6.62528	6.75127	0.51267	0.699625	0.383896
ILMN_1661416	LOC400958	400958	6.70867	6.40362	6.50498	0.528279	0.684737	0.322897	-0.000904802	0.755633	0.863338	0.441969	0.00134827	0.10649	0.28791	0.173158	6.82541	6.41573	6.52042	0.680641	0.796695	0.357465	0.000666112	0.870039	0.920655	0.389298	-0.000132986	0.919402	0.968662	0.619466	6.61301	6.50256	6.56601	0.837602	0.918417	0.504467
ILMN_1661417	MAGED2	10916	6.92163	6.36131	6.57778	0.00021345	0.000963462	0.000455178	0.015513	0.000313302	0.00175225	0.000896195	-0.00274038	0.0146951	0.0729278	0.0437523	7.3449	6.54743	6.77864	0.483738	0.647213	0.290341	0.00944461	0.175586	0.303	0.127947	-0.000448392	0.839512	0.935694	0.597818	6.71383	6.53048	6.59948	0.0251667	0.0814864	0.0446386
ILMN_1661424	THAP6	152815	7.28633	6.77029	6.99712	0.00235354	0.00815945	0.00385484	0.0179381	3.25483e-06	3.27989e-05	1.67588e-05	0.000959923	0.328227	0.57758	0.347193	7.14583	6.61039	6.93697	0.0701878	0.159702	0.0715526	0.0146849	0.00722163	0.0248919	0.01052	-0.00268252	0.0974193	0.297742	0.190124	7.19098	6.89198	7.04773	0.0108567	0.0427371	0.0234058
ILMN_1661427	RFNG	5986	6.56983	6.32005	6.48007	0.850526	0.913329	0.43248	-0.000910867	0.715233	0.838112	0.428463	-0.0011272	0.116386	0.30594	0.183828	6.57883	6.34953	6.46428	0.120001	0.242135	0.1086	-0.00365871	0.216444	0.3522	0.14892	-0.00110082	0.238142	0.504071	0.322026	6.58781	6.43537	6.52235	0.0208228	0.070508	0.0386442
ILMN_1661428	ATP11C	286410	7.26713	6.43441	6.71486	1.57539e-10	3.20338e-09	1.51226e-09	-0.0203508	0.003482	0.0138272	0.00706428	0.00715711	4.6545e-05	0.000870281	0.000521606	6.68034	6.39817	6.49726	0.0171019	0.0498002	0.0223217	-0.00787273	0.026461	0.0706432	0.0298173	0.00221509	0.0362262	0.153969	0.0983071	7.0504	6.55849	6.80625	7.63548e-05	0.000953621	0.00052217
ILMN_1661432	NUP43	348995	9.01822	8.04802	8.52633	0.677188	0.799248	0.377645	-0.0102796	0.296244	0.477935	0.244518	-0.00121363	0.670231	0.836054	0.502997	8.87501	7.8683	8.37029	0.842915	0.904267	0.406893	-0.00290923	0.820756	0.888586	0.375527	0.004722	0.24849	0.515983	0.329626	9.30248	8.54126	9.03266	0.165739	0.332778	0.18247
ILMN_1661439	FLOT1	10211	9.67767	8.52464	9.06335	0.0851388	0.176863	0.0835743	-0.0179918	0.161367	0.307477	0.157295	0.00479831	0.190841	0.419762	0.25224	9.1531	8.15096	8.65196	7.84452e-07	7.78831e-06	3.49099e-06	-0.0499088	2.58371e-05	0.000232012	9.80154e-05	0.0110131	0.000142214	0.00252226	0.00159984	10.2142	9.20379	9.65055	2.50048e-05	0.000414517	0.000226456
ILMN_1661440	MGC15634	84841	6.51434	6.35188	6.43514	0.192914	0.334451	0.157916	0.00170232	0.385919	0.571154	0.292027	-0.000218405	0.701899	0.855456	0.514535	6.5147	6.35133	6.42495	0.358049	0.533361	0.239173	-0.00354167	0.0606422	0.134946	0.0570303	0.000552476	0.348979	0.622478	0.396764	6.55818	6.39086	6.48239	0.347306	0.551517	0.30201
ILMN_1661451	LOC645520	645520	6.82689	6.28833	6.49896	0.894128	0.938485	0.44479	-0.00273162	0.536728	0.703953	0.360157	0.0021141	0.0950625	0.268106	0.160998	7.51857	6.43922	6.69682	0.0839297	0.18372	0.0823286	0.0232106	0.0106868	0.0342495	0.0144632	0.00440343	0.104151	0.310627	0.198335	6.58407	6.45245	6.51249	0.891558	0.948169	0.520063
ILMN_1661458	ARF1	375	6.72681	6.34808	6.4614	0.633998	0.767933	0.36254	0.00397995	0.225122	0.393743	0.201056	-0.000679397	0.472944	0.702506	0.422129	7.26967	6.39082	6.57908	0.0186424	0.0535327	0.0240089	0.017449	0.0173554	0.0501665	0.0212067	0.00502915	0.0193176	0.0994834	0.0633962	6.59486	6.46392	6.52106	0.884889	0.944487	0.518189
ILMN_1661484	ZBTB45	84878	7.37799	7.02364	7.1527	0.00551336	0.0172688	0.0081539	-0.00622621	0.0406705	0.10594	0.0541648	-0.00111267	0.194663	0.42452	0.255281	7.09471	6.57637	6.8604	0.101606	0.213329	0.0955368	-0.01546	0.0188601	0.0536247	0.0226729	-0.000300051	0.882235	0.953661	0.609692	7.50649	7.15333	7.33813	0.150824	0.31171	0.170742
ILMN_1661485	RBM34	23029	8.5508	7.80407	8.15184	0.135153	0.254524	0.120249	0.0176116	0.0353113	0.0945425	0.0483676	1.74635e-05	0.994143	0.997472	0.600188	7.87619	7.32431	7.61784	0.102937	0.215562	0.0965037	-0.0158049	0.0336232	0.0852812	0.0360244	0.00279046	0.220771	0.484459	0.308976	8.62309	8.14529	8.42965	0.00409283	0.0200532	0.0109906
ILMN_1661488	LOC729905	729905	6.61216	6.32387	6.44912	0.248591	0.404617	0.190931	0.00717845	0.00547614	0.0201737	0.0103171	-0.00129262	0.0675663	0.214378	0.12852	6.61434	6.29193	6.45922	0.78806	0.871129	0.390761	-0.00422769	0.205504	0.339337	0.143447	9.42497e-05	0.929437	0.97231	0.622022	6.54561	6.41658	6.49068	0.277097	0.475193	0.260529
ILMN_1661490	PFDN6	10471	7.42008	6.89172	7.15375	0.846912	0.911616	0.431436	-0.00877196	0.0927998	0.202785	0.103649	0.00176843	0.233865	0.474839	0.28549	7.35296	6.82144	7.0728	0.620731	0.75563	0.338385	0.00202034	0.734407	0.827489	0.349841	0.000862552	0.652637	0.841064	0.536487	7.52243	7.05432	7.18671	0.205573	0.388014	0.212521
ILMN_1661500	B4GALT4	8702	8.60967	7.26778	7.85272	8.57994e-06	5.43104e-05	2.56163e-05	-0.0519715	4.88302e-05	0.000346548	0.000177219	0.0118413	0.00014256	0.00209326	0.00125436	8.4656	7.24278	7.74346	0.000975756	0.00419225	0.00187917	-0.0403489	0.000968258	0.00482907	0.00204127	0.00975417	0.00343134	0.027591	0.0176003	9.16773	7.97229	8.55739	0.00472955	0.0223545	0.0122543
ILMN_1661544	DGKA	1606	6.53677	6.31693	6.41663	0.514456	0.673036	0.317341	-0.00373471	0.0887507	0.195873	0.100138	0.000137486	0.827251	0.921668	0.55539	6.52014	6.31984	6.42383	0.386952	0.560604	0.251461	0.00145873	0.585394	0.713345	0.301122	-0.00138273	0.100851	0.304134	0.19434	6.53039	6.42363	6.48117	0.68073	0.826866	0.452764
ILMN_1661554	DIAPH1	1729	7.78886	6.68013	7.11142	0.000105569	0.000515707	0.000243313	-0.0187338	0.0751544	0.17188	0.0879337	0.00663838	0.0232574	0.101479	0.0610026	7.52332	6.47356	6.80124	7.90979e-07	7.84946e-06	3.51659e-06	-0.0365753	0.000516333	0.00287937	0.00121512	0.0106803	6.58408e-05	0.00143638	0.000913745	8.68119	6.97503	7.52521	0.00021762	0.0020771	0.00113654
ILMN_1661566	FSTL4	23105	6.75169	6.42906	6.56524	0.00620841	0.019156	0.0090451	-0.00956117	0.00399066	0.0154669	0.00791332	0.000499272	0.588047	0.786249	0.472091	6.96184	6.53376	6.73372	0.115822	0.235507	0.105646	0.00568227	0.264763	0.407986	0.172367	-0.00280426	0.0765764	0.253937	0.162243	6.85331	6.6144	6.68657	0.23364	0.423066	0.231859
ILMN_1661572	APOBEC3D	140564															6.73692	6.31238	6.49983	0.654521	0.779039	0.349321	0.000961447	0.840969	0.901291	0.381249	-0.000959812	0.53336	0.765795	0.488882	6.54988	6.38398	6.43375	0.680825	0.826937	0.452799
ILMN_1661580	LOC645177	645177															6.53754	6.32631	6.39207	0.775769	0.863018	0.387025	-0.000149648	0.947148	0.968343	0.409665	0.000987562	0.16964	0.418423	0.266914
ILMN_1661588	GSTTP2	653399	6.68252	6.28347	6.41666	0.701722	0.816316	0.386024	-0.00314349	0.294443	0.475881	0.243485	0.000573041	0.508856	0.729284	0.438699															6.5347	6.38013	6.46601	0.922846	0.964216	0.528665
ILMN_1661589	CD151	977	7.24706	6.41776	6.70955	0.739327	0.843474	0.398468	-0.0138142	0.09369	0.204365	0.104412	-0.00072532	0.75899	0.885922	0.534036	7.17084	6.35093	6.6734	0.918437	0.951767	0.427755	-0.00807	0.427594	0.573062	0.241948	-0.00206119	0.526241	0.761743	0.485863	7.08379	6.52613	6.75515	0.00420247	0.0204444	0.0112079
ILMN_1661593	FAM18B	51030	9.39885	8.18218	8.70962	0.0203927	0.0534866	0.0252635	-0.0281327	0.0151373	0.0473021	0.0241792	0.00630546	0.0480858	0.169781	0.102025	8.67554	8.06915	8.4107	0.0204855	0.0579527	0.02599	-0.0221958	0.00135109	0.00638221	0.00269008	-1.18376e-05	0.995378	0.998603	0.637997	9.36128	8.46568	8.95466	0.749224	0.868789	0.476608
ILMN_1661594	C2ORF42	54980	8.23786	7.50123	7.86273	0.96301	0.978711	0.463184	0.0032729	0.663845	0.801953	0.41031	0.00245537	0.259654	0.507432	0.303957	7.89017	7.35343	7.58573	0.0049903	0.0173296	0.00777371	-0.0120597	0.0401226	0.0980253	0.0414316	0.00405253	0.0202647	0.102757	0.0656312	8.22615	7.85343	8.05687	0.895664	0.950485	0.52121
ILMN_1661595	C1ORF53	388722	8.75662	7.67774	8.35114	4.87907e-09	6.7795e-08	3.20116e-08	0.0496174	4.6681e-08	7.67122e-07	3.90736e-07	-0.0077999	0.000119558	0.00182372	0.00109375	8.01402	7.31721	7.72582	0.00162767	0.00657476	0.00294441	0.026033	0.000471046	0.00267436	0.00112705	-0.00356887	0.0899622	0.283335	0.180651	8.41439	7.14416	7.74626	3.51353e-05	0.000534047	0.000291647
ILMN_1661596	FLVCR1	28982	6.82695	6.34836	6.50981	0.24375	0.398598	0.188205	0.0108631	0.00408861	0.015782	0.0080752	0.000769044	0.463335	0.694256	0.417495	7.72258	6.45559	6.75139	0.168839	0.314122	0.140846	0.0256037	0.0152302	0.0452264	0.0191138	0.00190276	0.555184	0.779719	0.497882	6.71037	6.50188	6.59657	0.127256	0.27553	0.150984
ILMN_1661599	DDIT4	54541	10.605	8.7203	9.67405	0.0498124	0.113454	0.0536033	-0.0306009	0.110437	0.231294	0.118302	0.0131979	0.0130233	0.0665157	0.0399938	10.241	8.70054	9.56005	0.00259802	0.00987027	0.00442534	-0.000164976	0.992199	0.99547	0.420949	0.00133727	0.805794	0.920169	0.587923	11.4576	8.54316	10.3799	9.58861e-06	0.000209894	0.000114303
ILMN_1661608	LOC645783	645783															6.54355	6.27887	6.37262	0.754532	0.848863	0.380461	0.000363578	0.904146	0.943375	0.398477	-0.00133167	0.165182	0.412734	0.262839
ILMN_1661618	C20ORF85	128602	6.49232	6.30512	6.39436	0.614593	0.752837	0.3555	-0.00138683	0.46802	0.646206	0.330487	0.00111771	0.0395314	0.148042	0.0890265	6.49826	6.30434	6.39481	0.925685	0.956001	0.429681	0.00105421	0.667678	0.778193	0.328765	0.000129102	0.87071	0.949463	0.606558
ILMN_1661622	TBC1D7	51256	8.58234	7.69713	8.04471	0.00502946	0.0159306	0.00752411	-0.0112867	0.19103	0.349215	0.17821	0.0102606	3.27279e-06	0.000107842	6.48151e-05	8.1887	7.46468	7.79561	0.399763	0.573054	0.256857	0.00541969	0.514634	0.652226	0.275493	0.00378731	0.149132	0.387749	0.24737	8.3555	7.8926	8.12235	0.0791334	0.193368	0.105974
ILMN_1661636	ZMYM2	7750	8.35035	7.55859	7.93665	0.251667	0.407991	0.192649	-0.00337327	0.680315	0.814202	0.416253	-0.00234238	0.323485	0.572776	0.344411	7.55023	6.99361	7.33931	0.0420583	0.104942	0.0470815	0.00273264	0.673736	0.782901	0.330723	-0.00391893	0.0528558	0.199493	0.12742	8.18742	7.75873	7.9828	0.0311225	0.0960209	0.0525916
ILMN_1661646	BANK1	55024	6.92319	6.31019	6.55866	8.70114e-08	8.82671e-07	4.16976e-07	0.0360833	9.67128e-11	3.21538e-09	1.6358e-09	0.00236335	0.0538046	0.183298	0.110231	6.60246	6.3601	6.44505	0.0237098	0.0654698	0.0293373	0.00904374	0.00029532	0.0018101	0.000764148	-0.000564848	0.431066	0.691521	0.441491
ILMN_1661647	LOC646144	646144	6.52175	6.31606	6.42814	0.333452	0.498951	0.235509	0.00547348	0.00497779	0.018624	0.00952335	-0.000537201	0.320301	0.569707	0.342522	6.49143	6.29579	6.37598	0.0979715	0.207085	0.0928713	0.00282252	0.204132	0.33786	0.142758	-0.000194626	0.783891	0.909871	0.581231	6.54749	6.41666	6.47965	0.0345341	0.103852	0.0568821
ILMN_1661653	DET1	55070	7.54545	6.67567	7.1937	0.000351993	0.00150399	0.000709606	0.030459	0.000197198	0.00117228	0.000599663	-0.00343004	0.11336	0.300672	0.180572	7.21388	6.6546	6.94713	0.0323279	0.0846526	0.0379216	0.00477174	0.474495	0.615623	0.260166	0.00174497	0.412847	0.676744	0.432204	7.33304	7.02658	7.17234	0.0043502	0.0209628	0.011496
ILMN_1661673	SNHG4	724102	6.74391	6.36594	6.5335	4.55677e-05	0.000241339	0.00011403	-0.0116816	0.0072775	0.0256084	0.0130993	-0.00336476	0.00370217	0.0261356	0.0157182	6.48617	6.26715	6.37887	0.00585109	0.0198978	0.00891731	-0.0101324	5.40272e-05	0.000435154	0.000183398	0.000460418	0.511297	0.751337	0.47938	6.54801	6.39007	6.46023	0.0676347	0.172262	0.0944708
ILMN_1661674	VCL	7414	6.4743	6.28504	6.38231	0.473182	0.635617	0.300172	-0.00080101	0.677422	0.811979	0.415218	-0.000381762	0.495787	0.719712	0.432801
ILMN_1661683	THRA	7067	7.15874	6.29512	6.63033	0.0108493	0.0310055	0.0146467	0.0328393	6.09103e-05	0.000421505	0.000215294	-0.00138014	0.524044	0.742016	0.44548	6.86161	6.23939	6.49018	0.702966	0.812793	0.364223	0.000936006	0.880469	0.926719	0.392134	-0.00303064	0.123379	0.345008	0.220093	6.84555	6.37736	6.52921	0.055373	0.148242	0.0812799
ILMN_1661695	IRAK3	11213	8.64002	7.01571	7.55298	4.45939e-09	6.2729e-08	2.9597e-08	-0.0605734	1.23651e-05	0.000105115	5.37442e-05	0.00935729	0.00674737	0.0410758	0.0246554	8.19333	7.3642	7.84629	5.24056e-07	5.47029e-06	2.45233e-06	0.0108427	0.264248	0.407607	0.172125	-0.00614516	0.0397439	0.164241	0.104853	8.54669	7.86221	8.23945	4.01869e-06	0.000117713	6.33699e-05
ILMN_1661708	LGALS7	3963															6.57681	6.26141	6.36718	0.276517	0.44913	0.201169	-0.00523732	0.0922853	0.186529	0.0787935	0.000480201	0.623949	0.823388	0.52562	6.46174	6.33342	6.41826	0.339428	0.543728	0.297574
ILMN_1661717	TFDP1	7027	9.74839	8.41918	9.00934	1.02837e-07	1.03082e-06	4.85674e-07	-0.0703197	3.18329e-11	1.17689e-09	6.01391e-10	0.00636588	0.00443083	0.0300231	0.0179996	9.07739	8.16201	8.60663	3.4774e-05	0.000224015	0.000100357	-0.0478718	5.07927e-07	8.6697e-06	3.66473e-06	0.0018006	0.459469	0.712424	0.455267	9.62293	8.82854	9.20626	0.0375415	0.11051	0.0605854
ILMN_1661733	FOLR1	2348	6.49983	6.29551	6.39968	0.0170793	0.0459388	0.0216867	0.00749915	6.29367e-05	0.000433027	0.000221561	6.64547e-05	0.893813	0.952832	0.574409															6.52783	6.34897	6.44157	0.0653821	0.167977	0.0921147
ILMN_1661755	FAM129B	64855	11.4925	9.61445	10.381	1.31492e-08	1.64087e-07	7.73642e-08	-0.054018	0.00124915	0.00575292	0.00294225	0.0157795	0.000197448	0.00268804	0.00161472	10.8624	9.00958	9.72061	5.11932e-12	2.16289e-10	9.69441e-11	-0.0911736	2.2938e-05	0.000209775	8.85959e-05	0.0260938	1.13944e-08	3.24148e-06	2.02724e-06	11.8449	10.7568	11.3078	2.00811e-07	1.45495e-05	7.82373e-06
ILMN_1661770	JMJD2C	23081	6.65818	6.39058	6.54191	0.130863	0.248877	0.117333	-0.00126619	0.626994	0.775115	0.396566	-7.32527e-07	0.999231	0.999658	0.601412	6.60698	6.34786	6.46992	0.861526	0.916633	0.412175	-0.000103509	0.971185	0.982886	0.41574	-0.000179216	0.846569	0.93894	0.599829	6.61384	6.4917	6.54857	0.685491	0.830472	0.454491
ILMN_1661776	CENPJ	55835	7.10701	6.53811	6.79306	4.02469e-07	3.49441e-06	1.64835e-06	-0.0245869	4.04177e-06	3.95562e-05	2.02174e-05	0.00502603	5.64421e-05	0.00101373	0.00060857	6.88238	6.40892	6.5917	2.95892e-06	2.53337e-05	1.13401e-05	-0.0203245	5.24867e-06	6.18364e-05	2.61019e-05	0.00247028	0.0317026	0.140742	0.0897039	7.32563	6.88507	7.06557	0.0103518	0.0412002	0.0225634
ILMN_1661777	NR3C2	4306	6.74259	6.36365	6.54926	0.0744828	0.158827	0.0749575	0.00885508	0.00601359	0.0218253	0.0111559	-0.000423378	0.637683	0.816298	0.490775	6.62366	6.32161	6.47072	0.660588	0.783582	0.351236	0.00327863	0.24759	0.388539	0.164162	-0.000807646	0.369622	0.639702	0.408732	7.31496	6.59473	6.85779	7.67144e-05	0.000955895	0.000523995
[truncated: 23,878 more rows]
